# Supplementary material for: Global Profiling of the Lysine Crotonylome in Different Pluripotent States
Source: Genomics Proteomics Bioinformatics. 2021 Mar 19;19(1):80–93. doi: 10.1016/j.gpb.2021.01.004 (PMC8498919; doi:10.1016/j.gpb.2021.01.004)
Supplement: Supplementary Table S1 [file mmc7.xlsx]

## Sheet: TableS1A_summary
Table S1 Characterization of identified and quantified crotonylated proteins in three pluripotent states and differentiating cells
Table S1A-1 Identification and quantification of crotonylated proteins in the four cell states
Uniprot ID	Modified site (amino acid)	Gene name	Intensity 2i replicate1	Intensity S/L replicate1	Intensity Epi replicate1	Intensity Diff replicate1	Intensity 2i replicate2	Intensity S/L replicate2	Intensity Epi replicate2	Intensity Diff replicate2	Intensity 2i replicate3	Intensity S/L replicate3	Intensity Epi replicate3	Intensity Diff replicate3	Quantified in at least 2 replicates
A2A432	344	Cul4b	920.449	763.872	853.01	1179.42	766.973	765.57	898.812	1218.04	1397.15	1685.75	1807.48	1799.76	*
A2A432	642	Cul4b	12569.4	11028.3	11517	14507.5	0	0	0	0	2005.95	2340.8	2038.56	2205.8	*
A2A432	794	Cul4b	5741.68	5108.07	4978.1	6044.5	0	0	0	0	0	0	0	0
A2A432	657	Cul4b	4409.76	4539.61	5092.1	4817.99	0	0	0	0	0	0	0	0
A2A432	852	Cul4b	4376.36	4312.39	4161.9	5253.37	0	0	0	0	0	0	0	0
A2A432	580	Cul4b	3393.79	3625.86	3545.7	4475.35	0	0	0	0	0	0	0	0
A2A432	886	Cul4b	1899.06	1863.88	1758.5	1999.11	0	0	0	0	0	0	0	0
A2A432	627	Cul4b	0	0	0	0	5678.65	4788.41	4635.76	6373.97	0	0	0	0
A2A432	276	Cul4b	0	0	0	0	5278.98	4995.02	4314.16	6343.53	0	0	0	0
A2A432	112	Cul4b	0	0	0	0	0	0	0	0	3083.08	2970.31	2282.35	3987.16
A2A432	264	Cul4b	0	0	0	0	0	0	0	0	5047.96	5559.33	6106.83	7081.72
A2A432	633	Cul4b	0	0	0	0	0	0	0	0	3015.45	3118.22	2936.92	4309.03
A2A432	665	Cul4b	0	0	0	0	0	0	0	0	3678.21	4261.26	4584.32	5083.91
A2A4P0	1055	Dhx8	0	0	0	0	7154.67	7145.75	6503.11	6262.93	0	0	0	0
A2A5R2	857	Arfgef2	0	0	0	0	0	0	0	0	2893.96	2770.6	2850.35	2290.04
A2A791	168	Zmym4	0	0	0	0	6151.3	3832.08	5610.6	3666.67	0	0	0	0
A2A791	1225	Zmym4	0	0	0	0	0	0	0	0	4530.32	3056.66	3982.99	3203.22
A2A791	1537	Zmym4	0	0	0	0	0	0	0	0	1618.14	1265.38	1500.03	1290.02
A2AG50	554	Map7d2	0	0	0	0	8749.14	13722	6934.97	5723.78	5189.61	10347.2	5680.85	3747.95	*
A2AG58	323	Bclaf3	0	0	0	0	0	0	0	0	777.169	644.104	704.509	502.141
A2AGT5	1811	Ckap5	0	0	0	0	9665.4	9573.43	10655.3	10207.2	0	0	0	0
A2AGT5	136	Ckap5	0	0	0	0	8507.66	8911.3	10109.2	8626.8	0	0	0	0
A2AGT5	282	Ckap5	0	0	0	0	0	0	0	0	3743.24	3943.79	4400.97	4114.5
A2AIV2	528	Kiaa1429	0	0	0	0	0	0	0	0	1847.93	2183.63	1766.48	2107.4
A2AJI0	682	Map7d1	10396.2	12472.1	10274	15584.9	0	0	0	0	1918.36	2739.05	2096.43	3210.81	*
A2AJI0	667	Map7d1	7599.72	8740.86	7703.4	11728.2	0	0	0	0	1843.19	2223.64	1644.84	3079.38	*
A2AJI0	706	Map7d1	0	0	0	0	0	0	0	0	1461.85	1970.81	1490.44	1588.93
A2AL36	1394	Cntrl	0	0	0	0	15352.8	19366	23355.2	15034.1	0	0	0	0
A2ALU4	1301	Shroom2	0	0	0	0	5617.13	4674.78	7779.8	7750.42	2801.28	1744.37	3504.62	3428.41	*
A2ALU4	706	Shroom2	0	0	0	0	0	0	0	0	2532.06	1446.77	3065.68	2716.41
A2AN08	634	Ubr4	4266.55	3564.08	3500.7	4704.2	4510.21	3747.2	3853.42	4625.74	4235.12	4374.39	4183.99	4347.29	*
A2AN08	4776	Ubr4	5267.37	5305.46	4801.8	5842.22	2224.58	2528.15	2082.2	2696.49	0	0	0	0	*
A2AN08	3481	Ubr4	4641.92	4651.04	5890.5	7061.86	0	0	0	0	0	0	0	0
A2AN08	695	Ubr4	0	0	0	0	11201	10127	10399.3	11360	0	0	0	0
A2AN08	436	Ubr4	0	0	0	0	0	0	0	0	2086.24	1865.29	2301.4	2328.65
A2AN08	1774	Ubr4	0	0	0	0	0	0	0	0	9721.86	8307.93	8510.52	9356.72
A2AN08	1782	Ubr4	0	0	0	0	0	0	0	0	3119.69	3441.66	3527.78	4519.62
A2AN08	1916	Ubr4	0	0	0	0	0	0	0	0	4407.67	3959.47	4490.86	4267.84
A2AN08	4708	Ubr4	0	0	0	0	0	0	0	0	4959.44	5303.7	5474.06	5586.87
A2APB8	700	Tpx2	3860.24	4140.47	3781.7	3100.7	0	0	0	0	0	0	0	0
A2APB8	684	Tpx2	813.179	963.249	687.77	849.037	0	0	0	0	0	0	0	0
A2APB8	476	Tpx2	0	0	0	0	9439.96	10059.4	7954.35	8245.57	0	0	0	0
A2APB8	83	Tpx2	0	0	0	0	0	0	0	0	3529.49	4043.53	2812.02	3600.74
A2AQ19	254	Rtf1	5844.91	4356.09	5511.4	3999.84	12324.4	10589.3	12076.8	10692.9	0	0	0	0	*
A2AQ19	536	Rtf1	0	0	0	0	0	0	0	0	3740.34	3313.71	3497.18	3287.92
A2AQ25	180	Skt	5295.38	5127.82	4434.9	8996.34	1835.95	1883.78	1323.88	2642.53	0	0	0	0	*
A2AQ25	688	Skt	0	0	0	0	4412.4	4244.98	3013.31	5095.39	0	0	0	0
A2AR02	383	Ppig	0	0	0	0	16437.2	11349.8	13851.5	10132.4	2702.03	1699.26	1939.3	1703.9	*
A2AR02	711	Ppig	5005.23	4319.1	5248.2	3810.4	0	0	0	0	0	0	0	0
A2AUM9	314	Cep152	0	0	0	0	0	0	0	0	9316.24	9308.76	8641.48	8133.5
A2AWA9	867	Rabgap1	5246.51	5347.94	4301.3	5730.87	0	0	0	0	0	0	0	0
A2AWA9	897	Rabgap1	0	0	0	0	9393.35	8851.45	8594.49	11862.5	0	0	0	0
A2AWA9	763	Rabgap1	0	0	0	0	7388.51	5722.75	4499.91	6590.7	0	0	0	0
A2AWL7	2451	Mga	0	0	0	0	0	0	0	0	7041.27	6656.49	5474.89	4627.98
A2BE28	483	Las1l	3183.05	3635.62	3661.7	4721.73	2011.26	2049.34	1724.75	2191.47	3970.19	3945.5	3575.21	4293.55	*
A2BE28	550	Las1l	9657.54	9936.06	8628.1	10688.8	0	0	0	0	3885.85	3356.17	3558.11	3353.35	*
A2BE28	146	Las1l	0	0	0	0	1105.51	1438.86	1218.84	1328.46	3257.79	5233.31	4080.59	3969.05	*
A2BE28	247	Las1l	0	0	0	0	0	0	0	0	2287.31	2925.29	2283.01	2749.68
A2BE28	547	Las1l	0	0	0	0	0	0	0	0	9202.29	8136.09	8000.17	8224.92
A2BH40	1932	Arid1a	9959.04	10152.7	9529.8	13283.7	3568.09	3663.67	3228.79	4216.96	7332.6	8818.6	8468.33	9725.91	*
A2BH40	991	Arid1a	0	0	0	0	0	0	0	0	7912.05	8461.24	8705.17	8075.96
A2BH40	1008	Arid1a	0	0	0	0	0	0	0	0	4491.69	4386.93	5071.24	4623.89
A2CG63	502	Arid4b	0	0	0	0	0	0	0	0	1995.2	1617.27	1936.85	1668.55
A2RTL5	275	Rsrc2	0	0	0	0	5439.46	4489.13	4494.51	2977.99	16668.8	14050.5	14486.4	12093.2	*
A2RTL5	196	Rsrc2	0	0	0	0	4894.6	4454.3	4877.33	3602.31	9489.44	7279.16	8564.56	6151.46	*
A2RTL5	201	Rsrc2	7072.65	7038.45	6848.1	6256.99	0	0	0	0	0	0	0	0
A2TJV2	414	Palm3	0	0	0	0	0	0	0	0	5198.94	4608.36	3401.78	8265.81
A2TJV2	597	Palm3	0	0	0	0	0	0	0	0	6242.91	4418.56	3807.36	8536.86
A3KGK3	1870	Fer1l4	13424.7	13009.9	17058	13892	14012.8	15211.3	17514.2	15489.3	5337.36	5464.71	6581.06	5833.38	*
A3KGV1	736	Odf2	27899.1	23464.6	24610	19246.3	0	0	0	0	8403.94	6805.53	6820.1	5420.97	*
A3KGV1	730	Odf2	3867.3	4728	4309.7	3786.44	0	0	0	0	0	0	0	0
A3KGV1	743	Odf2	0	0	0	0	6435.19	4906.09	5360.93	4728.14	0	0	0	0
A3KGV1	304	Odf2	0	0	0	0	4583.19	3387.73	4113.57	2409.93	0	0	0	0
A6H5Y3	988	Mtr	0	0	0	0	10807.5	7655.7	8030.82	6370.27	0	0	0	0
A6H630	56		0	0	0	0	0	0	0	0	1679.02	1644.77	1551.01	1481.27
B1AXP6	10	Tomm5	2579.26	2866.94	2550.5	2172.55	0	0	0	0	8655.35	9526.2	8100.8	7407.1	*
B1AY13	348	Usp24	0	0	0	0	12820.3	9784.11	11769.6	11190.1	0	0	0	0
B1AZI6	943	Thoc2	4801.08	4392.02	4353	4384.33	0	0	0	0	0	0	0	0
B1AZI6	18	Thoc2	0	0	0	0	0	0	0	0	3057.91	2781.6	3041.42	3135.46
B1AZI6	307	Thoc2	0	0	0	0	0	0	0	0	1877.32	1737.22	1953.47	1842.72
B1AZI6	1284	Thoc2	0	0	0	0	0	0	0	0	3747.1	3573.89	3592.3	5302.39
B1AZP2	944	Dlgap4	4112.15	3010.87	3638.5	3939.19	0	0	0	0	6275.11	4842.61	6026.32	4847.04	*
B2RRE7	976	Otud4	0	0	0	0	2601.93	2622.13	3178.99	3219.1	2930.24	2651.85	2854.48	3795.85	*
B2RRE7	1067	Otud4	0	0	0	0	0	0	0	0	2691.76	2530.71	2213.8	3598.4
B2RSH2	271	Gnai1	12816.9	10752.2	14471	11677.6	0	0	0	0	0	0	0	0
B2RSH2	277	Gnai1	7226.73	6724.59	7759.8	8296.77	0	0	0	0	0	0	0	0
B2RX14	202	Zcchc11	0	0	0	0	1939.73	1994.46	2848.4	2170.04	0	0	0	0
B2RX14	615	Zcchc11	0	0	0	0	0	0	0	0	4330.09	4280.92	6237.52	3753.2
B2RXC1	527	Trappc11	5856.49	5113.1	5531.3	4831.28	6706.1	6527.92	6345.66	5836.46	4436.64	4559.91	4376.99	3821.26	*
B2RXS4	1446	Plxnb2	0	0	0	0	8846.19	5376.14	8784.78	6692.69	0	0	0	0
B2RXS4	1497	Plxnb2	0	0	0	0	0	0	0	0	7042.88	5457.87	7445.43	5774.09
B2RY56	522	Rbm25	15471.7	15803.7	14586	16402.8	3948.92	4149.28	3697.63	4126.48	8309.61	9216.15	7566.74	8247.41	*
B2RY56	729	Rbm25	12117.9	13042.7	11484	12755.9	6263.63	6931.01	5377.12	6921.75	2230.36	3019.61	2136	2793.41	*
B2RY56	472	Rbm25	9119.6	9767.5	8775.4	9346.58	7192.88	8813.57	7983.14	7652.96	20838.6	20271.2	18856.7	19086.7	*
B2RY56	448	Rbm25	6660.46	7731.01	7090.1	7863.65	20751	23585.3	22203.1	21097.5	13078.5	13399.3	11089.8	13842.7	*
B2RY56	535	Rbm25	5786.59	5562.5	5170	5367.62	6699.22	8500.1	6149.98	6687.34	0	0	0	0	*
B2RY56	294	Rbm25	0	0	0	0	5946.12	6645.27	5911.1	5881.7	0	0	0	0
B2RY56	173	Rbm25	0	0	0	0	0	0	0	0	10934.2	11827.7	9994.42	11315.1
B2RY56	772	Rbm25	0	0	0	0	0	0	0	0	4661.34	6559.31	4785.6	5912.54
B7ZMP1	411	Xpnpep3	0	0	0	0	0	0	0	0	5689.22	6333.89	6026.04	6331.38
B9EKI3	582	Tmf1	0	0	0	0	8382.33	6654.06	7752.81	6709.55	3996.59	3018.76	4042.82	3146.26	*
B9EKI3	549	Tmf1	0	0	0	0	5924.34	4991.98	5448.65	5267.29	0	0	0	0
B9EKI3	675	Tmf1	0	0	0	0	0	0	0	0	5817.99	4421.98	4791.11	4395.19
D3YVF0	286	Akap5	0	0	0	0	0	0	0	0	2800.06	2501.53	2657.18	3454.41
D3YXK2	559	Safb	8415.83	7147.45	8668.4	6959.63	0	0	0	0	2892.19	2331.96	2791.07	2477.55	*
D3YXK2	557	Safb	0	0	0	0	5368.77	3913.91	4857.54	4509.36	2187.71	2204.32	2488.61	2047.09	*
D3YXK2	54	Safb	9691.66	8077.29	10050	9292.35	0	0	0	0	0	0	0	0
D3YXK2	497	Safb	0	0	0	0	8200.08	6914.11	8235.06	6882.27	0	0	0	0
D3YXK2	414	Safb	0	0	0	0	0	0	0	0	1733.16	1308.39	1489.14	1463.28
D3YZP9	279	Ccdc6	2215	1779.37	1962.5	2208.44	3921.03	3390.77	3588.14	3344.82	0	0	0	0	*
D3YZP9	120	Ccdc6	18013.9	13054.9	19370	12196.4	0	0	0	0	0	0	0	0
D3YZP9	192	Ccdc6	0	0	0	0	0	0	0	0	1930.4	1861.53	1753.8	2529.51
D3Z6Q9	27	Bin2	0	0	0	0	11946.5	11624.4	12074.6	12157.4	0	0	0	0
D3Z6Q9	39	Bin2	0	0	0	0	6758.83	4281.5	2534.08	2290.54	0	0	0	0
D3Z7P3	135	Gls	0	0	0	0	0	0	0	0	4624.97	6689.26	4709.78	8625.65
E2JF22	1915	Piezo1	892.759	911.231	872.83	1370.22	0	0	0	0	0	0	0	0
E2JF22	1828	Piezo1	0	0	0	0	0	0	0	0	2164.3	3802.16	2447.17	5597.38
E9PV87	501	Talpid3	8042.92	8728.66	8871	6207.46	6883.39	6902.27	7185.54	4340.33	5855.97	6080.26	5235.01	4641.41	*
E9PV87	592	Talpid3	0	0	0	0	0	0	0	0	3378.51	3029.87	2526.44	1994.66
E9PZJ8	400	Ascc3	0	0	0	0	0	0	0	0	2841.74	2578.67	2936.65	3014.54
E9Q1P8	243	Irf2bp2	0	0	0	0	0	0	0	0	2131.92	2716.23	1879.69	2849.51
E9Q286	101	BC018507	0	0	0	0	0	0	0	0	9876.06	7701.78	8459.78	8783.37
E9Q349	227	Wdr25	0	0	0	0	0	0	0	0	6060.39	5793.29	5338.68	5594.76
E9Q555	242	Rnf213	0	0	0	0	7761.05	5998.36	4722.58	4731.02	5865.63	4338.2	3397.92	3157.66	*
E9Q555	259	Rnf213	0	0	0	0	0	0	0	0	1886.88	1820.92	1228.2	1291.72
E9Q557	1240	Dsp	6216.7	4863.54	6025.4	16549.3	5883.45	3667.05	5607	18301.9	6774.72	3867.7	4886.23	23247.1	*
E9Q557	1262	Dsp	3258.74	1959.37	2734.8	10961.7	0	0	0	0	2175.96	1413.88	1647.87	6827.03	*
E9Q557	1179	Dsp	0	0	0	0	2897.06	1937.34	3033.47	8844.76	1084.57	535.728	691.881	3084.93	*
E9Q557	833	Dsp	6509.95	4978.94	6380.9	11391.1	0	0	0	0	0	0	0	0
E9Q557	1045	Dsp	3159.57	2698.91	3233.5	7578.67	0	0	0	0	0	0	0	0
E9Q557	1712	Dsp	0	0	0	0	8257.01	5576.67	6648.87	18442.9	0	0	0	0
E9Q557	1504	Dsp	0	0	0	0	6238.03	4347.1	5323.59	15320.3	0	0	0	0
E9Q557	1396	Dsp	0	0	0	0	4574.02	3975.46	3404.82	5062.49	0	0	0	0
E9Q557	955	Dsp	0	0	0	0	0	0	0	0	2069.76	1723.77	2060.86	4776.64
E9Q557	1541	Dsp	0	0	0	0	0	0	0	0	17344.2	12764.1	12681.3	27604
E9Q5F9	289	Setd2	0	0	0	0	0	0	0	0	3073.49	2904.2	2994.27	2707.68
E9Q5F9	2007	Setd2	0	0	0	0	0	0	0	0	3651.81	3504.07	3130.75	3078.5
E9Q6I0	433	Vmn2r116	0	0	0	0	0	0	0	0	4785.92	7332.17	4770.43	4928.53
E9Q9K5	343	Trdn	0	0	0	0	0	0	0	0	2784.25	3105.11	5335.1	3248.78
F6ZDS4	1609	Tpr	23240.1	20679.8	20250	22304	19455.7	12924	12872.6	16059.3	2232.04	1814.48	2030.07	2073.14	*
F6ZDS4	1089	Tpr	21125.7	19124.6	24003	20066.1	15469	16658	19751.8	16219.7	28471.2	21184.6	21537.5	26532.7	*
F6ZDS4	373	Tpr	13416	12562.9	14678	13955.2	15233.6	13416.3	17123.8	12837.6	3444.18	3065.78	2848.97	3077.04	*
F6ZDS4	339	Tpr	11862.5	11148.8	13312	10869.5	26432.7	25654.2	29489.8	24717.8	14540.9	13197.8	13490.8	13154	*
F6ZDS4	507	Tpr	10595.4	10715.6	11189	11296.2	12779.8	14440	16570.4	14939.9	4808.46	4428.82	4705.09	5188.18	*
F6ZDS4	1080	Tpr	10335.9	9094.01	11189	9934.98	15258.1	14872.8	16791.8	13936.9	1704.8	1426.71	1489.53	1388.98	*
F6ZDS4	1484	Tpr	9807.49	8734	9627.3	8024.81	3913.39	3873.67	4341.11	4083.84	6384.24	7132.4	6600.63	6746.13	*
F6ZDS4	1322	Tpr	7901.46	7719.57	8108.8	7985.76	18166.6	20893.8	20790.1	20137.3	13494.1	13652.1	12826	14021.5	*
F6ZDS4	908	Tpr	7700.8	7892.71	7803.2	7965.7	2541.71	2877.34	2768.95	2609.88	9527.42	10726.5	9899.02	10006.9	*
F6ZDS4	171	Tpr	5869.5	5538.93	7466.9	5626.66	2952.88	2801.12	3442.61	2579.9	5601.98	5236.73	5098.53	5078.36	*
F6ZDS4	847	Tpr	673.044	643.582	828.76	660.804	17598	16387.8	17764.3	16600.5	3855.26	3592.42	3816.73	4046.74	*
F6ZDS4	1026	Tpr	9420.3	7846.95	10454	8316.84	13071.7	12202	12802	11017.8	2189.54	0	1970.24	1954.53	*
F6ZDS4	1338	Tpr	16967.3	16071.4	17861	18393.1	0	0	0	0	32629.4	29797.2	31103.5	30916.5	*
F6ZDS4	289	Tpr	16207.2	14950.2	17510	15471	0	0	0	0	4486.86	3787.63	3791.64	4240.1	*
F6ZDS4	1646	Tpr	14951.3	15304.1	9389.1	13703.1	0	0	0	0	3789.92	4941.78	4185.09	4860.76	*
F6ZDS4	233	Tpr	9632.94	8114.66	9655.6	9070	0	0	0	0	7368.98	7643.93	7512.15	8913.93	*
F6ZDS4	409	Tpr	9599.62	10516.5	11225	10316.4	0	0	0	0	4072.88	3877.96	3894.48	4064.27	*
F6ZDS4	1421	Tpr	9128.33	7714.23	7957.4	7035.56	0	0	0	0	5599.4	4639.99	4384.16	4491.87	*
F6ZDS4	191	Tpr	7429.29	7536.36	8749	7302.19	14127.9	13235.7	14307.7	12309.5	0	0	0	0	*
F6ZDS4	1581	Tpr	6031.91	5334.44	5642.4	5769.46	8128.63	7337.15	7867.08	6829.22	0	0	0	0	*
F6ZDS4	438	Tpr	5888.54	5837.01	6858.4	5672.84	11932	11721.4	13036.8	12112.1	0	0	0	0	*
F6ZDS4	1179	Tpr	4924.85	5413.08	6463	4921.57	0	0	0	0	9885.71	8166.29	7482.37	8639.96	*
F6ZDS4	1489	Tpr	4582.01	4516.8	4161	4948.15	0	0	0	0	7725.66	6788.72	7136.63	7569.79	*
F6ZDS4	1281	Tpr	4218.15	3809.45	6110	4807.87	2380.7	2165.4	2800.08	2185.14	0	0	0	0	*
F6ZDS4	239	Tpr	2664.55	2634.16	2800.5	2825.12	4764.69	4966.62	5808.09	4630.27	0	0	0	0	*
F6ZDS4	926	Tpr	2487.86	2366.52	2561.2	2132.51	0	0	0	0	8282.89	6101.92	5730.75	7530.06	*
F6ZDS4	537	Tpr	2306.24	2505.26	2318.8	2675.09	1816.43	1754.8	1900.55	1570.93	0	0	0	0	*
F6ZDS4	1111	Tpr	342.473	314.305	363.65	298.293	0	0	0	0	1163.31	1169.52	1192.64	1138.2	*
F6ZDS4	760	Tpr	0	0	0	0	6286.18	7161.64	7306.56	6193.02	3987.89	4060.06	3758.83	4750.94	*
F6ZDS4	1509	Tpr	0	0	0	0	6040.87	6143.43	6987.16	6216.87	3673.7	3516.04	2848.97	3274.2	*
F6ZDS4	1400	Tpr	0	0	0	0	6027.5	5085.31	6133.33	5854.56	4818.11	4017.89	4285.17	4250.03	*
F6ZDS4	1096	Tpr	0	0	0	0	5736.35	6077.83	7053.29	5523.91	19001.7	15247.4	15218.7	17085.7	*
F6ZDS4	1052	Tpr	0	0	0	0	5532.69	4268.99	4297.47	4368.3	12219	11923.7	11564.6	12701.6	*
F6ZDS4	98	Tpr	0	0	0	0	4174.36	4428.94	4647.01	3928.92	6739.95	5999.9	5896.73	6013.89	*
F6ZDS4	1494	Tpr	21156.6	20299.2	22857	19805.8	0	0	0	0	0	0	0	0
F6ZDS4	951	Tpr	4955.48	5474.63	5312.3	6235.93	0	0	0	0	0	0	0	0
F6ZDS4	1328	Tpr	4410.08	4525.11	4508.1	4100.26	0	0	0	0	0	0	0	0
F6ZDS4	502	Tpr	3117.44	3377.13	3557.8	3527.13	0	0	0	0	0	0	0	0
F6ZDS4	419	Tpr	2641.46	2746.13	2913.5	2636.31	0	0	0	0	0	0	0	0
F6ZDS4	649	Tpr	2051.16	2057.54	2478.5	1928.06	0	0	0	0	0	0	0	0
F6ZDS4	227	Tpr	0	0	0	0	12373.7	11752.2	15783.6	12405.4	0	0	0	0
F6ZDS4	1213	Tpr	0	0	0	0	7836.32	7491.69	8934.13	7358.5	0	0	0	0
F6ZDS4	548	Tpr	0	0	0	0	7794.68	8559.61	8540.06	8253.79	0	0	0	0
F6ZDS4	1563	Tpr	0	0	0	0	6769.14	6707.49	8002.93	6788.1	0	0	0	0
F6ZDS4	121	Tpr	0	0	0	0	5470.03	7115.65	6662.81	6582.88	0	0	0	0
F6ZDS4	133	Tpr	0	0	0	0	5241.16	4514.83	5076.62	4307.02	0	0	0	0
F6ZDS4	1707	Tpr	0	0	0	0	2492.81	2197.59	2978.18	2194.02	0	0	0	0
F6ZDS4	278	Tpr	0	0	0	0	0	0	0	0	3837.24	3839.21	3537.16	3881.13
F6ZDS4	999	Tpr	0	0	0	0	0	0	0	0	3721.35	3710.97	3586.79	3651.56
F6ZDS4	1054	Tpr	0	0	0	0	0	0	0	0	1243.37	1264.21	1210.28	1164.31
F6ZDS4	1069	Tpr	0	0	0	0	0	0	0	0	10624.5	10352.1	9576.71	9206.88
F6ZDS4	1373	Tpr	0	0	0	0	0	0	0	0	3861.7	3520.32	3861.12	3902.16
F6ZDS4	1435	Tpr	0	0	0	0	0	0	0	0	3020.89	3031.87	2949.61	2957.29
F6ZDS4	1516	Tpr	0	0	0	0	0	0	0	0	8084.92	7873.05	7718.39	7472.23
F6ZDS4	1565	Tpr	0	0	0	0	0	0	0	0	1768.32	1734.77	1742.05	1657.4
F6ZDS4	1622	Tpr	0	0	0	0	0	0	0	0	7659.02	6788.43	6615.25	6742.04
F6ZDS4	1662	Tpr	0	0	0	0	0	0	0	0	3764.16	3092	2643.78	3012.79
F8VPU2	233	Farp1	0	0	0	0	5679.03	6194.83	7280.91	9488.78	0	0	0	0
F8VQB6	1214	Myo10	0	0	0	0	5394.37	4686.62	5223.72	4900.46	0	0	0	0
G3X9K3	124	Arfgef1	0	0	0	0	2208.45	2180.58	2561.21	3407.33	5681.17	6238.14	6252.4	7429.88	*
G3X9K3	902	Arfgef1	0	0	0	0	2127.91	2571.64	2129.8	3220.17	0	0	0	0
G5E829	347	Atp2b1	0	0	0	0	0	0	0	0	9476.24	6599.49	7803.31	8013.16
G5E829	747	Atp2b1	0	0	0	0	0	0	0	0	12183.5	9398.25	10084.3	9724.45
G5E870	622	Trip12	4055.66	4153.36	3525.7	3764.03	0	0	0	0	3329.58	3420.01	2660.6	2646.37	*
G5E870	858	Trip12	0	0	0	0	17798.2	18472.9	11222.1	12961.4	5611.32	6438.19	4167.99	5247.47	*
G5E870	1112	Trip12	0	0	0	0	4583.96	4152.66	2963.83	3217.99	4502.64	4757.12	2509.76	2938.89	*
G5E870	1210	Trip12	0	0	0	0	3001.91	2972.97	1832.4	2040.17	0	0	0	0
G5E870	226	Trip12	0	0	0	0	0	0	0	0	6543.26	4751.13	3494.97	5317.28
O08528	501	Hk2	3533.67	5591.79	3672.5	4373.49	12476.4	18823.9	12071	14313.2	3993.69	4556.49	3713.06	4100.78	*
O08528	176	Hk2	7577.11	8403.74	8217.8	7583.73	0	0	0	0	10882.7	15647.8	12091.2	15076.8	*
O08528	346	Hk2	2749.29	3665.14	2852.8	2459.43	0	0	0	0	0	0	0	0
O08528	492	Hk2	0	0	0	0	13065.6	20000.7	13859.2	15852.1	0	0	0	0
O08528	738	Hk2	0	0	0	0	1925.25	2273.48	1795.73	1743.99	0	0	0	0
O08528	488	Hk2	0	0	0	0	1019.77	1066.43	1122.21	1130.9	0	0	0	0
O08547	178	Sec22b	0	0	0	0	0	0	0	0	5325.13	4313.41	4464.39	4536.56
O08579	148	Emd	13048.6	11286.9	11973	13040.6	13257.4	11376.2	11938.7	13711.5	0	0	0	0	*
O08585	155	Clta	9563.12	7698.98	8544.6	8272.73	8610.83	6892.13	6533.7	7696.14	4884.43	5743.99	6254.33	5838.64	*
O08585	135	Clta	8301.58	6656.1	8176.3	8221.3	0	0	0	0	3968.9	3333.94	4274.7	4137.29	*
O08585	216	Clta	2460.24	2051.2	2338.4	2858.11	0	0	0	0	0	0	0	0
O08585	140	Clta	0	0	0	0	0	0	0	0	4908.89	4894.19	5934.5	5906.11
O08638	235	Myh11	0	0	0	0	0	0	0	0	845.287	1700.06	1457.79	1968.49
O08638	547	Myh11	0	0	0	0	0	0	0	0	6177.24	8490.6	8541.4	11674.7
O08638	567	Myh11	0	0	0	0	0	0	0	0	4087.04	7099.63	6569.75	7952.7
O08638	979	Myh11	0	0	0	0	0	0	0	0	4245.1	4620.9	5921.82	4999.21
O08638	1088	Myh11	0	0	0	0	0	0	0	0	1709.86	2629.34	1902.96	2455.09
O08648	377	Map3k4	0	0	0	0	0	0	0	0	6281.54	5828.63	5967.59	6487.64
O08663	155	Metap2	3634.27	5279.83	3736	4767.02	2832.94	4578.41	3561.46	4151.98	2697.85	3493.24	2254.78	3164.67	*
O08663	46	Metap2	0	0	0	0	0	0	0	0	4863.5	4721.21	4194.19	5507.13
O08663	98	Metap2	0	0	0	0	0	0	0	0	1434.23	1426.99	1431.19	1396.57
O08674	83	Rbpjl	0	0	0	0	0	0	0	0	3653.42	4242.16	3118.9	4651.64
O08709	209	Prdx6	19953.8	21918.5	22561	23327.1	7395.39	9413.14	9837.89	10132.4	16139.6	19894.8	21616.7	21199	*
O08709	106	Prdx6	5543.25	5661.73	5694.8	6629.82	2175.98	2285.82	2855.32	2673.99	2674.09	2661.03	2559.14	2894.73	*
O08709	141	Prdx6	16186.6	20346.5	20340	22071.7	0	0	0	0	12507.4	14718.2	16043.6	14884.3	*
O08709	182	Prdx6	13181.9	15719.8	14471	16429.9	0	0	0	0	18755.8	26745.1	24765.1	30098.6	*
O08709	56	Prdx6	0	0	0	0	0	0	0	0	8499.87	9744.49	11291.4	10133.6
O08715	247	Akap1	0	0	0	0	0	0	0	0	1959.34	1578.23	1447.48	1110.45
O08740	23	Polr2j	0	0	0	0	8722.78	9010.39	10113.2	9467.39	3310.58	3109.95	2863.03	3136.92	*
O08740	112	Polr2j	0	0	0	0	0	0	0	0	345.223	321.283	382.418	268.043
O08749	283	Dld	5499.69	6164.44	6314.1	6920.05	7242.17	6982.75	7080.28	8194.98	17448.2	19084.9	20466.7	17793.1	*
O08749	430	Dld	10374	10331.9	10017	10911.1	0	0	0	0	6835.56	7879.89	8269.27	8155.11	*
O08749	417	Dld	6536.13	7354.53	6628.4	7623.5	0	0	0	0	0	0	0	0
O08749	410	Dld	2725.96	3096.22	2744.3	2985.46	0	0	0	0	0	0	0	0
O08749	166	Dld	0	0	0	0	0	0	0	0	1212.37	1299.35	1186.93	1151.84
O08756	107	Hsd17b10	868.798	962.944	890.03	668.333	0	0	0	0	0	0	0	0
O08759	179	Ube3a	0	0	0	0	0	0	0	0	5846.96	5942.05	8549.12	5211.26
O08784	74	Tcof1	0	0	0	0	8547.78	6227.97	7674.99	4756.11	8386.55	5610.62	5661.27	5997.53	*
O08784	31	Tcof1	0	0	0	0	0	0	0	0	3659.22	3581.02	3089.39	3546.41
O08788	329	Dctn1	13925.4	15709.1	13727	17490.1	21218	22277.9	21481.1	23044.8	4004.31	4726.91	3695.42	4519.91	*
O08788	68	Dctn1	8641.96	9011.63	8393.2	8908.85	4062.02	5084.64	3824.31	4383.93	7990.6	8509.98	10009	9862.31	*
O08788	264	Dctn1	6171.8	5391.72	5146.2	6296.13	12147.5	13408.2	11515.9	14256.4	10533.1	12717.9	10632.4	13018.5	*
O08788	290	Dctn1	4003.77	4589.18	4352.3	5177.36	6293.82	6645.94	6641.67	7404.15	3373.68	4043.53	3466.3	4332.1	*
O08788	385	Dctn1	6942.45	6616.06	6967.1	6840.96	0	0	0	0	4948.81	5736.58	5605.02	6901.22	*
O08788	962	Dctn1	3947.12	4381.87	4019.4	4808.68	0	0	0	0	5455.19	5842.31	5139.34	5988.18	*
O08788	390	Dctn1	12337.7	12725.4	13244	13660.6	0	0	0	0	0	0	0	0
O08788	1206	Dctn1	0	0	0	0	3979.49	5516.14	4557.49	5440.02	0	0	0	0
O08788	127	Dctn1	0	0	0	0	0	0	0	0	3530.77	3862	4035.1	4413.59
O08788	349	Dctn1	0	0	0	0	0	0	0	0	4037.47	4117.63	3992.09	4802.35
O08788	556	Dctn1	0	0	0	0	0	0	0	0	5347.02	6978.8	5993.23	6984.46
O08789	291	Mnt	0	0	0	0	0	0	0	0	2165.5	1997.26	2225.91	1788.89
O08795	191	Prkcsh	9307.64	7259.04	9015.8	7726.99	7195.94	6059.23	8793.33	6796.73	8023.11	6948.59	9328.56	6662.88	*
O08795	188	Prkcsh	12228.2	8753.07	10582	9632.19	9235.16	7134.93	9292.67	7133.14	0	0	0	0	*
O08795	124	Prkcsh	11143.6	9313.67	9321.5	10707.8	0	0	0	0	4145.31	4229.05	4041.72	3533.56	*
O08795	180	Prkcsh	5506.11	4084.56	5343.6	4030.3	0	0	0	0	8237.83	6671.02	8644.51	7055.15	*
O08795	369	Prkcsh	3305.72	2246.69	2876.1	2343.56	0	0	0	0	1630.6	1178.58	1576.43	1291.72	*
O08795	166	Prkcsh	0	0	0	0	0	0	0	0	3559.75	3050.68	3784.47	3407.67
O08808	471	Diaph1	12000.5	7653.98	8852.7	6923.66	10231.7	6850.19	8208.07	6485.42	14270.2	9735.66	11774.4	9222.36	*
O08808	1066	Diaph1	3409.97	2435.47	2650.9	2455.09	7262.42	5645.65	7145.06	4787.78	10024.1	4955.46	7466.11	5021.11	*
O08808	821	Diaph1	13025.6	7697.45	9296.3	7693.82	0	0	0	0	10697.9	9095.03	11151.6	7171.98	*
O08808	477	Diaph1	9442.52	5588.81	6943.4	4882.71	0	0	0	0	10797.4	7215.04	9506.4	5880.99	*
O08808	193	Diaph1	5899.18	4833.26	5687.3	5786.45	0	0	0	0	5516.03	4701.83	5412.57	4357.8	*
O08808	1086	Diaph1	0	0	0	0	5483.02	4151.3	5315.04	3719.22	5399.82	4806.99	4366.51	3303.69	*
O08808	494	Diaph1	4377.47	3481.32	4525.2	3712.42	0	0	0	0	0	0	0	0
O08808	1110	Diaph1	3535.41	2597.78	3200.2	2697.86	0	0	0	0	0	0	0	0
O08808	1248	Diaph1	997.094	992.996	837.57	823.856	0	0	0	0	0	0	0	0
O08808	994	Diaph1	0	0	0	0	6719.09	6313.19	7405.97	6231.67	0	0	0	0
O08808	467	Diaph1	0	0	0	0	0	0	0	0	10039.6	8652.18	9219.93	7991.26
O08808	813	Diaph1	0	0	0	0	0	0	0	0	5878.51	4940.93	6003.16	3834.11
O08810	789	Eftud2	3428.7	3975.8	3388.3	3729.86	0	0	0	0	0	0	0	0
O08810	601	Eftud2	0	0	0	0	2281.47	2153.06	1880.44	2097.21	0	0	0	0
O08810	276	Eftud2	0	0	0	0	0	0	0	0	14075.1	12118.1	13756.3	15303.1
O08848	216	Trove2	3948.7	4336.87	4208.3	4741.8	0	0	0	0	5407.22	6223.32	5739.57	6208.41	*
O08912	74	Galnt1	0	0	0	0	8388.07	8168.02	8482.03	9473.56	0	0	0	0
O08915	316	Aip	13999.1	12231.1	15438	15019.1	9600.44	7491.35	10402	9314.82	8569.72	8828.01	10492.9	9132.99	*
O08915	33	Aip	1523.77	1660	1609.2	1956.72	0	0	0	0	0	0	0	0
O08915	196	Aip	0	0	0	0	0	0	0	0	6104.81	4455.61	5658.24	5319.33
O08917	340	Flot1	7497.29	7213.2	7303.4	6661.73	0	0	0	0	4096.38	4034.99	4341.42	3798.48	*
O08917	174	Flot1	0	0	0	0	4907.21	5520.87	5049.63	4618.75	0	0	0	0
O08970	287	Tuft1	0	0	0	0	0	0	0	0	2574.17	2044.08	2715.33	4809.65
O09044	194	Snap23	13285.9	13999.9	16408	15752.1	6748.89	6523.86	7779.8	7908.34	0	0	0	0	*
O09044	189	Snap23	0	0	0	0	3254.24	2638.73	2410.33	2731.4	3372.39	3225.37	3189.2	2954.66	*
O09044	64	Snap23	9293.36	8351.11	9405.9	9220.04	0	0	0	0	0	0	0	0
O09061	103	Psmb1	0	0	0	0	0	0	0	0	2263.49	2877.7	2812.85	2341.97
O09106	449	Hdac1	10264.5	9828.51	7737	10199.8	18189.5	17788.8	14777.8	18566.7	20755.8	18061.3	16969.2	19067.7	*
O09106	466	Hdac1	18589.9	17314.7	14529	17547.1	0	0	0	0	4870.59	4796.44	3741.74	4450.98	*
O09106	464	Hdac1	4704.76	4056.87	3413.4	3624.3	0	0	0	0	9795.58	7469.81	7411.79	8498.6	*
O09106	451	Hdac1	4212.68	3717.08	3205.5	3538.79	0	0	0	0	15733.6	13913.7	13439.5	13942.6	*
O09106	143	Hdac1	0	0	0	0	0	0	0	0	5437.8	7431.05	7349.2	6683.62
O09106	456	Hdac1	0	0	0	0	0	0	0	0	4401.23	3306.3	3488.63	4831.26
O09106	476	Hdac1	0	0	0	0	0	0	0	0	1391.61	1099.44	979.838	1200.29
O09111	43	Ndufb11	0	0	0	0	4776.91	4678.16	4467.7	4663.58	0	0	0	0
O09131	109	Gsto1	0	0	0	0	0	0	0	0	7385.39	14733	8501.42	7798.19
O09131	136	Gsto1	0	0	0	0	0	0	0	0	1317.54	2144.28	1363.5	1373.7
O09167	122	Rpl21	18989	19909.5	13837	19867.2	14240.6	13907.7	9838.79	16494.4	10221.2	11395.1	8591.03	11926.7	*
O09167	110	Rpl21	8365.85	8746.97	10149	10488.1	3506	3905.12	4280.83	5314.18	2581.51	2698.5	1978.29	3530.93	*
O09167	115	Rpl21	33765.7	29684.6	27255	39116.3	0	0	0	0	4579.9	5322.23	4536.07	5129.77	*
O09167	36	Rpl21	2721.28	2623.33	2598.2	2630.71	9331.07	8893.04	9169.41	9444.36	0	0	0	0	*
O09172	90	Gclm	0	0	0	0	11706.9	10699.9	11440.7	9452.59	2910.31	2318.29	3007.23	2264.74	*
O35047	159	Psmc3ip	2462.47	1676.48	2264.9	1548.09	2180.75	1566.58	2056.74	1753.04	0	0	0	0	*
O35129	236	Phb2	5895.13	5667.68	5222.6	5930.07	4593.51	3568.31	3138.01	3729.63	3921.26	4432.53	4144.01	4044.7	*
O35129	216	Phb2	12911.4	12080.1	12356	11827.6	17093.6	15197.8	15752.1	14621.2	0	0	0	0	*
O35129	224	Phb2	0	0	0	0	0	0	0	0	7063.48	8016.97	7842.18	7491.51
O35134	1382	Polr1a	3310.16	4119.42	2641.5	4161.45	2775.13	3451.64	2449.78	3205.49	3135.65	4040.97	3038.39	3615.05	*
O35134	580	Polr1a	0	0	0	0	8300.57	8060.48	7080.28	7780.03	0	0	0	0
O35143	52	Atpif1	0	0	0	0	0	0	0	0	6123.48	5044.09	7505.81	3986.28
O35215	110	Ddt	17645.7	13549.9	16096	11856.5	0	0	0	0	0	0	0	0
O35218	375	Cpsf2	0	0	0	0	6171.55	3830.72	5794.59	3745.87	0	0	0	0
O35226	135	Psmd4	6217.58	5927.92	6466	5341.04	0	0	0	0	1907.32	2015.7	2302.92	1686.4	*
O35226	370	Psmd4	0	0	0	0	0	0	0	0	3765.45	3355.6	3752.49	3051.34
O35226	371	Psmd4	0	0	0	0	0	0	0	0	3674.67	3557.65	3729.33	3036.44
O35286	17	Dhx15	0	0	0	0	0	0	0	0	3720.7	3927.83	3470.43	3970.8
O35286	25	Dhx15	0	0	0	0	0	0	0	0	5675.38	4804.71	4502.99	5493.11
O35286	515	Dhx15	0	0	0	0	0	0	0	0	10222.4	11159.1	10788.8	10270
O35286	614	Dhx15	0	0	0	0	0	0	0	0	3362.09	3697.86	3609.39	3385.48
O35295	49	Purb	0	0	0	0	3246.67	2408.57	2576.86	3755.41	0	0	0	0
O35326	143	Srsf5	3344.28	3333.2	3086.4	2993.87	0	0	0	0	0	0	0	0
O35326	25	Srsf5	0	0	0	0	0	0	0	0	5419.13	5471.27	5164.16	5784.61
O35343	47	Kpna4	573.033	456.638	397.16	564.907	0	0	0	0	5975.72	5131.58	5698.49	5760.07	*
O35344	47	Kpna3	1078.02	1693.1	1009.8	1706.35	8767.86	12235.5	7800.5	11151.9	1266.58	1943.4	1251.39	1993.46	*
O35345	49	Kpna6	0	0	0	0	0	0	0	0	9676.15	10861.6	9763.37	10357.1
O35345	110	Kpna6	0	0	0	0	0	0	0	0	3590.33	4177.76	3757.73	3523.63
O35350	460	Capn1	0	0	0	0	5068.83	3566.96	3518.14	3713.43	0	0	0	0
O35381	110	Anp32a	12329	7895	10207	6053.09	0	0	0	0	4658.44	2911.61	3513.72	2263.81	*
O35381	99	Anp32a	3449.32	2654.9	3546.8	2536.17	0	0	0	0	16130.9	12008.9	14118	8410.68	*
O35381	68	Anp32a	3277.95	2851.54	3113.1	2746.31	0	0	0	0	3295.45	2623.84	2879.57	2507.52	*
O35382	44	Exoc4	0	0	0	0	0	0	0	0	2356.55	3021.32	2634.46	3005.78
O35435	264	Dhodh	0	0	0	0	11531.2	12392.7	7328.6	9191.03	0	0	0	0
O35459	230	Ech1	3430.84	3133.59	2519.7	2644.9	0	0	0	0	0	0	0	0
O35473	84	C1d	0	0	0	0	3207.7	3517.92	3645.41	2992.5	0	0	0	0
O35551	319	Rabep1	4905.73	5195.17	5763.6	5418.41	4060.11	4666.67	3930.34	3809.04	8783.8	7084.81	6700.44	6680.12	*
O35551	201	Rabep1	4355.97	3940.1	5069.9	4193.08	5723.36	5653.43	6755.93	5158.31	8339.23	8001.86	7937.3	8668.29	*
O35551	216	Rabep1	12662.2	12177.7	13645	11563.7	7708.71	8021.26	9267.48	6777.82	0	0	0	0	*
O35551	318	Rabep1	4905.73	5195.17	5763.6	5418.41	0	0	0	0	8783.8	7084.81	6700.44	6680.12	*
O35551	317	Rabep1	0	0	0	0	0	0	0	0	6898.98	9423.9	6856.22	6744.96
O35566	7	Cd151	8235.72	6835.72	10132	13224	0	0	0	0	4875.74	3683.89	4745.07	8286.55	*
O35566	127	Cd151	4760.3	4932.87	5428.6	6760.7	13218.5	11313.3	15466.5	19407.7	0	0	0	0	*
O35593	222	Psmd14	5498.97	5866.9	5254.7	5337.61	0	0	0	0	5363.12	6331.9	5134.1	4955.1	*
O35593	277	Psmd14	0	0	0	0	12791.3	13078.5	10832.1	12034.4	3324.1	3783.64	3770.41	3220.45	*
O35593	246	Psmd14	2825.38	3486.58	2642	3381.98	0	0	0	0	0	0	0	0
O35593	154	Psmd14	0	0	0	0	0	0	0	0	2343.23	2601.87	2499.89	2531.18
O35593	257	Psmd14	0	0	0	0	0	0	0	0	10523.1	10537.3	11358.1	9479.98
O35593	264	Psmd14	0	0	0	0	0	0	0	0	1067.09	1120.9	1033.05	1078.82
O35639	176	Anxa3	3767.41	11157.9	5376.9	15991.6	0	0	0	0	2675.22	9968.2	4421.1	15549.4	*
O35639	169	Anxa3	836.347	2553.38	1000.6	4130.81	0	0	0	0	0	0	0	0
O35643	26	Ap1b1	0	0	0	0	0	0	0	0	2148.76	2250.92	2351.72	2283.52
O35648	62	Cetn3	0	0	0	0	14611.2	14285.4	18071.6	13573.3	4069.02	3906.18	4327.36	3624.1	*
O35648	41	Cetn3	0	0	0	0	11451.7	12013.6	16726.1	8986.23	0	0	0	0
O35648	108	Cetn3	0	0	0	0	0	0	0	0	3970.51	3153.84	4098.79	2707.77
O35658	91	C1qbp	5190.01	4361.28	5143.5	4300.28	0	0	0	0	0	0	0	0
O35658	101	C1qbp	0	0	0	0	0	0	0	0	7665.14	6277.75	7387.53	6858.29
O35685	268	Nudc	10772.3	10383.8	9009.4	8573.35	34029.5	35081.2	32780.5	31082.7	17171	17664	18828.6	15648.7	*
O35685	309	Nudc	8130.99	7599.29	7680.8	7304.99	22185.8	23214.6	22245.4	21597.2	7744.65	7192.53	7580.8	6797.82	*
O35685	276	Nudc	19213.5	19779.1	18755	17741.4	0	0	0	0	20698.9	23476.1	22840.3	20731.1	*
O35685	155	Nudc	13030.4	13248.6	12383	12354.5	0	0	0	0	4587.3	5309.12	5330.14	4447.47	*
O35685	328	Nudc	9811.46	9840.72	9304.7	10293.8	0	0	0	0	7876.32	8176.84	7626.85	7447.7	*
O35685	105	Nudc	8826.82	8891.88	9813.5	8128.3	9884.34	9078.7	9182	9118.24	0	0	0	0	*
O35685	298	Nudc	4911.92	5041.18	5070.8	5917.24	0	0	0	0	12202.5	13201.5	11852.7	11089.9	*
O35685	122	Nudc	0	0	0	0	11011.1	10723.9	12074.1	9584.6	17984.5	15645.5	16470.7	15840	*
O35685	213	Nudc	0	0	0	0	3848.81	4758.65	4450.33	4152.8	4082.86	4401.18	4351.07	4265.51	*
O35685	157	Nudc	12862.2	12205.9	13187	12409.7	0	0	0	0	0	0	0	0
O35685	248	Nudc	4988.88	5045.06	5152.3	5100.26	0	0	0	0	0	0	0	0
O35685	68	Nudc	2140.18	2240.97	2077.8	2177.43	0	0	0	0	0	0	0	0
O35685	96	Nudc	0	0	0	0	12489.1	12422.5	12824.9	10871	0	0	0	0
O35685	123	Nudc	0	0	0	0	0	0	0	0	10332.9	10044.6	10851.6	9038.36
O35691	292	Pnn	6722.75	7020.91	8828.1	7354.97	1169.43	1413.66	1537.2	1444.52	4947.85	4534.26	5680.85	5067.26	*
O35691	156	Pnn	1761.87	1507.53	1432.3	1443.88	7249.81	5825.89	6404.14	4724.85	3532.06	2435.67	2299.99	1835.97	*
O35691	136	Pnn	10895.3	6813.91	8072.3	5428.99	34390.6	27870.5	29331	19692.7	0	0	0	0	*
O35691	310	Pnn	0	0	0	0	4256.5	4132.37	4508.45	3947.96	4305.62	4844.03	5187.87	5268.21	*
O35691	227	Pnn	0	0	0	0	0	0	0	0	8551.05	8648.47	9241.99	7545.25
O35691	303	Pnn	0	0	0	0	0	0	0	0	1117.43	1081.14	1121.58	1163.26
O35691	460	Pnn	0	0	0	0	0	0	0	0	14874.4	12349.8	15086.9	13762.4
O35704	55	Sptlc1	0	0	0	0	10183.5	9304.93	7851.33	12731.9	0	0	0	0
O35737	347	Hnrnph1	9027.56	7657.03	10374	9350.19	0	0	0	0	0	0	0	0
O35737	349	Hnrnph1	8764.14	8364.84	11622	8894.03	0	0	0	0	0	0	0	0
O35841	180	Api5	28430.7	30569.4	31219	27294.1	1786.05	1909.78	1960.65	1806.01	11786.9	13060.2	13619.3	11531.2	*
O35841	409	Api5	0	0	0	0	4321.84	4266.28	4532.75	3549.01	0	0	0	0
O35841	158	Api5	0	0	0	0	0	0	0	0	8116.46	8570.11	8628.8	6797.53
O35841	160	Api5	0	0	0	0	0	0	0	0	5654.77	5469.27	6372.34	4432.58
O35841	467	Api5	0	0	0	0	0	0	0	0	4519.05	4371.26	4718.32	4619.51
O35855	110	Bcat2	0	0	0	0	0	0	0	0	5259.46	5901.87	4872.17	4827.47
O35857	237	Timm44	1604.46	1763.5	1554.6	2763.75	0	0	0	0	3871.36	4759.4	3174.31	4247.69	*
O35857	78	Timm44	0	0	0	0	3670.8	3966.33	3787.33	3732.47	11204.6	9940.56	8264.3	9848.29	*
O35857	138	Timm44	5006.5	3980.68	4572.8	4497.94	0	0	0	0	0	0	0	0
O35857	119	Timm44	0	0	0	0	0	0	0	0	7680.27	8278	7894.84	8011.7
O35857	157	Timm44	0	0	0	0	0	0	0	0	4623.68	3988.82	3989.05	4643.16
O35857	165	Timm44	0	0	0	0	0	0	0	0	4339.75	4544.81	3746.7	4015.49
O35857	187	Timm44	0	0	0	0	0	0	0	0	5459.37	5954.02	4827.23	5378.03
O35887	251	Calu	21065.4	16835.7	16685	14336.7	22805.2	20182.3	20456.3	16562.7	21914.4	20706.1	19588.2	16918.9	*
O35887	70	Calu	9468.7	8203.9	8079.2	6709.36	13390	10703.9	11933.3	8777.31	4544.49	4238.17	3911.3	3172.84	*
O35887	165	Calu	6525.74	5488.59	4965	4856.59	14691.1	12688.6	12586.5	10254.9	18849.5	17848.7	16773.2	15147.5	*
O35887	84	Calu	21556.5	11971.8	17189	10003.7	0	0	0	0	0	0	0	0
O35887	281	Calu	10623.1	11632.4	10044	9399	0	0	0	0	0	0	0	0
O35887	59	Calu	1627.86	1005.35	1168.4	1021.61	0	0	0	0	0	0	0	0
O35887	255	Calu	0	0	0	0	0	0	0	0	3173.25	3246.45	3268.06	2842.5
O35887	287	Calu	0	0	0	0	0	0	0	0	3134.82	2975.44	3144.26	2740.92
O54724	235	Ptrf	0	0	0	0	0	0	0	0	1251.83	7114.73	1972.47	2581.33
O54774	29	Ap3d1	12760.6	10536.3	11106	11157.9	13744.6	11984.9	13243.3	11851.8	17768.5	17770.3	18297	14959.4	*
O54825	112	Bysl	0	0	0	0	5806.65	5287.54	5025.34	5151.73	0	0	0	0
O54825	389	Bysl	0	0	0	0	0	0	0	0	10255	7187.11	7150.41	7023.6
O54833	75	Csnk2a2	0	0	0	0	0	0	0	0	2760.14	2831.13	3160.8	2806.75
O54879	170	Hmgb3	0	0	0	0	13705.6	8410.82	8082.56	11524.9	0	0	0	0
O54916	755	Reps1	2922.57	2240.59	2655.6	2058.94	0	0	0	0	2220.67	2202.87	2155.41	2054.39	*
O54916	675	Reps1	0	0	0	0	3645.54	3059.71	4419.61	2992.01	3827.26	2760.57	3112.55	2945.32	*
O54916	105	Reps1	0	0	0	0	9474.74	8376.67	8098.75	7705.18	0	0	0	0
O54916	659	Reps1	0	0	0	0	0	0	0	0	2475.73	1948.02	2185.13	2507.4
O54941	305	Smarce1	15129.8	11775	15192	12876.1	18672.5	15423.7	19317.7	15964.3	2638.94	2748.71	2801.82	2653.18	*
O54941	112	Smarce1	4336.53	3916.84	5060.2	4009.78	0	0	0	0	0	0	0	0
O54941	284	Smarce1	1012.65	1301.14	1018.8	1338.13	0	0	0	0	0	0	0	0
O54941	271	Smarce1	0	0	0	0	17798.6	14651	16894.3	15018	0	0	0	0
O54946	60	Dnajb6	12440.9	12461.5	9949.1	10148.3	1929.6	2036.19	1702.79	1775.9	0	0	0	0	*
O54946	39	Dnajb6	9091.03	7585.25	7172.7	5675.46	11909	8661.74	8363.27	6506.8	0	0	0	0	*
O54962	54	Banf1	5906.95	6153.69	6306.3	4850.53	6236.51	6557.34	6566.09	5422.33	0	0	0	0	*
O54988	817	Slk	5059.97	4544.11	3875.5	4745.6	0	0	0	0	2792.33	2927	2703.12	2933.05	*
O54988	526	Slk	0	0	0	0	7993.36	8860.58	8617.43	7368.78	0	0	0	0
O54988	535	Slk	0	0	0	0	0	0	0	0	2965.07	2749.6	2722.86	3077.33
O54988	773	Slk	0	0	0	0	0	0	0	0	3998.19	4689.86	4346.38	4324.8
O54988	1042	Slk	0	0	0	0	0	0	0	0	949.684	674.711	722.982	529.625
O55022	169	Pgrmc1	11035.7	10715.6	13526	13110.2	0	0	0	0	9622.06	8886.71	10802.3	9711.3	*
O55023	49	Impa1	6718.94	5960.57	7564.4	4469.56	0	0	0	0	1888.33	1807.41	2046.33	1443.39	*
O55029	336	Copb2	0	0	0	0	6060.36	7299.61	5729.81	6622.36	0	0	0	0
O55029	840	Copb2	0	0	0	0	0	0	0	0	2994.27	0	2863.58	3193.58
O55047	511	Tlk2	0	0	0	0	7154.29	6045.7	6216.55	5562.98	0	0	0	0
O55091	127	Impact	0	0	0	0	4893.83	3695.46	2748.17	4847	3621.88	2956.06	2959.26	4500.34	*
O55102	12	Bloc1s1	0	0	0	0	0	0	0	0	961.466	871.487	1011.35	593.678
O55106	95	Strn	4751.25	4097.76	5513.3	4782.29	0	0	0	0	0	0	0	0
O55125	146	Nipsnap1	0	0	0	0	0	0	0	0	3238.47	3002.51	3324.3	2504.28
O55126	140	Gbas	6416.8	6589.51	5939.8	6217.68	13466.5	12174.3	11638.7	11159.3	0	0	0	0	*
O55128	13	Sap18	0	0	0	0	0	0	0	0	6353.33	5982.8	5635.9	5183.8
O55128	74	Sap18	0	0	0	0	0	0	0	0	4793.01	4807.56	4470.45	5161.9
O55131	372	43715	1818.29	2118.78	1683.2	1802.34	5168.18	7439.61	5073.02	8225	10556.6	12286.8	10145.5	11286.5	*
O55131	394	43715	8152.42	10447.8	8554	11260	0	0	0	0	3016.96	3387.8	2742.6	2873.23	*
O55131	218	43715	6903.57	7727.2	6924.2	7970.67	0	0	0	0	1206.15	2128.38	1873.85	1978.24	*
O55131	386	43715	4529.09	6788.2	5279.1	5544.23	0	0	0	0	0	0	0	0
O55131	297	43715	3605.39	5190.44	4050.8	3997.85	0	0	0	0	0	0	0	0
O55131	348	43715	0	0	0	0	7151.23	9837.2	8663.32	8362.77	0	0	0	0
O55131	234	43715	0	0	0	0	0	0	0	0	5194.11	7522.53	5779	7202.94
O55131	407	43715	0	0	0	0	0	0	0	0	4433.75	5036.39	4282.97	4745.68
O55142	45	Rpl35a	6892.86	6218.67	6965.8	6730.51	18704.2	18478.6	19913.8	23569.6	2059.94	2017.86	2122.62	2657.21	*
O55142	73	Rpl35a	0	0	0	0	11111.6	8945.46	10070.9	10636.6	3103.49	3164.67	3467.68	3488.29	*
O55142	66	Rpl35a	20568.7	17650.3	16776	23355.1	0	0	0	0	0	0	0	0
O55142	29	Rpl35a	0	0	0	0	18883.4	18252.1	15748.1	16408.1	0	0	0	0
O55143	143	Atp2a2	3595.31	3129.02	3212.8	3430.24	1983.55	1942.42	1728.26	1821.63	1273.27	1244.46	1476.46	1172.05	*
O55143	204	Atp2a2	5508.81	4678.04	5096.2	5202.67	7698.77	6977.34	8585.49	6578.36	0	0	0	0	*
O55143	128	Atp2a2	0	0	0	0	0	0	0	0	7892.09	7270.04	7969.56	6942.4
O55201	576	Supt5h	0	0	0	0	7747.3	7892.75	8297.14	8507.12	4547.06	7401.7	6079.53	6248.72	*
O55201	719	Supt5h	4798.54	4399.42	4451.7	4156.75	0	0	0	0	0	0	0	0
O55201	1069	Supt5h	0	0	0	0	9000.56	7670.58	7778.45	8164.55	0	0	0	0
O55201	471	Supt5h	0	0	0	0	0	0	0	0	2971.32	2814.06	2832.7	3027.97
O55222	154	Ilk	0	0	0	0	2611.9	2725.47	2675.97	3562.17	7780.06	9183.66	9368.54	9755.7	*
O70133	195	Dhx9	22538.8	23104.6	21751	23487.1	3317.48	5007.54	4238.9	5169.83	7955.18	8122.12	7911.11	8620.68	*
O70133	237	Dhx9	5297.92	7107.71	7366	8486.67	7084.37	9832.13	10492	11552	11517.5	16248.5	14836	15609.2	*
O70133	393	Dhx9	3134.65	3531.35	2925.7	3604.86	4223.64	5220.58	4989.35	5555.58	5135.85	5854.85	5444.28	5536.34	*
O70133	29	Dhx9	0	0	0	0	0	0	0	0	4782.7	5194.84	4614.65	5231.99
O70133	55	Dhx9	0	0	0	0	0	0	0	0	2989.5	3942.08	3287.08	3841.99
O70133	148	Dhx9	0	0	0	0	0	0	0	0	12186.1	12384.8	11261.9	12356.9
O70133	201	Dhx9	0	0	0	0	0	0	0	0	2996.88	2884.53	2371.4	2594.3
O70194	181	Eif3d	11172.2	11501.9	9075.8	9771.38	0	0	0	0	0	0	0	0
O70201	120	Birc5	0	0	0	0	2595.36	2925.63	4947.96	2441.51	4132.11	4011.05	4401.53	3015.41	*
O70201	122	Birc5	0	0	0	0	10034.9	9100.68	9191.45	7126.56	0	0	0	0
O70230	235	Znf143	4819.49	4773.84	3825.9	5336.8	0	0	0	0	0	0	0	0
O70251	185	Eef1b	11737.1	13657.4	9815.6	12702.5	6311.4	9003.62	6429.34	8081.89	1687.87	10779	9135.29	10172.5	*
O70251	129	Eef1b	8803.82	8470.1	7468.1	7907.4	13495.9	17114.5	15394.5	16492.4	15628.7	17965.8	14535.2	17622.8	*
O70251	66	Eef1b	5429.39	6610.87	5106.3	7247.96	9754.43	10714.1	8550.41	10426.4	2998.74	3297.75	2681.14	3653.9	*
O70251	73	Eef1b	1010.66	1101.07	967.24	970.088	16251.5	18167.2	14007.6	17233.9	11046.9	13307	10574	12364.8	*
O70251	132	Eef1b	13044.7	16172.9	11701	15004.6	0	0	0	0	6579.32	8837.41	7185.43	8695.16	*
O70251	7	Eef1b	5815.23	7679.15	6076.4	6656.76	0	0	0	0	0	0	0	0
O70252	258	Hmox2	2615.52	2185.98	2232.3	2290.23	7711.76	7182.95	6451.38	6542.58	0	0	0	0	*
O70252	28	Hmox2	0	0	0	0	8628.78	9591.69	9431.22	10560.1	0	0	0	0
O70305	405	Atxn2	0	0	0	0	0	0	0	0	5070.5	4240.17	4202.73	4486.61
O70305	716	Atxn2	0	0	0	0	0	0	0	0	3522.4	3732.63	3689.08	4984.31
O70310	67	Nmt1	2346.07	2131.21	2425.9	2311.11	8225.29	7386.18	6491.87	6747.38	9407.99	7615.15	8863.98	8149.85	*
O70310	445	Nmt1	3037.94	2858.17	3147.5	2904.48	0	0	0	0	0	0	0	0
O70310	114	Nmt1	0	0	0	0	5381	4824.59	4754.52	4673.86	0	0	0	0
O70311	478	Nmt2	7979.45	8042.21	8401.9	7812.22	0	0	0	0	0	0	0	0
O70318	125	Epb41l2	8687.18	6912.3	9048.1	9922.32	11064.2	8718.55	10664.7	11480.9	3694.95	2923.58	3458.03	5039.51	*
O70318	978	Epb41l2	5519.92	4831.35	5651.8	5291.51	4519.77	3825.65	4266.21	4459.6	1666.85	1345.46	1459.47	1826.51	*
O70318	166	Epb41l2	11762.5	11193.8	11521	16210.3	0	0	0	0	7565.99	5726.61	6783.98	8085.6	*
O70318	810	Epb41l2	6291.13	5045.75	5964.6	5604.87	3418.96	2995.59	3813.43	3752.25	0	0	0	0	*
O70318	24	Epb41l2	0	0	0	0	6558.99	5521.21	5730.26	9143.33	7886.94	8310.21	7936.48	9916.34	*
O70318	28	Epb41l2	0	0	0	0	0	0	0	0	2834.95	2201.56	2464.98	3002.56
O70318	82	Epb41l2	0	0	0	0	0	0	0	0	3717.48	3403.19	3563.63	4190.74
O70318	929	Epb41l2	0	0	0	0	0	0	0	0	6597.99	6971.39	7461.42	7826.52
O70378	107	Emc8	12533.7	13212	10412	11932.5	8762.9	10422.9	7201.74	7977.43	2992.53	2932.41	2357.59	3200.3	*
O70378	97	Emc8	0	0	0	0	12648.8	14797.1	7975.04	10207.2	8622.19	11433.8	7378.43	7542.33	*
O70400	201	Pdlim1	4650.01	5262.98	4206.3	6123.31	0	0	0	0	0	0	0	0
O70400	87	Pdlim1	0	0	0	0	0	0	0	0	3720.7	4127.6	3937.5	4656.6
O70435	174	Psma3	12518.6	10363.2	13033	10552.3	0	0	0	0	13140.6	11681.8	14300	11132.8	*
O70435	230	Psma3	5085.52	5385.93	5541.5	4947.06	0	0	0	0	2233	2299.33	2690.32	2079.98	*
O70435	192	Psma3	2798.32	2551.25	3037.2	2227.33	0	0	0	0	4434.07	4268.38	5599.51	4094.93	*
O70435	179	Psma3	14601.4	12788.7	14643	12797.4	0	0	0	0	0	0	0	0
O70435	65	Psma3	0	0	0	0	0	0	0	0	5561.1	6123.01	6018.32	4702.75
O70435	238	Psma3	0	0	0	0	0	0	0	0	4104.43	3433.68	4410.07	3597.23
O70439	116	Stx7	0	0	0	0	4582.43	4388.7	7430.27	5224.52	0	0	0	0
O70456	11	Sfn	17491	16017.3	17814	23535	5387.5	5198.26	6219.25	10022.2	20943.2	9185.94	8928.78	12511.5	*
O70456	159	Sfn	16106.5	15453.6	20491	51871.2	20992.1	19809.7	33420.7	116289	18684	17623.8	22152.4	71827.8	*
O70456	77	Sfn	13204.1	12068.6	25908	90926	3505.35	3818.21	8397.45	40465.8	4884.75	3839.21	6098.28	25325.5	*
O70456	140	Sfn	10928.6	10943.6	18418	62909.8	10690.9	11597	18785.1	65944	15045.1	14446.6	22451	79173.6	*
O70456	87	Sfn	4512.75	3619.37	5700.8	19176.7	2169.06	1817.43	2769.63	7508.61	373.841	349.752	897.537	5392.05	*
O70456	82	Sfn	5634.17	5353.21	9292.9	28360.6	0	0	0	0	3969.22	4066.62	5832.21	22122	*
O70456	124	Sfn	2223.01	1920.47	2829.3	3341.58	0	0	0	0	9203.9	7473.51	9692.51	14360.3	*
O70456	9	Sfn	5202.71	5384.63	6360.5	11897.2	0	0	0	0	0	0	0	0
O70456	68	Sfn	2632.02	2951.38	2931.3	5013.76	0	0	0	0	0	0	0	0
O70456	49	Sfn	0	0	0	0	0	0	0	0	4012.68	4163.23	4286.83	12432.9
O70456	122	Sfn	0	0	0	0	0	0	0	0	12849.6	12173.1	13379.4	20214.7
O70456	160	Sfn	0	0	0	0	0	0	0	0	3551.7	3496.38	3660.4	7613.01
O70475	173	Ugdh	0	0	0	0	5027.18	5424.15	2935.62	2032.48	0	0	0	0
O70492	61	Snx3	0	0	0	0	0	0	0	0	4849.98	5433.65	5330.96	4858.13
O70551	329	Srpk1	0	0	0	0	0	0	0	0	3126.35	3090.57	3429.9	2706.86
O70566	488	Diaph2	3907.13	2821.33	2890	3618.24	0	0	0	0	0	0	0	0
O70591	136	Pfdn2	11402.3	10473	12069	8785.57	0	0	0	0	3965.04	3269.54	3902.2	2852.61	*
O70591	94	Pfdn2	2844.34	2553	3547.8	2412.7	0	0	0	0	4274.4	4508.33	4565.58	3736.55	*
O70591	113	Pfdn2	2672.8	2420.98	2701.7	2156.92	4913.32	4513.82	5052.33	4290.98	0	0	0	0	*
O88271	176	Cfdp1	6546.13	6923.13	6196.1	5020.9	5792.51	7138.65	5179.64	5869.36	8182.78	8416.5	6701.55	8215.86	*
O88271	183	Cfdp1	2592.19	3528.91	2084.2	2680.78	5813.15	8557.25	5782.44	6355.46	11269.6	12298.2	9491.51	11703.6	*
O88271	47	Cfdp1	3727.02	3239.76	2543.2	2850.25	0	0	0	0	2407.74	1923.82	1275.57	2722.23	*
O88271	130	Cfdp1	0	0	0	0	0	0	0	0	2590.78	2654.24	1911.4	2425.18
O88271	239	Cfdp1	0	0	0	0	0	0	0	0	14305	14512.7	11979.6	13986.5
O88271	248	Cfdp1	0	0	0	0	0	0	0	0	2288.92	2188.48	1775.31	1814.24
O88291	277	Znf326	4886.05	5340.24	4850.1	4807.24	0	0	0	0	2991.24	3869.7	3469.61	3387.52	*
O88322	1282	Nid2	0	0	0	0	0	0	0	0	3518.22	3178.63	2695.26	4824.84
O88342	484	Wdr1	5543.01	7241.11	5014.9	7556.44	7153.14	10353.9	7279.11	12020	4980.68	6764.49	5488.4	7761.68	*
O88342	569	Wdr1	6227.41	8010.17	6445.5	8807.8	285.984	374.213	200.384	296.351	0	0	0	0	*
O88342	115	Wdr1	10162.2	12466	12001	13109.3	0	0	0	0	0	0	0	0
O88342	106	Wdr1	5933.29	6674.79	5416.8	7375.94	0	0	0	0	0	0	0	0
O88379	787	Baz1a	0	0	0	0	0	0	0	0	2173.93	2502.04	3109.25	3260.76
O88379	928	Baz1a	0	0	0	0	0	0	0	0	1919.97	2101.73	2842.35	3218.41
O88447	68	Klc1	3758.84	4737.91	5381.4	4417.32	0	0	0	0	5929.69	7505.15	6630.96	7667.93	*
O88456	159	Capns1	0	0	0	0	5411.19	6906.33	4818.85	9534.84	0	0	0	0
O88456	245	Capns1	0	0	0	0	0	0	0	0	4823.27	6540.79	5003.69	6813.6
O88477	301	Igf2bp1	11650.6	10621.8	13636	17020.2	4153.34	3397.54	4793.66	6283.49	1522.53	1596.3	1898.8	2759.03	*
O88477	450	Igf2bp1	7115.33	7145.24	7150.2	7945.36	2773.84	2829.79	2843.54	3684.31	3029.1	2728.34	3336.71	4026.88	*
O88477	345	Igf2bp1	6156.01	5122.94	6113.3	7430.17	20740	18287.6	21213.4	30014.7	8870.07	8017.25	10508.4	13497.2	*
O88477	483	Igf2bp1	20232.3	17786.1	20166	27171.1	0	0	0	0	15485.8	13876.7	17929.8	23936.7	*
O88477	272	Igf2bp1	0	0	0	0	7667.44	6581.35	7384.83	10094.1	7165.85	8394.84	8278.36	8249.45	*
O88477	266	Igf2bp1	4747.05	5019.21	5245.2	6874.04	0	0	0	0	0	0	0	0
O88477	465	Igf2bp1	1351.28	1277.57	1455.7	1746.57	0	0	0	0	0	0	0	0
O88477	213	Igf2bp1	1086.27	1273.98	1254.2	1342.65	0	0	0	0	0	0	0	0
O88477	228	Igf2bp1	0	0	0	0	5913.64	4866.52	5495.89	6954.24	0	0	0	0
O88477	309	Igf2bp1	0	0	0	0	3456.44	2959.88	3276.66	3797.2	0	0	0	0
O88477	487	Igf2bp1	0	0	0	0	1210.01	1010.13	1156.35	1210.43	0	0	0	0
O88477	66	Igf2bp1	0	0	0	0	0	0	0	0	1343.03	1402.74	1685.86	1854.87
O88477	76	Igf2bp1	0	0	0	0	0	0	0	0	3685.61	4159.81	4133.25	5300.63
O88477	475	Igf2bp1	0	0	0	0	0	0	0	0	9440.18	9220.14	10828.5	13269.1
O88487	8	Dync1i2	0	0	0	0	10374.2	8603.91	9248.13	9184.45	3107.87	2652.96	2906.87	3147.73	*
O88487	169	Dync1i2	0	0	0	0	8313.18	7100.77	9186.05	8754.28	4292.75	4376.96	5526.17	4226.66	*
O88487	229	Dync1i2	1877.55	1565.35	1506.5	1610.64	0	0	0	0	0	0	0	0
O88487	176	Dync1i2	0	0	0	0	0	0	0	0	4970.38	2483.74	3700.66	3289.97
O88491	1993	Nsd1	0	0	0	0	0	0	0	0	3124.87	3231.35	2260.84	3235.93
O88509	433	Dnmt3b	0	0	0	0	0	0	0	0	2832.57	2540.54	3763.52	3753.5
O88513	124	Gmnn	0	0	0	0	10592.7	12351.1	11694.4	9788.58	16999.1	15834.7	14749.1	15191.6	*
O88522	270	Ikbkg	6213.05	6969.5	7509.3	6807.79	0	0	0	0	0	0	0	0
O88532	578	Zfr	0	0	0	0	3396.87	3084.77	3129.69	2815.67	0	0	0	0
O88532	516	Zfr	0	0	0	0	0	0	0	0	10158.4	7118.43	6648.88	7936.05
O88532	771	Zfr	0	0	0	0	0	0	0	0	10130	11794.6	14497.4	10981.6
O88545	110	Cops6	5906.71	5890.32	6308.8	5221.01	0	0	0	0	0	0	0	0
O88554	301	Parp2	3775.66	4465.62	3260.1	3517.46	0	0	0	0	11765.1	15852.1	12213.9	11719.3	*
O88554	36	Parp2	0	0	0	0	0	0	0	0	3956.99	2578.36	1973.3	1782.87
O88569	112	Hnrnpa2b1	14818.8	14326.3	16864	13076.7	13335.8	11534.1	13134.4	11774.1	13548.2	13939.6	16516.5	14974.6	*
O88569	168	Hnrnpa2b1	18651.8	21427.3	24711	22740.5	0	0	0	0	0	0	0	0
O88574	104	Sap30	0	0	0	0	2656.23	2504.92	2003.52	1430.16	0	0	0	0
O88643	256	Pak1	0	0	0	0	3338.72	4329.18	4944.36	4721.98	0	0	0	0
O88665	78	Brd7	0	0	0	0	0	0	0	0	5079.51	5274.92	5322.97	4432.58
O88685	73	Psmc3	17263.3	17037.1	17397	16361.3	26816.7	26314.3	27277.9	25648	6616.98	6559.02	6199.19	5877.78	*
O88685	281	Psmc3	7899.55	8748.49	7545.6	8502.3	7109.97	6636.47	6203.51	6366.98	15314.5	20022.5	19627.1	15961.8	*
O88685	303	Psmc3	3995.04	4561.27	4320.1	3711.06	0	0	0	0	8525.62	9136.64	8909.75	7793.52	*
O88685	279	Psmc3	0	0	0	0	9081.56	9034.73	9286.37	9355.12	12888.9	15049.3	14042.5	13061.4	*
O88685	176	Psmc3	0	0	0	0	8286.05	8265.07	8069.06	8462.71	8738.73	9817.16	9395.29	9754.24	*
O88685	433	Psmc3	0	0	0	0	5918.6	6532.66	5367.68	5953.67	2850.66	2955.21	3014.95	3071.49	*
O88685	297	Psmc3	3032.54	2858.17	3406.9	3291.95	0	0	0	0	0	0	0	0
O88685	82	Psmc3	0	0	0	0	4211.04	4593.29	4108.17	4004.47	0	0	0	0
O88685	236	Psmc3	0	0	0	0	0	0	0	0	5824.42	5612.05	5772.94	5462.44
O88685	354	Psmc3	0	0	0	0	0	0	0	0	8759.33	8879.59	9257.43	9286.33
O88712	280	Ctbp1	0	0	0	0	9336.04	8645.17	8817.62	9001.86	0	0	0	0
O88735	494	Map7	0	0	0	0	0	0	0	0	3390.74	3750.58	2820.02	2896.83
O88735	601	Map7	0	0	0	0	0	0	0	0	3032.8	3050.68	2366.72	2172.01
O88738	644	Birc6	12010.8	10562.3	10453	12789.3	0	0	0	0	3008.92	3061.79	3134.89	3092.81	*
O88738	215	Birc6	0	0	0	0	0	0	0	0	1047.42	988.328	1261.84	1635.67
O88738	1282	Birc6	0	0	0	0	0	0	0	0	2571.69	2837.74	2030.7	2404.18
O88738	3922	Birc6	0	0	0	0	0	0	0	0	10558.8	10228.4	11424	9916.34
O88811	165	Stam2	0	0	0	0	8344.51	7897.15	7177	6934.5	7463.3	6595.79	5848.48	6178.62	*
O88811	296	Stam2	0	0	0	0	0	0	0	0	2045.26	2072.18	1745.45	2390.57
O88844	65	Idh1	5607.91	4116.06	4465.3	3854.77	6165.82	3327.94	5645.24	3511.87	3636.04	2055.82	4246.85	1923.95	*
O88844	58	Idh1	3117.83	2061.81	2401.8	1832.62	8613.5	5421.79	7453.66	5739.41	0	0	0	0	*
O88844	159	Idh1	0	0	0	0	5872.37	4148.94	5319.99	4060.36	9063.22	6486.36	9041.82	5873.4	*
O88844	224	Idh1	18280.5	11534.7	16499	10535.1	0	0	0	0	0	0	0	0
O88844	87	Idh1	0	0	0	0	16433	10504.7	11887.4	9256.42	0	0	0	0
O88844	408	Idh1	0	0	0	0	0	0	0	0	11041.4	7775.88	10109.9	7457.92
O88952	176	Lin7c	0	0	0	0	8769.78	7451.79	9150.06	7539.86	0	0	0	0
O88967	469	Yme1l1	10159	9407.49	9213.2	9804.82	0	0	0	0	918.04	1035.32	921.911	983.193	*
O88967	533	Yme1l1	6429.18	6430.41	4816.6	6308.6	0	0	0	0	7669.32	8085.64	8952.76	8501.81	*
O88967	195	Yme1l1	0	0	0	0	0	0	0	0	1194.15	1332.64	1135.95	1320.34
O88967	516	Yme1l1	0	0	0	0	0	0	0	0	3228.17	3981.98	4187.57	3891.06
O88967	518	Yme1l1	0	0	0	0	0	0	0	0	4329.45	4295.17	4347.21	4086.17
O88974	1022	Setdb1	0	0	0	0	7393.48	6872.85	6515.71	5498.83	2637.65	2913.32	2653.07	2438.53	*
O88974	1055	Setdb1	0	0	0	0	3102.4	3269.41	2778.22	2465.98	2888.65	2576.65	2754.51	2154.98	*
O89017	127	Lgmn	6655.15	3743.55	6610.8	3675.18	11183.8	6285.12	10332.7	5280.86	11893.8	7641.08	11316.2	6662.3	*
O89079	293	Cope	16584.1	16474.2	15403	14214.6	23475.7	19231.4	18926.8	16844	3098.28	3112.8	2745.6	2959.04	*
O89116	34	Vti1a	0	0	0	0	4671.84	4446.86	5446.4	4429.99	0	0	0	0
P00375	174	Dhfr	4495.13	3069.14	3793.3	2905.11	9121.3	6506.96	9645.8	6009.6	2842.68	2653.45	3415.01	2807.66	*
P00375	81	Dhfr	2452.94	1967.99	2400.2	1777.58	3063.27	2119.04	3353.22	1822.5	3335.69	2387.19	3466.3	2085.53	*
P00375	185	Dhfr	0	0	0	0	0	0	0	0	7294.61	5031.55	7547.99	4249.74
P00493	156	Hprt1	0	0	0	0	0	0	0	0	5497.04	6687.83	6350.28	5897.06
P02468	1402	Lamc1	13495.3	10961.2	11036	10875.9	8095	7074.4	6163.92	7798.95	4686.45	4520.59	3761.04	5896.18	*
P02468	1423	Lamc1	4823.45	5184.8	3908.3	5385.42	6314.45	6357.15	4923.67	7073.92	419.424	487.994	367.639	618.797	*
P02468	1352	Lamc1	6933	6011.75	5003.9	7193.19	0	0	0	0	20762.9	17070.1	16502.1	23099.3	*
P02468	1039	Lamc1	634.357	497.459	782.76	621.27	0	0	0	0	693.761	648.921	698.691	899.045	*
P02468	1327	Lamc1	0	0	0	0	12857.8	10158.8	10496.5	11618.2	10661.2	9732.24	6328.5	9316.41	*
P02468	1344	Lamc1	5887.19	5379.9	4264.5	5813.84	0	0	0	0	0	0	0	0
P02468	1320	Lamc1	1877.63	1632.85	2039.1	2063.1	0	0	0	0	0	0	0	0
P02468	1555	Lamc1	0	0	0	0	19783.2	18554.4	16280.3	20141	0	0	0	0
P02468	1189	Lamc1	0	0	0	0	0	0	0	0	4450.49	4330.79	3759.66	4960.95
P02469	1687	Lamb1	0	0	0	0	1744.94	3942.32	3906.91	8002.52	2688.96	3547.39	2981.59	5248.64	*
P02469	1708	Lamb1	799.294	890.638	870.34	1123.56	0	0	0	0	0	0	0	0
P02469	1611	Lamb1	0	0	0	0	2605.68	3659.61	3584.81	5063.31	0	0	0	0
P02469	1225	Lamb1	0	0	0	0	0	0	0	0	4062.58	6214.2	6327.12	9915.47
P02469	1368	Lamb1	0	0	0	0	0	0	0	0	1996.43	3209.41	3187	5674.2
P02469	1697	Lamb1	0	0	0	0	0	0	0	0	5872.71	6664.75	6722.22	11414.4
P04104	193	Krt1	0	0	0	0	0	0	0	0	1826.16	1837.76	2287.42	16152.5
P05064	322	Aldoa	29274.1	20223.7	27912	13691.3	47696.5	41377.8	58130.3	25898.5	16435.1	11676.6	18967.9	8422.95	*
P05064	13	Aldoa	16727.7	11384.5	18976	8759.45	4873.58	4295.36	7109.52	3055.34	9630.11	7251.52	10586.1	5586.58	*
P05064	42	Aldoa	5003.8	4280.35	4679.6	3438.01	17008.4	11881.7	16189.9	8204.85	8427.11	6975.95	9489.86	5575.19	*
P05064	101	Aldoa	8854.59	7025.34	9385.9	5368.79	5175.05	4326.47	5728.91	2719.43	0	0	0	0	*
P05064	28	Aldoa	3743.53	3385.22	4274.5	2835.34	0	0	0	0	4645.25	3737.47	4967.57	3168.17	*
P05064	147	Aldoa	3395.21	2762.52	4623.5	2428.43	0	0	0	0	5574.62	4499.21	6156.73	3312.17	*
P05064	140	Aldoa	0	0	0	0	9711.25	8071.64	11088.5	6855.13	4717.68	4543.38	6282.46	2522.77	*
P05064	14	Aldoa	0	0	0	0	808.659	765.367	761.381	575.956	1801.54	1378.23	1581.64	1133.35	*
P05064	312	Aldoa	0	0	0	0	0	0	0	0	3205.99	2745.29	3484.22	1947.23
P05064	330	Aldoa	0	0	0	0	0	0	0	0	5667.97	4919.27	5686.64	4366.27
P05132	17	Prkaca	2827.84	2960.61	2571.9	3491.61	0	0	0	0	0	0	0	0
P05201	321	Got1	11357.8	11476.8	10384	9777.71	0	0	0	0	8470.25	8934.31	7203.07	6564.16	*
P05201	325	Got1	0	0	0	0	3578.64	3681.59	2635.25	2510.23	2762.84	3603.82	2882.33	2499.22	*
P05202	363	Got2	10350.2	10900.9	11095	10710.5	14147.3	15058.1	15054.4	15532.5	15310.6	16620.4	17128.8	14831.4	*
P05202	90	Got2	5446.77	4797.86	4764.6	4708.9	23910.9	24905.5	23838.3	25088.7	8452.22	9113.27	9031.62	9828.72	*
P05202	122	Got2	3087.68	3081.65	3328	3508.79	0	0	0	0	3644.73	4292.89	4135.74	4745.39	*
P05202	234	Got2	0	0	0	0	4620.64	5549.95	5793.69	5153.38	0	0	0	0
P05202	302	Got2	0	0	0	0	0	0	0	0	1059.84	1195.11	1428.29	1426.01
P06151	14	Ldha	3512.8	3648.13	5073.8	3159.81	6284.65	6528.26	10715.6	5796.98	2040.08	2117.12	2888.95	1919.16	*
P06151	224	Ldha	17503.7	18538.9	23364	17529.9	0	2356.46	2810.79	2013.19	9239.63	11517.9	17090.8	9525.83	*
P06151	228	Ldha	19941.1	23529.4	31947	21526.7	0	0	0	0	1107.13	1098.5	1918.95	1287.33	*
P06151	5	Ldha	26951.8	28089.8	39903	25932	0	0	0	0	0	0	0	0
P06151	232	Ldha	20070.4	20723.3	24736	19556.3	0	0	0	0	0	0	0	0
P06151	73	Ldha	4861.54	4268.23	4806.2	4355.77	0	0	0	0	0	0	0	0
P06151	57	Ldha	1748.54	2030	3088.7	1987.54	0	0	0	0	0	0	0	0
P06745	454	Gpi	26848.6	20901.8	30407	18637.1	9433.47	8361.11	10985.5	7469.54	11611.8	10289.9	14720.2	9319.63	*
P06745	440	Gpi	12112.4	9668.34	12824	9516.5	2332.6	1590.96	2581.99	1669.8	876.094	816.316	1064.92	603.813	*
P06745	116	Gpi	5813.88	4785.66	5854.1	4313.65	26036.9	19589.2	22504.5	19964.1	16066.8	15276.7	17732.4	14226.5	*
P06745	73	Gpi	6334.61	6630.62	6943.2	5625.39	0	0	0	0	0	0	0	0
P06745	234	Gpi	2960.1	2952.44	3177	2611.28	0	0	0	0	0	0	0	0
P06745	112	Gpi	0	0	0	0	9031.51	6417	7515.74	6361.22	0	0	0	0
P06745	461	Gpi	0	0	0	0	2071.32	1448.86	2222.74	1543.05	0	0	0	0
P06745	89	Gpi	0	0	0	0	0	0	0	0	7067.34	5583.83	7801.1	6172.78
P06745	142	Gpi	0	0	0	0	0	0	0	0	9706.08	7412.53	11641.5	8339.41
P06837	69	Gap43	0	0	0	0	0	0	0	0	2090.23	8916.35	2945.75	11907.7
P06837	80	Gap43	0	0	0	0	0	0	0	0	993.014	7623.7	1906.24	9005.64
P06837	153	Gap43	0	0	0	0	0	0	0	0	1249.36	4146.13	1252.3	4597.31
P07091	22	S100a4	1773.14	20958.2	3708.3	4693.17	2107.73	21067	4104.71	5269.35	7298.8	40264.4	9099.45	10582.3	*
P07091	57	S100a4	1564.39	2560.25	1411.7	1809.12	1431.16	3965.65	1181.23	1031.46	0	0	0	0	*
P07214	190	Sparc	0	0	0	0	7499.32	8009.42	7626.4	16189.3	5248.84	5336.19	4892.58	9435.87	*
P07214	197	Sparc	0	0	0	0	0	0	0	0	1575.36	2046.56	2220.92	3678.43
P07356	157	Anxa2	5047.2	27889.9	8370.3	17275.9	2805.59	33251.7	7123.46	17562.4	2573.04	16146.2	4555.37	7505.82	*
P07356	152	Anxa2	2132.08	9770.55	3430.3	5012.95	2032.61	12531.7	3791.61	6902.84	0	0	0	0	*
P07356	148	Anxa2	0	0	0	0	5017.63	13336.2	5587.21	8099.98	8254.89	25923.5	10241.5	13864.1	*
P07607	98	Tyms	0	0	0	0	17553.7	12331.5	12236.5	12024.1	0	0	0	0
P07607	93	Tyms	0	0	0	0	0	0	0	0	1319.6	1291.97	1150.51	978.491
P07742	292	Rrm1	10364.5	8015.51	8314.1	9650.27	2880.29	2873.45	2864.46	2930.16	4021.69	4368.69	4489.2	4689.31	*
P07742	765	Rrm1	11206.3	9442.57	8521.8	8838.62	0	0	0	0	8659.54	6592.08	6468.84	6495.23	*
P07742	770	Rrm1	7123.66	6167.11	4940.4	5242.8	11781	9780.05	8758.69	10663.3	0	0	0	0	*
P07742	376	Rrm1	0	0	0	0	4337.13	4904.06	5129.25	5278.81	8573.26	8192.23	9605.66	9668.95	*
P07742	320	Rrm1	8815.72	8624.17	9611.5	8862.39	0	0	0	0	0	0	0	0
P07742	643	Rrm1	3605.07	4806.79	4477.9	4282.2	0	0	0	0	0	0	0	0
P07742	17	Rrm1	0	0	0	0	0	0	0	0	2975.02	3076.04	2982.69	2845.69
P07742	762	Rrm1	0	0	0	0	0	0	0	0	15593.3	14465.4	13125.7	12573.7
P07901	650	Hsp90aa1	128661	118185	121110	100787	97124	95960.9	102985	84590.1	54783.6	47294.7	44776.2	33589	*
P07901	658	Hsp90aa1	125170	82626.3	77807	68756.7	8190.91	3941.98	3965.21	3858.19	36376.5	34852.7	29956.5	21742.9	*
P07901	293	Hsp90aa1	110754	96462.2	82191	79722.9	72727.4	43038.2	36930	22088.3	48731.6	43179.7	45060.2	37739.4	*
P07901	284	Hsp90aa1	82880.9	72929	66565	63907.6	33917.9	36031.4	31946.5	29546.7	66527.1	57508.3	54966.7	48190	*
P07901	408	Hsp90aa1	62253.5	58703.4	59386	52559	51418.1	47505.3	46501.6	40885.7	32626.2	32182.4	30767.1	26131.1	*
P07901	586	Hsp90aa1	41514.2	33237.4	29383	26895.5	15521.3	12609.1	11348.5	9527.43	18840.4	16336.3	15981.9	13237.6	*
P07901	69	Hsp90aa1	37516.2	35164.8	30002	29022.2	13004.5	16986.7	8615.19	9208.72	11023.4	11073.1	10485.2	8224.92	*
P07901	655	Hsp90aa1	34516.3	31597.5	34911	14160.4	22553.7	23006	23794.7	20697.4	45261.4	45533.6	41917.1	35411.5	*
P07901	559	Hsp90aa1	32717.6	28213.3	29395	26163.4	6782.9	5869.86	5670.43	5576.55	1124.97	1032.33	1003.14	1042.63	*
P07901	540	Hsp90aa1	30580.1	25517.1	23915	20427.6	26030.8	20243.9	18524.2	14688.2	16614.4	14091	13936.9	10778.6	*
P07901	58	Hsp90aa1	29142.4	24610.9	22868	20926.5	15435.8	12687.6	11957.6	10907.6	7044.48	5431.37	5269.48	4351.67	*
P07901	191	Hsp90aa1	25279.2	28696.1	26303	24713.6	3910.71	3785.41	3559.57	3328.54	15578.2	16294.4	17131.3	14001.9	*
P07901	547	Hsp90aa1	20748	17394	15233	14667.5	8644.45	7216.09	6261.09	5209.31	2840.04	2819.27	2961.74	4405.12	*
P07901	632	Hsp90aa1	18813.6	14877	12990	11203.1	18006.5	14599.9	12366.5	12488.8	41536.8	39871.1	33361.6	28785.2	*
P07901	490	Hsp90aa1	13713.5	14516.2	12007	12403.4	3691.39	3541.93	3295.42	2571.71	10617.1	11039.4	9738.28	8560.52	*
P07901	74	Hsp90aa1	22931.5	20358.7	18310	16928	0	0	0	0	9412.5	8822.02	7811.3	6523.86	*
P07901	112	Hsp90aa1	15306.7	14968.5	13905	14334	0	0	0	0	2609.51	2397.42	2072.55	1750.8	*
P07901	500	Hsp90aa1	6871.2	7420.51	6572	6351.17	0	0	0	0	3042.97	3103.97	2876.54	2766.48	*
P07901	633	Hsp90aa1	1402.37	1316.93	1144	1422.55	0	0	0	0	933.653	744.502	794.64	630.129	*
P07901	271	Hsp90aa1	10647.7	4460.36	9648.4	4118.42	0	0	0	0	0	0	0	0
P07901	560	Hsp90aa1	6978.55	5390.73	4837.4	4819.98	0	0	0	0	0	0	0	0
P07901	224	Hsp90aa1	4131.75	5727.4	4241.2	4581.01	0	0	0	0	0	0	0	0
P07901	315	Hsp90aa1	4087.71	3794.8	3237.6	2907.91	0	0	0	0	0	0	0	0
P07901	84	Hsp90aa1	3495.66	3623.64	3331.5	3551.81	0	0	0	0	0	0	0	0
P07901	577	Hsp90aa1	2601.63	1970.58	1589	1524.05	0	0	0	0	0	0	0	0
P07901	616	Hsp90aa1	2382.09	2066.61	1905	1994.5	0	0	0	0	0	0	0	0
P07901	228	Hsp90aa1	0	0	0	0	0	0	0	0	10063.7	5079.14	7050.6	4336.48
P07901	238	Hsp90aa1	0	0	0	0	0	0	0	0	6001.8	4349.6	6331.26	3664.12
P07901	247	Hsp90aa1	0	0	0	0	0	0	0	0	5062.77	3626.61	3917.09	2602.01
P07901	270	Hsp90aa1	0	0	0	0	0	0	0	0	3474.12	2574.02	3923.99	2651.92
P08003	211	Pdia4	6195.99	5447.71	5063.5	5459.9	13144	12282.8	12343.1	11892.5	18287.1	14923.4	14850	15125	*
P08003	156	Pdia4	2402.32	1705.77	1402	1569.51	21268.8	19164.1	17224.5	17055.4	7070.56	8435.31	6454.5	6819.15	*
P08003	517	Pdia4	6042.71	4683.99	5190.9	4708	0	0	0	0	15557.5	14326.6	13402.5	12013.2	*
P08003	575	Pdia4	2999.61	2837.12	2534.3	2545.84	14032.3	14320.2	13348.6	12249.1	0	0	0	0	*
P08003	536	Pdia4	2872.67	2604.72	2528.5	2848.62	0	0	0	0	7913.98	8926.61	8189.03	6223.31	*
P08003	630	Pdia4	1000.27	809.178	833.22	982.38	4623.31	3534.83	3618.1	3966.02	0	0	0	0	*
P08003	138	Pdia4	0	0	0	0	4719.22	5148.55	4866.54	4773.79	4328.16	4068.33	4230.03	4480.77	*
P08003	477	Pdia4	4973.01	4164.8	3861.2	4099.71	0	0	0	0	0	0	0	0
P08003	227	Pdia4	2978.59	2575.96	1967.7	2108.56	0	0	0	0	0	0	0	0
P08003	521	Pdia4	0	0	0	0	10723.8	9215.99	10373.2	9543.47	0	0	0	0
P08003	238	Pdia4	0	0	0	0	7583.76	5711.59	6205.76	4850.29	0	0	0	0
P08003	112	Pdia4	0	0	0	0	0	0	0	0	5759.4	5510.03	5377.56	5214.76
P08003	342	Pdia4	0	0	0	0	0	0	0	0	4421.51	4430.82	4256.22	4027.46
P08003	514	Pdia4	0	0	0	0	0	0	0	0	4045.52	3695.01	3938.32	4051.71
P08003	563	Pdia4	0	0	0	0	0	0	0	0	5399.17	6414.83	5379.49	5967.45
P08030	114	Aprt	5079.73	7195.88	3824.1	7020.55	0	0	0	0	0	0	0	0
P08030	34	Aprt	0	0	0	0	0	0	0	0	10201.2	12484.3	9088.97	9803.02
P08032	1785	Spta1	3140.45	2222.36	5784.1	1816.89	0	0	0	0	2689.41	1546.94	5847.38	1254.68	*
P08113	348	Hsp90b1	57712	50369	66077	54099.2	15511	18240.6	21607	17455.1	11141.8	11565.2	13127.1	8804.11	*
P08113	114	Hsp90b1	18646.2	20161.2	20064	19021.2	5641.59	6318.26	6249.84	6190.14	3866.85	4605.51	4608.86	3856.01	*
P08113	404	Hsp90b1	15916.1	16780.8	15993	14975.7	9348.64	11880	11666.6	9724.01	15501.5	18073.5	20081.8	15123.5	*
P08113	603	Hsp90b1	14072.1	11452.4	12289	10720.4	23421.5	21642.9	22091.5	20440.8	5746.84	5222.77	6169.69	5887.13	*
P08113	682	Hsp90b1	9513.93	9175.62	10960	8572.26	6528.81	11378.2	13135.8	9609.27	10983.8	11056.5	13667.5	10949.4	*
P08113	593	Hsp90b1	8011.98	6847.16	7495.8	6315.11	11331.7	11466.5	11741.2	10899	14011.4	15336.9	16402.6	13503.6	*
P08113	97	Hsp90b1	5307.76	4920.44	6418.5	4733.67	5538.81	4769.47	5633.99	4367.48	4187.16	4620.33	4303.37	3532.68	*
P08113	356	Hsp90b1	5290.86	5336.66	5447.6	5003.01	0	0	0	0	6708.73	7746.52	9633.51	7008.71	*
P08113	142	Hsp90b1	1257.5	1587.85	1367.4	1450.66	0	0	0	0	1907.93	1906.75	1774.78	1870.85	*
P08113	479	Hsp90b1	0	0	0	0	25395	25612.9	28717.9	23220	10161.3	10686.6	11888.3	9231.42	*
P08113	75	Hsp90b1	0	0	0	0	12780.6	13260.1	11176.7	11321.7	7146.21	7675.56	7306.74	6752.55	*
P08113	547	Hsp90b1	0	0	0	0	7235.68	5591.55	6307.43	5875.94	1844.13	2027.15	2141.76	1417.78	*
P08113	623	Hsp90b1	20932.9	20692.1	23363	19531.9	0	0	0	0	0	0	0	0
P08113	486	Hsp90b1	9004.55	8329.75	8886.5	7636.43	0	0	0	0	0	0	0	0
P08113	613	Hsp90b1	0	0	0	0	17353.5	17467.5	18050.9	15197.8	0	0	0	0
P08113	702	Hsp90b1	0	0	0	0	8534.41	9144.98	11377.7	8463.94	0	0	0	0
P08113	633	Hsp90b1	0	0	0	0	3232.69	3042.26	3930.52	3572.9	0	0	0	0
P08113	493	Hsp90b1	0	0	0	0	0	0	0	0	2426.31	2405.83	2297.26	2301.2
P08207	47	S100a10	2076.15	6014.49	2936.6	4820.34	0	0	0	0	3635.4	16080.1	6084.49	14193.5	*
P08207	23	S100a10	0	0	0	0	6216.64	21563	8563	17921.1	0	0	0	0
P08207	54	S100a10	0	0	0	0	2247.62	13705.1	4154.37	10808.9	0	0	0	0
P08207	28	S100a10	0	0	0	0	0	0	0	0	2302.54	5891.89	2493.24	4975.55
P08228	123	Sod1	59019.5	56211.5	86793	60746.9	13942.2	13108.3	18003.2	15243.4	33656.3	25217.9	30758.8	32817.9	*
P08228	129	Sod1	39210.9	34563.8	51393	34555.5	26540.1	24011.7	38355.6	24473.1	12939.1	9665.84	10281.7	11820.4	*
P08228	92	Sod1	8441.22	8272.55	9271.6	8055.18	4669.55	3597.39	4904.33	3778.77	2023.53	1485.98	1596.56	1704.39	*
P08228	137	Sod1	6824.15	5651.74	8552.6	5995.42	7339.22	6326.38	10563.1	6436.48	7266.93	5594.95	6358	7166.72	*
P08228	71	Sod1	0	0	0	0	0	0	0	0	3463.17	2303.24	3011.09	3059.23
P08249	239	Mdh2	9561.53	9275.54	9104	8882.82	3597.74	3031.68	2899.86	3269.77	7292.36	7162.89	7187.08	7132.55	*
P08249	307	Mdh2	28825	29776.1	25432	28085.8	0	0	0	0	18290.3	19459.4	18620.2	17274.4	*
P08249	314	Mdh2	9505.99	9100.11	8990	9164.91	0	0	0	0	0	0	0	0
P08249	335	Mdh2	0	0	0	0	12651.8	10969.7	10490.2	10189.5	0	0	0	0
P08551	303	Nefl	2976.84	2080.34	3039	5668.32	4184.29	3487.83	3988.73	9012.55	1806.56	1329.44	1624.19	4782.49	*
P08551	224	Nefl	1886.92	1465.05	1826.7	3048.19	0	0	0	0	0	0	0	0
P08551	157	Nefl	0	0	0	0	6602.17	6064.3	6032.56	7865.57	0	0	0	0
P08553	692	Nefm	0	0	0	0	7347.25	6269.23	4487.71	22368.7	0	0	0	0
P08553	100	Nefm	0	0	0	0	0	0	0	0	2803.31	2353.59	2021.88	7384.32
P08553	305	Nefm	0	0	0	0	0	0	0	0	2079.71	2246.64	1678.53	10207.5
P08775	212	Polr2a	12499.6	12327.2	13269	12418.7	6658.72	6854.25	6706.45	6206.59	8625.74	8747.65	9707.95	8709.77	*
P08775	1350	Polr2a	2881.71	2479.55	2870.2	3128.9	4470.09	4171.26	4885.88	3923.7	2761.78	3063.5	3089.95	2667.08	*
P08775	751	Polr2a	0	0	0	0	4768.51	5075.51	6247.59	4536.09	2170.32	2084.32	2082.98	2367.38	*
P08775	710	Polr2a	9204.49	7708.13	9470.1	8202.32	0	0	0	0	0	0	0	0
P08775	226	Polr2a	0	0	0	0	0	0	0	0	1985.87	2058.9	1728.65	2081.09
P08775	279	Polr2a	0	0	0	0	0	0	0	0	4756.95	5651.94	6350.01	5246.6
P09103	224	P4hb	29885	26991.4	27467	25215.2	11515.5	10764.8	10043.9	9278.63	7221.54	9282.26	8788.44	6823.24	*
P09103	73	P4hb	7765.86	6624.14	7396.4	6446.98	3605.42	3211.04	3002.92	2789.51	1776.49	1856.99	1697.66	1423.65	*
P09103	83	P4hb	7340.98	7711.94	6503	7315.93	4982.1	4872.61	4546.69	4614.23	8002.18	8894.41	8021.95	8367.45	*
P09103	67	P4hb	4575.03	4447.54	4278.8	4240.08	7928.79	8799.37	7563.87	7961.8	11032.1	11431.8	11177	10375.8	*
P09103	285	P4hb	3021.91	2978.68	2692.1	2746.49	4607.27	4253.43	3658.63	3677.89	4474.31	5426.81	6044.24	4634.69	*
P09103	469	P4hb	2889.57	3105.6	2736.4	3016.56	4567.15	5128.94	4700.99	5467.57	3492.47	4027.86	3630.07	3508.44	*
P09103	426	P4hb	12981.2	12929	12694	12710.7	0	0	0	0	2255.34	2523.81	2619.77	2135.47	*
P09103	226	P4hb	12113.2	11756.7	11488	10836.1	0	0	0	0	11133.1	11562.4	11661.9	9745.77	*
P09103	108	P4hb	5630.52	5361.37	5318.2	5511.24	7657.51	6013.24	5612.4	5903.09	0	0	0	0	*
P09103	387	P4hb	3270.57	3167.61	3670.6	3158.64	0	0	0	0	4134.37	4040.69	4409.25	4055.8	*
P09103	116	P4hb	2469.53	2313.51	2317.1	2006.61	5145.63	4821.21	4622.27	4326.35	0	0	0	0	*
P09103	438	P4hb	8426.94	9246.55	8864.7	8253.3	0	0	0	0	0	0	0	0
P09103	202	P4hb	8061.97	7862.96	6830.9	7361.66	0	0	0	0	0	0	0	0
P09103	132	P4hb	7679.38	7949.15	7837.4	6756.54	0	0	0	0	0	0	0	0
P09103	310	P4hb	4883.28	4366.39	3928.4	3942.36	0	0	0	0	0	0	0	0
P09103	372	P4hb	0	0	0	0	6278.54	5733.24	5560.22	5014.79	0	0	0	0
P09103	209	P4hb	0	0	0	0	0	0	0	0	4410.57	5590.96	5612.47	5355.25
P09242	241	Alpl	18374.9	10372.3	10250	8989.65	41785.6	22222.8	20201.7	16360.4	23198.5	14002	12086	12375.6	*
P09242	344	Alpl	1901.52	887.282	817.35	534.014	3386.9	2285.38	2256.66	1815.46	17184.5	7089.08	7753.95	5910.78	*
P09242	346	Alpl	0	0	0	0	11419.6	6746.72	6139.63	6042.91	0	0	0	0
P09242	159	Alpl	0	0	0	0	4061.64	2212.95	2131.1	1999.7	0	0	0	0
P09405	624	Ncl	46032.8	65947.8	39526	51280.1	74840.4	104395	67433.4	82817.6	35323.8	45644.7	31285.5	39074.2	*
P09405	636	Ncl	39213.3	49025.9	33914	43060.6	35327.1	51972.5	33091.8	41663.8	6966.9	2952.93	2506.31	3048.42	*
P09405	296	Ncl	38876.9	53450.5	33331	41898.3	22143	33102.9	20136	26431.1	11947.6	15727.6	10697.5	13270.9	*
P09405	446	Ncl	36759.3	49558.3	32126	42840.1	34374.1	53636.2	31834.5	42342.3	13888.7	21154.4	13378	16756.2	*
P09405	290	Ncl	24938.1	30611.3	19400	26373.1	30159.3	39876.3	26825.8	35986.5	17104.4	22630.9	16281	18581.4	*
P09405	70	Ncl	22073.8	35689.6	18819	31332.4	12139.8	22257.6	10756.9	18107.3	3562.96	6064.59	3818.39	5612.57	*
P09405	451	Ncl	19694.3	22373.9	15716	16740.9	34374.9	41005.8	26443.9	32119.1	6743.49	7370.92	5620.19	6290.78	*
P09405	15	Ncl	17353.7	41555.7	21588	38883.1	10467.8	21542.8	11935.1	21059.7	11607.3	24230.7	16741.5	20878.6	*
P09405	439	Ncl	16735.7	19859.2	15324	15691.5	17550.2	24218.3	14733.2	17022.1	22087	31398.7	22121.5	24868.7	*
P09405	607	Ncl	12713.8	20124.6	11950	15299.2	10004.3	12875.9	8871.6	10469.6	20658	28156	20811.6	22384.6	*
P09405	62	Ncl	12159.2	21970.4	11675	19288.8	4758.96	10632.9	4703.24	8396.91	10344.1	17467.9	11622.2	16292.1	*
P09405	95	Ncl	10072.5	17432.2	9255.4	15066.1	4197.28	8997.87	3860.84	8023.9	5613.25	9187.93	5292.36	8825.72	*
P09405	586	Ncl	9102.94	10751.4	8331.7	9407.13	17428.4	22791.3	15554.7	17245.8	3456.09	3070.05	3001.99	3617.09	*
P09405	621	Ncl	8676.07	11771.2	8073.3	8987.57	33291.7	46869.6	28690	36267.3	20466.8	27419.3	20622.2	23112.4	*
P09405	79	Ncl	7220.86	9425.03	6079.7	8940.12	7636.87	12827.9	6983.56	11662.6	8533.99	11307	7379.81	11371.5	*
P09405	87	Ncl	6248.2	11877.2	5452.8	10214.3	9067.43	16252.9	7139.21	14524.5	8518.54	14424.1	8662.99	13806.2	*
P09405	9	Ncl	4481.65	8146.7	5896.4	8314.85	1196.6	2403	1815.48	2517.14	6707.12	10692	7964.88	12079.5	*
P09405	124	Ncl	3447.9	5361.14	3122.1	4803.98	3141.75	4873.62	2682.08	5019.31	13694.9	17603.3	14219.2	16443.1	*
P09405	429	Ncl	2018.23	3066.55	2201	2577.92	12330.9	15362.1	10723.2	13093.8	6083.57	6829.18	5030.71	5653.17	*
P09405	509	Ncl	50306.2	81924.6	53083	59492.4	1498.07	2244.46	1566.35	1794.08	0	0	0	0	*
P09405	372	Ncl	46359.7	62441.5	44035	49685.7	0	0	0	0	7256.63	11935.7	8207.78	8953.36	*
P09405	469	Ncl	10920.7	14057.1	9487.4	10464.6	0	0	0	0	16514	22367.5	15660.9	18567.4	*
P09405	574	Ncl	5500.96	7475.27	5355.3	6603.43	0	0	0	0	2549.8	3162.39	2560.38	2303.94	*
P09405	235	Ncl	3957.91	4799.85	3242.7	3772.43	21651.6	20743.3	19464.4	19486.7	0	0	0	0	*
P09405	132	Ncl	0	0	0	0	3822.83	5563.14	3550.35	5183.81	2027.91	2486.02	2095.05	2393.14	*
P09405	335	Ncl	11088.9	14789.3	12163	13980.5	0	0	0	0	0	0	0	0
P09405	109	Ncl	3896.66	5596.75	3320.3	4829.56	0	0	0	0	0	0	0	0
P09405	400	Ncl	3385.69	4014.92	3531.2	3305.24	0	0	0	0	0	0	0	0
P09405	350	Ncl	2625.83	3230.31	2007.1	2919.12	0	0	0	0	0	0	0	0
P09405	320	Ncl	1701.89	1691.35	1207.7	1520.98	0	0	0	0	0	0	0	0
P09405	297	Ncl	0	0	0	0	4131.18	5733.91	3517.87	4034.24	0	0	0	0
P09405	478	Ncl	0	0	0	0	2369.96	3682.61	2324.18	2852.18	0	0	0	0
P09405	55	Ncl	0	0	0	0	0	0	0	0	3645.05	4472.42	3859.19	4678.21
P09405	125	Ncl	0	0	0	0	0	0	0	0	7281.41	8465.23	6894.82	8095.82
P09405	431	Ncl	0	0	0	0	0	0	0	0	3830.8	4946.06	3947.15	4870.11
P09405	645	Ncl	0	0	0	0	0	0	0	0	4854.81	8028.93	5732.68	4838.57
P09405	702	Ncl	0	0	0	0	0	0	0	0	9500.06	13197.3	10825.1	10601
P09411	131	Pgk1	29616.1	24890.9	45592	23751	10752.8	8561.98	12307.2	7965.92	9977.78	10077.9	21292.1	8387.61	*
P09411	11	Pgk1	24896	22850.6	41523	21522.2	5105.9	4981.84	9690.79	3795.63	3243.62	2783.94	5573.59	2414.73	*
P09411	133	Pgk1	11337.2	12189.9	23010	11824.9	11897.6	12417.7	23656.1	10519.4	9752.12	9602.01	20425.3	9876.04	*
P09411	272	Pgk1	5211.91	4922.19	7971.4	4321.15	32325.7	28012.5	57707.5	25462.6	5811.23	5758.52	9736.35	4991.03	*
P09411	146	Pgk1	3584.21	2946.11	6025.2	2285.8	10758.6	9725.94	13668	9684.53	3833.7	3657.11	8247.48	3096.9	*
P09411	139	Pgk1	2431.05	2035.42	4039.2	1512.48	40070	34956	52687.1	32046.3	15882	14838.5	24305.4	12657.2	*
P09411	91	Pgk1	15417.8	15668.7	28382	13492.5	0	0	0	0	22904.6	23448.7	50318.1	18761.1	*
P09411	291	Pgk1	3795.26	3562.86	5851.4	3027.04	0	0	0	0	2002.35	2121.71	3834.38	2032.63	*
P09411	191	Pgk1	1378.73	1436.29	2843.8	1198.94	0	0	0	0	8056.91	7894.14	15232.5	7518.97	*
P09411	361	Pgk1	1375.87	1374.97	1531	1639.38	8645.98	7464.98	14304.5	7337.12	0	0	0	0	*
P09411	353	Pgk1	0	0	0	0	21198.8	20205.3	39118.5	16764.6	7660.31	7622.56	14749.7	7220.75	*
P09411	199	Pgk1	0	0	0	0	12508.9	11914.9	19894.4	10136.9	5013.84	5269.22	9389.5	5011.77	*
P09411	220	Pgk1	13297	13890	30865	11814.1	0	0	0	0	0	0	0	0
P09411	30	Pgk1	3205.74	3445.7	3888.2	3677.8	0	0	0	0	0	0	0	0
P09411	86	Pgk1	1520.44	1695.47	2572.4	1826.93	0	0	0	0	0	0	0	0
P09411	264	Pgk1	0	0	0	0	0	0	0	0	3868.78	4177.76	7284.13	3705.89
P09528	69	Fth1	0	0	0	0	0	0	0	0	987.091	878.811	1324.98	469.165
P09671	130	Sod2	11714.1	9044.43	9846.8	8066.29	0	0	0	0	14104.4	9070.52	10235.4	6353.28	*
P09671	114	Sod2	6384.91	3733.4	4453.5	2333.16	0	0	0	0	8833.69	4563.05	5869.16	2919.93	*
P09803	658	Cdh1	13435	10352.5	11627	19880.8	0	0	0	0	0	0	0	0
P0C028	73	Nudt11	0	0	0	0	0	0	0	0	6640.8	7897.28	9188.78	9862.89
P0DMN7	201	Amd2	0	0	0	0	0	0	0	0	4244.78	5302.56	4216.24	4282.74
P10107	257	Anxa1	5810.63	22134.4	6446.2	6670.14	9668.46	57853.1	13477.7	10561.3	0	0	0	0	*
P10107	166	Anxa1	5705.82	23977.1	5620.8	4856.95	0	0	0	0	0	0	0	0
P10126	44	Eef1a1	37120.3	38617.7	32780	35699.8	111903	125354	104474	113036	43027.3	27523.1	24413.5	25179.5	*
P10126	450	Eef1a1	23634.5	24719.3	21190	22671.8	5964.46	6832.95	5735.21	5859.9	21671.7	24495.5	23253	23224.9	*
P10126	457	Eef1a1	15443.2	19281	17317	18899.2	3960.38	5415.02	4750.93	5934.75	6362.99	7418.8	6684.45	8646.39	*
P10126	165	Eef1a1	6791.38	7181.7	7014.9	7165.71	10682.1	11291	9886.48	11126	8365.31	8687.8	7926	8281	*
P10126	386	Eef1a1	6171.08	6586.31	5564.2	2803.34	20681.9	22447.7	19877.8	20632.8	10930.3	12361.7	11343.2	11535.3	*
P10126	255	Eef1a1	27366.7	30503	25436	29526.5	0	0	0	0	6173.7	7340.72	6509.1	5538.09	*
P10126	154	Eef1a1	16185	20047.5	17776	19936.8	0	0	0	0	5619.69	7294.83	6962.92	6814.18	*
P10126	179	Eef1a1	5831.18	5739.38	4811.1	5109.12	0	0	0	0	6081.63	7591.78	6401.29	7067.12	*
P10126	41	Eef1a1	0	0	0	0	23406.6	26130.6	21804.1	23230.3	5505.08	5442.49	5812.91	5077.19	*
P10126	453	Eef1a1	0	0	0	0	5828.43	5835.7	5687.97	5951.61	5943.53	7046.62	6466.36	6592.49	*
P10126	172	Eef1a1	34547.2	53445.9	44126	45407	0	0	0	0	0	0	0	0
P10126	395	Eef1a1	5539.75	6740.46	5257.6	5906.12	0	0	0	0	0	0	0	0
P10126	318	Eef1a1	2852.59	5556.4	3182.2	3459.89	0	0	0	0	0	0	0	0
P10126	30	Eef1a1	0	0	0	0	0	0	0	0	2878.8	2219	2317.23	2965.76
P10126	51	Eef1a1	0	0	0	0	0	0	0	0	7552.79	6939.75	8013.95	5655.22
P10126	444	Eef1a1	0	0	0	0	0	0	0	0	8326.03	9085.91	8780.72	8906.92
P10493	1087	Nid1	0	0	0	0	0	0	0	0	1653.33	1478.6	1154.26	1424.61
P10518	87	Alad	0	0	0	0	0	0	0	0	1307.04	1017.08	1289.94	1187.76
P10630	285	Eif4a2	0	0	0	0	0	0	0	0	9892.15	12042.8	11508.9	9849.75
P10639	94	Txn	12285.4	8126.11	11319	9379.12	21148	15961.7	20747.8	18398.5	4486.22	3215.39	4414.76	4546.78	*
P10639	85	Txn	3431.16	3341.51	3233.6	3021.8	6637.7	5331.5	6741.09	6089.79	11051	8087.64	10394.8	8948.69	*
P10639	96	Txn	3572.62	3334.72	3844.2	4306.87	2141.78	1785.78	1718.72	1784	0	0	0	0	*
P10639	3	Txn	18693.8	16246.1	16461	17274.1	0	0	0	0	0	0	0	0
P10639	8	Txn	6748.45	5676.07	6089.7	6146	0	0	0	0	0	0	0	0
P10711	117	Tcea1	8793.5	9804.87	8320.2	8857.6	0	0	0	0	1633.72	2420.68	1198.62	1639.7	*
P10711	84	Tcea1	7881.38	8775.19	6316	6629.01	0	0	0	0	11301.2	14101.2	10632.7	11191.6	*
P10711	90	Tcea1	0	0	0	0	6144.42	6020.68	4782.87	4588.73	2735.58	2948.65	2314.36	2197.57	*
P10711	91	Tcea1	0	0	0	0	6144.42	6020.68	4782.87	4588.73	2735.58	2948.65	2314.36	2197.57	*
P10711	67	Tcea1	0	0	0	0	5284.33	6838.02	4523.75	5035.76	3719.09	4129.03	3173.49	3686.03	*
P10711	199	Tcea1	2873.22	3421.83	3005.2	2627.45	0	0	0	0	0	0	0	0
P10711	202	Tcea1	0	0	0	0	3522.43	4270.34	2702.33	2994.35	0	0	0	0
P10711	89	Tcea1	0	0	0	0	0	0	0	0	5889.77	5878.22	4335.63	4856.09
P10852	191	Slc3a2	4737.92	4604.97	5401.5	4349.08	2546.87	2706.63	2858.11	2408.86	3672.42	3195.44	3945.49	2813.94	*
P10852	162	Slc3a2	13845.2	11658.3	13827	11309.7	10412.8	7542.75	8863.51	8431.86	0	0	0	0	*
P10852	184	Slc3a2	4384.93	4229.56	4291.6	3615.62	0	0	0	0	0	0	0	0
P10852	59	Slc3a2	3333.96	3066.09	3315.2	3265.83	0	0	0	0	0	0	0	0
P10852	171	Slc3a2	1618.03	1709.5	1471.4	1338.13	0	0	0	0	0	0	0	0
P10852	42	Slc3a2	0	0	0	0	18384.4	17004.9	19831	15307.6	0	0	0	0
P11031	38	Sub1	27108.9	23691.9	24126	22021.1	10346.7	9559.23	9995.34	8819.67	0	0	0	0	*
P11031	80	Sub1	5039.26	5473.79	5444.3	4918.05	0	0	0	0	3128.15	3827.52	3561.7	2995.55	*
P11031	68	Sub1	2076.23	2519.44	2626.5	1881.07	0	0	0	0	5709.5	6268.06	5918.24	5231.7	*
P11103	517	Parp1	15388.4	22241.9	12408	16792.4	31048.8	34972.9	24724.5	33624.6	3494.72	6221.9	3122.48	4890.56	*
P11103	405	Parp1	8938.7	12006.9	7117.2	9231.79	12830.3	15851.1	10477.1	12866.8	6994.59	10971	5713.38	7229.22	*
P11103	221	Parp1	6277.88	7758.47	4016.3	5857.41	14485.5	19498.6	6867.5	12782.1	8815.02	13057.9	5663.75	9280.2	*
P11103	105	Parp1	5409.55	8730.95	4990.4	5730.06	3152.95	5462.71	3045.25	3788.6	5725.6	8323.03	5583.79	6029.37	*
P11103	84	Parp1	9268.76	12067.9	8056	8933.52	0	0	0	0	15679.9	19898.5	14173.2	15336.1	*
P11103	786	Parp1	5306.01	6472.28	4440.2	5308.32	0	0	0	0	4304.98	6749.1	3500.49	4880.33	*
P11103	249	Parp1	1172.12	1775.86	1357.2	1314.72	1491.23	1675.47	964.356	1315.55	0	0	0	0	*
P11103	504	Parp1	0	0	0	0	8605.48	10322.8	7948.95	8229.12	3599.02	4056.36	2622.11	2932.17	*
P11103	209	Parp1	0	0	0	0	7740.8	9768.55	4575.93	7082.96	6984.93	7977.35	3781.17	6909.98	*
P11103	652	Parp1	0	0	0	0	5270.58	8868.36	3951.31	5693.76	18784.8	29141.7	16827.8	22621.7	*
P11103	547	Parp1	2303.7	3357.15	1700.1	2328.01	0	0	0	0	0	0	0	0
P11103	578	Parp1	1374.53	1247.75	984.67	975.24	0	0	0	0	0	0	0	0
P11103	409	Parp1	0	0	0	0	10978.6	15832.9	9950.36	12001.5	0	0	0	0
P11103	97	Parp1	0	0	0	0	0	0	0	0	4358.74	4757.12	3824.45	3662.66
P11103	346	Parp1	0	0	0	0	0	0	0	0	11946	15055.3	9404.11	11366.5
P11260	79		0	0	0	0	1243.29	2955.83	1050.59	4219.84	2293.94	6890.74	1694.55	0
P11404	15	Fabp3	20574.2	11003.9	7828.1	14887.1	0	0	0	0	0	0	0	0
P11438	145	Lamp1	6883.65	5261.68	5142.6	7167.07	0	0	0	0	0	0	0	0
P11440	295	Cdk1	0	0	0	0	3815.69	3575.75	3570.59	3857.61	0	0	0	0
P11440	33	Cdk1	0	0	0	0	0	0	0	0	8612.21	10023.5	10172.5	9022.88
P11499	347	Hsp90ab1	68953.2	77699.1	67499	68641.9	5756.98	6176.23	4953.81	5717.61	31223.9	39534.8	29107.3	33691.2	*
P11499	649	Hsp90ab1	47372.1	43020.2	42389	41550.3	30867.3	26242.9	26299.5	26382.5	35372.1	30036.5	27134.6	22258.4	*
P11499	557	Hsp90ab1	39857.6	39104.3	40048	39164.2	32366.6	35246.9	35099.5	33563.4	37776.8	21331.1	21621.6	21283.1	*
P11499	531	Hsp90ab1	36538.7	40287.3	37805	34785.1	14610.1	19135.7	18030.2	17153.7	17909.5	20875.7	21036.3	17657.6	*
P11499	646	Hsp90ab1	34516.3	31597.5	34911	14160.4	27546.2	28770	28741.3	25454.7	37026.8	38235.3	35945.1	30536.8	*
P11499	550	Hsp90ab1	32717.6	28213.3	29395	26163.4	6782.9	5869.86	5670.43	5576.55	1124.97	1032.33	1003.14	1042.63	*
P11499	577	Hsp90ab1	25506.2	26429.3	25507	24406.3	5878.87	6886.38	6018.62	5776.83	2184.75	2950.65	2785.83	2141.22	*
P11499	72	Hsp90ab1	11525.3	13550.6	13607	11993	7476.78	8827.78	7092.87	7068.57	12645.8	16032.2	15566.9	13495.2	*
P11499	538	Hsp90ab1	8065.93	8650.1	7473.4	7591.78	12910.9	13787.3	12520.8	12310	1782.35	2158.87	2079.14	1981.81	*
P11499	263	Hsp90ab1	19557.9	14337	22998	16343.2	6464.61	4888.5	8881.5	5419.46	0	0	0	0	*
P11499	265	Hsp90ab1	19485.7	11428.7	21258	13609.1	0	0	0	0	2979.23	2512.55	4448.67	2320.53	*
P11499	551	Hsp90ab1	6978.55	5390.73	4837.4	4819.98	0	0	0	0	7164.88	8215.31	8610.33	7648.36	*
P11499	438	Hsp90ab1	6779.24	6863.56	6215.2	6367.71	15671.5	14884.6	5719.91	14145.8	0	0	0	0	*
P11499	69	Hsp90ab1	5772.47	5838.53	4971.5	5216.59	17326.3	17061.7	17156.1	15680.1	0	0	0	0	*
P11499	568	Hsp90ab1	2447.71	2529.21	2535.8	2239.26	0	0	0	0	3341.81	3782.78	3651.58	3350.72	*
P11499	242	Hsp90ab1	0	0	0	0	11565.5	28304	19835.5	16880.6	5841.16	5243.57	5723.31	5108.45	*
P11499	491	Hsp90ab1	0	0	0	0	2186.83	2180.75	1755.79	2214.01	2726.88	3219.38	3013.3	2686.42	*
P11499	435	Hsp90ab1	3241.92	3382.55	2857	2867.78	0	0	0	0	0	0	0	0
P11499	219	Hsp90ab1	2732.86	5043.23	3749.9	3552.53	0	0	0	0	0	0	0	0
P11499	624	Hsp90ab1	343.076	513.812	378	292.373	0	0	0	0	0	0	0	0
P11499	237	Hsp90ab1	0	0	0	0	9240.89	6949.28	18894.4	8407.6	0	0	0	0
P11499	306	Hsp90ab1	0	0	0	0	0	0	0	0	1547.1	1878.42	1707.51	1382.23
P11499	481	Hsp90ab1	0	0	0	0	0	0	0	0	15368.9	19785.9	19415.9	18915.9
P11499	552	Hsp90ab1	0	0	0	0	0	0	0	0	9783.99	11569.5	12508.4	10973.1
P11499	623	Hsp90ab1	0	0	0	0	0	0	0	0	5051.83	8813.19	6251.03	5693.48
P11499	641	Hsp90ab1	0	0	0	0	0	0	0	0	61930.2	58602.6	55600.8	41606.5
P11679	353	Krt8	7615.82	7293.21	7886.5	33136.5	4320.7	3666.72	5324.04	40787	3969.54	2375.37	4882.37	33773	*
P11679	164	Krt8	2724.14	2582.6	5109.9	52127.9	9003.23	7289.13	11230.2	78228	5172.22	5300.28	6470.77	37900	*
P11679	331	Krt8	922.195	907.875	1073.1	1662.52	1158.81	978.952	1535.04	12428.8	0	0	0	0	*
P11679	358	Krt8	3577.62	3695.95	3997.5	19964	0	0	0	0	0	0	0	0
P11679	301	Krt8	1299.31	1577.78	1494.2	2536.62	0	0	0	0	0	0	0	0
P11679	11	Krt8	0	0	0	0	0	0	0	0	10118.8	8549.59	8530.92	33422.5
P11983	272	Tcp1	15820.1	16880.7	14513	14547.3	5952.61	6319.95	6093.29	5719.26	1323.49	1693.05	1551.92	1312.13	*
P11983	538	Tcp1	6785.35	6805.37	6223	5937.67	3726.7	4332.22	3534.11	4391.74	4260.56	4814.11	4911.32	4379.13	*
P11983	109	Tcp1	3054.12	2783.19	2748.8	3042.86	13116.5	13064	12789.8	11758.5	2174.38	3047.54	2697.05	2529.31	*
P11983	499	Tcp1	2330.36	2762.14	2480.2	2593.74	0	0	0	0	1587.43	1569.59	1455.97	2326.72	*
P11983	541	Tcp1	0	0	0	0	4148.75	3775.27	3757.87	4113.32	0	0	0	0
P12367	119	Prkar2a	1486.56	1450.1	1707.4	1229.94	0	0	0	0	3412.63	3384.95	4018.83	2136.93	*
P12367	280	Prkar2a	0	0	0	0	0	0	0	0	2802.37	3011.35	3147.02	2039.64
P12382	360	Pfkl	7702.7	7572.06	13407	8867.18	2929.12	2801.12	5044.68	3356.58	2580.32	2206.18	4098.79	2604.23	*
P12382	726	Pfkl	0	0	0	0	0	0	0	0	2567.02	2607.65	5284.64	2752.98
P12382	727	Pfkl	0	0	0	0	0	0	0	0	7307.17	8535.34	9650.88	7047.26
P12787	111	Cox5a	14720.4	18747.1	22058	20424.9	9964.96	13092	15409.8	14097.2	24308.2	5463.29	5173.81	10092.2	*
P12787	83	Cox5a	5322.67	5747.16	6273.7	6325.68	3481.32	2750.86	3041.56	2940.93	1952.16	2117.58	2051.55	2124.2	*
P12787	109	Cox5a	3461.23	3793.58	4378.4	3411.44	0	0	0	0	3493.11	3305.73	3179.83	3680.18	*
P12970	20	Rpl7a	7134.3	6263.29	5744.5	7678	17043.2	15127.1	12882.1	19359.6	8900.65	7350.4	7283.86	9715.68	*
P12970	125	Rpl7a	3505.82	3290.64	3471	5001.2	11593.4	9973.82	9869.83	14513.8	4186.52	3414.02	4180.68	5944.96	*
P12970	264	Rpl7a	325.541	299.996	344.68	343.856	3442.61	2525.58	2400.29	2818.34	943.632	647.952	705.805	1062	*
P12970	48	Rpl7a	5782.7	4998	5035.6	5890.94	3170.18	2356.57	2153.01	3504.39	0	0	0	0	*
P12970	217	Rpl7a	2605.12	2339.9	3021.8	3284.54	0	0	0	0	0	0	0	0
P12970	259	Rpl7a	0	0	0	0	20750.3	20060.2	23127.1	27705.5	0	0	0	0
P12970	150	Rpl7a	0	0	0	0	0	0	0	0	3581.96	3000.52	3911.85	4256.45
P13020	287	Gsn	3850.72	5171.07	3366.7	3927.53	3469.78	4099.9	3500.37	3470.99	0	0	0	0	*
P13439	162	Umps	0	0	0	0	11478.4	11597.3	9358.35	11848.5	5015.77	6031.82	4984.11	5540.43	*
P13439	101	Umps	0	0	0	0	12660.6	14324	14143.9	14657	0	0	0	0
P13439	145	Umps	0	0	0	0	0	0	0	0	1107.42	1274.76	1042.98	1257.98
P13439	323	Umps	0	0	0	0	0	0	0	0	2921.68	3129.9	2796.03	3044.91
P13516	202	Scd1	9008.52	6268.86	9015.1	5368.16	42205.9	23601.8	46560.1	21756.8	0	0	0	0	*
P13595	760	Ncam1	0	0	0	0	0	0	0	0	10566.9	11032.6	10052.3	4337.36
P13595	775	Ncam1	0	0	0	0	0	0	0	0	6135.39	4181.46	3933.08	3318.88
P13597	166	Icam1	0	0	0	0	7061.06	5847.54	4628.56	4988.47	5216	3822.68	3640.27	3750.28	*
P13864	179	Dnmt1	7550.76	9775.89	8721.9	10311	2612.78	3220.91	2775.02	3412.43	1497.23	1671.87	1220.81	1851.66	*
P13864	275	Dnmt1	6047.94	5590.34	5200.1	5891.39	0	0	0	0	4043.59	4019.03	3989.88	5317.57	*
P13864	177	Dnmt1	0	0	0	0	2612.78	3220.91	2775.02	3412.43	1497.23	1671.87	1220.81	1851.66	*
P13864	70	Dnmt1	1856.85	2587.78	2500.8	2701.75	0	0	0	0	0	0	0	0
P13864	612	Dnmt1	0	0	0	0	0	0	0	0	6821.4	7948	7336.79	7621.19
P13864	725	Dnmt1	0	0	0	0	0	0	0	0	4316.25	5032.97	5550.98	5373.07
P13864	893	Dnmt1	0	0	0	0	0	0	0	0	1434.07	2144.05	1911.73	1556.69
P13864	1011	Dnmt1	0	0	0	0	0	0	0	0	6505.92	7739.97	6895.37	7988.34
P13864	1613	Dnmt1	0	0	0	0	0	0	0	0	6781.16	6411.41	6058.03	4808.48
P14069	47	S100a6	3557.94	25726.1	6688.7	10346.2	0	0	0	0	1383.88	5805.26	1835.88	3013.95	*
P14069	40	S100a6	2904.72	6063.23	3283.4	3919.49	0	0	0	0	0	0	0	0
P14094	13	Atp1b1	4191.02	2316.25	2830.3	3133.69	5438.7	3930.14	4448.49	4523.75	3082.79	1589.09	1653.27	2307.01	*
P14094	289	Atp1b1	0	0	0	0	7930.32	5786.67	5787.39	7232.25	11097.4	5898.45	6511.85	8346.71	*
P14094	7	Atp1b1	0	0	0	0	0	0	0	0	4989.7	3010.49	3282.4	4030.68
P14094	113	Atp1b1	0	0	0	0	0	0	0	0	7614.92	4897.04	5265.62	5561.17
P14115	94	Rpl27a	4405.56	4352.97	4013	3975.44	5329.8	5199.61	4221.22	5192.03	2067.47	2355.73	1688.84	2008.71	*
P14115	55	Rpl27a	3273.42	3035.2	3446.2	3114.62	0	0	0	0	14637.2	13766.4	11971.3	13160.5	*
P14115	110	Rpl27a	0	0	0	0	11078.8	13298.3	13390.4	13219.2	25646.1	24275.5	23332.4	25423.1	*
P14115	136	Rpl27a	0	0	0	0	2510.99	2435.05	1805.72	1955.99	5861.77	6207.65	5531.68	5847.99	*
P14115	119	Rpl27a	16181.9	15032.6	14024	15150.1	0	0	0	0	0	0	0	0
P14115	125	Rpl27a	14040.4	13345.5	13040	13105.6	0	0	0	0	0	0	0	0
P14115	47	Rpl27a	0	0	0	0	0	0	0	0	8342.13	7653.62	6632.89	7044.63
P14131	105	Rps16	14316.5	16865.4	15312	19918.8	3398.9	4644.35	4548.94	6164.64	24046.5	24357.8	24658.6	26655.9	*
P14131	60	Rps16	12024.3	12289.8	12121	13205.1	0	0	0	0	7027.75	6938.04	6382.54	6769.49	*
P14148	41	Rpl7	15766.9	13497.2	16154	20409.5	14215.7	12131	15139	19847.3	12212.2	10897.2	13374.1	16288.9	*
P14148	51	Rpl7	1544.08	1253.31	1732.2	1778.21	5707.31	4385.31	6213.86	7567.83	3816.63	3549.67	4116.71	4877.41	*
P14148	75	Rpl7	1533.13	1182.46	1379.1	2109.74	0	0	0	0	9405.74	8681.53	10125.1	12053.8	*
P14148	183	Rpl7	0	0	0	0	12029.4	11778.3	14470.1	16498.1	5068.89	4157.81	4950.75	5875.15	*
P14148	178	Rpl7	0	0	0	0	3395.38	3179.32	3825.39	5099.91	8181.17	7746.24	9405.21	10537.6	*
P14148	224	Rpl7	8233.34	7647.87	9037.1	11911.7	0	0	0	0	0	0	0	0
P14148	81	Rpl7	0	0	0	0	0	0	0	0	10558.8	10324.4	12815.3	13085.7
P14152	312	Mdh1	8860.94	8000.25	8474.9	7770.65	3087.76	3084.33	3175.67	2898.29	8499.87	8476.63	10173.9	7235.65	*
P14152	318	Mdh1	31982.1	26275.2	30630	25092.3	0	0	0	0	2927.86	2379.87	2737.94	2337.53	*
P14152	220	Mdh1	4995.63	4436.79	4934.5	4036.08	0	0	0	0	8153.48	8438.16	10635.7	7167.89	*
P14152	324	Mdh1	436.811	420.98	168.47	127.721	2545.11	2570.69	2518.11	2048.15	0	0	0	0	*
P14152	205	Mdh1	25630.7	25922.1	25430	26234.8	0	0	0	0	0	0	0	0
P14206	212	Rpsa	11090.5	12105.3	11177	12192.8	9044.5	9789.18	9285.02	9374.04	19829.1	19284.1	21652	20743.4	*
P14206	11	Rpsa	1880.25	2073.71	1742	1979.85	52002.7	48442	53568.8	47121.1	6749.29	7436.18	6845.19	6367.89	*
P14206	220	Rpsa	0	0	0	0	25918.4	23638	22637.2	23410.8	11593.2	11136.3	11282.8	11361	*
P14206	57	Rpsa	2793.96	3272.87	3108.8	2823.41	0	0	0	0	0	0	0	0
P14211	360	Calr	30703.9	28763.2	31423	33409.4	11036	10637.3	10787.5	12547.7	39360.7	22843.7	22300.2	27459.4	*
P14211	62	Calr	24726.2	23016.1	21045	24952.2	42156.2	24343.4	36179.2	43736.5	14442.1	12521.9	12137.8	12941.1	*
P14211	64	Calr	19730	18496.2	16505	24001.4	16211	15693.5	14455.7	18699.1	8343.09	10117.2	8501.42	12616.9	*
P14211	209	Calr	14760.8	12421.8	11263	14550	39569.4	41087	35306.9	45792.7	23320.6	21523.2	21856	24325.1	*
P14211	368	Calr	11517.3	11161.8	12056	12727.8	24758	23532.9	25047.5	29493.6	11442.8	10253.2	10542.5	13255.7	*
P14211	159	Calr	4022.73	4146.88	4089.2	4189.74	8531.35	7551.88	7676.34	9093.57	9821.97	9870.17	9295.48	10361.5	*
P14211	355	Calr	3649.82	2936.43	3157.6	3809.67	11115.8	10433.7	10708.4	12868.8	22116.6	20116.8	17978.9	24331.6	*
P14211	374	Calr	37288.5	32534.9	35675	40006.5	0	0	0	0	3537.21	3057.52	3602.23	3707.05	*
P14211	164	Calr	14307	16430.7	15612	21227.5	3870.97	4398.5	4261.12	5583.13	0	0	0	0	*
P14211	206	Calr	4153.33	3540.89	3151.9	3931.06	3468.52	2907.84	2819.88	2915.85	0	0	0	0	*
P14211	224	Calr	0	0	0	0	6766.09	9731.69	7221.98	9163.48	0	0	0	0
P14211	151	Calr	0	0	0	0	0	0	0	0	7005.85	7091.08	6437.13	7858.07
P14576	71	Srp54	678.527	775.694	732.94	651.124	10265.7	9601.5	9208.54	9650.4	6895.44	7112.16	5989.92	7729.55	*
P14576	311	Srp54	3787.8	4625.41	3926.6	4085.16	0	0	0	0	5369.23	5870.52	5295.12	5101.44	*
P14576	321	Srp54	9225.12	9701.9	8309.2	10506.2	0	0	0	0	0	0	0	0
P14602	202	Hspb1	7941.37	5762.03	5645.4	10728.5	9661.96	7504.54	6265.14	13941.8	7778.13	4164.08	3385.51	13074.3	*
P14602	118	Hspb1	2698.43	1936.57	1435.2	4378.73	13105	7852.85	6473.87	22455.9	11613.4	7985.9	6778.19	19185.7	*
P14602	116	Hspb1	5310.46	4751.26	5144.7	6368.98	5056.22	3166.16	2464.89	7994.7	0	0	0	0	*
P14685	499	Psmd3	5823.96	4904.19	4198.8	4468.3	2957.35	2512.09	2308.66	2630.52	14481.1	13730.2	12113.8	10563.9	*
P14685	52	Psmd3	2537.05	2261.87	2796.1	2138.75	1966.59	1907.45	1913.87	1738.97	905.131	851.596	701.586	578.139	*
P14685	436	Psmd3	2264.35	2850.85	2277.7	2369.77	0	0	0	0	4195.85	4665.64	5043.67	3801.1	*
P14685	85	Psmd3	1976.1	1572.67	1612.6	1326.65	0	0	0	0	0	0	0	0
P14685	72	Psmd3	0	0	0	0	0	0	0	0	5332.86	4760.82	4675.59	5394.39
P14733	262	Lmnb1	16085.1	14878.5	15735	15527.9	10700.9	9641.06	10314.7	10572.4	14764.7	13524.7	13572.7	14060.9	*
P14733	192	Lmnb1	9833.68	8071.95	8180.6	10214.3	9598.15	7953.96	8699.76	8535.5	9624.64	7760.77	8614.74	9199.58	*
P14733	157	Lmnb1	7298.53	6486.09	7265.7	7234.67	24940.3	21583	25340.4	27585.8	2547.61	2161.21	2466.25	2436.89	*
P14733	380	Lmnb1	3059.52	2863.13	3249.7	3233.48	6302.99	6414.3	6165.72	6497.75	3954.74	3835.5	3112	4023.67	*
P14733	34	Lmnb1	1538.21	1079.79	1308	1146.79	10132.7	7682.08	9495.55	7715.05	7829.64	6751.67	7324.39	6912.9	*
P14733	272	Lmnb1	15611.4	14243.9	15615	16419.1	8854.22	8704.69	8090.65	8884.24	0	0	0	0	*
P14733	331	Lmnb1	9542.49	7485.26	7872.4	9794.88	0	0	0	0	19957.8	16192.1	16861.4	18251.1	*
P14733	80	Lmnb1	6326.43	4658.82	6224.8	6007.71	0	0	0	0	11084.9	10094.2	10730	10508.1	*
P14733	124	Lmnb1	1506	1408.22	1399.3	1200.75	0	0	0	0	9836.78	8342.69	8441.31	8813.46	*
P14733	548	Lmnb1	475.887	653.025	615.63	489.473	1547.93	1104.82	1365.99	1342.03	0	0	0	0	*
P14733	125	Lmnb1	0	0	0	0	10534.3	8886.62	9849.14	9850.68	6003.09	5170.05	5464.69	5945.25	*
P14733	112	Lmnb1	31428.3	29854.7	32890	28750.1	0	0	0	0	0	0	0	0
P14733	146	Lmnb1	10721.5	8824	9954.1	10403.2	0	0	0	0	0	0	0	0
P14733	182	Lmnb1	3761.77	3740.88	4349.8	3919.85	0	0	0	0	0	0	0	0
P14733	529	Lmnb1	0	0	0	0	3320.04	2765.24	2966.3	3101.28	0	0	0	0
P14733	210	Lmnb1	0	0	0	0	0	0	0	0	13328.6	11749.9	9599.87	11911.5
P14733	475	Lmnb1	0	0	0	0	0	0	0	0	4654.9	4746	5017.75	4487.2
P14824	620	Anxa6	5682.02	7209.23	4565.9	7640.77	6367.18	9296.14	5360.03	9965.42	1169.65	2807.19	1123.21	3173.43	*
P14824	478	Anxa6	9982.05	12093.8	8316.1	13553.9	0	0	0	0	7648.72	8777.57	7206.11	10559.2	*
P14824	314	Anxa6	4260.52	5478.75	3705.2	6083.55	0	0	0	0	4838.4	8201.35	4607.49	6611.48	*
P14824	613	Anxa6	0	0	0	0	6878.04	12449.9	4998.8	13902.3	8845.28	10787.5	7529.24	12095	*
P14824	456	Anxa6	4923.5	8780.53	3938.6	11570	0	0	0	0	0	0	0	0
P14824	418	Anxa6	2771.42	4267.39	2315.8	5193.99	0	0	0	0	0	0	0	0
P14824	81	Anxa6	0	0	0	0	5023.75	7292.51	4014.2	8855.86	0	0	0	0
P14824	579	Anxa6	0	0	0	0	1531.92	3120.68	1423.03	3316.65	0	0	0	0
P14869	10	Rplp0	21193.1	21618	18937	21123.6	0	0	0	0	8955.7	9564.1	8181.59	8484.58	*
P14869	92	Rplp0	6814.94	7507.99	6913.2	6491.54	15688.3	18616.3	17363.5	17055.8	0	0	0	0	*
P14869	106	Rplp0	0	0	0	0	9734.56	9613	8086.6	9008.85	10022.5	11504.2	10086.5	9303.56	*
P14869	57	Rplp0	5111.62	4645.55	4383.9	4550.55	0	0	0	0	0	0	0	0
P14869	77	Rplp0	4327.41	5003.19	5103.3	4796.66	0	0	0	0	0	0	0	0
P14869	50	Rplp0	0	0	0	0	0	0	0	0	4142.41	3867.99	4147.32	4386.14
P14873	984	Map1b	1300.1	2369.11	2746.1	2132.78	0	0	0	0	1055.01	1674.55	2408.79	1433.69	*
P14873	705	Map1b	0	0	0	0	6597.2	8415.89	8316.03	7645.96	2874.23	4034.13	3994.02	3509.9	*
P14873	841	Map1b	437.168	810.551	1180.8	608.192	0	0	0	0	0	0	0	0
P14873	849	Map1b	0	0	0	0	4342.48	6629.71	7194.54	5379.15	0	0	0	0
P14873	610	Map1b	0	0	0	0	0	0	0	0	1932.4	2815.91	2798.51	2463.94
P14873	724	Map1b	0	0	0	0	0	0	0	0	3312.51	5599.79	6072.64	4652.8
P14873	1471	Map1b	0	0	0	0	0	0	0	0	1838.56	3025.6	3435.14	2860.44
P14873	1972	Map1b	0	0	0	0	0	0	0	0	1327.32	1580.14	1628.87	1790.26
P14873	2374	Map1b	0	0	0	0	0	0	0	0	8704.28	11748.2	9489.31	10392.4
P14901	39	Hmox1	0	0	0	0	9192.75	11980.1	9452.82	17557.5	0	0	0	0
P14901	35	Hmox1	0	0	0	0	0	0	0	0	7782.32	9706.02	8162.56	15550.8
P15105	333	Glul	9573.44	15889.9	10479	9935.88	11138	27252.7	13403	14184	5000	9179.96	7136.35	4785.7	*
P15105	291	Glul	0	0	0	0	6564.34	11401.2	7036.19	6552.04	0	0	0	0
P15864	75	Hist1h1c	0	0	0	0	11061.2	5663.24	13520.4	10378.3	4947.52	2430.14	5106.81	5982.93	*
P15864	52	Hist1h1c	0	0	0	0	2623.83	1265.88	2904.04	2595.69	2141.29	1415.65	2511.74	2858.45	*
P15864	63	Hist1h1c	0	0	0	0	0	0	0	0	6578.03	3861.15	7460.32	10292.8
P15864	90	Hist1h1c	0	0	0	0	0	0	0	0	3594.83	2679.84	3812.87	3572.7
P15864	121	Hist1h1c	0	0	0	0	0	0	0	0	7768.8	3832.08	4627.06	10399.1
P15864	148	Hist1h1c	0	0	0	0	0	0	0	0	13418.7	7949.14	9573.4	18752.3
P16045	108	Lgals1	6406.17	8891.12	6422.8	7249.22	7573.06	23222.4	9092.48	9847.8	0	0	0	0	*
P16110	197	Lgals3	2493.25	4471.72	2183	4746.23	0	0	0	0	1550.7	3933.25	1172.56	4058.42	*
P16125	233	Ldhb	2166.68	2142.81	1952.4	1829.09	1600.05	1703.43	1586.96	1313.04	7396.02	9478.9	7201.97	8213.53	*
P16125	310	Ldhb	4294.48	3593.97	3097.5	3152.13	7343.81	5672.71	4841.35	4134.3	0	0	0	0	*
P16125	7	Ldhb	3856.35	3041.45	3629.1	3084.25	0	0	0	0	0	0	0	0
P16254	95	Srp14	0	0	0	0	15684.1	15814.3	14135.8	15064.9	0	0	0	0
P16460	121	Ass1	8743.52	8456.37	7019.8	7097.29	8361.7	8319.86	6667.76	7161.92	5314.83	3870.55	2477.77	2703.33	*
P16460	408	Ass1	7410.88	7335.77	6080.3	6291.07	8681.51	7388.89	6309.23	7316.55	10601.7	9851.65	7525.38	8695.16	*
P16460	228	Ass1	0	0	0	0	39168.3	30649.9	16395.4	19490.8	19733.1	16891.4	10798.1	10714.9	*
P16460	239	Ass1	0	0	0	0	5531.55	4420.82	3314.22	3209.19	0	0	0	0
P16546	274	Sptan1	51808.9	47327.3	49921	49270	12921.2	12417.1	14636.5	12197.3	13537.5	13303.6	13342.2	13195.2	*
P16546	846	Sptan1	15602.7	13523.9	14411	13693.1	15283.3	12760.6	13031.9	13280.5	14003.7	13761	13045.2	13607.6	*
P16546	862	Sptan1	13208.1	12022.9	13145	13137.3	7492.44	6500.19	7491.45	6300.35	2224.89	2494.74	2836.29	2466.75	*
P16546	803	Sptan1	10761.2	10074.9	10891	11721.9	12218.5	10507.8	11201	11147.3	11922.8	12822.8	12518	12430.3	*
P16546	2195	Sptan1	8991.06	7538.27	7816.8	7251.39	3725.24	4224.01	4400.13	4260.14	8123.87	7906.11	8194.55	8589.72	*
P16546	2052	Sptan1	3070.31	3253.72	3258	2860.01	5429.53	5125.89	4343.27	4369.12	1089.3	1124.55	1019.32	1064.89	*
P16546	1432	Sptan1	2314.25	2377.35	2623.9	2449.04	4947.71	4822.56	5306.05	5171.88	4674.22	4998.78	4254.29	4263.46	*
P16546	441	Sptan1	1777.5	1912.16	1703.6	1873.02	1936.71	1745.57	1718.76	1790.21	2578.29	1892.25	1685.45	2195.81	*
P16546	646	Sptan1	31032.3	30943.9	31662	30055.3	0	0	0	0	6971.41	5996.2	6381.16	7007.83	*
P16546	864	Sptan1	5363.85	5478.6	5639.4	6132.8	0	0	0	0	6691.66	7100.48	7452.04	7492.39	*
P16546	229	Sptan1	4781.96	4461.5	4169	4110.65	0	0	0	0	6933.42	6026.97	5963.18	6527.94	*
P16546	1492	Sptan1	4505.61	4405.06	4546.2	4290.6	5649.61	5331.84	4895.33	4628.21	0	0	0	0	*
P16546	310	Sptan1	3979.89	3781.83	4704.1	3542.41	0	0	0	0	24247	23313.7	25981.5	23788.6	*
P16546	407	Sptan1	3478.68	3311.23	3117.2	3281.56	0	0	0	0	1244.49	1144.1	1263.16	1080.89	*
P16546	2000	Sptan1	3387.04	3186.75	3055.6	3079.55	0	0	0	0	5824.75	6013.86	6114.82	6983.29	*
P16546	1419	Sptan1	2827.76	2814.85	2498.5	2811.75	8925.67	8838.6	9962.05	9652.04	0	0	0	0	*
P16546	1369	Sptan1	257.188	262.165	90.58	146.015	0	0	0	0	490.857	307.119	390.386	243.094	*
P16546	1923	Sptan1	0	0	0	0	625.064	612.517	743.701	738.852	1158.22	1339.39	1271.52	1254.94	*
P16546	1853	Sptan1	10710.4	11550.8	10904	11289.8	0	0	0	0	0	0	0	0
P16546	1138	Sptan1	6206.63	4476.68	4923.7	4835.44	0	0	0	0	0	0	0	0
P16546	272	Sptan1	6157.43	6158.65	6317.7	6195.08	0	0	0	0	0	0	0	0
P16546	1311	Sptan1	5358.3	4680.79	5025.6	4441	0	0	0	0	0	0	0	0
P16546	189	Sptan1	4360.17	4030.48	3454.5	3880.35	0	0	0	0	0	0	0	0
P16546	1736	Sptan1	4018.21	3383.46	3885.8	3844.2	0	0	0	0	0	0	0	0
P16546	1131	Sptan1	3768.12	4056.65	4022.7	3785.99	0	0	0	0	0	0	0	0
P16546	2205	Sptan1	3629.19	3174.78	3308.9	3900.51	0	0	0	0	0	0	0	0
P16546	522	Sptan1	2950.18	2215.34	2608.6	2557.05	0	0	0	0	0	0	0	0
P16546	1995	Sptan1	2555.06	2489.85	2587.2	2454.01	0	0	0	0	0	0	0	0
P16546	1829	Sptan1	2135.5	1948.69	2112.8	2164.69	0	0	0	0	0	0	0	0
P16546	909	Sptan1	0	0	0	0	12238.4	15297.2	15997.8	15664.5	0	0	0	0
P16546	514	Sptan1	0	0	0	0	7322.79	5993.29	6074.85	5957.37	0	0	0	0
P16546	1963	Sptan1	0	0	0	0	6399.28	5492.13	5589.46	5491.01	0	0	0	0
P16546	586	Sptan1	0	0	0	0	3677.18	3508.45	3901.1	3260.76	0	0	0	0
P16546	1659	Sptan1	0	0	0	0	2112.17	1932.95	2042.88	2090.47	0	0	0	0
P16546	1911	Sptan1	0	0	0	0	1906.64	2035.95	2037.08	1777.42	0	0	0	0
P16546	58	Sptan1	0	0	0	0	0	0	0	0	2222.15	2286.43	2398.48	2536.41
P16546	296	Sptan1	0	0	0	0	0	0	0	0	5159.99	5539.38	5272.51	5244.55
P16546	602	Sptan1	0	0	0	0	0	0	0	0	3150.65	2780.46	2923.41	3150.94
P16546	610	Sptan1	0	0	0	0	0	0	0	0	4806.85	4544.24	4709.78	5162.19
P16546	718	Sptan1	0	0	0	0	0	0	0	0	5670.87	5946.61	6155.08	6060.04
P16546	1274	Sptan1	0	0	0	0	0	0	0	0	543.072	558.013	608.835	700.637
P16546	1334	Sptan1	0	0	0	0	0	0	0	0	4757.27	4705.25	4556.75	4804.68
P16546	1650	Sptan1	0	0	0	0	0	0	0	0	2175.64	2239.38	2663.55	2342.61
P16546	2264	Sptan1	0	0	0	0	0	0	0	0	3216.74	3266.97	3085.26	3367.66
P16675	163	Ctsa	0	0	0	0	0	0	0	0	9962.65	9824	5255.42	7042.29
P16858	111	Gapdh	22518.9	24850.4	28313	24812.1	3963.06	4522.95	5017.24	4986.41	8909.02	10159.7	11211.2	10125.5	*
P16858	192	Gapdh	5806.27	5052.84	5526	5270.36	20263.9	19415	17710.8	18463.9	5786.12	6176.02	6019.98	5501.58	*
P16858	137	Gapdh	24025.6	28574.1	26042	26946.1	0	0	0	0	5932.91	6203.09	6364.35	6223.89	*
P16858	252	Gapdh	12832.8	14044.9	14578	14743.4	0	0	0	0	1647.31	1787.26	1898.63	1933.21	*
P16858	261	Gapdh	11939.4	11675.1	11418	11025	0	0	0	0	8547.83	9372.03	9706.02	9502.47	*
P16858	213	Gapdh	2487.46	2600.29	2300	2620.04	0	0	0	0	14113.4	14546.9	14826.1	14644.5	*
P16858	184	Gapdh	3313.57	3425.26	3004.1	3024.87	0	0	0	0	0	0	0	0
P16858	105	Gapdh	3094.43	3498.4	3424.8	3634.87	0	0	0	0	0	0	0	0
P16858	332	Gapdh	763.875	771.728	723.61	904.831	0	0	0	0	0	0	0	0
P16858	64	Gapdh	0	0	0	0	4575.93	3846.28	3635.55	3998.34	0	0	0	0
P17047	140	Lamp2	3175.75	3944.98	3377.2	2729.14	0	0	0	0	0	0	0	0
P17095	18	Hmga1	0	0	0	0	5967.13	7331.06	8159.48	7543.97	0	0	0	0
P17156	503	Hspa2	0	0	0	0	25025.1	27370.7	24762.3	27266.7	9509.07	12215.2	9867.59	10928.7	*
P17156	103	Hspa2	0	0	0	0	14894.7	19671.4	15916.8	18809.4	14166.2	17926.2	16215.1	15058.1	*
P17156	454	Hspa2	0	0	0	0	10908.7	10871.3	10751.1	11547.5	33868.8	36371.6	38451.3	38875.6	*
P17156	500	Hspa2	0	0	0	0	8271.53	11112.8	11081.7	11267.4	10375	12277.7	11813.9	12726.1	*
P17156	529	Hspa2	0	0	0	0	2002.66	1329.22	2287.25	1654.46	3599.02	2653.99	4252.91	2736.98	*
P17156	188	Hspa2	0	0	0	0	0	0	0	0	3094.22	3613.79	3450.31	3255.79
P17156	322	Hspa2	0	0	0	0	0	0	0	0	2720.48	2850.62	2796.03	3371.75
P17156	510	Hspa2	0	0	0	0	0	0	0	0	2974.6	3184.33	2975.25	2873.79
P17156	560	Hspa2	0	0	0	0	0	0	0	0	3006.08	2439.69	3415.01	2616.7
P17182	89	Eno1	73681.2	77233.8	94801	83160.2	11049.7	12208.7	16417	13560.2	21960.1	26719.1	34563.7	28058.5	*
P17182	92	Eno1	63461.9	74250.8	89209	80451.4	31956.3	37397.6	45876.3	39095.1	25400.8	32085.5	37326.4	29987.7	*
P17182	262	Eno1	43497.8	51301.9	50182	47054.7	24199	26109	29056.6	26391.2	31741.5	39671.6	46072.1	38621.5	*
P17182	103	Eno1	33634.8	37918.3	41263	40408.7	49362.5	57109.2	64023.5	61913.7	43185	47841.9	64396.2	52755.1	*
P17182	420	Eno1	24996.8	28500.9	29573	28989.7	34017.7	37465.2	45885.3	42272.4	21370.4	26307.9	31842.4	29400.6	*
P17182	80	Eno1	19665.8	23229.6	25609	23097.6	14541.3	17361.4	22074.9	18564.7	8538.82	11365.7	14545.7	11285.3	*
P17182	81	Eno1	10057.4	11068.7	14372	11352.2	5548.36	6613.14	9014.66	7722.46	2520.63	3452.49	4420.83	3575.91	*
P17182	126	Eno1	4955.8	6940.75	5900.9	6702.04	20151.5	26376.5	27628.8	26814.7	18392	20703.6	22032.4	20620.7	*
P17182	228	Eno1	18524.8	21684.4	26396	21976.8	0	0	0	0	1381.73	1492.37	2101.64	1524.3	*
P17182	71	Eno1	15610.6	18226.9	20064	18846.8	0	0	0	0	6443.47	7641.37	8938.43	8258.51	*
P17182	221	Eno1	11405.4	11930.6	13579	14485.8	2952.96	2505.36	2978.09	2945.29	0	0	0	0	*
P17182	60	Eno1	11380.1	12774.2	13683	12785.7	0	0	0	0	15181.6	20117.4	21015.1	17042.5	*
P17182	330	Eno1	0	0	0	0	6052.34	7017.58	7096.92	6733.4	2909.73	3679.62	4274.14	4007.31	*
P17182	28	Eno1	21506.5	24850.4	32477	27409.8	0	0	0	0	0	0	0	0
P17182	193	Eno1	11829.1	13375.2	16552	14576.2	0	0	0	0	0	0	0	0
P17182	233	Eno1	10623.9	11486.7	11741	10267.6	0	0	0	0	0	0	0	0
P17225	270	Ptbp1	0	0	0	0	14505.4	12076.2	13296.8	12161.9	6475.02	5716.35	5942.5	4817.83	*
P17225	524	Ptbp1	0	0	0	0	1110.97	1118.21	869.301	986.63	1908.19	1840.04	2032.74	1737.34	*
P17225	258	Ptbp1	0	0	0	0	0	0	0	0	2242.82	2681.92	2278.62	2372.11
P17225	481	Ptbp1	0	0	0	0	0	0	0	0	5958.34	6876.2	6602.56	6718.96
P17426	905	Ap2a1	4809.81	4801.68	4498.4	4181.6	0	0	0	0	0	0	0	0
P17427	48	Ap2a2	0	0	0	0	5796.34	6525.22	5381.62	6490.76	7914.95	7812.07	7951.92	8644.34	*
P17427	857	Ap2a2	0	0	0	0	5547.21	5038.31	4756.32	5117.6	15474.5	16289.6	17805.7	16847.4	*
P17427	295	Ap2a2	0	0	0	0	5479.58	5210.43	4853.49	5580.25	3079.32	3259.85	3411.71	3393.95	*
P17427	153	Ap2a2	1074.69	879.578	941.72	1059.48	0	0	0	0	0	0	0	0
P17427	569	Ap2a2	0	0	0	0	0	0	0	0	5590.07	5988.5	5065.72	5045.06
P17710	457	Hk1	19934.7	13255.5	11769	9807.53	9422.01	5670.34	0	3458.74	3261.97	1992.02	1780.76	1449	*
P17710	833	Hk1	0	0	0	0	11702.3	7138.65	6952.52	4746.24	0	0	0	0
P17742	82	Ppia	45936	41487.8	42346	41441.8	20474	12270	12155.5	11771.2	30686.6	31977.2	33267.9	29751.1	*
P17742	44	Ppia	43341.5	37523.2	37119	36318.9	23428	25432	25812.3	22174.6	36077.1	34034.8	38762.9	31927.1	*
P17742	133	Ppia	29139.2	27133.3	26627	27265.1	12652.6	10441.2	11205	9783.64	19732.5	19499.8	19016.9	18577.6	*
P17742	131	Ppia	23702.7	21381.6	22544	22724.3	18334.7	16617.4	19261.9	16289.2	16275.7	16094.9	18422.5	15490.4	*
P17742	31	Ppia	7860.59	7246.98	7583	7141.49	3903.83	3868.26	3487.15	3467.54	11312.1	11224.9	11086	9824.63	*
P17742	28	Ppia	54958.8	49620.8	47298	48643.6	0	0	0	0	7688.64	8248.94	8258.24	8077.13	*
P17742	125	Ppia	27114.4	28046.3	28952	27295.9	0	0	0	0	4971.67	5750.26	6054.44	4861.06	*
P17751	238	Tpi1	8513.42	7897.29	12998	7214.79	2007.05	1579.8	3206.17	1245.47	7973.53	7656.75	12180.8	6978.04	*
P17751	206	Tpi1	17060.2	15091.3	23431	14625	0	0	0	0	7228.3	6873.92	13121.6	6511.3	*
P17751	244	Tpi1	5097.34	4140.39	6749.9	3955.19	0	0	0	0	17415.3	16155	23525.2	14046.9	*
P17751	192	Tpi1	23515.5	21434.2	36637	19691.9	0	0	0	0	0	0	0	0
P17751	199	Tpi1	8121.47	6795.53	10755	6706.29	0	0	0	0	0	0	0	0
P17809	245	Slc2a1	1242.26	1620.26	2970.8	4506.35	3641.11	5135.36	7790.15	13363.2	1587.53	2489.24	3651.3	7025.65	*
P17918	13	Pcna	21978.6	19491.5	21256	17271.4	9378.07	7912.03	8367.31	6838.68	15294.9	14294.4	15577.7	11417.9	*
P17918	254	Pcna	4047.17	4449.83	4059.3	3997.76	0	0	0	0	456.058	454.367	477.347	395.795	*
P17918	110	Pcna	8530.08	7758.47	7081.1	7288.81	0	0	0	0	0	0	0	0
P18155	329	Mthfd2	16229.5	16252.2	17514	12977.3	5710.36	5401.5	5670.88	3532.1	0	0	0	0	*
P18242	174	Ctsd	5616.64	5497.13	5517.8	5062.03	23086.4	21716.2	26548.2	24059	0	0	0	0	*
P18242	127	Ctsd	0	0	0	0	0	0	0	0	3922.87	3775.66	4061.57	3443.6
P18572	176	Bsg	2625.83	1596.24	2546	1718.74	0	0	0	0	0	0	0	0
P18653	217	Rps6ka1	5949.87	5561.81	4296.2	6179.89	6638.08	7077.44	5755.45	7133.55	0	0	0	0	*
P18760	30	Cfl1	28909.1	29697.6	25602	29174	24079.8	28819.4	24827.1	27436.6	25000.6	17646.6	17234.7	19754.7	*
P18760	121	Cfl1	28518.8	31391.6	31012	36662.3	20801.9	23709.7	23600.8	28728.3	30630.3	36440	34996.6	41080.8	*
P18760	92	Cfl1	27047.8	32007.1	28309	30096.9	54685	54600	51364.5	48124.5	35803.5	48485.9	46427.8	54095.8	*
P18760	114	Cfl1	7896.54	7544.07	7028.1	8525.8	10008.5	12594.6	11211.3	15254.5	18349.2	22417.7	21003.7	23971.7	*
P18760	53	Cfl1	817.542	876.298	814.07	1146.88	0	0	0	0	0	0	0	0
P18760	45	Cfl1	0	0	0	0	11071.9	11575.7	10373.7	11188.9	0	0	0	0
P18760	22	Cfl1	0	0	0	0	0	0	0	0	2588.85	4249.57	4309.71	4265.22
P18872	32	Gnao1	0	0	0	0	0	0	0	0	4071.91	4209.11	4854.53	4322.17
P19096	993	Fasn	12425	12607.1	12497	12867	7926.5	7051.4	8836.96	7414.43	1360.83	1133.24	1431.85	1514.83	*
P19096	1071	Fasn	12274.2	10165.6	11240	10870.4	8322.35	6469.76	7722.67	6605.09	4880.24	4579.29	5077.03	4256.45	*
P19096	489	Fasn	6734.25	5786.67	6589.3	5979.88	3094.52	2234.18	3498.71	3229.67	6017.25	5326.22	5904.73	5301.22	*
P19096	2198	Fasn	1498.77	1382.52	1549.9	1509.32	2086.11	1554.78	1773.47	1767.35	3950.87	3895.06	4982.73	3435.13	*
P19096	235	Fasn	1968.88	1850.3	2224.2	1888.66	0	0	0	0	2478.85	2493.32	2995.1	2451.53	*
P19096	2187	Fasn	1853.83	1744.82	1978.5	1992.24	0	0	0	0	0	0	0	0
P19096	41	Fasn	0	0	0	0	0	0	0	0	8711.69	7531.65	8404.37	8429.96
P19096	2429	Fasn	0	0	0	0	0	0	0	0	5133.59	4345.61	6321.33	5179.42
P19253	183	Rpl13a	7522.12	6946.32	6707.7	8611.76	13340.7	11419.8	11644.5	13770.7	9081.57	8438.16	8919.4	9089.47	*
P19253	125	Rpl13a	5841.65	4818.15	5492.8	5774.89	18501.3	14050.4	19476.5	20212.5	7005.85	7242.68	6391.92	7021.26	*
P19253	114	Rpl13a	13051.8	12852	13485	14464.1	0	0	0	0	6172.09	5832.9	5404.58	6230.03	*
P19253	159	Rpl13a	8918.86	9560.8	9390.9	9153.16	0	0	0	0	13105.5	12457.5	13135.9	14438.3	*
P19253	103	Rpl13a	6958.39	7087.88	7474.2	7475.91	0	0	0	0	15723.7	16081	15294.5	18573.5	*
P19324	295	Serpinh1	2993.5	4464.63	4269.7	3740.98	5991.97	7757.49	7566.57	7367.14	0	0	0	0	*
P19324	333	Serpinh1	1002.81	2087.51	1958.3	1639.02	0	0	0	0	754.957	1926.5	1607.62	1355.18	*
P19324	189	Serpinh1	338.958	413.582	320.99	325.96	0	0	0	0	532.191	1152.1	1279.32	973.029	*
P19324	216	Serpinh1	0	0	0	0	6541.41	12623	12573.5	10667.4	3863.31	6420.24	6568.1	5973.58	*
P19324	100	Serpinh1	0	0	0	0	4243.13	6274.64	5981.73	5417.4	997.36	2397.88	2364.87	1813.57	*
P19324	307	Serpinh1	0	0	0	0	0	0	0	0	3465.75	4863.41	4662.63	4008.19
P19426	33	Nelfe	0	0	0	0	0	0	0	0	7292.36	6449.31	6271.15	5553.28
P19783	78	Cox4i1	7140.8	8277.89	6720.7	8435.69	2078.92	2824.11	2339.07	3106.38	0	0	0	0	*
P19783	67	Cox4i1	0	0	0	0	0	0	0	0	5692.76	6907.84	5571.94	7617.1
P20029	580	Hspa5	26471.7	25034.3	28644	26461.6	12913.2	13087	14574.4	13545.8	8198.87	8863.63	9548.03	7995.34	*
P20029	353	Hspa5	21524	22348.7	21747	21513.1	13228.4	15293.1	15751.7	14593.2	17662.9	21335.4	24104.2	20045.6	*
P20029	164	Hspa5	9454.42	10346.4	11500	10942.8	19654.8	24514.2	27523.5	23889.5	3597.41	4415.43	5236.67	4613.96	*
P20029	554	Hspa5	8945.84	9223.67	10085	8666.17	16801.3	17541.6	18681.2	18183.8	3164.37	3904.47	4766.3	3758.75	*
P20029	524	Hspa5	5236.35	5021.65	5123.8	4806.24	17072.6	17388.4	15609.5	15240.1	10165.5	12014.6	12454.4	11645.4	*
P20029	517	Hspa5	4431.19	4961.62	4262.8	4724.63	5941.15	7212.71	7532.83	7012.64	4499.74	6109.62	7187.91	5400.23	*
P20029	327	Hspa5	16074.7	17973.7	18503	17734.2	17421.5	18998.7	20334.4	19535.6	0	0	0	0	*
P20029	97	Hspa5	10640.6	12557.6	11592	12290.4	0	0	0	0	2086.88	2221.76	2668.96	2742.76	*
P20029	522	Hspa5	0	0	0	0	9444.55	14444.3	13780.4	12936.7	2653.39	3412.88	4217.07	3521.88	*
P20029	447	Hspa5	0	0	0	0	4151.81	5317.97	5030.74	4914.03	7096.31	8217.3	9668.25	8313.42	*
P20029	548	Hspa5	37848.6	39851.8	41976	41083	0	0	0	0	0	0	0	0
P20029	602	Hspa5	16761	21438.8	25562	21582.7	0	0	0	0	0	0	0	0
P20029	153	Hspa5	9581.37	10443.3	10612	10528.8	0	0	0	0	0	0	0	0
P20029	618	Hspa5	6914.12	6754.95	8229.6	8500.95	0	0	0	0	0	0	0	0
P20029	345	Hspa5	4540.28	5049.18	4703.4	4428.17	0	0	0	0	0	0	0	0
P20029	186	Hspa5	0	0	0	0	19163.4	20647.3	18357.3	18994.8	0	0	0	0
P20029	597	Hspa5	0	0	0	0	17542.6	19070.4	20044.7	17909.5	0	0	0	0
P20029	82	Hspa5	0	0	0	0	3376.81	3362.84	3380.44	3451.99	0	0	0	0
P20029	155	Hspa5	0	0	0	0	0	0	0	0	5127.15	5032.12	6125.02	5223.82
P20029	383	Hspa5	0	0	0	0	0	0	0	0	1051.22	1004.09	896.269	1302.61
P20029	652	Hspa5	0	0	0	0	0	0	0	0	975.984	1138.62	920.587	985.617
P20065	45	Tmsb4x	0	0	0	0	2832.26	3047.2	3041.7	3537.53	1795.61	1948.53	2056.37	2854.71	*
P20065	32	Tmsb4x	0	0	0	0	0	0	0	0	1533.35	3891.64	2497.79	3483.32
P20065	38	Tmsb4x	0	0	0	0	0	0	0	0	3937.03	6068.01	4892.3	7042
P20108	92	Prdx3	2589.25	2664.97	2845.6	2290.41	17494.1	15896.4	16426	14849.8	0	0	0	0	*
P20108	84	Prdx3	0	0	0	0	0	0	0	0	3199.94	3224.23	3445.89	2672.72
P20152	188	Vim	10639	24162.5	13117	11764.3	7536.76	35828.5	14342.3	10027.9	16839.4	41712	20997.4	18682.5	*
P20152	313	Vim	9761.48	72382.1	27721	17489.2	7416.41	50487.9	18325.3	11631.4	1410.73	13496.2	4128.84	3430.16	*
P20152	104	Vim	7742.3	43024.7	16129	11290.7	2602.96	18469.5	5887.71	3967.74	4391.25	29213	8754.8	6745.25	*
P20152	223	Vim	6033.03	38620	16137	9173.04	10947.7	108493	38535.1	22034	3442.57	19389.5	6850.16	5418.92	*
P20152	168	Vim	5707.17	21859.8	8759.5	7498.86	19934.1	49128.5	25925.6	21284.7	3613.83	16069.8	5746.47	5030.75	*
P20152	294	Vim	1227.98	4067.02	1966.9	1802.25	1759	9664.4	3748.87	2417.33	3308.97	13078.4	5063.52	4624.76	*
P20152	235	Vim	9075.96	47166.3	17821	13594.6	4342.86	23567.7	8748.79	5712.68	0	0	0	0	*
P20152	373	Vim	16964.2	59206	28226	24259.9	0	0	0	0	0	0	0	0
P20152	292	Vim	12482.1	84899.3	29211	23493.4	0	0	0	0	0	0	0	0
P20152	439	Vim	7024.72	7563.36	6255.7	7103.07	0	0	0	0	0	0	0	0
P20152	282	Vim	1398.8	2778.77	1592.9	1406.91	0	0	0	0	0	0	0	0
P20152	97	Vim	1396.74	2339.06	1306.6	1448.13	0	0	0	0	0	0	0	0
P20152	129	Vim	883.238	5578.44	2189.3	1346.99	0	0	0	0	0	0	0	0
P20152	445	Vim	0	0	0	0	3567.71	7591.11	3936.51	3885.9	0	0	0	0
P20357	616	Map2	0	0	0	0	0	0	0	0	1441.64	1536.37	1483.02	1135.86
P20664	366	Prim1	0	0	0	0	0	0	0	0	4658.44	3626.61	4477.35	3436.88
P21107	71	Tpm3	4586.78	9219.09	7962.6	24242.7	855.389	1871.16	1522.18	5021.78	2746.91	8863.63	8356.39	17021.1	*
P21107	137	Tpm3	4218.31	3239.08	4279.1	3837.69	4295.48	3322.94	5231.37	4317.72	3552.02	2476.19	2833.81	3086.39	*
P21107	119	Tpm3	3201.54	4909.15	4527.1	7258.62	0	0	0	0	0	0	0	0
P21107	141	Tpm3	0	0	0	0	12118.8	10120.6	14321.6	12058.7	0	0	0	0
P21107	77	Tpm3	0	0	0	0	1159.8	2036.12	2151.03	5642.76	0	0	0	0
P21107	153	Tpm3	0	0	0	0	0	0	0	0	4276.65	3321.4	3740.91	4411.26
P21126	48	Ubl4a	0	0	0	0	0	0	0	0	10729.5	4279.21	5466.06	3410.3
P21550	420	Eno3	0	0	0	0	9817.09	11566.6	13986.5	13009.1	0	0	0	0
P21550	89	Eno3	0	0	0	0	0	0	0	0	5598.12	7916.94	10490.7	9216.82
P21619	173	Lmnb2	9264.79	10606.5	10506	8382.55	7360.24	8775.02	10295.8	7235.13	7889.84	7384.03	9678.72	6923.71	*
P21619	59	Lmnb2	5881.4	5561.97	6734.6	5075.95	2843.87	2173.82	3357.63	2051.69	1812.42	1591.85	1724.52	1449.53	*
P21619	334	Lmnb2	31379.9	28022.6	33494	28322.6	0	0	0	0	15678.6	13267.7	14541	13756.6	*
P21619	470	Lmnb2	0	0	0	0	9380.36	7365.89	7091.07	7541.92	7272.72	5574.43	5441.25	4969.71	*
P21619	164	Lmnb2	0	0	0	0	1384.13	1317.29	1663.39	1200.15	4187.16	3681.04	4378.09	3363.28	*
P21619	178	Lmnb2	0	0	0	0	5773.79	4406.62	5378.02	4321.01	0	0	0	0
P21619	263	Lmnb2	0	0	0	0	5773.03	5011.93	6574.64	5108.96	0	0	0	0
P21619	101	Lmnb2	0	0	0	0	1570.55	1134.27	1390.86	1325.79	0	0	0	0
P21619	268	Lmnb2	0	0	0	0	0	0	0	0	2899.4	2736.69	2888.4	2668.78
P21995	162	Emb	4661.36	4658.82	5715.2	4681.15	0	0	0	0	1353.91	1184.22	2291.14	1659.18	*
P21995	308	Emb	0	0	0	0	0	0	0	0	939.93	913.863	805.972	961.17
P22907	140	Hmbs	0	0	0	0	0	0	0	0	6705.51	6614.02	5915.48	6231.19
P23116	23	Eif3a	12065.6	11399	10682	11170.5	16200.3	15617.1	15151.1	14169.2	12427.6	12184.2	11379.9	11377.9	*
P23116	679	Eif3a	10686.6	9627.92	10934	9448.71	11854.4	10578.1	11602.2	11094.3	8420.35	7445.87	8068.27	7456.75	*
P23116	100	Eif3a	8795.09	7500.97	7773.7	7154.14	25992.6	24735.7	26183.4	22362.6	9071.59	7518.26	7795.31	7643.39	*
P23116	742	Eif3a	5518.65	6256.73	6812.5	5825.86	3167.77	3545.99	4508.45	1031.79	5690.83	5234.45	5990.75	5339.77	*
P23116	591	Eif3a	4760.77	4473.32	4473.3	4357.49	10483.5	13057.2	10259	9519.62	5599.08	5553.34	5810.16	5506.26	*
P23116	747	Eif3a	4631.68	4221.7	4963.3	4233.3	505.737	411.715	744.871	415.075	18059.8	16861.8	16452	14256.3	*
P23116	1331	Eif3a	2771.11	2476.65	2345.3	3099.53	12995.3	14489.7	12659.4	14154.8	17392.1	13624.7	12861.9	16143.2	*
P23116	775	Eif3a	6238.2	5104.18	5819.8	4692.18	0	0	0	0	1586.79	1345.75	1522.92	1421.89	*
P23116	916	Eif3a	3453.21	2725.23	3349	2821.24	0	0	0	0	3862.67	2897.64	3127.44	3226	*
P23116	720	Eif3a	53450.5	47372.3	53919	45476.6	0	0	0	0	0	0	0	0
P23116	1182	Eif3a	5621.64	4170.14	5643.4	4578.39	0	0	0	0	0	0	0	0
P23116	351	Eif3a	0	0	0	0	12149.8	11023.1	12509.1	10602.4	0	0	0	0
P23116	777	Eif3a	0	0	0	0	4235.11	3342.52	3630.6	2955.33	0	0	0	0
P23116	68	Eif3a	0	0	0	0	0	0	0	0	3250.71	3193.73	3008.61	2990.3
P23116	694	Eif3a	0	0	0	0	0	0	0	0	6886.1	6887.03	6993.8	6811.26
P23116	810	Eif3a	0	0	0	0	0	0	0	0	4003.67	3086.87	2967.25	3016.29
P23116	824	Eif3a	0	0	0	0	0	0	0	0	8940.25	6635.68	7120.63	7289.1
P23116	1170	Eif3a	0	0	0	0	0	0	0	0	5497.36	4058.92	4568.88	4267.55
P23198	21	Cbx3	14678.3	11600.3	15398	10930.1	29929.3	22401	34627.2	20527.1	2280.1	1687.95	1958.71	1795.93	*
P23198	34	Cbx3	14543.4	13284.4	17847	12493.7	1462.53	1235.42	1290.19	1217.67	0	0	0	0	*
P23198	103	Cbx3	3971.48	2387.57	4625.4	2553.43	0	0	0	0	5450.36	3445.94	6623.52	3484.2	*
P23198	143	Cbx3	0	0	0	0	35465.4	24998.5	37211.2	23420.7	12465.5	10901.2	14485.6	9939.42	*
P23198	92	Cbx3	0	0	0	0	2272.34	1817.84	2652.48	1864.69	5554.98	3434.82	8005.13	3737.14	*
P23198	10	Cbx3	7141.6	6615.67	7654.5	7101.72	0	0	0	0	0	0	0	0
P23198	154	Cbx3	0	0	0	0	47608.7	39358.9	53510.3	37455.8	0	0	0	0
P23242	128	Gja1	0	0	0	0	10226.3	10411.1	20428.4	13942.2	0	0	0	0
P23249	859	Mov10	0	0	0	0	13703.7	11092.5	8867.55	7152.05	0	0	0	0
P23249	420	Mov10	0	0	0	0	0	0	0	0	7650.33	7625.69	2975.52	7829.15
P23475	295	Xrcc6	10723.9	9765.21	7538.9	8133.63	17269.4	12164.1	10982.3	10562.6	0	0	0	0	*
P23475	459	Xrcc6	5037.04	4885.65	3610.2	4307.05	16929.3	14111.6	10866.3	12824	0	0	0	0	*
P23492	179	Pnp	6545.89	9826.23	7355.4	8919.24	0	0	0	0	0	0	0	0
P23591	281	Tsta3	0	0	0	0	0	0	0	0	5690.51	5850.86	5830.56	5001.84
P23708	283	Nfya	0	0	0	0	0	0	0	0	7713.43	4130.17	5144.58	5934.15
P24270	480	Cat	5734.06	4548	5757.1	4591.49	7986.87	5697.39	7185.09	5398.89	1254.8	999.47	1342.43	943.412	*
P24288	134	Bcat1	33324.5	23029	22790	23831.5	0	0	0	0	9943.34	9466.93	8035.46	7134.88	*
P24288	28	Bcat1	0	0	0	0	0	0	0	0	7731.45	6796.7	6352.21	3413.52
P24288	107	Bcat1	0	0	0	0	0	0	0	0	2553.92	1828.13	1855.73	1645.54
P24369	116	Ppib	5865.93	5162.83	5362.2	6057.33	15094.2	15803.1	15449.4	17666.9	4848.7	4539.39	4648.29	5069.6	*
P24369	129	Ppib	2908.21	2733.39	2828.2	3024.42	6665.21	6616.52	6188.21	6883.51	0	0	0	0	*
P24369	89	Ppib	0	0	0	0	4560.65	5963.86	5102.71	6922.16	8841.42	9133.5	8606.19	9073.7	*
P24369	171	Ppib	2859.81	3124.36	2789.4	2582.62	0	0	0	0	0	0	0	0
P24369	186	Ppib	0	0	0	0	0	0	0	0	6176.6	6545.92	6240.55	6765.99
P24369	215	Ppib	0	0	0	0	0	0	0	0	4383.85	5869.1	5036.77	6242.88
P24452	308	Capg	0	0	0	0	0	0	0	0	1914.24	7076.54	3068.99	4754.45
P24472	43	Gsta4	8871.26	7112.67	6488.1	4883.16	16810.1	16438.2	17887.2	12792.3	16861.3	12963	14352.9	10327.6	*
P24472	117	Gsta4	5544.99	4681.7	4703.1	3454.37	0	0	0	0	12777.2	10023.2	10960	8568.11	*
P24472	138	Gsta4	20210.1	14992.9	17147	12435	0	0	0	0	0	0	0	0
P24527	580	Lta4h	2592.27	2828.04	2488.9	3096.91	2627.26	2990.66	2660.49	3188.18	0	0	0	0	*
P24547	238	Impdh2	8281.74	7904.91	7796.9	6517.39	12402.3	15121.4	14321.2	10839.3	25564.6	25249.5	27676.3	22258.4	*
P24547	134	Impdh2	328.493	260.815	200.15	283.335	3372.15	3506.76	3563.76	2775.32	4107.65	4697.27	5320.76	3704.43	*
P24547	124	Impdh2	14543.4	13742.1	12870	10957.2	0	0	0	0	10920.7	9166.28	9591.32	7467.56	*
P24547	167	Impdh2	10985.7	11031.3	10795	9908.76	0	0	0	0	9794.93	10897.2	10263.5	8535.69	*
P24547	349	Impdh2	5161.53	6148.05	5530	5988.37	0	0	0	0	0	0	0	0
P24547	195	Impdh2	1572.4	1733.76	1643.5	1618.32	0	0	0	0	0	0	0	0
P24547	208	Impdh2	1225.52	1214.19	1196.9	1250.91	0	0	0	0	0	0	0	0
P24668	100	M6pr	14007.1	11896.3	15042	13945.3	0	0	0	0	0	0	0	0
P24788	143	Cdk11b	15593.1	19385.5	14468	19966.7	0	0	0	0	1516.48	2260.52	1939.22	2557.26	*
P24788	186	Cdk11b	4123.26	5067.11	4050	5681.61	0	0	0	0	0	0	0	0
P24788	225	Cdk11b	0	0	0	0	7364.44	8290.43	6480.62	8114.79	0	0	0	0
P24788	20	Cdk11b	0	0	0	0	2545.8	2716.98	2088.14	3165.02	0	0	0	0
P24788	29	Cdk11b	0	0	0	0	0	0	0	0	4093.8	4864.27	3986.85	5135.02
P24788	256	Cdk11b	0	0	0	0	0	0	0	0	2332.6	1957.22	2481.72	1859.16
P25206	207	Mcm3	3892.05	3855.06	3513.4	3100.16	5160.92	4913.86	4826.05	4485.51	2126.67	1839.92	1903.54	1969.89	*
P25206	283	Mcm3	7732.22	7770.67	7018.4	7300.56	0	0	0	0	12005.9	11348.1	9247.23	10019.4	*
P25206	270	Mcm3	5568.87	4844.47	4436.4	5186.13	5996.17	5335.89	3777.26	4879.48	0	0	0	0	*
P25206	728	Mcm3	2052.5	1800.42	1433.3	1477.41	0	0	0	0	4708.02	4633.15	3607.46	3884.05	*
P25206	740	Mcm3	1694.59	1837.64	1654	1569.87	3274.18	2664.94	2458.19	2385.21	0	0	0	0	*
P25206	81	Mcm3	8532.46	8524.25	7308.4	7970.76	0	0	0	0	0	0	0	0
P25206	228	Mcm3	2995.88	2782.05	1675.1	2276.58	0	0	0	0	0	0	0	0
P25206	697	Mcm3	2150.89	2488.1	1928.3	1949.94	0	0	0	0	0	0	0	0
P25206	293	Mcm3	0	0	0	0	18052.3	15049.7	12134.9	13691.3	0	0	0	0
P25206	688	Mcm3	0	0	0	0	0	0	0	0	2939.45	2251.63	2392	2342.87
P25444	65	Rps2	27363.6	25455.3	24952	27930.4	4051.7	4113.09	3506.53	3911.03	13650.2	13548.1	13361.5	13746.4	*
P25444	211	Rps2	7421.75	6939.38	5854.4	7076.77	11263.7	10927.1	9627.36	11330.8	25220.8	23949.7	24737.5	23310.5	*
P25444	275	Rps2	352.613	273.522	85.917	91.8931	4313.82	4938.21	4511.6	5321.17	6284.44	6044.36	5683.05	6739.41	*
P25444	108	Rps2	3101.01	2835.9	2879.4	3666.41	0	0	0	0	5993.11	6648.79	6742.08	7087.27	*
P25444	58	Rps2	0	0	0	0	10350.9	8804.78	8514.87	10504.6	15743	17827	16246.5	17551.8	*
P25444	257	Rps2	5976.61	7324.55	7433.3	7565.93	0	0	0	0	0	0	0	0
P25444	263	Rps2	3567.15	3690	3254	4149.61	0	0	0	0	0	0	0	0
P25799	354	Nfkb1	2770.63	4558.6	3134.1	4358.57	0	0	0	0	0	0	0	0
P25976	284	Ubtf	19361.9	16628.2	16889	14951.3	0	0	0	0	0	0	0	0
P25976	191	Ubtf	8818.1	7853.81	8214.7	7604.25	0	0	0	0	0	0	0	0
P25976	169	Ubtf	4008.05	3635.16	3727.4	3704.65	0	0	0	0	0	0	0	0
P25976	57	Ubtf	0	0	0	0	0	0	0	0	10340.3	8374.04	8726.68	8308.74
P26039	2445	Tln1	10038.4	10534.8	9344.2	13459	11984.7	12560.1	12349.4	16056	3934.13	4006.2	4330.67	5147	*
P26039	2024	Tln1	5557.77	6036.99	5626	7656.31	13451.9	15797.3	14812.4	19065.6	9666.81	10448.7	9844.7	12321.6	*
P26039	137	Tln1	3956.56	4387.75	3819.6	5976.17	10544.2	15986.4	4866.99	18525.6	13348.6	17603.3	16780.1	22120.8	*
P26039	2141	Tln1	3787.96	4189.97	4163.4	4764.67	11543.8	12333.5	10589.2	15889.1	3775.43	4219.37	3705.34	5069.31	*
P26039	875	Tln1	6978.39	7658.55	6844.8	8779.24	0	0	0	0	4851.59	6011.3	4989.35	6920.5	*
P26039	1544	Tln1	5501.99	6090.69	5724.4	7529.32	9256.94	9273.14	8292.64	11204.9	0	0	0	0	*
P26039	57	Tln1	1581.21	1859.91	1437.7	2586.33	4365.78	3771.55	3120.51	4497.02	0	0	0	0	*
P26039	1170	Tln1	0	0	0	0	8174.48	10086.1	9098.78	13546.2	4395.44	4763.1	4426.06	7385.78	*
P26039	2491	Tln1	4214.18	4230.32	4032.3	5370.6	0	0	0	0	0	0	0	0
P26039	138	Tln1	3956.56	4387.75	3819.6	5976.17	0	0	0	0	0	0	0	0
P26039	2493	Tln1	2140.26	2457.28	2314.6	2443.25	0	0	0	0	0	0	0	0
P26039	2333	Tln1	1960.47	3232.29	1763.2	2913.97	0	0	0	0	0	0	0	0
P26039	2104	Tln1	0	0	0	0	8243.25	8087.54	7696.13	9524.56	0	0	0	0
P26039	1645	Tln1	0	0	0	0	7133.28	8677.97	7392.48	10604.9	0	0	0	0
P26039	1221	Tln1	0	0	0	0	6335.09	5530.68	5825.18	7148.76	0	0	0	0
P26039	2031	Tln1	0	0	0	0	5408.13	5819.81	5346.08	7555.08	0	0	0	0
P26039	687	Tln1	0	0	0	0	1371.33	1751.79	1748.09	2473.38	0	0	0	0
P26039	98	Tln1	0	0	0	0	1278.56	1255.87	1174.12	1847.62	0	0	0	0
P26039	535	Tln1	0	0	0	0	0	0	0	0	3244.59	3879.39	3625.11	5894.14
P26039	2454	Tln1	0	0	0	0	0	0	0	0	8846.25	9843.38	9124.81	12500.1
P26040	450	Ezr	10333.5	7074.68	9192.2	7969.58	6349.99	4590.24	7181.05	4916.09	6723.53	4238.17	5913.83	4917.43	*
P26040	344	Ezr	9187.04	5874.76	7786.2	6040.98	11275.2	6447.78	9787.96	7292.7	8133.85	4712.38	6329.33	5851.49	*
P26040	327	Ezr	8729.23	4961.01	7386.6	8224.65	22061.2	14130.9	16487.7	15366.4	14684.2	10208.2	13399.8	10931.3	*
P26040	458	Ezr	6160.37	3045.88	5251.6	3959.71	8562.68	5830.29	8635.88	6818.12	8120.97	4942.64	6485.38	5298.3	*
P26040	316	Ezr	5298.79	3744	5525.6	4326.13	629.802	329.122	546.755	423.505	1037.76	815.318	1055.72	972.97	*
P26040	337	Ezr	3790.73	1949.3	3416.8	2491.79	3644.66	2693.17	3976.77	2910.62	11777	9452.96	10866.5	10081.4	*
P26040	438	Ezr	2519.12	2202.76	1506.5	1755.43	7348.01	5410.63	6681.26	6090.2	7991.56	6069.43	6632.07	6559.78	*
P26040	363	Ezr	17603.7	11732.3	17032	14187.5	0	0	0	0	11070.7	9075.08	9598.21	9234.34	*
P26040	237	Ezr	12712.2	12051.1	11170	12137.6	0	0	0	0	6254.5	7117.86	6308.1	5874.27	*
P26040	79	Ezr	0	0	0	0	7458.44	5768.07	5715.87	6088.97	5206.02	4060.92	5133.55	4233.09	*
P26040	253	Ezr	0	0	0	0	7230.71	6746.72	5631.29	5849.21	3307.36	3590.99	3488.63	2833.89	*
P26040	262	Ezr	20985.2	19377.9	17921	17850.8	0	0	0	0	0	0	0	0
P26040	523	Ezr	5802.38	3436.09	5524.4	3985.02	0	0	0	0	0	0	0	0
P26040	427	Ezr	1502.19	1875.78	1619.1	1695.06	0	0	0	0	0	0	0	0
P26040	371	Ezr	355.644	377.65	256.82	362.963	0	0	0	0	0	0	0	0
P26040	162	Ezr	0	0	0	0	9442.26	8458.16	7891.82	8813.5	0	0	0	0
P26040	577	Ezr	0	0	0	0	2327.28	2037.17	2842.55	2158.61	0	0	0	0
P26040	64	Ezr	0	0	0	0	0	0	0	0	5873.03	4319.39	4770.71	4879.16
P26040	139	Ezr	0	0	0	0	0	0	0	0	2175.99	1608.24	2132.11	1927.48
P26040	233	Ezr	0	0	0	0	0	0	0	0	3815.02	2971.45	3545.98	2975.11
P26041	438	Msn	9006.14	12358.5	11348	9122.43	4625.61	5842.46	5436.06	4612.99	21073.9	21027.6	16433.2	19651.3	*
P26041	344	Msn	8797.47	10977.9	8106.5	8602.45	5527.34	6571.88	5206.63	5274.28	11930.5	16672.3	11358.9	12487.8	*
P26041	514	Msn	8423.77	12069.4	12009	7889.41	7816.46	11248.7	11471.3	8488.62	6714.52	8999.28	5734.06	6724.81	*
P26041	400	Msn	6074.28	8550.18	5898.6	6232.41	16686.7	21029.4	14382.8	13965.6	5144.22	6851.13	3840.72	4174.09	*
P26041	316	Msn	4594.63	7034.72	4927.3	6211.35	2704.33	4597.34	2215.99	3009.69	1499.16	2877.98	1571.86	1891.56	*
P26041	359	Msn	3967.91	5236.13	4078	4203.02	13975.8	18604.8	13737.7	13705.3	9531.28	12712.8	9045.4	10341	*
P26041	237	Msn	12712.2	12051.1	11170	12137.6	0	0	0	0	6254.5	7117.86	6308.1	5874.27	*
P26041	388	Msn	6913.96	8590.61	8816.3	8323.25	10457.5	14511	12819.5	11098	0	0	0	0	*
P26041	437	Msn	4519.49	6464.65	5815.1	4546.84	0	0	0	0	13728.1	11557.5	9352.83	12537.5	*
P26041	501	Msn	0	0	0	0	2031.2	2604.2	2102.18	1955.82	1142.58	1722.14	1170.3	1304.48	*
P26041	458	Msn	7397.63	8588.32	6526.3	7224.46	0	0	0	0	0	0	0	0
P26041	350	Msn	3978.06	6362.68	3534.3	4031.56	0	0	0	0	0	0	0	0
P26041	327	Msn	0	0	0	0	18111.2	24822.6	14690.9	18833.2	0	0	0	0
P26041	139	Msn	0	0	0	0	0	0	0	0	1934.97	2381.24	1745.91	2246.4
P26043	327	Rdx	11687.9	8766.03	11756	10936.4	3497.29	2599.64	3712.34	3064.6	2505.12	1947.05	2680.54	2355.64	*
P26043	400	Rdx	8684.8	6569.68	9173.2	7169.42	9648.2	6626.33	10640.9	7057.88	3623.81	2797.47	3823.63	3099.53	*
P26043	458	Rdx	12909	9453.25	13190	9634	0	0	0	0	4317.86	3258.99	4221.21	3626.44	*
P26043	344	Rdx	6867.55	5060.62	7264.1	5390.3	2520.36	1761.29	2774.03	2029.97	0	0	0	0	*
P26043	71	Rdx	0	0	0	0	12864.7	10587.9	13577.5	12000.3	7860.86	6961.7	9539.49	6987.38	*
P26043	363	Rdx	0	0	0	0	7208.93	5655.12	7892.27	6010.83	3242.01	2496.68	3224.5	3004.31	*
P26043	383	Rdx	0	0	0	0	1174.17	897.319	1552.45	1180.21	7846.38	7634.53	9132.81	7544.08	*
P26043	437	Rdx	13711.1	10387.6	17329	11946	0	0	0	0	0	0	0	0
P26043	438	Rdx	13711.1	10387.6	17329	11946	0	0	0	0	0	0	0	0
P26043	165	Rdx	0	0	0	0	11647.3	10145.6	12129	10077.3	0	0	0	0
P26043	448	Rdx	0	0	0	0	5591.53	5020.05	5634.89	5331.86	0	0	0	0
P26043	371	Rdx	0	0	0	0	0	0	0	0	4636.23	3327.67	4302.82	3954.74
P26043	520	Rdx	0	0	0	0	0	0	0	0	3233	2365.34	3458.03	2352.54
P26231	874	Ctnna1	18854.9	16470.4	13099	30582.2	13375.9	13952.7	10469	25314.5	7503.54	7518.54	5146.51	13167.8	*
P26231	881	Ctnna1	7712.62	6512.86	5218.9	10443.8	6127.61	6445.75	3730.2	11267.8	5939.99	6082.26	3622.08	10145.3	*
P26231	747	Ctnna1	5801.98	5594.84	4876	7468.5	9422.39	8153.48	8735.75	10475.4	8750.96	9036.61	8787.61	12940.2	*
P26231	493	Ctnna1	4237.59	7169.42	3180.1	6077.58	2839.71	2446.89	2285.27	4725.68	1436.81	1324.34	1349.19	2486.49	*
P26231	697	Ctnna1	2203.57	1887.45	1978.4	2914.87	6246.44	5393.04	4659.15	8899.04	2904.13	3081.74	3002.82	5705.45	*
P26231	683	Ctnna1	1089.21	1102.52	866.9	1457.53	8991.39	7614.44	7030.34	8611.99	0	0	0	0	*
P26231	414	Ctnna1	0	0	0	0	5295.8	4732.27	4748.23	8766.62	6196.56	5888.47	6020.8	9114.59	*
P26231	199	Ctnna1	0	0	0	0	4936.63	4242.27	3983.65	5407.12	5730.42	5775.62	5263.96	6998.48	*
P26231	695	Ctnna1	0	0	0	0	1770.58	1469.02	1105.66	2270.96	4307.23	4078.59	4367.61	7166.14	*
P26231	178	Ctnna1	4388.66	3406.65	3618.1	5020.81	0	0	0	0	0	0	0	0
P26231	901	Ctnna1	2505.31	3211.7	2789.5	3172.56	0	0	0	0	0	0	0	0
P26231	417	Ctnna1	0	0	0	0	0	0	0	0	6226.5	6176.59	6015.29	8559.06
P26231	87	Ctnna1	46.6572	120.023	0	70.5517	0	0	0	0	0	0	0	0
P26350	103	Ptma	74377	71035.2	39519	55309.4	78856.1	77953.6	37944.9	54943	20728.5	27079.9	17044.5	19419.7	*
P26350	15	Ptma	10373.2	9647.75	8495.2	10352.5	5471.56	5370.39	3967.28	4354.32	10667	9853.36	6989.67	8268.44	*
P26350	21	Ptma	10077.3	9164.94	8017.8	8491.73	7968.91	6876.91	5448.2	5827	0	0	0	0	*
P26369	15	U2af2	6192.9	5659.75	5156.9	5102.97	7866.13	6469.42	5675.83	6742.86	4614.99	4654.81	3901.93	4002.64	*
P26369	70	U2af2	3920.14	2647.51	2905.2	2868.06	0	0	0	0	4447.91	3296.33	3869.12	3344.59	*
P26369	292	U2af2	0	0	0	0	0	0	0	0	8073.01	8115	8349.22	8187.53
P26443	211	Glud1	11845	15142.4	12867	17725.1	12532.6	14240.1	11275.6	18994.4	14859	17614.1	14318.7	20800.9	*
P26443	84	Glud1	25868.7	30906.5	23594	47193.8	13666.3	16712.1	11981	24242	0	0	0	0	*
P26443	200	Glud1	9130.71	9828.51	8080.1	12427.8	5379.86	6000.05	4003.9	7839.66	0	0	0	0	*
P26443	90	Glud1	2395.9	2586.26	2112.8	3940.28	4023.05	4221.64	3189.39	6826.75	0	0	0	0	*
P26443	415	Glud1	2030.13	1916.96	2010.6	2500.46	2051.76	1800.79	1424.78	2668.11	0	0	0	0	*
P26443	399	Glud1	1518.21	1450.71	1003.8	1985.01	0	0	0	0	2271.79	2848.6	1890.8	3669.67	*
P26443	503	Glud1	1166.97	1428.59	1078.4	1715.93	5590.77	5363.96	4481.15	6185.2	0	0	0	0	*
P26443	545	Glud1	4446.74	5162.45	4945	7269.92	0	0	0	0	0	0	0	0
P26443	191	Glud1	0	0	0	0	0	0	0	0	6553.88	7952.28	5800.23	10690.1
P26516	293	Psmd7	5797.78	6920.69	7627.5	6583.55	25674.3	27438.3	26050.2	25612.3	9946.56	10291.4	10553.3	11074.4	*
P26516	308	Psmd7	4131.11	4444.42	4256.7	3997.04	3430.19	4319.71	4456.67	3756.4	7512.55	7748.52	7058.32	6937.44	*
P26516	180	Psmd7	3636.26	4077.7	4293.9	3455.19	3563.5	4224.69	3502.62	3751.38	1835.98	1820.37	1740.12	1827.21	*
P26516	113	Psmd7	6398.24	6875.31	5971.2	6303.27	0	0	0	0	0	0	0	0
P26516	214	Psmd7	0	0	0	0	0	0	0	0	9022.98	9046.02	8978.41	8158.62
P26638	123	Sars	5554.2	7606.23	4965.3	6456.56	0	0	0	0	1801.6	2452.14	1701.14	2164.91	*
P26638	257	Sars	0	0	0	0	2210.78	4816.14	2015.71	2733.46	3299.64	8026.08	3708.1	4063.1	*
P26638	67	Sars	0	0	0	0	0	0	0	0	12870.8	19013.1	12426.8	12956
P26645	11	Marcks	8723.68	7245.54	17002	11260	4215.62	4450.24	10809.6	7160.28	14171.4	11751.3	17162.2	21017.1	*
P26645	145	Marcks	0	0	0	0	0	0	0	0	3087.75	3003.37	3427.97	4288.87
P26645	169	Marcks	0	0	0	0	0	0	0	0	2246.33	1017.54	1904.37	2146.1
P26883	53	Fkbp1a	0	0	0	0	6263.25	8088.21	6396.5	7605.25	0	0	0	0
P27048	57	Snrpb	0	0	0	0	2484.44	2313.99	3037.52	3069.98	1707.76	1754.74	2080.96	1714.03	*
P27048	32	Snrpb	0	0	0	0	0	0	0	0	1697.27	1828.13	1886.01	1686.31
P27546	566	Map4	18848.5	12462.2	15419	15819	9597.39	5992.61	6774.83	7739.73	8694.95	4672.76	5306.15	7429.01	*
P27546	1001	Map4	5503.1	4138.26	4385.8	4843.03	3036.22	3214.05	3208.82	3804.76	0	0	0	0	*
P27546	472	Map4	1226.47	688.873	958.24	1087.14	0	0	0	0	2309.55	1403.17	1576.21	2063.15	*
P27546	369	Map4	9780.52	6848.54	9543.5	8836.81	0	0	0	0	0	0	0	0
P27546	377	Map4	9295.74	5339.48	7322.6	8063.04	0	0	0	0	0	0	0	0
P27546	233	Map4	934.572	865.62	670.1	1316.44	0	0	0	0	0	0	0	0
P27546	970	Map4	0	0	0	0	0	0	0	0	19020.7	13697.7	13955.9	20805.6
P27601	121	Gna13	0	0	0	0	3919.12	3055.28	3179.76	3361.19	0	0	0	0
P27601	363	Gna13	0	0	0	0	0	0	0	0	3612.86	2457.18	3052.45	2357.16
P27612	325	Plaa	2346.71	2879.76	2504.5	2781.65	0	0	0	0	0	0	0	0
P27612	567	Plaa	0	0	0	0	25359.8	24055	24511.7	21554.9	0	0	0	0
P27612	566	Plaa	0	0	0	0	4237.78	3569.32	3433.79	3229.75	0	0	0	0
P27641	566	Xrcc5	3926.97	4025.76	2604	3172.92	0	0	0	0	4821.98	4888.21	3790.26	3197.67	*
P27659	154	Rpl3	13531	14569.6	13945	14193	18481.4	18613.9	18750.4	19612.9	24696.4	24912.7	24664.1	23601.7	*
P27659	385	Rpl3	10314.5	10297.6	7942.9	10245.9	46745.1	44083.1	38504.5	42009.2	21860.3	22176.6	21184.6	19695.4	*
P27659	143	Rpl3	3066.9	3154.03	2687.2	2869.23	6507.79	6654.73	5952.04	7156.99	34354.9	24663.6	22980.1	23718.8	*
P27659	393	Rpl3	2662.81	2307.41	2050	2461.24	15693.3	16381.4	15120.5	15789.5	15815.7	15030.2	13458.2	13615.2	*
P27659	148	Rpl3	2519.04	2326.24	2018.7	2410.89	53622.8	52026.6	45021.6	53725.7	30681.2	32518.7	32735.7	30574.7	*
P27659	362	Rpl3	2429.7	2155.55	2050.6	2092.38	8558.1	8041.55	7903.96	8627.21	2692.57	2761.68	2441.55	2419.43	*
P27659	224	Rpl3	1324.14	1415.93	1247.1	1432.04	11589.6	11034	10132.1	11290.9	1949.1	2126.18	2348.57	2239.6	*
P27659	34	Rpl3	0	0	0	0	20587.5	21922.9	19223.2	19342.7	4701.58	3862.86	4725.49	3848.42	*
P27659	229	Rpl3	0	0	0	0	17387.5	18856	17412.6	18007.4	1579.32	1769.76	1671.94	1608.62	*
P27659	272	Rpl3	0	0	0	0	4047.12	5386.96	5427.51	4711.28	10825.1	11464.6	12209.2	11530.1	*
P27659	399	Rpl3	0	0	0	0	321.099	300.929	266.355	282.212	106.863	216.209	157.508	171.873	*
P27659	66	Rpl3	9200.53	10066.5	6608.6	9245.35	0	0	0	0	0	0	0	0
P27659	120	Rpl3	0	0	0	0	0	0	0	0	6425.12	6886.46	6863.94	6373.73
P27659	136	Rpl3	0	0	0	0	0	0	0	0	5565.28	5076.01	5085.85	5055.29
P27659	286	Rpl3	0	0	0	0	0	0	0	0	11797.9	16297	12724.3	13346.5
P27659	356	Rpl3	0	0	0	0	0	0	0	0	3396.21	3464.46	2919.28	2975.69
P27661	134	H2afx	24792.1	18413.8	19546	21234.7	15795.3	11833	14175.4	13636.6	7375.74	5545.08	7374.57	5536.34	*
P27661	37	H2afx	0	0	0	0	0	0	0	0	3139.84	2062.72	3040.04	2487.54
P27661	135	H2afx	0	0	0	0	0	0	0	0	3826.94	3774.8	3306.11	3785.92
P27773	218	Pdia3	31854.3	31160.5	31184	31600.9	2539.8	2232.02	2531.11	2343.67	12136.5	12917.7	12620.1	14599.8	*
P27773	129	Pdia3	22768.8	26142.5	23501	26610.8	8740.74	9350.58	9361.05	9279.45	10210.8	11871	13719.6	12958.9	*
P27773	146	Pdia3	16884	17117.1	16599	19338.5	33608	34851.2	32751.3	35313.2	23942.8	11257.7	10911.2	12451.6	*
P27773	225	Pdia3	15763.7	16364.3	16345	18443.7	7846.64	9515.27	10718.7	10250	17286.9	18224.3	20436	19117.1	*
P27773	433	Pdia3	7263.07	7930.85	7471	8072.71	12113.8	13121.1	11916.7	13709	6528.13	7264.63	7325.21	8830.1	*
P27773	75	Pdia3	3518.91	3856.89	3385.1	3278.4	16269.5	16069.2	15140.8	17557.9	7470.06	8726.27	9111.85	8496.26	*
P27773	152	Pdia3	28237.9	27562.7	29618	29278.9	0	0	0	0	6827.51	7630.82	7411.51	7824.48	*
P27773	496	Pdia3	18202.7	17300.2	16811	19970.3	0	0	0	0	5507.98	5718.91	6852.36	6671.65	*
P27773	335	Pdia3	6824.07	6724.06	6574.9	7052.55	27202.7	27566.1	26984.1	28937.6	0	0	0	0	*
P27773	422	Pdia3	4223.15	3373.24	3578.6	4309.4	4085.71	4010.97	4159.37	4637.26	0	0	0	0	*
P27773	366	Pdia3	0	0	0	0	8826.33	8783.48	9028.6	10055.9	7035.79	7031.23	8116.52	8541.53	*
P27773	274	Pdia3	0	0	0	0	6780.6	8569.08	6938.57	8026.37	7954.86	8019.82	7884.37	8147.81	*
P27773	288	Pdia3	0	0	0	0	3725.93	4284.2	4360.27	4306.61	8002.51	8503.14	8702.69	8544.45	*
P27773	258	Pdia3	4725.86	5385.39	5787.7	5373.13	0	0	0	0	0	0	0	0
P27773	296	Pdia3	4311.93	4961.7	4225.4	4264.57	0	0	0	0	0	0	0	0
P27773	173	Pdia3	1340.8	1480.53	1329.7	1394.89	0	0	0	0	0	0	0	0
P27773	305	Pdia3	0	0	0	0	3209.69	2912.88	2169.7	2714.7	0	0	0	0
P27773	417	Pdia3	0	0	0	0	0	0	0	0	4470.77	4384.94	4491.68	4351.09
P27773	425	Pdia3	0	0	0	0	0	0	0	0	6145.37	7111.02	7003.73	6426.59
P27773	460	Pdia3	0	0	0	0	0	0	0	0	13972.8	15032.2	15539.3	16227
P27808	381	Mgat1	0	0	0	0	0	0	0	0	3774.79	3964.6	3510.96	4189.86
P28271	572	Aco1	0	0	0	0	0	0	0	0	3659.22	3725.5	4113.13	4075.37
P28352	23	Apex1	3643.71	3304.06	2302.7	2945.15	3879.38	3302.38	2112.79	3274.91	8070.43	7741.68	6213.8	6570.88	*
P28352	31	Apex1	0	0	0	0	3323.82	3642.03	2657.07	3163.05	4037.15	2237.52	1934.15	2469.46	*
P28474	338	Adh5	10178.8	12205.2	9470.6	9632.19	5408.13	6001.74	4955.61	4928.83	20466.8	23531.7	19091.4	18388.1	*
P28474	120	Adh5	3867.14	4162.51	2645.7	2742.51	6520.02	6244.88	5166.14	4525.4	2785.83	3048.4	2627.16	2130.45	*
P28474	323	Adh5	6035.01	7393.73	5569.3	5905.58	0	0	0	0	3089.78	4307.14	3311.07	3049.29	*
P28474	31	Adh5	0	0	0	0	0	0	0	0	2539.14	2738.17	2151.33	2392.94
P28474	226	Adh5	0	0	0	0	0	0	0	0	20747.2	24180.8	19294.9	17698.5
P28653	289	Bgn	9621.04	21470	9870.5	8479.08	0	0	0	0	0	0	0	0
P28656	161	Nap1l1	9540.11	10655.3	9713.2	9455.94	0	0	0	0	11770.2	11419	11457.9	10584.6	*
P28656	116	Nap1l1	3536.05	4431.37	4740.4	3764.93	0	0	0	0	10548.5	12992.1	10950.9	9800.68	*
P28656	194	Nap1l1	1096.03	1546.81	1483.6	1335.96	0	0	0	0	6659.8	7962.53	7458.39	6843.68	*
P28656	157	Nap1l1	0	0	0	0	7486.33	8104.44	7938.6	7503.26	10756.5	14149.7	13395.9	10264.8	*
P28656	271	Nap1l1	7850.36	8648.57	7918.4	7366.54	0	0	0	0	0	0	0	0
P28656	165	Nap1l1	2022.43	3335.87	2964.1	2494.05	0	0	0	0	0	0	0	0
P28656	151	Nap1l1	0	0	0	0	3372.57	4240.92	4467.79	3880.76	0	0	0	0
P28656	82	Nap1l1	0	0	0	0	0	0	0	0	8608.03	9274	8950.01	8150.73
P28658	386	Atxn10	10845.3	14469	14470	24432.5	5383.29	7154.54	7378.08	12613.5	7036.44	8885.86	7718.39	13492.5	*
P28658	451	Atxn10	10822.3	12162.5	10592	18940.8	27187.8	27081.9	22835.6	45097.7	1465.1	1680.99	1491.81	2258.11	*
P28658	262	Atxn10	1061.12	1169.72	868.74	1505.61	8485.88	9782.75	8271.05	16867.4	0	0	0	0	*
P28658	34	Atxn10	0	0	0	0	8403.35	8481.16	8283.19	13519.4	2624.39	0	2507.63	4476.39
P28658	191	Atxn10	4990.15	6878.51	6167.8	6420.5	0	0	0	0	0	0	0	0
P28658	298	Atxn10	962.421	1186.12	1146.9	1636.13	0	0	0	0	0	0	0	0
P28658	459	Atxn10	0	0	0	0	12121.1	12830.3	13212.7	18694.6	0	0	0	0
P28659	101	Celf1	8547.54	6532.84	7746.6	6538.54	7067.56	5743.04	6574.64	5720.08	7224.44	5838.32	7583.84	6022.36	*
P28659	190	Celf1	3571.12	2883.42	3019.4	2703.2	6016.04	5499.57	5533.67	4935	8387.84	7874.48	7420.89	7304.58	*
P28659	30	Celf1	3694.25	3363.1	3896.5	3068.16	0	0	0	0	2563.54	2554.47	2656.85	1963.41	*
P28660	394	Nckap1	0	0	0	0	0	0	0	0	4186.52	4566.18	4834.67	4468.21
P28667	83	Marcksl1	0	0	0	0	7306.75	6677.73	5675.83	11220.1	3482.16	3772.81	4248.78	3640.46	*
P28738	848	Kif5c	0	0	0	0	2884.57	3115.95	3123.44	3050.7	0	0	0	0
P29341	246	Pabpc1	17670.3	16172.9	16117	16103.7	2284.26	2086.51	2250.04	2104.57	7791.65	6893.02	7015.31	7028.27	*
P29341	229	Pabpc1	10878.6	10964.2	10451	9498.42	12207.1	12290.2	12485.3	11851.4	11250	13107.5	13549.8	11780.7	*
P29341	620	Pabpc1	8522.94	8402.98	8320.7	7339.61	22224	20831.9	20507.6	14121.9	8447.07	7883.31	8405.47	6177.45	*
P29341	108	Pabpc1	4632.79	5040.49	3834.1	4260.33	3926.76	4229.76	3900.25	3858.56	2925.31	3496.95	3748.08	2849.19	*
P29341	188	Pabpc1	18646.2	21524.9	19879	19490.3	0	0	0	0	17778.1	20482.1	22298.5	18078.8	*
P29341	512	Pabpc1	0	0	0	0	4071.95	3599.76	3371.22	3390.63	7443.34	7756.5	7015.31	10574.1	*
P29341	299	Pabpc1	1431.02	1693.26	1419.9	1720.18	0	0	0	0	0	0	0	0
P29595	54	Nedd8	43197.9	47296	45178	42585.2	25026.6	31615.3	30691.4	28870.2	32851.5	36462.8	35774.1	34769	*
P29595	33	Nedd8	18839.8	20486.1	22142	20940.1	13389.3	12587.8	13252.3	11700.9	22011.6	20298.9	18726.6	20896.1	*
P29595	6	Nedd8	5163.28	5143.3	5819.2	5416.6	0	0	0	0	4487.19	4568.18	4957.37	4658.35	*
P29595	22	Nedd8	19319	20656.2	22008	19789.5	0	0	0	0	0	0	0	0
P29758	421	Oat	0	0	0	0	8227.2	5426.18	7900.81	6615.78	0	0	0	0
P29758	66	Oat	0	0	0	0	0	0	0	0	6323.07	5034.11	6049.2	5586.87
P29758	374	Oat	0	0	0	0	0	0	0	0	1468.77	1383.05	1569.24	1478.09
P30051	115	Tead1	0	0	0	0	0	0	0	0	4046.48	3739.75	3871.05	3556.63
P30416	354	Fkbp4	22330.1	17304.8	17938	15762	17162.8	14070.7	15141.2	11793.8	8177.31	7518.83	8434.42	6895.96	*
P30416	426	Fkbp4	20548.8	15638.2	16529	12809.2	16424.6	10937.9	12062.4	9042.98	8355	7949.14	8067.72	7498.23	*
P30416	441	Fkbp4	16815.8	12607.1	13364	11277.2	1042.65	893.971	1144.03	1004.4	3327.64	2879.12	2813.95	2685.92	*
P30416	282	Fkbp4	12766.2	11961.1	13039	11419.1	24823.4	23520	26511.8	22007.2	6056.2	6447.6	8015.61	5641.2	*
P30416	35	Fkbp4	5432.01	3922.18	4904.7	3889.93	3063.27	2283.69	2829.32	2425.43	19253.1	16353.4	20864.2	15225.4	*
P30416	256	Fkbp4	8005.63	6552.98	7687.7	6253.92	0	0	0	0	21796.6	17915.1	22351.7	15874.7	*
P30416	424	Fkbp4	6275.02	4795.58	5849.1	4534.91	0	0	0	0	4874.77	4029.29	4932	3048.42	*
P30416	179	Fkbp4	3754.24	3348.99	3989.2	3406.56	0	0	0	0	2168.43	2244.99	2459.47	1706.35	*
P30416	232	Fkbp4	0	0	0	0	5159.01	4493.86	4979.45	4402.43	6638.87	5897.88	6078.7	6001.91	*
P30416	274	Fkbp4	0	0	0	0	3853.4	3187.91	3274.9	2704.75	1699.36	1757.82	1910.99	1283.65	*
P30416	83	Fkbp4	22470.5	19327.5	23397	19634.1	0	0	0	0	0	0	0	0
P30416	378	Fkbp4	8712.57	8328.23	8802.3	7535.2	0	0	0	0	0	0	0	0
P30416	266	Fkbp4	2697.56	2508.84	2500	1984.55	0	0	0	0	0	0	0	0
P30416	213	Fkbp4	0	0	0	0	0	0	0	0	12808.1	11719.1	13970.8	11014
P30416	294	Fkbp4	0	0	0	0	0	0	0	0	5049.57	4691.57	5084.2	4037.69
P30681	141	Hmgb2	59686.8	40034.8	26346	31378.5	39997.4	32607.2	19844.9	23522.3	17331.9	16469.4	12837.6	12328.6	*
P30681	55	Hmgb2	26186.1	18467.9	15632	17022.9	18008.8	12576.7	9364.19	11587	9466.9	12037.7	12713.3	7209.36	*
P30681	65	Hmgb2	2941.38	2059.21	1104.7	2129.8	7643.75	5411.98	2237.09	5629.6	8252.31	11659.3	9380.68	7302.83	*
P30681	82	Hmgb2	0	0	0	0	5376.8	4808.02	3334.33	4207.09	6421.58	5904.43	5938.36	4947.51	*
P30681	127	Hmgb2	1605.01	1219.83	823.65	994.13	0	0	0	0	0	0	0	0
P30681	59	Hmgb2	0	0	0	0	6858.55	7946.18	4312.63	6394.12	0	0	0	0
P30999	444	Ctnnd1	2231.02	1522.33	1797	3101.52	5393.99	4877.34	4172.28	6714.07	0	0	0	0	*
P30999	142	Ctnnd1	0	0	0	0	5082.97	4508.07	6062.25	6652.38	1899.69	1907.72	2357.37	3544.08	*
P30999	744	Ctnnd1	0	0	0	0	4328.72	3809.08	4276.24	6507.21	5730.1	5434.22	5373.42	8015.79	*
P30999	25	Ctnnd1	5148.68	4567.06	4281.7	5367.71	0	0	0	0	0	0	0	0
P31230	135	Aimp1	6541.37	7489.99	5743.8	6943.64	4913.32	6984.11	5703.72	6476.78	11708.1	12408.7	12099.5	11865.7	*
P31230	33	Aimp1	3244.15	3065.1	3090.4	3029.21	12565.9	12050.5	12250.9	10975.4	22008.4	23983.4	21876.4	20030.4	*
P31230	115	Aimp1	0	0	0	0	5186.9	5725.12	5275.46	5463.46	4196.17	4441.36	4081.42	4238.05	*
P31230	14	Aimp1	751.427	832.823	1048.4	902.526	0	0	0	0	0	0	0	0
P31786	72	Dbi	14748.9	13072.4	11706	12495.5	25184.8	24557.5	21369	26364	12753	15232.6	17078.7	12524	*
P31786	77	Dbi	6463.3	5271.29	4460.3	5207.19	0	0	0	0	5302.6	6598.92	7072.38	5035.72	*
P31786	67	Dbi	0	0	0	0	12029.4	9921.4	9286.37	9598.99	16977.2	19547.7	21021.9	14687.4	*
P31786	14	Dbi	3595.95	3546.38	3300.4	3525.42	0	0	0	0	0	0	0	0
P31786	17	Dbi	2763.89	2948.17	2690.8	3285.72	0	0	0	0	0	0	0	0
P31786	51	Dbi	0	0	0	0	33071.6	23180.1	21630.4	24501.5	0	0	0	0
P31786	61	Dbi	0	0	0	0	0	0	0	0	18384.3	18658.9	18342.5	17132.1
P31938	64	Map2k1	7119.86	4818	7312.1	4664.79	29975.5	20853.9	28879.8	18298.2	5558.52	3863.14	4844.05	3103.33	*
P31938	59	Map2k1	15474.9	10916.2	11219	7675.65	0	0	0	0	0	0	0	0
P31938	36	Map2k1	3645.38	3246.32	3428	2617.69	0	0	0	0	0	0	0	0
P32020	453	Scp2	16888	15309.5	17347	12205.4	19348.8	16681.3	18632.6	11997.4	5673.77	4790.17	6243.03	3360.94	*
P32020	438	Scp2	17163.3	17517.6	18087	14297.8	0	0	0	0	2956.7	2926.14	2764.33	2653.73	*
P32020	464	Scp2	10741.4	8775.19	10424	8014.95	4638.21	4052.56	4522.4	3028.04	0	0	0	0	*
P32020	491	Scp2	0	0	0	0	16676	15357.7	16978.5	10712.2	7112.73	6320.5	6144.88	4664.78	*
P32037	216	Slc2a3	3584.29	2499.69	4887.2	8678.64	6477.22	3916.62	8146.44	16064.7	2948.17	2733.24	4217.07	7853.1	*
P32037	217	Slc2a3	1543.29	1437.06	1601.6	1649.77	13270.4	11130.3	17582.2	28699.1	6239.37	5006.47	7819.02	14748.5	*
P32037	473	Slc2a3	4839.08	4157.86	5409.2	9213.71	0	0	0	0	7205.76	5421.97	9225.45	17168.6	*
P32037	487	Slc2a3	2285.37	2038.77	2021.7	2155.74	0	0	0	0	0	0	0	0
P32037	243	Slc2a3	0	0	0	0	0	0	0	0	1201.49	1198.87	1533.61	1704.66
P32067	191	Ssb	12663.8	13020.5	11654	10182.6	12218.9	14457.5	15933	12485.6	11921.8	12642.1	14831.3	12121.8	*
P32067	208	Ssb	8856.18	8658.49	8787.7	7964.07	10605	11526.7	11660.3	10340.5	1812.48	2221.74	2458.67	1722.41	*
P32067	284	Ssb	5228.26	5448.09	5347.6	4782.83	9734.56	9423.96	9164.01	8542.08	1567.73	1831.12	1878.84	1378.52	*
P32067	311	Ssb	5824.91	5278.38	5999.5	4907.93	0	0	0	0	4746.33	3864.28	5291.81	4033.01	*
P32067	78	Ssb	4772.36	4879.93	5181.8	4278.67	5499.45	5237.15	5938.09	4595.72	0	0	0	0	*
P32067	303	Ssb	2442.79	2454.23	2526.1	2481.48	0	0	0	0	1218.03	1042.76	1074.22	1085.54	*
P32067	86	Ssb	0	0	0	0	12713.3	11952.4	12811.4	9737.17	3477.98	2944.09	3608.29	3489.16	*
P32067	275	Ssb	0	0	0	0	3837.35	4242.27	4586.28	3761.34	10832.8	11236.9	12677.1	9986.15	*
P32067	340	Ssb	0	0	0	0	2069.37	1909.55	2226.74	2085.45	11716.1	11952.5	11594.4	10403.2	*
P32067	316	Ssb	0	0	0	0	12794.4	12164.1	14119.6	10236	0	0	0	0
P32067	37	Ssb	0	0	0	0	0	0	0	0	4397.05	4882.79	4131.32	4130.57
P32067	105	Ssb	0	0	0	0	0	0	0	0	6022.72	5932.08	6001.78	5772.34
P32067	200	Ssb	0	0	0	0	0	0	0	0	2081.06	2285.88	2432.67	1980.49
P32067	327	Ssb	0	0	0	0	0	0	0	0	19615.3	18808.5	19162	18041.4
P32233	366	Drg1	1338.58	1573.66	1369.7	1735.37	5203.71	6047.39	4816.15	5451.12	0	0	0	0	*
P32233	61	Drg1	0	0	0	0	8099.59	7780.15	7314.65	8257.49	0	0	0	0
P32883	128	Kras	0	0	0	0	5068.83	3311.3	4167.96	3906.26	0	0	0	0
P32921	462	Wars	6347.86	6193.89	6285.1	6127.38	11068.8	9839.9	8264.3	9406.12	0	0	0	0	*
P32921	100	Wars	4435.23	4013.63	4146.5	3783.1	0	0	0	0	0	0	0	0
P32921	118	Wars	0	0	0	0	3765.06	3717.1	3625.43	3438.71	0	0	0	0
P32921	37	Wars	0	0	0	0	0	0	0	0	5721.09	6097.93	5406.51	5040.39
P33173	1562	Kif1a	2259.03	2572.07	4902.8	8297.13	0	0	0	0	3067.38	2960.05	4676.69	6985.63	*
P33174	656	Kif4	0	0	0	0	5510.91	4004.54	4966.41	4811.63	15521.2	13758.4	15021	13458.4	*
P33174	677	Kif4	0	0	0	0	4264.91	3822.61	4491.81	3781.77	4990.66	4147.55	4373.13	4863.68	*
P33174	918	Kif4	0	0	0	0	37113.7	24586.6	39339	24755.2	0	0	0	0
P33174	852	Kif4	0	0	0	0	4311.14	2567.48	4304.08	3361.81	0	0	0	0
P33174	169	Kif4	0	0	0	0	0	0	0	0	5386.94	5592.38	6304.52	6184.75
P33174	713	Kif4	0	0	0	0	0	0	0	0	10142.3	9141.48	9003.77	8354.89
P33609	155	Pola1	0	0	0	0	0	0	0	0	7015.83	5711.5	6152.32	5166.57
P33609	1145	Pola1	0	0	0	0	0	0	0	0	7651.62	5590.67	5399.62	5811.19
P33611	581	Pola2	0	0	0	0	0	0	0	0	3139.07	2804.31	2542.79	2291.99
P34022	172	Ranbp1	26379.7	22495.9	21920	20011.9	29060.8	24759.7	25114.5	23415.4	14015.3	12936.8	16608.3	10050.4	*
P34022	178	Ranbp1	8255.56	6268.56	5246.6	5576.67	29162.4	24486.8	20555.7	21312.6	9817.15	10240.6	11857.7	6227.98	*
P34022	198	Ranbp1	7365.82	6148.81	8221.2	5499.67	4243.13	3438.45	4358.38	2992.75	11038.8	8046.32	10767.8	7528.9	*
P34022	68	Ranbp1	25455.4	20577.6	26934	20976.2	0	0	0	0	21754.4	20487.5	21812.1	18210.8	*
P34022	50	Ranbp1	14901.3	15171.4	15078	15037.1	0	0	0	0	0	0	0	0
P34022	76	Ranbp1	0	0	0	0	7735.83	7165.02	8513.52	7385.23	0	0	0	0
P34022	168	Ranbp1	0	0	0	0	0	0	0	0	4320.75	4271.52	4865.55	4177.88
P35123	167	Usp4	0	0	0	0	0	0	0	0	5762.94	6887.32	6319.68	7486.84
P35123	809	Usp4	0	0	0	0	0	0	0	0	9900.2	11256.6	12181.7	11145.1
P35288	106	Rab23	0	0	0	0	0	0	0	0	3924.48	3461.9	2410.94	4309.61
P35293	56	Rab18	0	0	0	0	8208.48	6657.78	7513.04	6589.05	0	0	0	0
P35486	83	Pdha1	12161.6	11527.1	10240	11473.3	14541.3	14301	11875.3	14535.2	23084.3	24390.9	23467	23317.5	*
P35486	244	Pdha1	4494.5	4610.84	4117.4	4058.23	0	0	0	0	8835.95	6122.73	6263.16	5332.18	*
P35486	321	Pdha1	0	0	0	0	5371.83	4747.83	4041.73	5125	0	0	0	0
P35550	108	Fbl	4802.11	4114	3103.3	4457.27	4259.56	4464.11	3533.93	4900.46	2637.59	3016.19	2874.89	3261.34	*
P35550	127	Fbl	1685.63	1868.61	1710.1	1915.41	9512.18	9237.63	8096.05	8688.07	5105.26	4969.99	4836.05	6014.18	*
P35550	137	Fbl	5472.87	4811.9	4479.5	5234.57	0	0	0	0	13415.8	12757.8	11733.4	12827.8	*
P35550	211	Fbl	3195.75	3251.51	2781.3	3362.82	0	0	0	0	4133.4	4543.95	4746.17	4724.95	*
P35564	91	Canx	26792.3	19823.3	25703	23309.1	15100.3	11951.7	14433.6	14067.2	2621.91	2325.3	2828.02	3016.58	*
P35564	100	Canx	3330.15	2878.92	3335.4	3169.21	10882	9484.83	13556.8	11206.6	3416.17	2601.21	4051.09	3377.88	*
P35564	211	Canx	2154.86	1853.2	2410.8	1650.86	7064.5	6837.34	7753.26	7623.35	5828.93	5114.48	7512.7	6621.12	*
P35564	526	Canx	17214.9	11951.9	15256	14207.4	0	0	0	0	2865.41	2108.03	2947.68	2510.82	*
P35564	459	Canx	14478.4	11318.1	14639	13140	24042.8	18042.1	24690.3	21601.7	0	0	0	0	*
P35564	90	Canx	13661.9	8840.78	11887	11571.8	0	0	0	0	3318.31	3043.84	4209.08	3419.36	*
P35564	119	Canx	2687	2270.49	2792.4	2678.97	0	0	0	0	6634.36	6165.19	6310.31	6990.3	*
P35564	58	Canx	0	0	0	0	6036.67	5067.05	5349.68	5719.67	5682.14	3772.52	4741.76	5195.19	*
P35564	218	Canx	0	0	0	0	5139.9	4828.65	5422.56	5068.66	2162.15	1971.87	2446.12	2335.37	*
P35564	381	Canx	0	0	0	0	3805.37	3753.29	4327.66	4434.1	5088.2	4090.84	5518.17	4288	*
P35564	228	Canx	13736.5	12260.9	15796	12783	0	0	0	0	0	0	0	0
P35564	550	Canx	13308.1	7287.26	11237	8438.22	0	0	0	0	0	0	0	0
P35564	48	Canx	0	0	0	0	0	0	0	0	6943.72	5099.94	6244.68	5865.8
P35564	104	Canx	0	0	0	0	0	0	0	0	5387.26	4652.25	6228.69	4872.74
P35564	114	Canx	0	0	0	0	0	0	0	0	3768.67	2988.55	4091.9	3703.55
P35564	516	Canx	0	0	0	0	0	0	0	0	7951.97	6496.9	8628.25	7582.93
P35564	531	Canx	0	0	0	0	0	0	0	0	4204.54	3429.98	4525.6	3398.33
P35564	552	Canx	0	0	0	0	0	0	0	0	6466.97	2558.98	5596.75	2720.85
P35601	43	Rfc1	0	0	0	0	5238.1	4982.85	6238.6	5179.7	5308.39	4998.21	4568.88	4498.29	*
P35601	34	Rfc1	0	0	0	0	4559.5	5298.02	5898.06	4721.56	7742.72	6023.55	6283.01	6295.16	*
P35601	455	Rfc1	0	0	0	0	2070.06	2777.88	3292.99	2455.66	6932.78	6936.62	7526.49	6815.06	*
P35601	886	Rfc1	0	0	0	0	7418.7	7118.36	7631.8	7106.4	0	0	0	0
P35601	440	Rfc1	0	0	0	0	0	0	0	0	9519.7	10065.9	9526.53	9794.25
P35601	610	Rfc1	0	0	0	0	0	0	0	0	2676.73	2244.56	3063.75	2485.23
P35689	1003	Ercc5	0	0	0	0	6114.24	5421.79	5455.4	7509.84	0	0	0	0
P35700	27	Prdx1	31321.9	29933.3	31671	30679.8	23371.4	25079.3	23567.5	22847.4	13036.9	14343.2	15387.7	14369.7	*
P35700	35	Prdx1	11767.2	11677.4	11966	10500.8	5258.73	6548.21	5771.65	5991.92	29603.1	29252.9	30270.8	26429.3	*
P35700	120	Prdx1	40106.7	41357.4	40328	39073.8	23296.5	27372.4	26556.3	26286.3	0	0	0	0	*
P35700	136	Prdx1	11102.4	12859.6	10441	11000.6	0	0	0	0	5210.53	6610.32	6214.08	4776.64	*
P35700	197	Prdx1	3011.67	2983.72	3081.8	3009.51	0	0	0	0	0	0	0	0
P35700	192	Prdx1	0	0	0	0	0	0	0	0	20305.2	19109.4	20454.2	19641.4
P35761	187	Ttk	0	0	0	0	0	0	0	0	1635.59	1827.53	1700.59	1669.64
P35762	121	Cd81	0	0	0	0	14707.5	13412.9	13607.2	18310.5	3371.1	2204.24	2369.36	3557.22	*
P35922	207	Fmr1	0	0	0	0	2350.13	2407.36	2026.19	2305.8	2276.78	2433.13	1935.3	1776.83	*
P35922	128	Fmr1	0	0	0	0	0	0	0	0	1912.41	1849.9	1851.46	1654.51
P35922	295	Fmr1	0	0	0	0	0	0	0	0	8610.93	8232.98	8215.78	5773.8
P35922	353	Fmr1	0	0	0	0	0	0	0	0	3393.96	3754.57	3541.84	3649.81
P35979	40	Rpl12	8838.73	9681.31	8479.6	8311.41	15729.6	15774	13859.6	14053.2	26006.6	26079.6	25840.1	25110.8	*
P35979	86	Rpl12	3188.61	3188.51	2619.6	2954.01	17258.7	17018.5	15466	15764.5	4969.09	5221.06	4763.26	4803.22	*
P35979	41	Rpl12	2466.99	2514.71	1783.5	2083.07	5529.64	6348.7	4567.83	4916.5	8921.9	9411.64	9575.05	9128.32	*
P35979	54	Rpl12	0	0	0	0	8184.03	8179.18	6881.89	7307.51	6463.1	7065.43	6172.72	6333.13	*
P35979	48	Rpl12	17721.9	18258.2	16038	16590.8	0	0	0	0	0	0	0	0
P35980	78	Rpl18	8030.23	5613.91	6401.2	9992.82	0	0	0	0	5877.54	5496.92	6342.01	7321.52	*
P35980	19	Rpl18	0	0	0	0	0	0	0	0	1261.17	1087.41	1426.91	1814.1
P36536	146	Sar1a	1257.65	1565.35	1625.8	1703.46	10728.8	8700.63	8670.52	8630.09	5715.62	6466.41	6267.57	5826.67	*
P36536	166	Sar1a	0	0	0	0	5492.95	5408.26	5271.86	5199.03	0	0	0	0
P36552	439	Cpox	0	0	0	0	0	0	0	0	1471.54	1402.63	1459.69	1640.81
P36916	272	Gnl1	0	0	0	0	6348.08	6018.31	6253.89	5685.53	0	0	0	0
P37040	72	Por	8336.49	8869	7830.7	8374.05	18308.7	21303	16766.6	19607.2	9173.96	11376.6	9042.65	10523.9	*
P37040	497	Por	0	0	0	0	1402.81	1941.98	1004.3	1602.15	0	0	0	0
P37804	17	Tagln	4328.44	16698.4	8368.2	28907.4	2435.57	9500.72	3981.09	15440	1559.52	3323.97	1914.38	5037.76	*
P37804	172	Tagln	1617.15	2710.28	1571	4199.77	6123.79	5762.66	3412.11	9373.63	0	0	0	0	*
P37804	154	Tagln	0	0	0	0	2493.34	8564.01	3335.81	15381.2	1686.23	6377.21	2619.52	8332.4	*
P37804	121	Tagln	5502.78	6864.25	6541.2	6899.08	0	0	0	0	0	0	0	0
P37804	99	Tagln	1985.14	3980.3	2130.3	5254	0	0	0	0	0	0	0	0
P37913	374	Lig1	13601.6	10511.9	10196	11762.5	0	0	0	0	6606.04	5990.5	5930.64	6181.83	*
P37913	153	Lig1	10712.8	7043.41	7763.9	6849.73	0	0	0	0	6501.09	3692.44	4758.3	4306.4	*
P37913	31	Lig1	0	0	0	0	6737.05	5051.16	4871.04	5686.36	6356.87	4974.84	4967.29	4860.76	*
P37913	420	Lig1	0	0	0	0	6058.45	6408.21	6352.86	6375.2	6673.96	7094.5	7387.25	7051.64	*
P37913	296	Lig1	2334.17	1805.38	0	2193.88	0	0	0	0	7459.43	7488.33	6545.49	7544.08
P37913	862	Lig1	0	0	0	0	10769.6	9329.61	9213.49	9773.36	0	0	0	0
P37913	159	Lig1	0	0	0	0	5021.07	4258.16	3862.33	4574.75	0	0	0	0
P37913	880	Lig1	0	0	0	0	0	0	0	0	2345.96	2022.11	2551.2	2179.78
P38647	135	Hspa9	40716.9	38248.5	34844	34597.1	26571.1	26396.4	23679.1	23294.4	20608.4	19658	18077.3	19028.3	*
P38647	625	Hspa9	23757.4	17943.2	21668	19536.4	19438.5	14704.4	11809.6	13730	10589.1	10234.7	10139.7	10198.5	*
P38647	300	Hspa9	22323.7	20309.2	19176	18819.7	39917.2	39392.8	34309.1	36015.2	9116.66	9806.05	8756.73	8911.3	*
P38647	675	Hspa9	19697.5	18129.3	18864	19012.2	22909.5	21750.4	21169.8	21723.9	13769.3	14736.4	13370.6	11330.9	*
P38647	563	Hspa9	19605.5	19040	17107	17345.5	20329.2	23104.7	18191.7	20989	12252.1	12273.1	11281.5	11988.9	*
P38647	175	Hspa9	14165	14939.6	13159	13076.7	16286.3	15090.6	13704	14430.8	18394.3	18620.9	16407	17775.3	*
P38647	314	Hspa9	13667.5	15330.1	14022	14079.1	15173.6	17017.1	16112	15657.9	4229.97	5114.19	5190.35	4529.84	*
P38647	467	Hspa9	12797.9	11980.2	9978.9	11197.6	9888.16	9766.52	7808.59	8811.86	18259.7	20763.4	17720.8	18728.9	*
P38647	121	Hspa9	9873.35	10240.4	10230	7414.45	3971.85	3951.79	4502.6	3884.34	5572.69	5594.95	5050.01	4838.86	*
P38647	76	Hspa9	2515.55	2108.03	2135.7	2326.66	8261.21	8301.93	7791.5	7513.95	5450.68	5033.26	4385.53	4674.42	*
P38647	617	Hspa9	6602.54	6485.55	6124.1	6575.78	0	0	0	0	5500.9	5431.37	5792.79	5498.08	*
P38647	234	Hspa9	6280.57	7935.42	7086.1	7367.54	0	0	0	0	7453	9466.93	7956.88	8353.72	*
P38647	377	Hspa9	4001.55	4917.61	3676.4	5082.09	3063.96	2305.06	2287.61	2101.82	0	0	0	0	*
P38647	555	Hspa9	2949.55	2886.77	2337.4	2578.01	5048.2	5730.19	4517.45	5064.96	0	0	0	0	*
P38647	671	Hspa9	0	0	0	0	10728.4	9922.75	10306.6	10606.1	16608.9	16035.6	15364.8	15375.6	*
P38647	567	Hspa9	0	0	0	0	8694.5	11059.3	9320.56	9710.03	10018.7	9131.79	8412.09	8559.64	*
P38647	612	Hspa9	3283.66	3263.64	2939.3	2437.38	0	0	0	0	0	0	0	0
P38647	288	Hspa9	1741.4	2033.36	1634.2	2181.23	0	0	0	0	0	0	0	0
P38647	265	Hspa9	916.006	972.631	754.15	1008.23	0	0	0	0	0	0	0	0
P39054	382	Dnm2	1516.15	1659.24	1241.3	1524.77	0	0	0	0	4487.83	3683.89	3897.52	3832.06	*
P39054	508	Dnm2	0	0	0	0	0	0	0	0	12278.8	10330.1	11605.4	10317.4
P39098	123	Man1a2	7635.42	7933.9	8840	7628.11	0	0	0	0	0	0	0	0
P39447	502	Tjp1	3619.75	3431.28	3891.3	5127.47	12345	11849.6	15294.6	21992	6349.15	5869.1	7354.16	9395.57	*
P39447	567	Tjp1	743.516	686.12	876.16	1259.68	1890.9	2022.59	2973.95	4351.44	3369.17	3736.04	5373.42	7013.38	*
P39447	365	Tjp1	0	0	0	0	2351.7	2399	2801.21	3721.98	2273.18	1716.84	2344.55	2931.88	*
P39447	1684	Tjp1	0	0	0	0	0	0	0	0	6153.42	5367.82	6206.64	8444.56
P39654	570	Alox12l	0	0	0	0	4650.44	4410.34	6644.82	11827.6	0	0	0	0
P39749	359	Fen1	12141	9631.73	9750.8	10370.6	7463.02	6109.28	5754.55	6451.69	7515.45	6333.04	7407.1	6698.81	*
P39749	198	Fen1	0	0	0	0	2631.7	1808	1835.37	1817.6	0	0	0	0
P40124	62	Cap1	4899.3	5336.5	4256.3	6167.6	3065.22	3509.81	2799.99	3646.8	9959.11	8795.81	7073.21	10646.2	*
P40124	326	Cap1	25497.4	27457.4	22739	32891.5	0	0	0	0	10909.1	13402.2	11682.9	16475	*
P40124	70	Cap1	1379.36	2016.42	1429.2	2271.88	0	0	0	0	0	0	0	0
P40124	80	Cap1	631.842	604.027	653.67	996.48	0	0	0	0	0	0	0	0
P40124	286	Cap1	0	0	0	0	0	0	0	0	3065.54	2997.1	2416.12	3270.98
P40124	316	Cap1	0	0	0	0	0	0	0	0	4037.79	4937.22	3685.22	6437.69
P40142	310	Tkt	10284.3	8505.94	9470.5	7318.64	11325.6	9250.82	11318.4	8158.79	19255.4	15683.4	19278.3	13938.8	*
P40142	144	Tkt	7981.04	7027.47	8046.8	7481.69	7021.7	7124.11	7889.12	6555.74	5180.91	4664.21	5169.39	4408.33	*
P40142	617	Tkt	24026.4	22853.6	24284	19309.6	0	0	0	0	3373.03	2554.96	3633.93	2359.35	*
P40142	609	Tkt	20940	20942.2	21150	15364.3	0	0	0	0	4187.16	4208.54	4679.72	3023.59	*
P40142	493	Tkt	0	0	0	0	4895.36	4720.43	4481.19	4240.4	4360.67	4144.99	5075.93	3125.24	*
P40142	281	Tkt	7738.88	7571.45	8210.1	7168.6	0	0	0	0	0	0	0	0
P40142	254	Tkt	6475.83	6276.34	6059.5	5972.64	0	0	0	0	0	0	0	0
P40142	352	Tkt	3340.07	2834.6	3168.7	2837.78	0	0	0	0	0	0	0	0
P40142	16	Tkt	0	0	0	0	0	0	0	0	4328.8	3464.46	3538.54	2783.04
P40142	59	Tkt	0	0	0	0	0	0	0	0	2419.62	2208.8	2455.58	2180.07
P40142	204	Tkt	0	0	0	0	0	0	0	0	5357.65	4653.1	4266.98	4693.4
P40142	241	Tkt	0	0	0	0	0	0	0	0	2224.82	1819.01	1980.08	1535.1
P40142	456	Tkt	0	0	0	0	0	0	0	0	2795.61	2162.8	2251.25	2064.9
P40142	523	Tkt	2827.68	2684.96	3498.1	0	0	0	0	0	0	0	0	0
P40201	1179	Chd1	0	0	0	0	3196.66	3766.47	3701.64	3718.77	4425.7	5988.22	5506.32	5113.7	*
P40240	133	Cd9	51499.5	30708.2	32700	31056.7	4261.09	2025.37	2187.83	1928.48	3966.65	1411.03	1781.67	1653.22	*
P40240	124	Cd9	0	0	0	0	0	0	0	0	6990.72	4503.77	4610.79	5266.17
P40336	35	Vps26a	0	0	0	0	9604.65	8733.09	6920.13	7389.34	3705.9	4618.9	3318.79	3029.14	*
P40630	95	Tfam	0	0	0	0	5172.76	4909.13	5508.03	4282.35	6742.85	5942.62	6581.33	5223.82	*
P40630	70	Tfam	0	0	0	0	0	0	0	0	3326.68	3109.1	3491.94	2606.65
P40630	180	Tfam	0	0	0	0	0	0	0	0	7853.46	6310.52	8017.26	6619.37
P41105	47	Rpl28	0	0	0	0	7565.42	6000.72	7266.07	7861.05	4363.89	3383.24	3561.42	4466.75	*
P41105	58	Rpl28	4460.3	4470.35	4652.7	5121.59	0	0	0	0	0	0	0	0
P41105	84	Rpl28	4421.82	3901.05	4186.9	5153.59	0	0	0	0	0	0	0	0
P41105	33	Rpl28	0	0	0	0	5128.06	5125.56	4403.14	6808.25	0	0	0	0
P41230	1151	Kdm5c	0	0	0	0	7009.48	6700.39	7736.17	6880.22	0	0	0	0
P42208	318	43710	6433.7	8798.07	6505.7	6584.45	7160.4	7312.8	5710.47	6249.36	5652.52	7045.76	5972.55	6200.82	*
P42208	190	43710	411.778	477.605	398.74	475.68	2560.25	2808.45	1971.13	2429.83	0	0	0	0	*
P42208	325	43710	1605.41	2267.51	2155	2107.48	0	0	0	0	0	0	0	0
P42208	174	43710	0	0	0	0	0	0	0	0	2845.22	2747.09	2863.58	2653.94
P42208	310	43710	0	0	0	0	0	0	0	0	5027.68	5908.42	4976.12	5430.32
P42209	335	43709	4309.63	2011.16	2112	2146.97	0	0	0	0	3374	1113.97	1462.23	1240.16	*
P42567	359	Eps15	10884.2	10021.5	12254	11133.5	4902.62	4917.58	5784.24	5580.25	8616.4	9079.07	10933.2	9398.78	*
P42567	349	Eps15	6221.38	6055.15	6282.6	6587.89	0	0	0	0	0	0	0	0
P42859	1537	Htt	0	0	0	0	0	0	0	0	8131.92	7666.44	8471.09	7059.53
P42932	235	Cct8	32582.7	31091.1	30125	28976.1	20449.6	21380.8	20186.8	19881.9	11073.9	13464	11902.9	10022.1	*
P42932	400	Cct8	12951.8	12927.5	11404	11317.8	7649.48	6994.59	6433.84	5990.68	6828.16	6984.49	6204.15	5990.52	*
P42932	367	Cct8	9714.66	10729.3	9896.9	5030.67	14023.5	15987.1	13717	13033.8	5138.42	5420.54	5721.65	5194.02	*
P42932	225	Cct8	4358.9	4052.3	3888	4214.41	10689.8	7956.33	4668.6	6663.49	14936.6	15586.8	15221.7	13725.9	*
P42932	16	Cct8	12157.6	12355.4	10862	11803.2	0	0	0	0	13591.3	14144.8	13036.9	12813.8	*
P42932	270	Cct8	10209	10373.9	9094.9	9512.88	0	0	0	0	0	0	0	0
P42932	466	Cct8	8407.9	9666.05	8899.8	7859.95	0	0	0	0	0	0	0	0
P42932	540	Cct8	1619.77	1536.06	1314.3	1631.88	0	0	0	0	0	0	0	0
P42932	281	Cct8	0	0	0	0	6653.37	6404.15	5185.04	5783	0	0	0	0
P42932	459	Cct8	0	0	0	0	3860.66	3875.36	3360.51	3254.43	0	0	0	0
P43247	104	Msh2	6259.31	5974.75	5535.7	5420.31	4659.23	4674.78	3995.71	4110.4	3960.85	4174.91	3984.64	4001.47	*
P43247	59	Msh2	4919.54	4976.27	4640.6	4384.87	9816.33	8966.09	8711	7235.13	7032.57	6546.2	7029.65	5983.8	*
P43247	235	Msh2	5624.57	5333.91	5021.7	4804.62	0	0	0	0	0	0	0	0
P43247	490	Msh2	0	0	0	0	39611.5	32387.3	31566.4	27096.5	0	0	0	0
P43247	627	Msh2	0	0	0	0	12078.7	10509.1	10373.2	10447.8	0	0	0	0
P43247	567	Msh2	0	0	0	0	4010.82	3414.44	3197.3	3140.27	0	0	0	0
P43274	148	Hist1h1e	0	0	0	0	6616.69	4553.38	8614.29	12650.9	5565.28	3629.46	5831.94	13533.1	*
P43274	90	Hist1h1e	0	0	0	0	0	0	0	0	5638.68	3879.39	7145.72	8458.58
P43275	116	Hist1h1a	5270.63	3645.84	4306.4	5958.73	0	0	0	0	14337.5	10450.7	11822.7	18840.2	*
P43275	77	Hist1h1a	491.724	365.774	526.93	578.98	0	0	0	0	9415.72	7533.64	8051.45	12523.7	*
P43275	144	Hist1h1a	0	0	0	0	3345.1	2503.7	3521.96	6611.67	14325.3	9399.39	11370.5	22243.8	*
P43275	92	Hist1h1a	14088	11579	14623	17431.4	0	0	0	0	0	0	0	0
P43275	65	Hist1h1a	3762.41	3367.6	5054	5255.54	0	0	0	0	0	0	0	0
P43275	154	Hist1h1a	0	0	0	0	0	0	0	0	6302.15	3863.43	4788.91	10806.3
P43276	63	Hist1h1b	0	0	0	0	0	0	0	0	1316.06	1127.31	1570.28	2034.73
P43277	76	Hist1h1d	1315.02	1443.69	1410.4	1512.3	0	0	0	0	0	0	0	0
P43277	53	Hist1h1d	7525.45	4910.82	0	9292.35	0	0	0	0	0	0	0	0
P43406	645	Itgav	0	0	0	0	15426.2	13904.6	14451.6	13010.3	5675.38	4620.33	5090.54	4612.2	*
P45376	22	Akr1b1	2528.72	2963.05	2412.6	2988.99	0	0	0	0	3674.99	3761.41	3652.41	4350.79	*
P45376	263	Akr1b1	0	0	0	0	4047.12	5187.78	3372.12	5020.13	8952.48	12877.8	10545.3	11677	*
P45376	62	Akr1b1	0	0	0	0	1865.98	2474.01	2230.16	2714.42	0	0	0	0
P45376	243	Akr1b1	0	0	0	0	0	0	0	0	14841.6	16893.4	14223.9	14519.8
P45377	125	Akr1b8	0	0	0	0	3381.25	5035.6	2940.89	3670.2	1801.83	5277.48	1910.54	2363.79	*
P45377	29	Akr1b8	0	0	0	0	4794.11	6344.64	3073.05	3778.07	0	0	0	0
P45377	240	Akr1b8	0	0	0	0	2444.59	6008.5	2498.81	2980.25	0	0	0	0
P45481	1015	Crebbp	0	0	0	0	0	0	0	0	1544.78	1144.84	1373.12	1267.71
P45591	30	Cfl2	3663.15	3552.63	3518.7	3581.45	0	0	0	0	8701.06	10264.3	10922.2	9346.79	*
P45952	212	Acadm	5691.85	3412.06	3398.9	2505.98	8903.89	4130.34	4041.68	3363.49	8867.49	5430.52	6692.72	4122.1	*
P45952	235	Acadm	7654.46	6332.63	6198.1	6142.02	0	0	0	0	0	0	0	0
P46061	39	Rangap1	25233.2	24046.5	11575	30697.9	0	0	0	0	3533.35	4174.91	4384.16	4352.55	*
P46061	279	Rangap1	5452.48	5482.72	4988.8	5842.85	0	0	0	0	7459.11	8778.14	9498.68	9187.02	*
P46061	320	Rangap1	2115.34	1898.74	2893.9	2511.85	5975.54	6496.81	7646.2	8441.73	0	0	0	0	*
P46061	501	Rangap1	13558	14970.8	16161	16473.3	0	0	0	0	0	0	0	0
P46061	43	Rangap1	833.966	1063.85	1020.8	1023.32	0	0	0	0	0	0	0	0
P46061	8	Rangap1	0	0	0	0	1883.26	1934	2226.07	2604.9	0	0	0	0
P46460	469	Nsf	0	0	0	0	11522.4	8847.73	8910.74	8844.35	0	0	0	0
P46460	427	Nsf	0	0	0	0	8650.56	5888.79	6496.81	5933.11	0	0	0	0
P46460	401	Nsf	0	0	0	0	0	0	0	0	3851.4	3064.64	3330.92	2923.99
P46467	53	Vps4b	0	0	0	0	7333.11	9663.38	7940.4	9746.22	0	0	0	0
P46471	407	Psmc2	14530.7	14629.1	13761	13361.4	0	0	0	0	0	0	0	0
P46471	415	Psmc2	5990.18	5606.51	5833.2	5563.48	0	0	0	0	0	0	0	0
P46471	13	Psmc2	0	0	0	0	0	0	0	0	9720.57	8250.65	8465.85	7940.14
P46471	17	Psmc2	0	0	0	0	0	0	0	0	3083.54	2144.02	2195.08	2252.21
P46471	57	Psmc2	0	0	0	0	0	0	0	0	13200.2	14101.5	14992.6	13041.9
P46471	356	Psmc2	0	0	0	0	0	0	0	0	8134.49	7883.6	7019.72	6973.66
P46638	179	Rab11b	0	0	0	0	4627.13	4774.88	4673.55	4625.74	0	0	0	0
P46664	419	Adss	11088.1	12629.3	12102	13467.2	0	0	0	0	8515	9972.48	8857.92	10499.6	*
P46664	125	Adss	0	0	0	0	4225.94	4014.35	3474.95	4205.03	4978.11	5142.12	4880.72	5818.49	*
P46664	397	Adss	2588.78	3119.71	2484.8	2837.6	0	0	0	0	0	0	0	0
P46664	196	Adss	0	0	0	0	0	0	0	0	14009.1	15925.6	13789.9	16723.2
P46735	951	Myo1b	0	0	0	0	0	0	0	0	10893	8348.11	9621.37	7610.09
P46935	453	Nedd4	2537.84	3006.9	2253.7	2340.85	0	0	0	0	0	0	0	0
P46935	92	Nedd4	0	0	0	0	0	0	0	0	6761.52	7740.82	8177.18	4461.2
P47199	186	Cryz	0	0	0	0	9240.13	5024.11	5205.73	4535.27	7664.49	4797.3	4927.59	3651.85	*
P47199	216	Cryz	0	0	0	0	0	0	0	0	9817.47	7379.47	8049.52	6063.54
P47738	370	Aldh2	16099.3	14943.4	12820	20768.4	22790.6	20966.2	17468.3	25099.4	8737.44	10028.3	9701.61	10601.6	*
P47738	80	Aldh2	0	0	0	0	0	0	0	0	12561.5	11547.5	12063.4	13778.5
P47740	437	Aldh3a2	12755.9	7660.08	8216.5	8037.55	0	0	0	0	0	0	0	0
P47753	13	Capza1	9372.7	9749.19	9162.9	10117.6	5544.92	5600	4561.09	5640.3	4841.29	6450.45	5303.67	5839.22	*
P47753	268	Capza1	6474.8	5788.34	6287.2	6767.3	0	0	0	0	0	0	0	0
P47753	278	Capza1	0	0	0	0	0	0	0	0	15877.2	17983.5	15399.5	16972.1
P47757	223	Capzb	9604.38	9953.6	10080	9670.15	0	0	0	0	3591.62	3273.53	3319.62	3730.13	*
P47757	235	Capzb	0	0	0	0	0	0	0	0	6021.11	6025.83	6399.09	6448.5
P47758	225	Srprb	0	0	0	0	0	0	0	0	3366.92	2826	3219.26	3066.82
P47791	332	Gsr	8994.24	7569.24	8107.3	6892.84	0	0	0	0	0	0	0	0
P47791	274	Gsr	6625.39	5086.71	5275	4840.86	0	0	0	0	0	0	0	0
P47791	415	Gsr	0	0	0	0	0	0	0	0	14242.5	9844.24	11200.7	8990.45
P47802	78	Mtx1	0	0	0	0	0	0	0	0	2756.86	2845.46	2392.5	2852.52
P47809	138	Map2k4	7858.61	7516.76	6926.6	12187.3	3799.71	3698.5	3990.26	0	0	0	0	0
P47877	175	Igfbp2	1743.07	670.034	4304.1	5707.1	0	0	0	0	1185	519.456	3046.38	4087.05	*
P47911	84	Rpl6	7572.34	6110.98	8595.7	8432.44	9584.01	7793.33	11736.3	13357.4	16772.8	10530.2	16030.9	18185.9	*
P47911	268	Rpl6	5756.36	4817.7	5746.3	7095.48	0	0	0	0	15266.2	12074.7	16804.9	19856.1	*
P47911	10	Rpl6	3162.5	2206.57	2727.9	4275.24	4529.32	2308.34	3723.81	5449.89	0	0	0	0	*
P47911	247	Rpl6	0	0	0	0	7225.36	6381.16	8491.92	8933.18	18269.4	17166.1	17668.4	20996.3	*
P47911	245	Rpl6	6944.51	5347.26	6859.3	8215.43	0	0	0	0	0	0	0	0
P47911	95	Rpl6	0	0	0	0	13797.7	11235.8	15812.9	17803.8	0	0	0	0
P47911	5	Rpl6	0	0	0	0	8045.71	5371.4	8283.19	10625.1	0	0	0	0
P47911	259	Rpl6	0	0	0	0	1271.26	1196.43	1670.81	1824.68	0	0	0	0
P47941	145	Crkl	0	0	0	0	0	0	0	0	2796.48	2578.7	2406.86	2579.78
P47962	220	Rpl5	59837.5	64283.5	61273	62376.5	72723.6	88189.9	83205.3	86814.9	81216.2	103327	97380	101421	*
P47962	158	Rpl5	23893.1	25648.3	13294	24699.2	18515.4	20866.1	17256.9	20734	4541.91	6009.02	4624.03	4422.65	*
P47962	255	Rpl5	13513.6	15072.3	12995	14161.3	37855.8	50153.1	38905.3	45052.5	30402.1	30230.3	30298.4	29107.9	*
P47962	5	Rpl5	4974.2	4526.87	4021	3959.62	10287.1	11585.8	11772.3	11017.4	12658.7	13923.4	13684.3	12787.2	*
P47962	270	Rpl5	8557.85	8715.69	7692.8	7647.09	0	0	0	0	13214.6	14171	11277.3	10535.3	*
P47962	188	Rpl5	4417.22	4421.76	3882.8	3953.38	3237.81	3267.58	3463.3	3801.68	0	0	0	0	*
P47962	276	Rpl5	3258.98	3909.52	3197.7	4031.38	0	0	0	0	11579.3	11986.1	10679.3	11368.8	*
P47962	27	Rpl5	0	0	0	0	5786.02	7063.24	8174.33	9779.53	10760.4	8801.22	9163.96	9814.99	*
P47962	241	Rpl5	33549.1	33926.9	32182	33135.6	0	0	0	0	0	0	0	0
P47962	41	Rpl5	1094.45	966.834	1060.5	1141.09	0	0	0	0	0	0	0	0
P47962	48	Rpl5	0	0	0	0	0	11741.1	8477.53	11080.3	0	0	0	0
P47963	200	Rpl13	20259.2	17658.7	16899	24090.9	5100.93	4511.79	4664.55	6355.46	2824.84	2715.34	2367.96	3726.33	*
P47963	209	Rpl13	19711.8	14655.1	12271	19160.4	3156.08	2543.98	1805.59	3389.57	6285.73	5559.61	5352.19	7067.41	*
P47963	88	Rpl13	8879.98	8081.87	9657.1	10056.1	2252.13	2084.48	2695.49	2978.64	6015.32	5740.86	7019.45	7937.51	*
P47963	174	Rpl13	8719.71	6686.68	7107.3	10666.2	25619.3	22145	23425.8	31268.6	20902.3	20438.8	20594	27561.1	*
P47963	105	Rpl13	4502.51	4124.07	3758.9	5570.89	10827	8272.85	9681.34	11471	5933.55	6166.04	6029.9	7202.65	*
P47963	16	Rpl13	0	0	0	0	0	0	0	0	1875.77	1830.61	1700.53	1675.97
P47963	123	Rpl13	0	0	0	0	0	0	0	0	3306.72	3108.81	3477.05	4030.68
P47963	136	Rpl13	0	0	0	0	0	0	0	0	4857.71	4312.84	4627.89	6369.93
P47964	62	Rpl36	746.69	1021.06	1407.1	844.862	7893.26	8186.28	16520.5	9079.58	15569.5	12518.7	13594.7	16714.2	*
P47964	13	Rpl36	0	0	0	0	2068.72	2433.9	2612.94	2487.61	2556.37	2885.67	2790.79	3066.53	*
P48024	109	Eif1	950.282	954.325	970.09	858.329	0	0	0	0	1546	1493.79	1543.1	1785.33	*
P48024	56	Eif1	0	0	0	0	0	0	0	0	8969.22	7286.57	8519.62	8602.58
P48036	106	Anxa5	4359.22	17032.5	7574.5	8699.52	9633.3	51729	17853	22221.1	3449.97	14346	6068.5	6629.3	*
P48036	307	Anxa5	2220.39	10497.4	4253	4806.06	5315.66	24705.6	10268.4	11169.6	7978.68	35992.6	15665.6	15456.2	*
P48036	56	Anxa5	4806.16	15963.1	7258.9	7963.98	0	0	0	0	0	0	0	0
P48036	99	Anxa5	0	0	0	0	440.476	2572.48	1153.29	1303.54	0	0	0	0
P48036	68	Anxa5	0	0	0	0	358.586	2655.94	832.188	1048.93	0	0	0	0
P48193	836	Epb41	4820.2	5649.68	6575.5	4549.92	0	0	0	0	3622.52	3664.23	4193.91	2888.97	*
P48193	392	Epb41	2971.61	2321.06	3402.4	1655.2	0	0	0	0	3924.15	3304.31	4551.24	2544.23	*
P48193	108	Epb41	0	0	0	0	0	0	0	0	7193.21	6852.84	9144.66	4241.56
P48281	111	Vdr	6039.13	5477.3	5229.7	5324.32	6754.62	6069.03	6144.58	6077.87	2837.82	2105.27	2189.1	2601.07	*
P48428	41	Tbca	28915.5	24167.8	34565	28153.6	12187.2	12340.3	21036.6	14284.8	20936.8	15801.4	20847.4	21512.1	*
P48428	51	Tbca	10377.2	9128.33	10888	10393.2	24844.4	23273.8	31484.9	25165.6	6650.78	5477.25	7130.56	6988.55	*
P48428	28	Tbca	5824.36	4569.28	6072.4	5120.42	38621.9	33270.3	49088.2	37209.9	33949.2	26681.5	34966.3	34006.6	*
P48428	36	Tbca	4511.96	3886.02	3791.8	3861.01	12125.3	9691.45	10761	10187.5	0	0	0	0	*
P48428	31	Tbca	4331.13	3756.59	5144.6	4524.79	8323.11	8099.71	13235.7	9931.28	0	0	0	0	*
P48428	95	Tbca	7878.37	7260.33	9355.9	7880.37	0	0	0	0	3459.95	2732.19	0	3585.26
P48455	48	Ppp3cc	1460.93	1806.67	1953.1	1961.51	0	0	0	0	3572.94	5023.57	5179.6	4922.39	*
P48678	260	Lmna	21853.2	58920.7	23906	33249.4	2232.41	5571.59	2444.79	3224.78	7732.1	36055.3	8986.13	16539.5	*
P48678	32	Lmna	14502.2	32545.6	15688	20307.4	5952.99	21165.7	7295.31	11011.6	10796.4	27091.6	10059.5	16558.2	*
P48678	270	Lmna	6712.75	16255.3	8551.5	9966.61	2001.32	6716.28	2354.54	3659.22	2069.18	6751.1	1746.49	3461.13	*
P48678	316	Lmna	3578.81	7452.92	3405	4484.21	7605.16	15268.8	7330.4	10081.8	0	0	0	0	*
P48678	155	Lmna	0	0	0	0	14141.2	26944.9	13915.8	16674.6	1707.15	4539.68	1724.68	2709.52	*
P48678	114	Lmna	0	0	0	0	4517.86	23620.4	7401.92	9819.42	5722.38	24108.2	7123.94	12032.2	*
P48678	97	Lmna	0	0	0	0	1159.88	4583.48	1562.21	2353.54	1475.44	4591.26	1414.59	2085.03	*
P48678	135	Lmna	7377	23370.8	9724.5	11758.9	0	0	0	0	0	0	0	0
P48678	180	Lmna	1724.03	4983.67	2411.2	2920.48	0	0	0	0	0	0	0	0
P48678	171	Lmna	0	0	0	0	8483.59	22687.4	9068.64	11458.3	0	0	0	0
P48678	233	Lmna	0	0	0	0	0	0	0	0	4864.47	8987.31	4708.12	6720.72
P48678	265	Lmna	0	0	0	0	0	0	0	0	5271.37	14120	5713.66	8650.48
P48678	417	Lmna	0	0	0	0	0	0	0	0	652.362	1147.94	546.165	765.478
P48725	146	Pcnt	0	0	0	0	7449.65	5364.98	5898.06	6017.41	4735.06	4389.5	4362.37	4179.64	*
P48725	1100	Pcnt	2409.78	1639.79	2316.6	2183.22	0	0	0	0	0	0	0	0
P48725	2285	Pcnt	0	0	0	0	16830.8	12815.4	15156.1	14512.6	0	0	0	0
P48725	202	Pcnt	0	0	0	0	0	0	0	0	4431.17	2999.95	3761.86	3403.88
P48725	532	Pcnt	0	0	0	0	0	0	0	0	2647.56	2316.95	2514.28	2985.33
P48725	1178	Pcnt	0	0	0	0	0	0	0	0	3368.53	2661.6	2923.69	2819.52
P48758	180	Cbr1	12913	12405	16779	10283	0	0	0	0	3365.95	3430.26	4202.46	3191.24	*
P48962	147	Slc25a4	7234.66	8335.86	6077.9	7901.52	10989.3	11236.5	8652.52	10722.9	5675.38	7129.55	5268.65	6403.81	*
P48962	166	Slc25a4	0	0	0	0	13704.5	15837.2	11569.8	13914.7	6917.01	9386.28	6247.44	7307.79	*
P48962	92	Slc25a4	30713.4	35464.6	26451	30233.3	0	0	0	0	0	0	0	0
P48962	263	Slc25a4	0	0	0	0	0	0	0	0	10933.2	15200.1	11108.3	12835.1
P49025	797	Cit	6972.99	5742.81	7813.5	6556.79	2077.09	1506.39	2163.99	2268.7	4081.25	3414.59	5181.53	4874.49	*
P49025	599	Cit	5023.79	4890.15	4687.4	4723.18	5249.94	4711.64	4862.49	5195.74	5124.9	5169.19	5601.99	5904.36	*
P49025	765	Cit	3206.3	3010.87	3885.6	3602.33	0	0	0	0	0	0	0	0
P49025	636	Cit	0	0	0	0	4302.74	3901.74	4818.4	4416.42	0	0	0	0
P49025	455	Cit	0	0	0	0	0	0	0	0	5419.78	5354.43	6388.88	6016.22
P49025	613	Cit	0	0	0	0	0	0	0	0	8274.53	7808.36	10125.9	10721.6
P49312	105	Hnrnpa1	36808.5	31997.2	36524	29705.5	21880.1	18190.9	22869.3	17504.9	10147.4	9351.8	9614.48	8503.56	*
P49312	8	Hnrnpa1	16974.5	14082.2	16695	13770	34743.2	27560.4	32814.3	27192.7	22341	20825.2	23210.9	19578.3	*
P49312	78	Hnrnpa1	11569.7	8805.7	12390	9074.52	9530.9	8035.8	11036.8	8410.48	3666.94	3478.43	4157.24	2835.52	*
P49586	270	Pcyt1a	0	0	0	0	0	0	0	0	9058.07	9389.98	7455.08	8616.3
P49717	836	Mcm4	6337.7	4777.81	4838.8	4213.33	6367.56	5219.57	5153.1	4399.97	13995.6	13466.3	12973.5	11232.7	*
P49717	745	Mcm4	13906.3	12846.6	12839	12388.9	1507.74	1606.25	1362.61	1615.8	0	0	0	0	*
P49717	811	Mcm4	0	0	0	0	13576.1	10556.1	11400.7	9563.62	5266.22	4929.81	4912.15	4290.63	*
P49717	751	Mcm4	32840.5	26857.9	27948	26644.2	0	0	0	0	0	0	0	0
P49717	408	Mcm4	5504.29	5386.46	5455.4	5129.09	0	0	0	0	0	0	0	0
P49717	797	Mcm4	3374.74	2832.39	2683	2451.39	0	0	0	0	0	0	0	0
P49717	769	Mcm4	0	0	0	0	4061.64	3879.76	3788.28	3711.82	0	0	0	0
P49717	412	Mcm4	0	0	0	0	0	0	0	0	6543.58	6816.36	6107.93	5677.71
[truncated: 6,105 more rows]

## Sheet: Table S1A_replicate 1
Table S1A-2 Identified crotonylated peptides in experiment 1
Uniprot ID	Modified site (amino acid)	Gene name	Amino acid	Localization probability	Posterior error probability	Score	Modified sequence	Charge	Mass error [ppm]	m/z
A2A432	794	Cul4b	K	1	0.0148259	70.256	_AEFK(cr)EGK_	2	-1.8417	438.727
A2A432	642	Cul4b	K	1	0.000146772	72.891	_EATDEELEK(cr)MLDK_	3	-1.4658	540.255
A2A432	344	Cul4b	K	1	0.000220463	68.536	_EDSLDSVLFLK(cr)K_	3	-1.6624	487.933
A2A432	657	Cul4b	K	1	0.0236312	44.426	_FIYGK(cr)DVFEAFYK_	3	-0.45649	565.62
A2A432	886	Cul4b	K	1	1.13e-12	91.589	_INQIQMK(cr)ETVEEQASTTER_	3	1.0568	768.378
A2A432	580	Cul4b	K	1	0.00159967	65.043	_TMVQELLDFK(cr)DK_	3	-1.4991	512.266
A2A432	852	Cul4b	K	1	0.0199805	64.803	_VLAK(cr)NPK_	2	0.037243	419.263
A2A432	627	Cul4b	K	1	0.0249495	62.464	_YVDSK(cr)LR_	2	-0.098397	474.761
A2A791	1537	Zmym4	K	1	0.00456659	67.334	_EVHEELAK(cr)AK_	3	1.0038	407.887
A2AGT5	1523	Ckap5	K	1	0.00827149	56.514	_LDDIFEPVLIPEPK(cr)IR_	3	0.22655	654.703
A2AJI0	667	Map7d1	K	1	1.38e-16	158.93	_EK(cr)AQAEQEEQER_	2	0.40902	771.855
A2AJI0	682	Map7d1	K	1	0.00643588	82.831	_QK(cr)EEAEAR_	2	-0.74464	514.754
Q09XV5	1036	Chd8	K	1	0.0248103	57.59	_LK(cr)EDVEK_	2	1.7417	464.753
A2AJT4	431	Pnisr	K	1	0.00743851	60.157	_EK(cr)EQQLLQDK_	2	1.5831	663.849
A2AN08	4776	Ubr4	K	1	0.00553511	76.478	_EHPDVNK(cr)K_	3	-0.34786	345.514
A2AN08	695	Ubr4	K	1	0.00710599	76.282	_EVDK(cr)DGLK_	2	1.8209	486.256
A2AN08	634	Ubr4	K	1	4.07e-07	108.06	_QASGEK(cr)GNILASR_	2	1.6731	699.87
A2AN08	1916	Ubr4	K	1	1.08e-05	114.86	_QHLAVSHEK(cr)GK_	4	0.63696	326.179
A2AN08	3481	Ubr4	K	1	0.0116289	86.67	_TAQTEK(cr)K_	2	-0.54617	437.237
A2APB8	684	Tpx2	K	1	2.85e-11	100.43	_MAEVEAWK(cr)LQQLEEVR_	3	-0.65352	676.347
A2APB8	700	Tpx2	K	1	6.62e-09	119.45	_QQEEEQQK(cr)EELAR_	2	0.59138	856.908
A2APV2	458	Fmnl2	K	1	0.00586416	83.883	_EK(cr)EEAIQR_	2	3.1777	535.777
A2AQ19	254	Rtf1	K	1	0.00225594	93.096	_QEEEQEK(cr)K_	2	0.64151	558.264
A2AQ25	972	Skt	K	1	0.000609594	97.734	_AVSIEK(cr)AEK_	2	0.95994	521.793
A2AQ25	799	Skt	K	1	0.0320683	40.516	_EEPHK(cr)LDSLLK_	3	0.3849	459.586
A2AQ25	794	Skt	K	1	0.0164922	60.436	_FLK(cr)EEPHK_	3	1.4841	365.866
A2AQ25	180	Skt	K	1	0.00153783	105.35	_SANQTK(cr)ER_	2	-1.5363	501.254
A2AR02	711	Ppig	K	1	0.0249538	58.63	_NQEDEK(cr)TR_	2	0.071523	544.254
A2ARV4	3434	Lrp2	K	1	0.0270338	57.047	_TVEK(cr)GNK_	2	-0.42699	422.232
A2AWA9	867	Rabgap1	K	1	0.000941939	90.614	_K(cr)DLDNAEEK_	2	2.6698	565.272
A2AWA9	889	Rabgap1	K	1	0.00205752	72.29	_QK(cr)LIDAEDEK_	2	-2.4951	628.822
A2AWA9	763	Rabgap1	K	1	0.0277936	45.384	_TSK(cr)DDLLLTDFEGALK_	3	1.2605	611.988
A2BE28	483	Las1l	K	1	2.44e-06	86.214	_AMGQVLPDEEQEK(cr)LLR_	3	1.6495	642
A2BE28	550	Las1l	K	1	0.019063	63.216	_DVK(cr)QEEK_	2	-2.8143	472.24
A2BE28	146	Las1l	K	1	0.011207	73.039	_HNLTHK(cr)K_	3	0.22616	315.847
A2BH40	1932	Arid1a	K	1	2.24e-05	116.24	_SAEATK(cr)ESSK_	2	2.4166	553.272
A2RTL5	196	Rsrc2	K	1	0.0130718	71.451	_EK(cr)EMVEK_	2	-1.4135	480.739
A2RTL5	201	Rsrc2	K	1	0.0201698	61.679	_EMVEK(cr)QK_	2	0.67566	480.247
A2RTL5	275	Rsrc2	K	1	0.0196841	69.812	_FAEQEK(cr)K_	2	0.64907	474.245
A3KGK3	1870	Fer1l4	K	1	0.0182253	77.058	_EAQAGK(cr)K_	3	0.55166	267.148
A3KGV1	736	Odf2	K	1	0.00797731	78.759	_EQALSK(cr)ER_	2	0.40297	514.772
A3KGV1	304	Odf2	K	1	0.0273469	54.65	_LAEADSEK(cr)AR_	2	-2.0174	579.293
A3KGV1	730	Odf2	K	1	0.00175852	66.004	_QVEQTK(cr)EQALSK_	3	-1.853	486.26
B1AXP6	10	Tomm5	K	1	0.000510113	68.972	_IEGLAPK(cr)LDPEEMK_	3	1.4289	546.62
B1AY13	348	Usp24	K	1	0.00392647	86.898	_SVEEK(cr)DLK_	2	2.1727	508.269
B1AZI6	943	Thoc2	K	1	0.0133598	81.296	_LLEEEK(cr)K_	2	-0.39629	478.769
B1AZP2	944	Dlgap4	K	1	0.0276747	51.998	_DK(cr)ASDAGDK_	2	0.76059	487.725
B2RSH2	277	Gnai1	K	1	0.00126008	101.65	_DLFEEK(cr)IK_	2	0.55529	545.295
B2RSH2	197	Gnai1	K	1	0.000878078	72.891	_DLHFK(cr)MFDVGGQR_	3	0.46839	539.933
B2RSH2	271	Gnai1	K	1	0.0117309	83.998	_K(cr)DLFEEK_	2	-0.40407	488.753
B2RSH2	192	Gnai1	K	1	0.00484544	56.339	_TTGIVETHFTFK(cr)DLHFK_	4	1.3473	523.024
B2RXC1	527	Trappc11	K	1	0.000485782	99.283	_ASTLK(cr)DEQK_	2	-0.44379	544.285
B2RXS4	1438	Plxnb2	K	1	0.000120769	77.776	_HQVEK(cr)GPVDAVQK_	3	-1.0848	501.604
B2RY56	173	Rbm25	K	1	0.012558	60.255	_AQLDEWK(cr)AK_	2	-0.14863	578.803
B2RY56	448	Rbm25	K	1	0.021339	58.274	_EK(cr)EAAYQER_	2	-0.87408	596.286
B2RY56	535	Rbm25	K	1	0.003047	79.659	_EK(cr)EELEEIR_	2	-1.3063	621.814
B2RY56	522	Rbm25	K	1	0.00244139	83.226	_EK(cr)EMEADERDR_	3	0.83612	492.553
B2RY56	486	Rbm25	K	1	0.0116799	76.064	_EMAK(cr)EAK_	2	1.1314	437.721
B2RY56	472	Rbm25	K	1	2.09e-05	107.65	_EYEK(cr)EAEREEER_	3	1.3332	555.585
B2RY56	729	Rbm25	K	1	0.000572665	101.3	_GTVNTEEK(cr)R_	2	1.3992	551.28
B2RY56	692	Rbm25	K	0.998738	0.0382622	54.457	_KLPVDSVFNK(cr)FEDEDSDDVPR_	3	-0.43424	840.403
B2RY56	294	Rbm25	K	1	0.00962557	79.474	_LEEEK(cr)GK_	2	2.3353	450.737
B2RY56	155	Rbm25	K	1	0.000376411	69.721	_LLHDLQIGEK(cr)K_	3	1.4908	454.598
Q9CR59	150	Gadd45gip1	K	1	0.0101616	83.168	_IQADK(cr)ER_	2	-0.57981	464.248
B9EJR8	832	Heatr2	K	1	0.0389481	52.579	_ETEAVVHK(cr)HR_	4	-1.7314	319.172
B9EKI3	691	Tmf1	K	1	0.00175561	71.806	_AK(cr)EELSGALEK_	3	0.70414	414.891
D3YXK2	54	Safb	K	1	2.56e-52	195.38	_NLDSSGNK(cr)SVLMER_	3	-0.48603	539.935
D3YXK2	750	Safb	K	1	0.0446505	56.087	_RDDAYWPEAK(cr)R_	3	-1.3561	492.241
D3YXK2	559	Safb	K	0.999829	0.0445268	55.546	_SK(cr)DADDQKPGPSER_	3	0.014907	533.253
D3YXK2	629	Safb	K	1	0.00499166	72.2	_SVVSFDK(cr)VK_	2	-1.3367	538.803
D3YZP9	279	Ccdc6	K	1	6.21e-09	90.453	_AAQLQHSEK(cr)MAQYLEEER_	3	2.7584	743.692
D3YZP9	111	Ccdc6	K	1	1.25e-06	72.898	_AEQEEEFISNTLFK(cr)K_	3	0.46756	627.647
D3YZP9	120	Ccdc6	K	1	1.24e-07	119.87	_EK(cr)ETLAVNYEK_	2	-0.84992	696.356
D3YZP9	192	Ccdc6	K	1	3.21e-59	175.8	_EK(cr)IDLENTLEQEQEALVNR_	3	0.20665	780.396
D3Z6Q9	39	Bin2	K	1	0.00460379	89.029	_TVETK(cr)DER_	2	-0.40439	523.262
E2JF22	1915	Piezo1	K	1	1.44e-18	102.39	_GTAVMETEHEEGEGK(cr)ETTER_	3	-0.5046	763.338
E9PV87	501	Talpid3	K	1	0.0188645	76.134	_GVQNNK(cr)K_	2	0.6242	428.238
E9Q1P8	243	Irf2bp2	K	1	0.0388994	46.129	_EK(cr)AQPAHR_	3	-1.3304	335.514
E9Q557	1262	Dsp	K	1	0.0014564	105.2	_DLK(cr)DEIVR_	2	-0.5965	528.29
E9Q557	1240	Dsp	K	1	4.39e-08	130.1	_EISMQK(cr)EDDSK_	3	0.9622	459.878
E9Q557	833	Dsp	K	1	0.0518804	53.968	_NDLNLK(cr)K_	2	-1.8874	456.761
E9Q557	1045	Dsp	K	1	8.55e-05	86.539	_NTK(cr)IEVLEEELR_	2	1.5681	770.914
E9Q557	1335	Dsp	K	1	0.0146863	69.598	_TIQDK(cr)NK_	2	-1.3364	457.751
E9Q557	1396	Dsp	K	1	0.0299947	43.208	_TTIHQLTMQK(cr)EEDTSGYR_	3	-2.506	736.02
E9Q634	763	Myo1e	K	1	0.0176792	53.448	_EK(cr)IDFADTVTK_	3	-0.96193	445.566
F6ZDS4	1111	Tpr	K	1	8.47e-08	88.075	_AIESMEQQLSELK(cr)K_	4	-1.1804	426.224
F6ZDS4	191	Tpr	K	1	0.000308394	102.4	_AK(cr)EELEAEK_	2	0.084841	557.785
F6ZDS4	1052	Tpr	K	1	1.8e-31	164.68	_AMVTSLEDSLNK(cr)EK_	3	-2.5092	544.943
F6ZDS4	1707	Tpr	K	1	2.44e-06	87.138	_DEPQEPTNK(cr)APEQQR_	3	-1.6679	612.29
F6ZDS4	1494	Tpr	K	1	1.76e-12	138.55	_DLDAK(cr)IIDIQEK_	2	0.84132	734.898
F6ZDS4	1646	Tpr	K	1	6.85e-15	153.81	_DQLTK(cr)EIEELK_	2	1.9992	707.377
F6ZDS4	1652	Tpr	K	1	0.020528	61.691	_EIEELK(cr)QR_	2	1.7089	556.801
F6ZDS4	414	Tpr	K	1	0.0231961	48.568	_DQMEK(cr)EMLEK_	3	3.1606	450.209
F6ZDS4	419	Tpr	K	1	0.00921435	71.451	_EMLEK(cr)IGK_	2	0.39977	508.278
F6ZDS4	339	Tpr	K	1	6.04e-22	162.37	_EAK(cr)EQQASMEEK_	2	3.51	738.338
F6ZDS4	649	Tpr	K	1	1.31e-11	101.42	_EEQETTSSK(cr)IAELQHK_	3	0.57588	642.653
F6ZDS4	1489	Tpr	K	1	0.00485977	67.519	_EGIQK(cr)DLDAK_	2	2.7967	592.812
F6ZDS4	1281	Tpr	K	1	0.0114582	72.434	_EK(cr)EIAETR_	2	0.30167	522.272
F6ZDS4	289	Tpr	K	1	8.01e-06	122.39	_EK(cr)GNEILELK_	2	-1.5099	620.843
F6ZDS4	760	Tpr	K	1	0.019382	64.265	_EK(cr)IDSEK_	3	2.7786	306.159
F6ZDS4	765	Tpr	K	1	0.0284206	42.345	_IDSEK(cr)LQNEQLEK_	3	-0.79597	547.949
F6ZDS4	1089	Tpr	K	1	9.09e-06	134.13	_EK(cr)QELQDDK_	3	0.79907	400.863
F6ZDS4	1096	Tpr	K	1	0.0140589	75.652	_QELQDDK(cr)R_	2	-0.91575	550.273
F6ZDS4	1322	Tpr	K	1	0.00268885	93.096	_EK(cr)VQVTAK_	2	-0.085078	485.782
F6ZDS4	1328	Tpr	K	1	1.59e-15	109.48	_VQVTAK(cr)TMAQHEELMK_	3	0.48874	637.994
F6ZDS4	438	Tpr	K	1	5.3e-08	96.208	_ELENANDLLSATK(cr)R_	2	0.75312	821.426
F6ZDS4	1179	Tpr	K	1	0.00372253	73.273	_EQVSK(cr)MTSIR_	2	1.5418	623.827
F6ZDS4	1080	Tpr	K	1	1.3e-15	138.55	_ESAEFQTQLEK(cr)K_	3	0.47952	502.588
F6ZDS4	233	Tpr	K	1	6e-06	107.35	_ESNTTK(cr)GELQLK_	2	-0.54507	708.372
F6ZDS4	239	Tpr	K	1	7.31e-09	89.468	_GELQLK(cr)LDELQASDVAVK_	3	0.003778	675.369
F6ZDS4	507	Tpr	K	1	0.000168029	99.283	_EVEAK(cr)APILK_	2	-1.094	583.345
F6ZDS4	847	Tpr	K	1	0.00682445	69.03	_GANEK(cr)LAVAEVR_	3	0.86948	442.245
F6ZDS4	1012	Tpr	K	1	0.0111529	73.168	_GQPGDRDDVDDLK(cr)SQLR_	3	0.67894	661.324
F6ZDS4	334	Tpr	K	1	0.021788	51.445	_HVEDLLTK(cr)LK_	3	-0.78483	421.915
F6ZDS4	773	Tpr	K	1	2.01e-06	82.865	_LQNEQLEK(cr)LQEQVTDLR_	3	1.9836	718.046
F6ZDS4	318	Tpr	K	1	0.000534178	62.203	_LEEQMNGLK(cr)TSNEHLQK_	3	1.8109	689.677
F6ZDS4	926	Tpr	K	1	0.000188376	90.15	_LEHEISHLK(cr)K_	4	-0.97519	326.186
F6ZDS4	537	Tpr	K	1	0.00864426	64.121	_LEQAMK(cr)EIQR_	2	-1.8039	657.348
F6ZDS4	1069	Tpr	K	1	0.000140268	73.415	_LK(cr)ESAEFQTQLEK_	3	-0.40566	540.282
F6ZDS4	951	Tpr	K	1	0.000335152	75.739	_NLDVQLLDTK(cr)R_	2	0.47969	691.886
F6ZDS4	1421	Tpr	K	1	5.69e-25	135.47	_NQQLINQQK(cr)DPDTEEYRK_	3	1.3981	772.38
F6ZDS4	1026	Tpr	K	1	1.22e-11	148.41	_QAEEQVNDLK(cr)ER_	3	-0.12767	509.586
F6ZDS4	1609	Tpr	K	1	2.74e-40	183.41	_QDLQDK(cr)TTEEQLR_	2	1.263	836.413
F6ZDS4	373	Tpr	K	1	1.29e-18	140.96	_SAADDSEAK(cr)SNELTR_	3	-2.1753	554.592
F6ZDS4	908	Tpr	K	1	0.00582124	84.615	_SETETK(cr)QR_	2	1.9942	523.759
F6ZDS4	1484	Tpr	K	1	0.00166697	98.048	_TEK(cr)EGIQK_	3	1.1718	334.182
F6ZDS4	999	Tpr	K	1	0.00629405	72.583	_TGK(cr)GQPGDRDDVDDLK_	3	-0.16414	595.287
F6ZDS4	409	Tpr	K	1	3.35e-30	135.09	_TIQDHLLQVEESK(cr)DQMEK_	4	-0.46445	560.528
F6ZDS4	1509	Tpr	K	1	0.0151652	79.474	_TITQVK(cr)K_	2	0.55715	443.274
F6ZDS4	171	Tpr	K	1	0.00194293	78.324	_TK(cr)ELETAQDR_	2	0.11404	629.817
F6ZDS4	278	Tpr	K	1	0.00581818	69.864	_TK(cr)TDELLALGR_	3	0.56187	428.91
F6ZDS4	1581	Tpr	K	1	0.00621425	69.815	_TLSEK(cr)ETEAR_	2	-1.8459	616.312
F6ZDS4	1338	Tpr	K	1	8.52e-06	104.24	_TM(ox)AQHEELMK(cr)K_	3	-1.0217	477.232
F6ZDS4	1523	Tpr	K	1	0.00602258	59.227	_TQFEELK(cr)AQQNK_	3	0.086452	511.263
F6ZDS4	1213	Tpr	K	1	0.00765588	74.841	_VLK(cr)DEVSK_	2	-0.0028294	493.282
F6ZDS4	502	Tpr	K	1	0.0145997	52.79	_YLDEIVK(cr)EVEAK_	3	-0.25025	501.936
F8VQB6	1214	Myo10	K	1	0.0123433	74.92	_SK(cr)QEALK_	2	3.6307	436.248
G5E870	622	Trip12	K	1	0.0102893	73.616	_LTHQDK(cr)K_	3	0.35335	313.175
G5E870	1210	Trip12	K	1	0.00752478	81.263	_NEK(cr)DAVGR_	2	0.42279	478.743
L0N7N1	807	kif14	K	1	0.0129277	63.624	_EK(cr)FEQAEK_	2	-0.85387	538.767
O08528	346	Hk2	K	1	8.38e-06	82.705	_DVSDIEDDK(cr)DGIQK_	3	-0.51017	548.925
O08528	176	Hk2	K	1	0.0286982	54.343	_GFK(cr)SSGVEGR_	2	1.8507	546.278
O08528	501	Hk2	K	1	6.93e-23	120.9	_VEMEQGLSK(cr)ETHEAAPVK_	3	-0.11625	684.342
O08539	170	Bin1	K	1	0.0211958	63.419	_DEAK(cr)IAK_	2	2.5762	421.735
O08539	570	Bin1	K	1	0.0287682	41.825	_ESDWNQHK(cr)ELEK_	3	-2.9391	537.586
O08579	148	Emd	K	1	5.69e-13	130.72	_DDIFSSLEEEGK(cr)DR_	2	-0.62939	854.389
O08585	135	Clta	K	1	0.00691903	73.499	_QEAEWK(cr)EK_	2	-2.8454	558.272
O08585	216	Clta	K	1	0.0181649	71.379	_QAK(cr)DVSR_	2	1.3986	436.235
O08585	155	Clta	K	1	7.76e-05	111.63	_QDEQLQK(cr)TK_	3	1.0882	395.875
O08663	58	Metap2	K	1	0.00268996	61.963	_GAVSAVQQELDK(cr)ESGALVDEVAK_	4	-0.52835	603.563
O08663	155	Metap2	K	1	0.00956387	91.318	_TTSEEK(cr)K_	2	-0.85833	445.727
O08709	56	Prdx6	K	1	0.0297821	46.796	_AAK(cr)LAPEFAK_	2	-1.9294	557.319
O08709	215	Prdx6	K	1	0.01629	78.77	_ELPSGK(cr)K_	2	-2.2818	413.737
O08709	209	Prdx6	K	1	2.31e-05	108.56	_GVFTK(cr)ELPSGK_	3	2.1574	410.896
O08709	106	Prdx6	K	1	0.000183171	89.266	_LPFPIIDDK(cr)GR_	2	0.68764	669.874
O08709	182	Prdx6	K	1	0.000334399	93.096	_PVATPVDWK(cr)K_	3	2.0973	403.561
O08709	141	Prdx6	K	1	6.42e-05	102.52	_VVFIFGPDK(cr)K_	3	0.44543	406.569
O08749	430	Dld	K	1	3.36e-08	111.83	_AK(cr)TNADTDGMVK_	2	1.0506	659.819
O08749	143	Dld	K	1	0.00960112	58.098	_ALTGGIAHLFK(cr)QNK_	3	0.012489	522.631
O08749	410	Dld	K	1	2.51e-06	90.759	_SEEQLK(cr)EEGIEFK_	3	1.2803	545.27
O08749	417	Dld	K	1	5.15e-12	112.34	_SEEQLKEEGIEFK(cr)IGK_	3	0.83539	644.67
O08749	283	Dld	K	1	0.0180103	78.77	_VTGATK(cr)K_	2	0.75228	386.732
O08756	107	Hsd17b10	K	1	7.27e-05	91.313	_NK(cr)IHTLEDFQR_	3	-2.9457	490.256
O08784	31	Tcof1	K	1	0.0296729	63.624	_EVK(cr)EQSGQK_	2	-0.55599	550.783
O08788	349	Dctn1	K	1	2.2e-05	76.378	_AEIEEK(cr)GSDGAASSYQLK_	3	-0.046657	650.981
O08788	329	Dctn1	K	1	5.01e-41	182.57	_AESLQQEVEALK(cr)ER_	2	0.46378	849.439
O08788	567	Dctn1	K	1	0.0304885	51.286	_AHAK(cr)AIEMELR_	3	-1.4803	446.24
O08788	385	Dctn1	K	1	6.56e-06	105.65	_DLSSSEK(cr)QEHVK_	3	-1.1205	485.576
O08788	390	Dctn1	K	1	0.0303767	48.423	_QEHVK(cr)LQK_	3	0.47331	359.873
O08788	290	Dctn1	K	1	0.0080824	78.939	_EALEAK(cr)ER_	2	0.24166	507.267
O08788	68	Dctn1	K	1	0.000361939	95.477	_GK(cr)NDGTVQGR_	2	1.277	550.278
O08788	962	Dctn1	K	1	2.67e-05	96.866	_IK(cr)GEELSEANVR_	2	-1.56	706.873
O08788	453	Dctn1	K	1	0.0156564	63.216	_NLNLEEK(cr)VR_	3	0.29146	394.887
O08788	264	Dctn1	K	1	1.32e-08	128.22	_SK(cr)MQEQQADLQR_	3	-0.70478	510.584
O08795	180	Prkcsh	K	1	0.000314213	96.745	_AAK(cr)EEAERPEK_	3	-0.25247	442.561
O08795	188	Prkcsh	K	1	0.000672241	89.805	_EEAERPEK(cr)EAK_	3	0.49385	461.897
O08795	191	Prkcsh	K	1	0.00441181	99.305	_EAK(cr)DQHR_	2	-2.3992	476.236
O08795	124	Prkcsh	K	1	2.54e-17	148.7	_EK(cr)ESLQQLAEVTR_	2	0.14249	799.923
O08795	166	Prkcsh	K	1	0.000586314	96.342	_LLELQAGK(cr)K_	3	1.7334	356.553
O08795	369	Prkcsh	K	1	0.00857189	76.228	_SK(cr)FEEVER_	2	-1.2668	546.272
O08808	477	Diaph1	K	1	0.00940112	91.853	_ATELEK(cr)K_	2	0.47514	443.748
O08808	1066	Diaph1	K	1	2.35e-07	96.673	_DVQNFPAATDEK(cr)DK_	3	-1.5005	549.262
O08808	1110	Diaph1	K	1	0.000130668	73.36	_ELGDYFVFDPK(cr)K_	3	-1.8014	509.257
O08808	494	Diaph1	K	1	0.0144199	51.436	_HELQVEMK(cr)K_	3	3.0482	403.881
O08808	821	Diaph1	K	1	0.00222128	84.365	_KDQEGGEEK(cr)K_	3	0.27601	405.867
O08808	193	Diaph1	K	1	1.84e-14	130.27	_LHDEK(cr)EETSGNYDSR_	3	-0.17731	616.606
O08808	511	Diaph1	K	1	0.0152333	51.76	_LQDLQGEK(cr)DALDSEK_	3	-0.28047	586.292
O08808	471	Diaph1	K	1	2.46e-05	113.24	_SEAK(cr)ATELEK_	2	-0.01036	587.304
O08808	1248	Diaph1	K	1	0.000496095	72.433	_SEGVPTILEEAK(cr)ELVGR_	3	3.5119	632.342
O08810	62	Eftud2	K	1	4.9e-17	70.57	_DLDEDEDEDEDDVGEHEDDHPGMEVVLHEDK(cr)K_	5	0.25763	761.312
O08810	789	Eftud2	K	1	9.27e-05	78.69	_FK(cr)ILDAVVAQEPLHR_	3	-0.64708	602.009
O08848	216	Trove2	K	1	0.000206155	92.856	_EK(cr)ALSVEAEK_	2	2.6672	586.314
O08848	239	Trove2	K	1	1.19e-13	100.45	_TK(cr)DDLEVIHLIEEHQLVR_	4	2.1382	564.556
O08915	33	Aip	K	1	1.31e-05	78.166	_GELPDFQDGTK(cr)ATFHFR_	3	-2.4105	678.662
O08915	66	Aip	K	0.999984	0.0449539	49.448	_GKPMELIVGK(cr)K_	3	0.021613	423.253
O08915	316	Aip	K	1	0.0122785	76.619	_QK(cr)DEEDK_	2	-0.99979	480.219
O08917	340	Flot1	K	1	0.00547401	72.2	_AEAEQMAK(cr)K_	2	-0.68317	537.268
O08917	174	Flot1	K	1	0.0280973	54.343	_TAQVQK(cr)DAR_	2	2.3782	542.791
O08997	38	Atox1	K	1	2.31e-07	88.101	_LGGVEFNIDLPNK(cr)K_	3	-0.5404	537.963
O09044	194	Snap23	K	1	0.00508544	97.093	_ADTNK(cr)NR_	2	-0.72623	443.723
O09044	64	Snap23	K	1	2.05e-16	143.05	_IEEGMDQINK(cr)DMR_	2	-0.63247	823.879
O09044	189	Snap23	K	1	0.00656181	70.028	_ITEK(cr)ADTNK_	3	0.13798	363.193
O09101	2	Pigf	K	1	0.0190631	63.816	_MK(cr)DTDIK_	2	0.10045	459.734
O09106	476	Hdac1	K	1	0.0208729	63.419	_GVK(cr)EEVK_	2	0.47977	428.742
O09106	464	Hdac1	K	0.999999	0.0111367	69.03	_KEVTEEEK(cr)TK_	3	-1.6614	430.226
O09106	466	Hdac1	K	0.99618	0.031081	62.466	_TK(cr)EEKPEAK_	3	-2.3573	376.536
O09106	143	Hdac1	K	1	3.51e-05	62.94	_QQTDIAVNWAGGLHHAK(cr)K_	4	-1.4058	511.27
O09106	449	Hdac1	K	0.83002	0.00230779	72.891	_TEDEK(cr)EKDPEEK_	3	0.37914	515.57
O09106	451	Hdac1	K	0.506388	0.0174964	59.227	_TEDEKEK(cr)DPEEK_	4	1.2776	386.93
O09159	728	Man2b1	K	1	0.0222125	55.98	_DDWGK(cr)EVISR_	2	-3.1005	636.815
O09167	122	Rpl21	K	1	8.09e-05	124.67	_EK(cr)GTWVQLK_	3	0.14978	386.217
O09167	129	Rpl21	K	1	0.0225917	66.546	_GTWVQLK(cr)R_	2	-0.10082	528.303
O09167	36	Rpl21	K	1	0.03536	56.548	_K(cr)GDIVDIK_	2	0.16292	478.277
O09167	110	Rpl21	K	1	0.00644355	85.676	_VK(cr)ENDQK_	2	-0.60707	464.74
O09167	115	Rpl21	K	1	0.00966938	83.869	_VKENDQK(cr)K_	3	-0.063876	352.861
O35047	159	Psmc3ip	K	1	4.1e-05	84.297	_AATNHVTPEEK(cr)EK_	3	-2.6304	507.923
O35129	216	Phb2	K	1	0.00045643	99.568	_AQFLVEK(cr)AK_	2	-0.36846	551.319
O35129	236	Phb2	K	1	5.19e-12	92.133	_IVQAEGEAEAAK(cr)MLGEALSK_	4	-0.25714	529.027
O35129	224	Phb2	K	1	8.31e-05	77.42	_QK(cr)IVQAEGEAEAAK_	3	0.71717	513.939
O35134	1382	Polr1a	K	1	4.7e-09	116	_ATQK(cr)DLNDTEDSGR_	2	1.298	809.371
O35143	49	Atpif1	K	1	0.0264947	63.397	_EAGGAFGK(cr)R_	2	-0.099689	480.749
O35143	52	Atpif1	K	1	0.00545199	93.649	_EK(cr)AEEDR_	2	-0.49344	472.72
O35215	110	Ddt	K	1	2.57e-16	143.42	_FFPLEAWQIGK(cr)K_	2	3.4202	766.419
O35226	135	Psmd4	K	1	2.58e-30	131.54	_EK(cr)VNVDIINFGEEEVNTEK_	4	-0.59757	569.284
O35226	81	Psmd4	K	1	0.00807581	68.224	_LHTVQPK(cr)GK_	3	1.6932	359.213
O35286	614	Dhx15	K	1	0.0309486	54.722	_AADEAK(cr)MR_	2	-0.15407	480.234
O35286	515	Dhx15	K	1	6.86e-06	88.021	_SNLGSVVLQLK(cr)K_	3	0.57989	451.942
O35326	163	Srsf5	K	1	0.00153765	87.184	_NAIEK(cr)LSGK_	2	1.4362	514.293
O35326	143	Srsf5	K	1	1.32e-07	92.545	_QAGEVTFADAHRPK(cr)LNEGVVEFASYGDLK_	4	-0.93136	804.904
O35326	125	Srsf5	K	1	0.0313288	42.031	_VSWQDLK(cr)DFMR_	2	-1.3509	746.866
O35343	47	Kpna4	K	1	0.037245	50.966	_DEHLLK(cr)R_	3	-0.29225	326.85
O35344	47	Kpna3	K	1	0.0114287	85.212	_RDEHLLK(cr)K_	4	0.52516	277.413
O35350	24	Capn1	K	1	0.0275461	58.955	_DK(cr)ELGLGR_	2	1.429	478.264
O35350	460	Capn1	K	1	0.00266042	64.103	_ELAGQPVHLK(cr)R_	3	2.9493	439.254
O35381	110	Anp32a	K	1	2.49e-09	138.76	_DLSTIEPLK(cr)K_	2	-0.18054	606.348
O35381	99	Anp32a	K	1	0.000586094	82.831	_HLNLSGNK(cr)IK_	3	-0.2403	397.9
O35381	101	Anp32a	K	1	0.0019811	68.536	_IK(cr)DLSTIEPLK_	3	-0.062273	442.262
O35381	68	Anp32a	K	1	0.0295833	63.076	_K(cr)LELSENR_	2	-4.0704	528.788
O35459	230	Ech1	K	1	3.01e-07	85.469	_K(cr)MMADEALDSGLVSR_	3	0.69845	564.276
O35551	183	Rabep1	K	1	0.00397677	91.701	_AQEDAEK(cr)LR_	2	0.68308	564.288
O35551	201	Rabep1	K	1	0.00135559	86.911	_DK(cr)LTEAEDK_	2	-0.91779	558.775
O35551	578	Rabep1	K	1	0.017107	52.247	_EK(cr)QELEDFLK_	3	0.42979	449.566
O35551	216	Rabep1	K	1	0.00146107	101.65	_ELEASK(cr)VK_	2	0.058665	486.274
O35551	318	Rabep1	K	0.5	0.0276295	62.162	_K(cr)KDQEEDEQQR_	3	0.37456	500.902
O35551	319	Rabep1	K	0.5	0.0276295	62.162	_K(cr)KDQEEDEQQR_	3	0.37456	500.902
O35551	701	Rabep1	K	1	0.00202002	67.93	_TAADHMEEK(cr)LK_	3	-2.0576	447.555
O35551	755	Rabep1	K	1	0.0148846	60.345	_VEK(cr)GQLESTLR_	2	-0.33958	664.364
O35566	127	Cd151	K	1	0.00639342	68.536	_ENLK(cr)DTMVK_	2	-2.0811	573.297
O35566	7	Cd151	K	1	0.0147485	79.474	_GEFNEK(cr)K_	3	0.44432	307.156
O35593	246	Psmd14	K	1	0.000359528	68.168	_HNESVVK(cr)EMLELAK_	3	-0.7551	565.631
O35593	222	Psmd14	K	1	0.0170343	55.676	_MLLNLHK(cr)K_	3	1.4318	355.548
O35593	277	Psmd14	K	1	0.00922112	72.928	_NVGK(cr)QDPK_	2	1.6934	477.256
O35621	158	Pmm1	K	1	0.031323	50.297	_IEFSELDK(cr)K_	2	4.8886	588.811
O35639	169	Anxa3	K	1	8.83e-05	83.204	_DESLK(cr)VDEHLAK_	3	0.071733	484.584
O35639	176	Anxa3	K	1	0.00302728	95.502	_VDEHLAK(cr)K_	3	-0.25321	336.522
O35643	26	Ap1b1	K	1	0.00809269	71.501	_AELNSDK(cr)K_	3	1.1342	324.838
O35643	282	Ap1b1	K	1	0.0115111	47.971	_DLDYYATLLK(cr)K_	3	-0.48581	470.922
O35648	117	Cetn3	K	1	0.0201536	55.335	_LFDDDDSGK(cr)ISLR_	2	0.20969	774.881
O35658	88	C1qbp	K	1	1.03e-05	77.776	_AFVEFLTDEIK(cr)EEK_	3	0.75483	589.301
O35658	91	C1qbp	K	0.999273	7.98e-08	101.3	_AFVEFLTDEIKEEK(cr)K_	3	-0.21071	632
O35685	105	Nudc	K	1	5.89e-25	130.02	_AETPGPQIK(cr)ELTDEEAER_	2	0.94302	1041.01
O35685	328	Nudc	K	1	7.28e-06	80.632	_FMDQHPEMDFSK(cr)AK_	3	-1.7618	593.601
O35685	251	Nudc	K	1	0.0279467	48.284	_INK(cr)MEWWNR_	2	0.1705	672.83
O35685	276	Nudc	K	1	4.89e-81	211.06	_INPENSK(cr)LSDLDSETR_	2	-1.1839	943.461
O35685	315	Nudc	K	0.999994	0.0410599	60.436	_KQEILK(cr)K_	3	-0.05736	318.871
O35685	39	Nudc	K	1	0.00414492	50.077	_K(cr)TDFFIGGEEGMAEK_	3	-1.9248	576.271
O35685	68	Nudc	K	1	0.000558303	69.331	_LITQTFNHHNQLAQK(cr)AR_	4	0.37928	522.783
O35685	122	Nudc	K	1	0.000252178	110.39	_LQLEIDQK(cr)K_	2	0.29958	591.84
O35685	268	Nudc	K	1	7.17e-17	147.26	_LVTSDPEINTK(cr)K_	4	1.0366	353.946
O35685	155	Nudc	K	0.965061	1e-11	103.88	_QDAEDEEDEEDEK(cr)DKGK_	4	-0.26591	519.965
O35685	157	Nudc	K	0.998586	1.57e-17	124.63	_QDAEDEEDEEDEKDK(cr)GK_	3	-0.043725	692.95
O35685	298	Nudc	K	1	7.72e-05	80.96	_QK(cr)SMGLPTSDEQK_	3	1.2269	506.249
O35685	309	Nudc	K	1	3.06e-12	132.79	_SMGLPTSDEQK(cr)K_	2	0.93327	694.84
O35685	248	Nudc	K	1	5.71e-08	128.81	_VVTVHLEK(cr)INK_	4	0.61854	337.705
O35691	201	Pnn	K	1	0.0137837	76.774	_AK(cr)QTELR_	2	1.3177	457.259
O35691	136	Pnn	K	1	7.21e-10	122.33	_DLIQDQNMDEK(cr)GK_	2	0.74309	801.377
O35691	292	Pnn	K	1	0.0022963	97.635	_EK(cr)EHQVVR_	3	0.3498	364.865
O35691	156	Pnn	K	1	0.00103606	78.324	_FK(cr)QESTVATER_	2	-0.30275	682.346
O35704	222	Sptlc1	K	1	0.00149815	68.536	_LLK(cr)EQEIEDQK_	3	0.21321	480.924
O35737	349	Hnrnph1	K	1	0.000699559	115.71	_DK(cr)ANM(ox)QHR_	2	0.49727	542.254
O35737	167	Hnrnph1	K	1	0.00489247	57.366	_STGEAFVQFASQEIAEK(cr)ALK_	4	2.1171	556.289
O35737	347	Hnrnph1	K	1	5.59e-34	123.12	_VTGEADVEFATHEDAVAAM(ox)SK(cr)DK_	4	1.9936	627.042
O35841	180	Api5	K	1	5.45e-31	166.48	_EVEELILTESK(cr)K_	2	0.38051	743.406
O35857	138	Timm44	K	1	0.0010044	74.853	_ESLDEVSK(cr)SDLGR_	2	0.95002	751.87
O35857	237	Timm44	K	1	1.36e-08	86.453	_VFEANEEALGVVLHK(cr)DSK_	3	-2.2773	685.025
O35864	299	Cops5	K	1	0.0190726	65.246	_SEDK(cr)LAK_	2	0.35314	429.732
O35874	239	Slc1a4	K	1	0.0122928	60.157	_K(cr)LGPEGEDLIR_	2	-1.1819	647.854
O35887	281	Calu	K	1	2.59e-07	100.22	_HLVYESDQNK(cr)DGK_	3	-1.1302	534.258
O35887	84	Calu	K	1	1e-27	155.79	_IDDDK(cr)DGFVTVDELK_	3	-1.961	592.956
O35887	165	Calu	K	1	4.5e-06	98.943	_MADK(cr)DGDLIATK_	2	2.7746	673.337
O35887	251	Calu	K	1	0.012256	73.233	_MDK(cr)EETK_	2	2.3237	474.721
O35887	70	Calu	K	1	2.84e-08	115.68	_SFDQLTPEESK(cr)ER_	2	-0.84142	817.389
O35887	59	Calu	K	1	2.2e-17	80.496	_VHNDAQNFDYDHDAFLGAEEAK(cr)SFDQLTPEESK_	4	1.4596	959.68
O35900	13	Lsm2	K	1	0.012521	58.098	_SLVGK(cr)DVVVELK_	3	2.9692	451.938
O35927	948	Ctnnd2	K	1	0.00912603	81.296	_NK(cr)ELIGK_	2	-2.6328	435.258
O54774	370	Ap3d1	K	1	0.000220899	69.864	_ALDLLYGMVSK(cr)K_	3	-0.38789	469.264
O54774	29	Ap3d1	K	1	0.000166502	132.01	_NHK(cr)EDEAK_	2	-0.10289	519.746
O54833	75	Csnk2a2	K	0.998602	0.0482537	44.692	_ILKPVK(cr)K_	3	-0.061024	298.544
O54916	755	Reps1	K	1	1.97e-05	120.77	_NK(cr)ETNTVLAR_	2	-0.98621	607.33
O54941	112	Smarce1	K	1	1.55e-08	79.489	_DLTDEEK(cr)QEYLNEYEAEK_	3	2.5463	772.013
O54941	305	Smarce1	K	1	0.00208505	78.324	_EK(cr)EAAEQAER_	2	1.6859	614.794
O54941	284	Smarce1	K	1	8.48e-08	87.654	_VEVDMEK(cr)IAAEIAQAEEQAR_	3	-0.40001	766.714
O54946	39	Dnajb6	K	1	1.61e-11	119	_WHPDKNPENK(cr)EEAER_	4	-1.2594	487.48
O54946	60	Dnajb6	K	1	1.74e-07	88.768	_QVAEAYEVLSDAK(cr)K_	3	-2.0281	540.282
O54946	34	Dnajb6	K	1	2.25e-07	98.676	_WHPDK(cr)NPENK_	3	-1.103	444.883
O54962	54	Banf1	K	1	0.038292	64.711	_K(cr)DEDLFR_	2	1.0267	495.748
O54988	817	Slk	K	1	0.00908109	62.68	_IVTDSDSK(cr)TEELR_	2	1.6417	780.891
O54988	1163	Slk	K	1	0.000507054	68.044	_LK(cr)ELDEEHSQELK_	3	-1.4118	555.949
O55022	169	Pgrmc1	K	1	0.000704789	93.374	_YHHVGK(cr)LLK_	3	-2.7374	388.229
O55023	49	Impa1	K	1	7.91e-09	87.647	_SSPADLVTVTDQK(cr)VEK_	3	0.63254	595.647
O55028	184	Bckdk	K	1	0.000587296	100.25	_HIQDEK(cr)LVR_	3	0.55503	402.559
O55029	336	Copb2	K	1	0.0312729	48.532	_AMGDTEIK(cr)DGER_	2	0.0041376	695.319
O55047	465	Tlk2	K	1	0.0108157	70.908	_IHK(cr)ELDHPR_	4	-0.507	303.918
O55091	127	Impact	K	1	0.00225254	56.956	_SQITEPDPDVK(cr)K_	3	1.6862	475.58
O55102	12	Bloc1s1	K	1	0.0349879	44.425	_EHQAK(cr)QNER_	3	-1.6325	403.199
O55106	95	Strn	K	1	0.039616	60.91	_GQENLK(cr)K_	2	-0.94348	442.745
O55126	140	Gbas	K	1	5.38e-07	120.53	_LK(cr)ENQEFVNFR_	2	2.4558	746.383
O55128	13	Sap18	K	1	0.0163074	65.627	_VTQEEIK(cr)K_	2	2.3747	521.793
O55131	348	2019-09-07	K	1	0.00612582	86.794	_EHVAK(cr)MK_	2	0.06441	455.744
O55131	218	2019-09-07	K	1	0.00151019	98.048	_EIQEHK(cr)IK_	2	0.089885	546.806
O55131	372	2019-09-07	K	1	0.0017528	79.659	_LK(cr)DSEAELQR_	2	0.93636	628.828
O55131	394	2019-09-07	K	1	5.6e-06	98.942	_NLEAQHK(cr)ELEEK_	4	-0.92849	384.698
O55131	407	2019-09-07	K	1	1.98e-07	97.797	_QFEEEK(cr)ANWEAQQR_	3	1.264	620.955
O55131	386	2019-09-07	K	1	0.00712447	102.71	_RHEQMK(cr)K_	3	0.37374	342.183
O55131	297	2019-09-07	K	1	1.89e-17	98.175	_THMQDLK(cr)DVTNNVHYENYR_	4	-2.3545	612.037
O55137	42	Acot1	K	1	0.0119177	72.607	_DEK(cr)GALFR_	2	0.26346	502.264
O55142	45	Rpl35a	K	1	0.0138129	58.699	_DETEFYLGK(cr)R_	3	0.24382	442.551
O55142	66	Rpl35a	K	0.971079	0.00124529	83.633	_NNTVTPGGKPNK(cr)TR_	3	1.389	517.946
O55142	95	Rpl35a	K	1	0.010989	65.348	_SNLPAK(cr)AIGHR_	3	0.32963	411.235
O55143	143	Atp2a2	K	1	0.000632303	66.893	_AK(cr)DIVPGDIVEIAVGDK_	3	0.23185	603
O55143	158	Atp2a2	K	1	0.00361512	67.227	_DIVPGDIVEIAVGDK(cr)VPADIR_	3	0.98383	753.746
O55143	204	Atp2a2	K	1	0.00424306	103.74	_AVNQDK(cr)K_	2	2.3188	435.738
O55201	599	Supt5h	K	1	0.0350824	42.345	_DIVK(cr)VIDGPHSGR_	3	-0.67836	487.6
O55201	719	Supt5h	K	1	0.0173018	58.885	_GYIGVVK(cr)DATESTAR_	2	0.068149	817.923
O55201	576	Supt5h	K	1	0.0218081	52.716	_HQAVTQK(cr)K_	3	-2.3367	336.526
O70133	29	Dhx9	K	1	0.0192036	71.378	_AVGNK(cr)NR_	2	-0.30326	413.73
O70133	237	Dhx9	K	1	0.00731952	82.305	_EHGSNK(cr)K_	3	-2.0012	289.815
O70133	195	Dhx9	K	1	0.00326735	88.495	_EK(cr)IQGEYK_	3	1.4952	354.854
O70133	393	Dhx9	K	1	0.0152377	79.116	_ELLPVK(cr)K_	3	-2.706	298.86
O70133	266	Dhx9	K	1	1.19e-08	73.279	_QLYHLGVIEAYSGLTK(cr)K_	3	-4.1233	663.367
O70133	54	Dhx9	K	1	3.09e-06	73.498	_VEGFNYAGMGNSTNK(cr)K_	3	1.1105	595.614
O70194	181	Eif3d	K	1	5.66e-16	150.51	_EEMDFPQLMK(cr)MR_	2	-0.43369	811.872
O70230	235	Znf143	K	1	0.0228803	57.175	_SQQSGEK(cr)AFR_	2	1.5584	603.299
O70251	132	Eef1b	K	0.985477	0.0057619	84.615	_AK(cr)KPAVVAK_	3	0.19849	327.215
O70251	73	Eef1b	K	1	0.0132968	76.679	_ASLPGVK(cr)K_	2	0.40815	434.269
O70251	66	Eef1b	K	1	0.0267597	53.751	_EK(cr)ASLPGVK_	3	1.0461	332.862
O70251	7	Eef1b	K	1	3.53e-18	102.43	_GFGDLK(cr)TPAGLQVLNDYLADK_	3	-0.71095	768.402
O70251	129	Eef1b	K	1	0.00762035	80.688	_LAQYESK(cr)K_	3	-2.1182	345.522
O70251	185	Eef1b	K	1	1.72e-09	141.48	_LVPVGYGIK(cr)K_	3	0.98424	381.238
O70251	60	Eef1b	K	1	0.0101529	54.259	_WYNHIK(cr)SYEK_	3	-0.52617	479.238
O70252	54	Hmox2	K	1	0.0284058	44.511	_AENTQFVK(cr)DFLK_	3	-0.025932	503.265
O70252	258	Hmox2	K	1	7.48e-06	84.75	_ETLEDGLPVHDGK(cr)GDIR_	3	-0.28149	640.322
O70252	23	Hmox2	K	1	0.0267395	46.797	_NSMAPEK(cr)ENHTK_	3	-0.29398	485.23
O70310	67	Nmt1	K	1	4.82e-06	78.69	_EK(cr)GSDMESTQDQPVK_	3	0.85085	582.933
O70310	445	Nmt1	K	1	3.16e-11	96.208	_MK(cr)GFDVFNALDLMENK_	3	1.7945	647.315
O70311	478	Nmt2	K	1	2.45e-06	80.738	_LK(cr)GFDVFNALDLMENK_	3	-3.4174	641.329
O70318	125	Epb41l2	K	1	5.87e-05	100.38	_AK(cr)GDAEEMAQR_	2	-0.76634	637.296
O70318	166	Epb41l2	K	1	3.82e-16	133.16	_DK(cr)EETIQDTQEEK_	3	4.0209	554.256
O70318	367	Epb41l2	K	1	0.00243105	65.179	_ELEEK(cr)VSELHK_	3	0.23902	470.249
O70318	113	Epb41l2	K	1	6.92e-06	70.449	_EPTQADVEDQILGK(cr)EESLPEEESR_	3	1.3614	932.773
O70318	810	Epb41l2	K	1	0.00545165	66.809	_LPGEK(cr)GAHGGTAEQDPR_	3	1.5554	596.627
O70318	978	Epb41l2	K	1	3.13e-06	87.083	_VVVHK(cr)ETELAEEGEE_	2	1.3517	883.428
O70378	107	Emc8	K	1	8.71e-05	82.349	_DASPNQVAEK(cr)VASR_	2	4.3641	770.392
O70378	97	Emc8	K	1	2.16e-05	94.122	_VK(cr)DASPNQVAEK_	3	-0.19904	451.905
O70400	196	Pdlim1	K	1	0.00896047	57.175	_DSEVYK(cr)MLQEK_	3	-4.2544	479.903
O70400	201	Pdlim1	K	1	0.000308891	69.345	_MLQEK(cr)QELNEPPK_	3	2.8621	551.284
Q9JIP6	456	Fzd2	K	1	0.0265385	55.112	_HDGTK(cr)TEK_	3	-0.514	328.498
O70435	192	Psma3	K	1	0.00174357	98.048	_DVVK(cr)EVAK_	3	2.2856	319.187
O70435	230	Psma3	K	1	0.0178901	61.78	_HEIVPK(cr)DIR_	3	0.88908	392.224
O70435	206	Psma3	K	1	6.32e-06	102.4	_IIYIVHDEVK(cr)DK_	3	0.023622	513.952
O70435	65	Psma3	K	1	0.0166607	55.908	_LYEEGSNK(cr)R_	3	0.58258	388.528
O70435	174	Psma3	K	1	0.0016633	84.507	_QAAK(cr)TEIEK_	2	-0.32772	543.295
O70435	179	Psma3	K	1	8.19e-05	123.79	_TEIEK(cr)LQMK_	2	-0.17767	594.321
O70439	116	Stx7	K	1	0.0197793	67.897	_EK(cr)EFVAR_	2	0.3106	473.753
O70456	11	Sfn	K	1	0.00313707	83.081	_AK(cr)LAEQAER_	3	1.178	361.865
O70456	9	Sfn	K	1	0.00251995	94.85	_ASLIQK(cr)AK_	2	0.65622	463.787
O70456	87	Sfn	K	1	0.00154614	103.55	_EK(cr)VETELR_	2	0.27634	536.288
O70456	124	Sfn	K	1	0.0283481	57.047	_MK(cr)GDYYR_	2	-1.1421	500.731
O70456	159	Sfn	K	1	6.73e-16	143.46	_SAYQEAMDISK(cr)K_	2	-0.60145	719.848
O70456	77	Sfn	K	1	5.93e-17	135.23	_SNEEGSEEK(cr)GPEVK_	4	0.71159	397.435
O70456	82	Sfn	K	0.999937	1.05e-05	90.422	_SNEEGSEEKGPEVK(cr)EYR_	3	-0.13337	678.98
O70456	122	Sfn	K	1	0.00156201	111.28	_VFYLK(cr)MK_	2	1.786	498.783
O70456	68	Sfn	K	1	5.6e-16	109.36	_VLSSIEQK(cr)SNEEGSEEK_	3	-0.13739	654.316
O70456	140	Sfn	K	1	3.34e-21	148.96	_YLAEVATGDDK(cr)K_	2	-2.5394	689.348
O70492	61	Snx3	K	1	0.00123225	87.568	_TNLPIFK(cr)LK_	2	-1.8162	571.353
O70566	488	Diaph2	K	1	0.0166036	57.532	_AK(cr)VEENEQK_	2	-0.89597	571.788
O70591	94	Pfdn2	K	1	1.4e-10	102.52	_EVLPALEGNK(cr)EQIQK_	3	-0.56782	588.656
O70591	113	Pfdn2	K	1	0.0164717	66.299	_GK(cr)ELNEFR_	2	0.45456	530.775
O70591	111	Pfdn2	K	1	7.65e-13	125.54	_IIETLSQQLQAK(cr)GK_	3	0.12352	542.314
O70591	136	Pfdn2	K	0.999741	2.32e-25	122.98	_LMGEDEKPAAK(cr)ENSEGAGAK_	3	-1.586	700.669
O88271	47	Cfdp1	K	1	1.39e-09	113.25	_EDEVDGEEQAEK(cr)TK_	3	-0.1018	558.916
O88271	183	Cfdp1	K	1	0.000165325	100.93	_EVDAASK(cr)EAK_	3	0.7109	372.524
O88271	176	Cfdp1	K	1	0.000278569	91.62	_VTK(cr)EVDAASK_	3	0.49552	372.536
O88291	277	Znf326	K	1	0.000309172	86.772	_TDPK(cr)NEEEEK_	2	1.8184	643.791
O88342	484	Wdr1	K	1	0.000577946	97.734	_DEGK(cr)LLEAK_	2	0.21626	535.79
O88342	115	Wdr1	K	1	0.00161197	71.03	_DIAWTEDSK(cr)R_	3	0.43566	430.21
O88342	106	Wdr1	K	1	0.000634202	74.987	_IK(cr)DIAWTEDSK_	2	-1.07	687.351
O88342	569	Wdr1	K	1	0.0116472	72.325	_VK(cr)IQDAHR_	2	1.2494	517.791
O88447	68	Klc1	K	1	0.000311534	81.854	_KDDESNLVEEK(cr)SSMIR_	3	1.6771	649.982
O88477	345	Igf2bp1	K	1	0.00105066	109.66	_AEQEIMK(cr)K_	3	-0.37609	348.851
O88477	60	Igf2bp1	K	1	4.75e-06	88.163	_AIETFSGK(cr)VELQGK_	3	0.51295	525.619
O88477	66	Igf2bp1	K	1	0.0546684	58.815	_VELQGK(cr)R_	2	-0.36701	449.261
O88477	272	Igf2bp1	K	1	0.000700369	76.728	_DTK(cr)TADEVPLK_	2	-2.4687	642.838
O88477	280	Igf2bp1	K	1	0.00924271	59.579	_TADEVPLK(cr)ILAHNNFVGR_	3	0.94551	688.041
O88477	483	Igf2bp1	K	1	1.49e-08	112.17	_EENFFGPK(cr)EEVK_	3	-0.50594	507.58
O88477	487	Igf2bp1	K	1	0.000608387	84.687	_EEVK(cr)LETHIR_	3	2.1682	441.242
O88477	450	Igf2bp1	K	1	3.6e-08	128.36	_IAPPETPDSK(cr)VR_	3	-0.81274	459.917
O88477	301	Igf2bp1	K	1	0.000201678	115.29	_K(cr)VEQDTETK_	2	1.0361	573.288
O88477	76	Igf2bp1	K	1	0.0097885	52.49	_LEIEHSVPK(cr)K_	3	1.6483	416.571
O88477	213	Igf2bp1	K	1	8.65e-08	90.729	_LLVPTQYVGAIIGK(cr)EGATIR_	3	-0.87651	723.088
O88477	20	Igf2bp1	K	1	4.79e-10	81.884	_LYIGNLNESVTPADLEK(cr)VFAEHK_	4	0.41648	664.597
O88477	266	Igf2bp1	K	1	7.17e-05	87.568	_MILEIMHK(cr)EAK_	3	-0.70825	470.921
O88477	465	Igf2bp1	K	1	1.16e-11	103.79	_MVVITGPPEAQFK(cr)AQGR_	3	1.2135	633.005
O88477	228	Igf2bp1	K	1	0.0074283	67.214	_QTQSK(cr)IDVHR_	3	-1.4137	427.23
O88487	229	Dync1i2	K	1	4.93e-06	88.075	_DLEDK(cr)EGEIQAGAK_	3	0.3045	524.258
O88487	55	Dync1i2	K	1	0.00110983	55.755	_EAAVSVQEESDLEK(cr)K_	3	-0.95035	577.288
O88487	8	Dync1i2	K	1	0.0316397	48.998	_SDLK(cr)AELER_	2	2.6324	564.798
O88508	464	Dnmt3a	K	1	0.0280139	55.649	_VK(cr)EIIDER_	2	0.26647	535.298
O88513	124	Gmnn	K	1	4.56e-05	102.73	_EIEQK(cr)DSEIAR_	2	0.052463	693.349
O88522	270	Ikbkg	K	1	3.2e-30	130.56	_QQLQQAEEALVAK(cr)QELIDK_	3	1.5517	750.737
O88532	771	Zfr	K	1	0.0214007	62.463	_NK(cr)EGDDK_	2	0.51544	437.201
O88544	337	Cops4	K	1	0.0331308	47.506	_AEK(cr)IASQMITEGR_	3	-3.3071	501.261
O88545	110	Cops6	K	1	6.94e-05	112.13	_EEQFK(cr)QVFK_	2	-0.092521	625.824
O88554	301	Parp2	K	1	0.00509863	82.417	_TEK(cr)ELSDK_	2	-0.90627	509.259
O88569	112	Hnrnpa2b1	K	1	6.62e-07	102.65	_PGAHVTVK(cr)K_	2	0.131	502.798
O88569	168	Hnrnpa2b1	K	1	3.1e-41	142.39	_GFGFVTFDDHDPVDK(cr)IVLQK_	3	-0.075626	782.399
O88685	297	Psmc3	K	1	5.54e-05	67.902	_APSIIFIDELDAIGTK(cr)R_	3	1.1531	643.023
O88685	279	Psmc3	K	1	0.0131637	62.463	_DAFALAK(cr)EK_	3	-0.0034	354.194
O88685	281	Psmc3	K	1	2.12e-14	101.92	_EK(cr)APSIIFIDELDAIGTK_	3	-4.5626	676.702
O88685	433	Psmc3	K	1	5.65e-41	123.55	_GATELTHEDYMEGILEVQAK(cr)K_	3	0.22533	810.733
O88685	303	Psmc3	K	1	0.00306364	97.452	_RFDSEK(cr)AGDR_	2	-0.85402	624.802
O88685	176	Psmc3	K	1	1.27e-06	85.805	_VK(cr)AMEVDERPTEQYSDIGGLDK_	4	2.5926	637.811
O88685	73	Psmc3	K	1	1.42e-08	136.24	_VTHELQAMK(cr)DK_	2	0.49502	684.353
O88696	196	Clpp	K	1	7.2e-09	86.8	_GQATDIAIQAEEIMK(cr)LK_	3	-0.24419	643.012
O88735	601	Map7	K	1	0.0379577	62.546	_TETADK(cr)K_	2	2.9777	430.722
O88738	644	Birc6	K	1	0.00523289	83.998	_ESDEK(cr)AGK_	2	-2.0287	466.222
O88738	3922	Birc6	K	1	0.00770711	82.279	_NHEEK(cr)EK_	3	0.18202	327.826
O88844	65	Idh1	K	1	0.03236	59.35	_DAAEAIK(cr)K_	2	-0.25703	457.253
O88844	58	Idh1	K	1	5.01e-16	117.48	_DATNDQVTK(cr)DAAEAIK_	3	-0.83374	586.623
O88844	233	Idh1	K	1	1.15e-06	125.54	_DIFQEIYDK(cr)K_	3	0.3725	456.234
O88844	224	Idh1	K	1	8.66e-08	121.24	_FK(cr)DIFQEIYDK_	2	0.78807	757.382
O88967	469	Yme1l1	K	1	1.29e-12	146.59	_FDK(cr)SVDPEIIAR_	3	2.8468	486.593
O88967	533	Yme1l1	K	1	0.000130257	110.38	_SVEIDNK(cr)NK_	2	0.64329	557.791
O89017	127	Lgmn	K	1	0.00873332	70.056	_GDAEAVK(cr)GK_	2	-0.57317	471.748
O89079	293	Cope	K	1	2.77e-08	136.3	_EYQAK(cr)ENDFDR_	2	-0.12545	741.828
O89079	278	Cope	K	1	0.00731849	66.92	_YLSQLK(cr)DAHR_	3	0.36978	433.567
P00375	81	Dhfr	K	1	0.024169	63.565	_ELK(cr)EPPR_	2	-0.24924	468.761
P00375	174	Dhfr	K	1	2.25e-08	85.563	_LLPEYPGVLSEVQEEK(cr)GIK_	3	0.032556	732.731
P02468	1344	Lamc1	K	1	2.16e-08	118.21	_ADAAK(cr)ALAEEAAK_	2	-0.46069	663.849
P02468	1352	Lamc1	K	1	0.000182383	119.68	_ALAEEAAK(cr)K_	3	-0.50362	333.522
P02468	1039	Lamc1	K	1	0.0287506	60.436	_DK(cr)AAEHR_	3	0.53284	298.819
P02468	1091	Lamc1	K	1	3.95e-06	83.37	_EAQEVK(cr)DVDQNLMDR_	3	-3.7442	619.96
P02468	1320	Lamc1	K	1	0.000913368	77.062	_EHEVK(cr)NLLEK_	3	-2.4149	436.238
P02468	1423	Lamc1	K	1	0.00490485	88.495	_NK(cr)AHEAER_	2	0.44788	511.754
P02468	1402	Lamc1	K	1	0.00017261	104.22	_TIAEANEK(cr)TR_	2	0.87503	600.815
P02469	1263	Lamb1	K	1	0.0146135	54.199	_DVTEK(cr)MAQVEVK_	3	0.87155	482.25
P02469	1708	Lamb1	K	1	4.81e-17	123.42	_VESLIAQK(cr)TEESADAR_	3	-0.16753	605.643
P04104	193	Krt1	K	1	0.00309899	76.332	_EQIK(cr)SLNDK_	2	-0.48528	571.806
P05064	147	Aldoa	K	1	0.0285843	52.579	_DGADFAK(cr)WR_	2	1.2587	567.272
P05064	322	Aldoa	K	1	3.34e-22	163.99	_ENLK(cr)AAQEEYIK_	3	1.1879	501.928
P05064	42	Aldoa	K	1	3.33e-08	96.866	_GILAADESTGSIAK(cr)R_	2	0.3514	778.918
P05064	28	Aldoa	K	1	8.3e-19	108.71	_IVAPGK(cr)GILAADESTGSIAK_	3	-0.6424	656.033
P05064	13	Aldoa	K	1	1.66e-08	107.09	_PHPYPALTPEQK(cr)K_	2	1.4793	787.422
P05064	101	Aldoa	K	1	0.00138074	91.549	_SK(cr)GGVVGIK_	2	0.10334	456.779
P05132	17	Prkaca	K	1	4.69e-07	98.942	_GSEQESVK(cr)EFLAK_	3	-0.76882	507.259
P05201	321	Got1	K	1	0.00458726	93.374	_EWK(cr)GNVK_	2	0.63067	464.748
P05201	325	Got1	K	1	0.00863628	72.887	_GNVK(cr)TMADR_	2	0.72371	530.266
P05202	90	Got2	K	1	0.00049287	76.073	_AEAQIAAK(cr)NLDK_	3	1.9755	447.245
P05202	122	Got2	K	1	1.99e-30	149.53	_ASAELALGENNEVLK(cr)SGR_	2	1.6975	963.5
P05202	302	Got2	K	1	0.0463369	62.107	_DAEEAK(cr)R_	2	-0.69962	443.717
P05202	234	Got2	K	1	0.00103499	107.57	_EIASVVK(cr)K_	2	0.26681	471.287
P05202	363	Got2	K	1	0.00184632	78.342	_TQLVSNLK(cr)K_	3	0.076106	366.889
P06151	5	Ldha	K	1	2.43e-11	133.48	_(ac)ATLK(cr)DQLIVNLLK_	2	-0.43444	789.977
P06151	14	Ldha	K	1	1.86e-17	113.01	_DQLIVNLLK(cr)EEQAPQNK_	3	-0.4061	683.372
P06151	57	Ldha	K	1	6.98e-16	107.5	_DLADELALVDVMEDK(cr)LK_	3	-1.664	662.343
P06151	59	Ldha	K	1	0.00386572	56.817	_LK(cr)GEMMDLQHGSLFLK_	3	-0.92355	638.999
P06151	232	Ldha	K	1	1.09e-23	142.45	_EVHK(cr)QVVDSAYEVIK_	4	1.7764	453.744
P06151	73	Ldha	K	1	7.82e-09	84.375	_GEMMDLQHGSLFLK(cr)TPK_	3	-0.33449	667.338
P06151	76	Ldha	K	1	0.0308504	50.108	_TPK(cr)IVSSK_	2	2.668	464.279
P06151	224	Ldha	K	1	1.74e-55	186.98	_SLNPELGTDADK(cr)EQWK_	3	-0.89434	633.643
P06151	228	Ldha	K	0.999998	9.5e-32	132.74	_SLNPELGTDADKEQWK(cr)EVHK_	3	-1.7582	798.064
P06745	454	Gpi	K	1	1.82e-31	165.45	_ELQAAGK(cr)SPEDLEK_	2	2.9013	791.902
P06745	73	Gpi	K	1	9.75e-08	109.79	_EVMQMLVELAK(cr)SR_	3	-3.6041	534.618
P06745	234	Gpi	K	1	0.000234481	69.261	_EWFLEAAK(cr)DPSAVAK_	3	0.64411	577.298
P06745	440	Gpi	K	1	0.00661529	83.647	_GK(cr)LPEEAR_	2	0.16221	484.264
P06745	62	Gpi	K	1	0.000317548	66.022	_NLVNK(cr)EVMQMLVELAK_	3	1.144	643.018
P06745	12	Gpi	K	1	0.0089129	59.155	_NPQFQK(cr)LLEWHR_	3	-1.381	555.295
P06745	116	Gpi	K	1	0.000174717	84.297	_VDGK(cr)DVMPEVNR_	3	-0.9369	476.238
P07091	57	S100a4	K	1	0.000398559	71.601	_TDEAAFQK(cr)VM(ox)SNLDSNR_	3	-0.22556	670.646
P07091	35	S100a4	K	1	0.0200653	59.739	_TELK(cr)ELLTR_	2	-0.88668	585.84
P07091	22	S100a4	K	1	0.0113816	69.275	_YSGK(cr)EGDK_	3	0.24187	317.819
P07214	197	Sparc	K	1	0.0223815	57.047	_K(cr)IHENEK_	3	-0.83527	322.507
P07356	152	Anxa2	K	1	0.000198538	103.91	_EMYK(cr)TDLEK_	2	-0.76809	612.794
P07356	157	Anxa2	K	1	1.62e-17	128.59	_TDLEK(cr)DIISDTSGDFR_	2	0.042395	940.45
P07356	148	Anxa2	K	1	0.0167681	63.565	_VYK(cr)EMYK_	2	-0.86286	514.76
P07742	765	Rrm1	K	0.999958	0.0327263	62.694	_ALK(cr)EEEEKER_	3	0.99242	443.561
P07742	770	Rrm1	K	1	0.000227889	118.87	_ALKEEEEK(cr)ER_	2	-0.34374	664.838
P07742	320	Rrm1	K	1	0.0156742	67.704	_NTGK(cr)EEQR_	2	0.99042	515.252
P07742	754	Rrm1	K	1	0.00568371	70.783	_TRPAANPIQFTLNK(cr)EK_	3	0.60728	632.683
P07742	643	Rrm1	K	1	0.00104144	65.954	_VLSGEFQIVNPHLLK(cr)DLTER_	3	-0.64945	792.769
P07742	292	Rrm1	K	1	0.0169128	64.73	_YVDQGGNK(cr)R_	2	-2.5224	552.775
P07901	112	Hsp90aa1	K	1	1.81e-32	154.49	_ADLINNLGTIAK(cr)SGTK_	3	0.12425	561.981
P07901	655	Hsp90aa1	K	1	0.000362783	119.68	_AEADK(cr)NDK_	3	0.69722	320.154
P07901	658	Hsp90aa1	K	0.999996	1.68e-05	125.53	_AEADKNDK(cr)SVK_	2	0.016553	636.825
P07901	632	Hsp90aa1	K	1	5.35e-11	124.07	_DNSTMGYMAAK(cr)K_	2	-1.6557	692.815
P07901	633	Hsp90aa1	K	1	1.08e-20	123.02	_K(cr)HLEINPDHSIIETLR_	4	0.11753	496.522
P07901	540	Hsp90aa1	K	1	3.14e-13	146.96	_EFEGK(cr)TLVSVTK_	3	-0.15838	469.257
P07901	547	Hsp90aa1	K	1	4.63e-44	151.87	_TLVSVTK(cr)EGLELPEDEEEKK_	3	-0.55281	781.072
P07901	559	Hsp90aa1	K	1	6.44e-65	188.4	_EGLELPEDEEEK(cr)K_	2	1.2013	806.883
P07901	560	Hsp90aa1	K	0.845405	0.0338111	53.448	_EGLELPEDEEEKK(cr)K_	3	-1.2989	580.956
P07901	284	Hsp90aa1	K	1	2.05e-29	170.18	_EK(cr)YIDQEELNK_	4	0.66625	369.936
P07901	293	Hsp90aa1	K	1	7.57e-40	181.98	_YIDQEELNK(cr)TK_	2	-1.4958	724.867
P07901	84	Hsp90aa1	K	1	0.0269326	49.149	_ELHINLIPSK(cr)QDR_	3	0.1586	544.302
P07901	58	Hsp90aa1	K	1	5e-53	199.37	_ELISNSSDALDK(cr)IR_	2	-0.91789	814.928
P07901	408	Hsp90aa1	K	1	2.87e-06	128.85	_EM(ox)LQQSK(cr)ILK_	2	-0.38016	651.36
P07901	490	Hsp90aa1	K	1	9.17e-05	71.08	_ENQK(cr)HIYFITGETK_	3	0.95067	592.637
P07901	500	Hsp90aa1	K	1	5.97e-35	128.38	_HIYFITGETK(cr)DQVANSAFVER_	4	0.59096	624.066
P07901	271	Hsp90aa1	K	0.791577	0.009086	78.098	_ESDDKPEIEDVGSDEEEEEKK(cr)DGDK_	4	-0.72573	730.565
P07901	185	Hsp90aa1	K	1	0.0045386	72.848	_GTK(cr)VILHLK_	2	-0.85702	538.845
P07901	191	Hsp90aa1	K	1	1.15e-81	209.31	_VILHLK(cr)EDQTEYLEER_	3	-1.5184	695.028
P07901	224	Hsp90aa1	K	1	0.024451	46.494	_HSQFIGYPITLFVEK(cr)ER_	3	-1.2935	711.377
P07901	616	Hsp90aa1	K	1	0.0101596	75.738	_IMK(cr)AQALR_	2	-1.5419	499.794
P07901	577	Hsp90aa1	K	1	0.011028	67.334	_IMK(cr)DILEK_	3	-1.1125	353.204
P07901	586	Hsp90aa1	K	1	0.00419197	83.137	_VEK(cr)VVVSNR_	2	-0.30294	549.319
P07901	74	Hsp90aa1	K	1	3.59e-06	81.656	_LDSGK(cr)ELHINLIPSK_	3	0.23322	577.993
P07901	315	Hsp90aa1	K	1	1.18e-44	115.45	_NPDDITNEEYGEFYK(cr)SLTNDWEEHLAVK_	3	0.26008	1142.19
P07901	650	Hsp90aa1	K	1	3.89e-20	172.13	_QK(cr)AEADKNDK_	2	-0.22427	607.804
P07901	69	Hsp90aa1	K	1	1.3e-19	145.52	_YESLTDPSK(cr)LDSGK_	4	-0.87636	402.7
P08003	477	Pdia4	K	1	4.13e-88	184.78	_DLGLSESGEDVNAAILDESGK(cr)K_	3	-1.4651	772.38
P08003	575	Pdia4	K	1	7.01e-26	113.54	_DLVIAK(cr)MDATANDITNDQYK_	3	0.019693	769.711
P08003	112	Pdia4	K	1	1.97e-18	105.51	_DNDPPIAVAK(cr)IDATSASMLASK_	3	0.77586	761.723
P08003	630	Pdia4	K	1	0.0281423	49.444	_FIDEHATK(cr)R_	3	-1.0532	395.54
P08003	211	Pdia4	K	1	0.000200858	93.345	_LAPEYEK(cr)AAK_	2	1.4363	594.319
P08003	517	Pdia4	K	1	0.0241638	60.76	_NNK(cr)GPVK_	2	-0.96829	412.735
P08003	563	Pdia4	K	1	0.00627506	51.726	_QLEPIYTSLGK(cr)K_	3	-2.3709	482.273
P08003	227	Pdia4	K	1	2.55e-13	99.413	_SPPIPLAK(cr)VDATEQTDLAK_	3	3.5287	688.04
P08003	238	Pdia4	K	1	0.000286091	72.731	_VDATEQTDLAK(cr)R_	2	0.35895	707.862
P08003	536	Pdia4	K	1	0.000484948	73.435	_TFDAIVMDPK(cr)K_	2	-0.78711	666.847
P08003	156	Pdia4	K	1	0.0230864	56.205	_TQEEIVAK(cr)VR_	2	-0.23789	620.848
P08003	347	Pdia4	K	1	0.0250852	48.351	_VSLGK(cr)LVLTHPEK_	3	0.15279	496.964
P08030	114	Aprt	K	1	5.53e-19	142.39	_AELEIQK(cr)DALEPGQR_	2	-0.033574	882.96
P08030	34	Aprt	K	1	8.5e-06	96.27	_DISPLLK(cr)DPDSFR_	2	1.8756	785.909
P08032	1785	Spta1	K	1	0.00514496	70.089	_AAVGK(cr)EEIQER_	2	2.7957	649.341
P08113	682	Hsp90b1	K	1	1.66e-29	162.48	_DISTNYYASQK(cr)K_	2	0.41392	743.365
P08113	161	Hsp90b1	K	1	0.000694793	73.881	_EELVK(cr)NLGTIAK_	3	-3.6394	461.601
P08113	623	Hsp90b1	K	1	1.59e-16	151.3	_EFEPLLNWMK(cr)DK_	2	-0.43928	809.403
P08113	142	Hsp90b1	K	1	0.00279049	66.289	_EK(cr)NLLHVTDTGVGMTR_	3	-2.1182	613.652
P08113	114	Hsp90b1	K	1	1.18e-65	207.4	_ELISNASDALDK(cr)IR_	3	-0.98459	538.29
P08113	799	Hsp90b1	K	1	0.0305158	53.833	_ESTEK(cr)DEL_	2	0.16038	509.732
P08113	455	Hsp90b1	K	1	0.000546695	81.017	_ETLQQHK(cr)LLK_	3	-0.3661	435.922
P08113	356	Hsp90b1	K	1	2.12e-08	119.39	_EVEEDEYK(cr)AFYK_	2	-0.44716	809.37
P08113	603	Hsp90b1	K	1	0.0103994	68.557	_FDESEK(cr)TK_	3	-0.20171	351.17
P08113	593	Hsp90b1	K	1	0.000163513	99.5	_FQNVAK(cr)EGVK_	3	0.85419	396.552
P08113	404	Hsp90b1	K	1	3.14e-09	137.89	_GLFDEYGSK(cr)K_	2	0.52772	606.301
P08113	702	Hsp90b1	K	1	0.0125211	64.73	_IK(cr)EDEDDK_	2	4.2852	530.246
P08113	95	Hsp90b1	K	1	8.51e-07	135.99	_LIINSLYK(cr)NK_	3	-2.9969	425.255
P08113	97	Hsp90b1	K	1	0.00887838	84.498	_NK(cr)EIFLR_	3	0.45308	329.859
P08113	348	Hsp90b1	K	1	3.14e-11	147.26	_PSK(cr)EVEEDEYK_	2	-0.058612	710.828
P08113	473	Hsp90b1	K	1	0.0174458	75.738	_TLDMIK(cr)K_	2	2.4042	458.762
P08113	486	Hsp90b1	K	1	1.22e-08	101.2	_YNDTFWK(cr)EFGTNIK_	3	0.4295	610.961
P08207	47	S100a10	K	1	5.97e-09	86.005	_EFPGFLENQK(cr)DPLAVDK_	3	0.053021	672.342
P08207	28	S100a10	K	0.965213	0.020142	65.895	_FAGDKDHLTK(cr)EDLR_	3	0.54073	571.625
P08228	137	Sod1	K	1	0.000735094	77.068	_GGNEESTK(cr)TGNAGSR_	2	0.67444	766.85
P08228	92	Sod1	K	1	2.44e-17	109.41	_HVGDLGNVTAGK(cr)DGVANVSIEDR_	3	0.82481	797.735
P08228	129	Sod1	K	1	1.79e-31	166.48	_QDDLGK(cr)GGNEESTK_	2	1.0518	773.355
P08228	123	Sod1	K	1	6.6e-52	192.18	_TM(ox)VVHEK(cr)QDDLGK_	2	0.086975	792.39
P08249	185	Mdh2	K	1	0.0295768	48.623	_ANTFVAELK(cr)GLDPAR_	2	-0.090727	835.449
P08249	301	Mdh2	K	1	0.00109448	81.017	_GLEK(cr)NLGIGK_	2	3.8169	548.822
P08249	307	Mdh2	K	1	7.2e-09	118.16	_NLGIGK(cr)ITPFEEK_	2	-0.2565	757.417
P08249	239	Mdh2	K	1	2.15e-08	125.97	_IQEAGTEVVK(cr)AK_	2	-0.19034	670.875
P08249	314	Mdh2	K	1	0.000292823	66.977	_ITPFEEK(cr)MIAEAIPELK_	3	0.26902	676.364
P08249	324	Mdh2	K	1	0.00320249	61.167	_MIAEAIPELK(cr)ASIK_	3	-0.10764	527.969
P08551	303	Nefl	K	1	0.00207836	80.014	_AAK(cr)DEVSESR_	2	-1.3196	580.283
P08551	224	Nefl	K	1	6.23e-05	71.176	_IDSLMDEIAFLK(cr)K_	3	-1.2701	530.953
P08551	157	Nefl	K	1	5.81e-05	78.95	_LAAEDATNEK(cr)QALQGER_	3	0.051566	637.985
Q61411	104	Hras1	K	1	0.0234106	49.595	_VK(cr)DSDDVPMVLVGNK_	3	-0.14554	561.959
P08775	710	Polr2a	K	1	3.31e-08	133.16	_AK(cr)QDVIEVIEK_	2	2.7178	670.377
P08775	212	Polr2a	K	1	1.05e-06	125.74	_HVNEDSQEK(cr)K_	2	0.5831	641.307
P08775	1350	Polr2a	K	1	0.000191274	89.301	_VLSEK(cr)DVDPVR_	2	0.50219	662.859
P09103	285	P4hb	K	1	0.0132629	67.897	_AAEGFK(cr)GK_	2	-0.58309	438.235
P09103	67	P4hb	K	1	6.45e-08	121.02	_ALAPEYAK(cr)AAAK_	3	1.0052	424.571
P09103	426	P4hb	K	1	5.33e-26	110.75	_DHENIIIAK(cr)MDSTANEVEAVK_	4	1.4214	599.551
P09103	438	P4hb	K	1	1.26e-30	119.38	_MDSTANEVEAVK(cr)VHSFPTLK_	3	-1.8696	757.716
P09103	132	P4hb	K	1	2.58e-08	125.54	_EADDIVNWLK(cr)K_	2	0.021266	699.867
P09103	226	P4hb	K	1	0.00178062	94.692	_EK(cr)LLDFIK_	2	-0.44332	537.316
P09103	108	P4hb	K	1	0.000140614	86.772	_FFK(cr)NGDTASPK_	2	0.91924	640.319
P09103	116	P4hb	K	1	0.0149324	61.165	_NGDTASPK(cr)EYTAGR_	2	-0.20642	767.86
P09103	310	P4hb	K	1	0.00047994	96.143	_ILEFFGLK(cr)K_	3	0.95444	388.234
P09103	83	P4hb	K	1	1.96e-25	130.27	_LAK(cr)VDATEESDLAQQYGVR_	3	-2.3355	721.031
P09103	73	P4hb	K	1	0.000331281	108.47	_LK(cr)AEGSEIR_	3	0.93187	357.533
P09103	224	P4hb	K	1	5.35e-11	147.73	_NNFEGEITK(cr)EK_	3	-0.15678	459.561
P09103	469	P4hb	K	1	0.0431979	58.815	_TLDGFK(cr)K_	2	-0.8848	438.745
P09103	387	P4hb	K	1	5.35e-21	123.29	_VLVGANFEEVAFDEK(cr)K_	3	0.40716	621.656
P09103	202	P4hb	K	1	4.12e-07	114.7	_YQLDK(cr)DGVVLFK_	2	0.70151	746.906
P09242	346	Alpl	K	1	0.00511698	60.489	_AK(cr)QALHEAVEMDQAIGK_	4	-0.82228	477.498
P09242	344	Alpl	K	1	0.0020454	72.2	_IDHGHHEGK(cr)AK_	4	-0.69699	324.917
P09242	241	Alpl	K	1	7.51e-13	147.26	_TDVEYELDEK(cr)AR_	3	-1.5524	512.579
P09405	624	Ncl	K	1	5.65e-34	170.11	_AAK(cr)EAM(ox)EDGEIDGNK_	3	-0.62502	554.582
P09405	636	Ncl	K	1	2.62e-30	133.24	_EAMEDGEIDGNK(cr)VTLDWAK_	4	-1.3519	548.007
P09405	79	Ncl	K	1	0.00592383	74.464	_AAVPTPAK(cr)K_	2	0.33589	475.787
P09405	87	Ncl	K	1	0.0110395	80.438	_AAVTPGK(cr)K_	2	-0.25402	420.253
P09405	9	Ncl	K	1	0.00424172	76.228	_AGK(cr)THGEAK_	3	0.27112	322.838
P09405	15	Ncl	K	1	0.00341101	106.04	_THGEAK(cr)K_	3	1.0714	280.152
P09405	372	Ncl	K	1	9.03e-34	166.62	_ALELTGLK(cr)VFGNEIK_	2	-0.52694	850.485
P09405	124	Ncl	K	1	0.00256125	83.948	_ALVPTPGK(cr)K_	2	1.5628	489.803
P09405	62	Ncl	K	1	0.00362155	95.502	_ATTTPAK(cr)K_	2	0.75336	443.256
P09405	95	Ncl	K	1	0.00953015	82.279	_AVATPAK(cr)K_	2	0.28158	427.261
P09405	296	Ncl	K	1	0.0084505	95.531	_EAPEAK(cr)K_	3	-0.2489	280.82
P09405	607	Ncl	K	1	1.33e-57	168.3	_ETGSSK(cr)GFGFVDFNSEEDAK_	2	-0.5139	1109.99
P09405	621	Ncl	K	1	7.49e-27	136.81	_GFGFVDFNSEEDAK(cr)AAK_	3	-2.0753	633.963
P09405	509	Ncl	K	1	1.02e-250	280.97	_ETLEEVFEK(cr)ATFIK_	2	1.2924	876.459
P09405	335	Ncl	K	1	1.31e-22	124.29	_FAISELFAK(cr)NDLAVVDVR_	3	0.35119	692.377
P09405	116	Ncl	K	1	0.0208432	56.569	_GAAQAK(cr)ALVPTPGK_	3	0.0059672	459.601
P09405	439	Ncl	K	1	1.22e-11	111.83	_GIAYIEFK(cr)SEADAEK_	3	-1.0275	580.289
P09405	446	Ncl	K	1	1.31e-12	141.65	_SEADAEK(cr)NLEEK_	2	-1.757	715.836
P09405	586	Ncl	K	1	7.32e-65	178.07	_GLSEDTTEETLK(cr)ESFEGSVR_	3	-0.014238	761.361
P09405	350	Ncl	K	1	3.08e-06	71.08	_K(cr)FGYVDFESAEDLEK_	3	-0.089746	615.624
P09405	70	Ncl	K	1	0.00150475	100.02	_VVVSQTK(cr)K_	3	-2.848	319.531
P09405	429	Ncl	K	1	0.00577935	72.2	_LVSQDGK(cr)SK_	2	0.52159	515.282
P09405	451	Ncl	K	1	2.2e-12	136.81	_NLEEK(cr)QGAEIDGR_	3	-0.12767	509.586
P09405	524	Ncl	K	1	0.0229512	46.249	_PK(cr)GYAFIEFASFEDAK_	3	-0.94764	629.977
P09405	290	Ncl	K	1	0.000365533	121.73	_QK(cr)EAPEAK_	2	-0.40931	484.756
P09405	469	Ncl	K	1	4.03e-16	140.31	_SVSLYYTGEK(cr)GQR_	3	-0.99941	519.263
P09405	574	Ncl	K	1	3.6e-18	122.46	_TLFVK(cr)GLSEDTTEETLK_	3	-1.4062	660.345
P09405	400	Ncl	K	1	1.21e-17	117.18	_TLLAK(cr)NLSFNITEDELK_	3	-0.53469	673.033
P09405	320	Ncl	K	1	5.5e-06	69.845	_VEGSEPTTPFNLFIGNLNPNK(cr)SVNELK_	4	-1.2483	757.392
P09405	109	Ncl	K	1	0.00394671	93.374	_VIPTPGK(cr)K_	2	1.0335	454.284
P09405	235	Ncl	K	1	0.0107311	78.616	_VVPMK(cr)AK_	2	0.39142	420.754
P09411	275	Pgk1	K	1	0.0254149	60.682	_AEK(cr)NGVK_	3	1.1427	271.82
P09411	146	Pgk1	K	1	0.000211359	97.163	_AEPAK(cr)IDAFR_	3	-0.33564	395.88
P09411	191	Pgk1	K	1	0.0317583	58.917	_AGGFLMK(cr)K_	2	-1.87	460.257
P09411	216	Pgk1	K	1	0.0227664	63.869	_ALESPERPFLAILGGAK(cr)VADK_	4	0.56886	563.318
P09411	220	Pgk1	K	1	2.99e-32	171.26	_VADK(cr)IQLINNMLDK_	2	0.29077	841.961
P09411	156	Pgk1	K	1	0.0127003	59.163	_ASLSK(cr)LGDVYVNDAFGTAHR_	3	0.34229	730.371
P09411	139	Pgk1	K	1	0.0060942	81.972	_DASGNK(cr)VK_	2	-2.4846	443.735
P09411	272	Pgk1	K	1	0.00660345	77.662	_DLMSK(cr)AEK_	2	-1.2743	495.252
P09411	131	Pgk1	K	1	6.82e-10	150.1	_FHVEEEGK(cr)GK_	4	0.21535	307.656
P09411	133	Pgk1	K	1	0.0101897	73.887	_GK(cr)DASGNK_	3	0.55812	282.143
P09411	353	Pgk1	K	1	0.00625029	64.121	_GTK(cr)SLMDEVVK_	3	0.5739	425.56
P09411	361	Pgk1	K	1	0.00454305	69.03	_SLMDEVVK(cr)ATSR_	3	-1.0712	468.578
P09411	291	Pgk1	K	1	4.27e-30	137.61	_ITLPVDFVTADK(cr)FDENAK_	3	0.44389	697.693
P09411	267	Pgk1	K	1	0.00438998	85.355	_IVK(cr)DLMSK_	2	1.2321	501.289
P09411	11	Pgk1	K	1	0.000601232	96.229	_LTLDK(cr)LDVK_	2	-0.33127	556.832
P09411	91	Pgk1	K	1	9.13e-08	125.82	_SLLGK(cr)DVLFLK_	3	-0.25061	434.267
P09411	30	Pgk1	K	1	0.000342892	69.935	_VDFNVPMK(cr)NNQITNNQR_	3	-0.85348	700.681
P09411	86	Pgk1	K	1	5.49e-06	79.652	_YSLEPVAAELK(cr)SLLGK_	3	-1.2052	596.005
P09671	130	Sod2	K	1	0.00387813	72.2	_DFGSFEK(cr)FK_	2	1.3214	586.785
P09671	114	Sod2	K	1	1.35e-09	118.2	_GGGEPK(cr)GELLEAIK_	2	-2.1058	733.398
P09803	658	Cdh1	K	1	0.002009	81.92	_K(cr)DLEIGEYK_	3	0.4671	388.205
P10107	257	Anxa1	K	1	5.02e-08	119.87	_ALDLELK(cr)GDIEK_	2	1.8318	706.388
P10107	166	Anxa1	K	1	1e-52	191.44	_DLAK(cr)DITSDTSGDFR_	3	0.99633	570.272
P10126	450	Eef1a1	K	1	0.000247424	109.66	_AAGAGK(cr)VTK_	2	-0.24102	435.756
P10126	179	Eef1a1	K	1	0.006495	82.287	_EVSTYIK(cr)K_	2	-0.34403	518.29
P10126	376	Eef1a1	K	1	0.0215295	60.91	_FAELK(cr)EK_	2	0.29747	466.758
P10126	44	Eef1a1	K	1	2.08e-05	114.72	_FEK(cr)EAAEM(ox)GK_	2	-0.65579	612.284
P10126	395	Eef1a1	K	1	0.000422076	68.481	_FLK(cr)SGDAAIVDMVPGK_	3	-0.51546	572.639
P10126	386	Eef1a1	K	1	0.0293967	68.224	_K(cr)LEDGPK_	2	0.4231	427.735
P10126	255	Eef1a1	K	1	2.35e-38	158.44	_LPLQDVYK(cr)IGGIGTVPVGR_	3	-0.081415	684.061
P10126	165	Eef1a1	K	1	1.94e-05	88.163	_MDSTEPPYSQK(cr)R_	2	-2.0121	753.848
P10126	318	Eef1a1	K	1	0.0150791	69.275	_NVSVK(cr)DVR_	2	-0.27253	492.777
P10126	154	Eef1a1	K	1	1.19e-18	107.72	_QLIVGVNK(cr)M(ox)DSTEPPYSQK_	3	-0.98787	740.04
P10126	172	Eef1a1	K	1	1.38e-23	153.09	_YEEIVK(cr)EVSTYIK_	3	2.3907	556.963
P10126	457	Eef1a1	K	1	0.00456319	95.909	_SAQK(cr)AQK_	2	-0.29465	414.732
P10126	41	Eef1a1	K	1	0.00374262	97.431	_TIEK(cr)FEK_	2	0.2297	481.763
P10630	310	Eif4a2	K	1	9.48e-05	77.324	_DFTVSALHGDMDQK(cr)ER_	3	0.41049	639.632
P10630	292	Eif4a2	K	1	0.031524	53.448	_VDWLTEK(cr)MHAR_	3	-0.25075	485.247
P10639	96	Txn	K	1	0.000249974	87.184	_EK(cr)LEASITEYA_	2	-0.31045	661.33
P10639	85	Txn	K	1	4.91e-05	89.231	_GQK(cr)VGEFSGANK_	2	0.248	645.328
P10639	94	Txn	K	1	1.44e-05	111.79	_VGEFSGANK(cr)EK_	2	-2.0679	617.309
P10639	8	Txn	K	1	3.74e-13	95.205	_LIESK(cr)EAFQEALAAAGDK_	3	0.69243	653.674
P10639	3	Txn	K	1	0.00609813	87.476	_VK(cr)LIESK_	3	1.1184	295.52
P10711	202	Tcea1	K	1	0.0248653	60.91	_DAK(cr)NPNLR_	2	-0.6221	498.267
P10711	199	Tcea1	K	1	0.0116712	68.657	_ISNLK(cr)DAK_	2	0.84325	478.774
P10711	117	Tcea1	K	1	0.0202676	79.474	_K(cr)DETNAR_	2	-0.91192	451.222
P10711	84	Tcea1	K	1	1.53e-19	143.97	_LLDGPSTDK(cr)DPEEK_	2	0.098831	806.391
P10852	171	Slc3a2	K	1	5.41e-05	66.845	_DEINETDLK(cr)QINPTLGSQEDFK_	4	-1.7254	651.318
P10852	184	Slc3a2	K	1	0.000112846	65.887	_QINPTLGSQEDFK(cr)DLLQSAK_	3	0.13886	767.397
P10852	191	Slc3a2	K	1	0.00975307	79.148	_DLLQSAK(cr)K_	3	-0.81859	324.19
P10852	59	Slc3a2	K	1	0.00125472	72.531	_FTGLSK(cr)EELLK_	3	2.0136	444.918
P10852	162	Slc3a2	K	1	1.03e-21	157.86	_NQK(cr)DEINETDLK_	3	1.543	505.583
P10852	150	Slc3a2	K	1	0.0226763	53.237	_VK(cr)GLVLGPIHK_	3	-0.46738	410.264
Q8CGP1	44	Hist1h2bk	K	1	0.0170085	50.354	_ESYSVYVYK(cr)VLK_	3	-0.034341	515.945
Q8CGP1	47	Hist1h2bk	K	1	0.0016286	66.246	_VLK(cr)QVHPDTGISSK_	3	-2.2487	526.295
Q8CGP1	117	Hist1h2bk	K	1	6.67e-40	186.16	_HAVSEGTK(cr)AVTK_	3	-0.73953	432.57
Q8CGP1	35	Hist1h2bk	K	1	9.12e-06	116.24	_K(cr)ESYSVYVYK_	3	-0.20002	445.227
Q8CGP1	86	Hist1h2bk	K	1	1.99e-19	153.61	_LAHYNK(cr)R_	2	1.0844	485.267
Q8CGP1	109	Hist1h2bk	K	1	6.42e-21	128.71	_LLLPGELAK(cr)HAVSEGTK_	3	-0.97493	611.016
Q8CGP1	12	Hist1h2bk	K	1	0.00615297	102.71	_SAPAPK(cr)K_	2	0.71905	383.727
P11031	68	Sub1	K	1	0.000191958	87.184	_DDNMFQIGK(cr)MR_	2	0.072929	711.829
P11031	80	Sub1	K	1	0.0196514	65.224	_GK(cr)ILIDIR_	2	-0.99648	498.316
P11031	38	Sub1	K	0.99944	0.000881095	90.05	_QAVPEKPVK(cr)K_	3	-0.27103	397.908
P11103	249	Parp1	K	1	0.000314603	66.246	_AQNELIWNIK(cr)DELK_	3	1.2846	594.653
P11103	517	Parp1	K	1	0.000229513	105.46	_EEGVNK(cr)SEK_	2	0.55572	544.267
P11103	346	Parp1	K	1	0.0164256	75.738	_EISYLK(cr)K_	2	0.67081	474.774
P11103	652	Parp1	K	1	8.83e-06	64.565	_FYPLEIDYGQDEEAVK(cr)K_	3	0.062538	704.677
P11103	547	Parp1	K	1	4.83e-06	77.959	_GGAAVDPDSGLEHSAHVLEK(cr)GGK_	4	-1.6977	575.538
P11103	786	Parp1	K	1	7.68e-07	84.41	_GGSDDSSK(cr)DPIDVNYEK_	3	-1.4395	631.95
P11103	105	Parp1	K	1	3.89e-05	106.32	_GQDGSGGK(cr)AEK_	3	-2.2125	367.844
P11103	221	Parp1	K	1	1.21e-08	118.21	_KGDEVDGTDEVAK(cr)K_	3	-0.74682	520.258
P11103	578	Parp1	K	1	0.0178871	56.936	_LQLLEDDK(cr)ESR_	3	0.19889	471.912
P11103	405	Parp1	K	1	0.000448979	99.752	_LSQNK(cr)DEAK_	3	0.27444	367.524
P11103	620	Parp1	K	1	0.043906	40.941	_LYEEK(cr)TGNAWHSK_	3	0.089181	544.267
P11103	84	Parp1	K	1	0.00256536	90.15	_WDDQQK(cr)VK_	3	-2.0507	372.189
P11157	365	Rrm2	K	1	0.0324019	68.016	_TNFFEK(cr)R_	2	1.7968	505.259
P11404	15	Fabp3	K	1	7.51e-22	159.52	_LVDSK(cr)NFDDYMK_	2	0.1576	771.861
P11438	145	Lamp1	K	1	0.010675	74.376	_ADINK(cr)AYR_	2	-1.2963	509.769
P11440	33	Cdk1	K	1	0.00191052	71.085	_VTGQIVAMK(cr)K_	2	-1.1238	571.834
P11499	646	Hsp90ab1	K	1	0.000362783	119.68	_AEADK(cr)NDK_	3	0.69722	320.154
P11499	649	Hsp90ab1	K	0.999979	6.49e-05	117.2	_AEADKNDK(cr)AVK_	3	0.50718	419.554
P11499	347	Hsp90ab1	K	1	2.05e-06	121.9	_RAPFDLFENK(cr)K_	3	-0.10132	478.258
P11499	623	Hsp90ab1	K	1	0.0104601	49.333	_DNSTMGYMMAK(cr)K_	3	-0.17607	482.214
P11499	624	Hsp90ab1	K	1	4.69e-05	66.436	_K(cr)HLEINPDHPIVETLR_	4	-0.32975	495.523
P11499	531	Hsp90ab1	K	1	1.19e-29	171.73	_EFDGK(cr)SLVSVTK_	2	-1.3021	689.367
P11499	538	Hsp90ab1	K	1	9.33e-51	166.29	_SLVSVTK(cr)EGLELPEDEEEK_	4	-0.5238	550.528
P11499	550	Hsp90ab1	K	1	6.44e-65	188.4	_EGLELPEDEEEK(cr)K_	2	1.2013	806.883
P11499	551	Hsp90ab1	K	0.845405	0.0338111	53.448	_EGLELPEDEEEKK(cr)K_	3	-1.2989	580.956
P11499	223	Hsp90ab1	K	1	0.00152014	64.244	_EK(cr)EISDDEAEEEK_	3	-1.7825	540.237
P11499	72	Hsp90ab1	K	1	7.75e-08	110.97	_ELK(cr)IDIIPNPQER_	3	-1.2367	544.97
P11499	481	Hsp90ab1	K	1	1.14e-09	113.47	_ETQK(cr)SIYYITGESK_	2	-0.84568	857.93
P11499	435	Hsp90ab1	K	1	0.0273104	46.819	_FYEAFSK(cr)NLK_	3	-0.28343	438.896
P11499	438	Hsp90ab1	K	1	9.76e-09	119.96	_NLK(cr)LGIHEDSTNR_	2	-0.89498	782.908
P11499	219	Hsp90ab1	K	1	4.6e-05	73.138	_HSQFIGYPITLYLEK(cr)ER_	3	-0.74885	721.381
P11499	263	Hsp90ab1	K	1	4.2e-17	119.45	_IEDVGSDEEDDSGK(cr)DK_	3	0.26662	602.59
P11499	265	Hsp90ab1	K	0.953362	2.2e-11	103.13	_IEDVGSDEEDDSGKDK(cr)K_	3	1.3758	645.288
P11499	557	Hsp90ab1	K	1	0.00502191	91.853	_MEESK(cr)AK_	2	0.50573	445.718
P11499	577	Hsp90ab1	K	1	0.000606013	106.67	_VEK(cr)VTISNR_	2	-0.70849	557.317
P11499	69	Hsp90ab1	K	1	0.0108572	70.028	_LDSGK(cr)ELK_	2	-0.7616	479.266
P11499	568	Hsp90ab1	K	1	0.0040556	85.355	_LMK(cr)EILDK_	2	0.49434	529.302
P11679	358	Krt8	K	1	4.79e-14	128.59	_DAQTK(cr)LAELEAALQR_	2	0.21176	862.963
P11679	353	Krt8	K	1	1.93e-05	109.39	_GEM(ox)AIK(cr)DAQTK_	3	-0.38971	425.88
P11679	331	Krt8	K	1	2.09e-05	98.105	_LQAEIEALK(cr)GQR_	3	2.0223	475.268
P11679	164	Krt8	K	1	2.72e-08	134.68	_QLEALGQEK(cr)LK_	2	-1.4963	662.877
P11679	301	Krt8	K	1	6.23e-09	92.264	_YEELQTLAGK(cr)HGDDLR_	3	0.00052613	638.318
P11881	1730	Itpr1	K	1	0.0443371	44.767	_QLEDHK(cr)R_	3	0.34044	331.842
P11983	499	Tcp1	K	1	0.000141807	71.08	_DNK(cr)QAGVFEPTIVK_	3	-2.6112	538.623
P11983	272	Tcp1	K	1	0.0115234	72.275	_ESDITK(cr)ER_	2	0.43705	523.262
P11983	538	Tcp1	K	1	0.000721834	93.096	_LHPESK(cr)DDK_	2	-1.1623	568.783
P11983	109	Tcp1	K	1	0.0007599	93.096	_NADELVK(cr)QK_	2	-0.25581	556.801
P11983	484	Tcp1	K	1	5.04e-05	82.069	_NLK(cr)WIGLDLVHGK_	3	-0.96912	520.968
P12367	119	Prkar2a	K	1	0.0071278	67.334	_VVHPK(cr)TDEQR_	2	1.4344	638.836
P12382	360	Pfkl	K	1	0.000231167	94.122	_DVQK(cr)AMDEER_	2	-1.7293	644.796
P12382	616	Pfkl	K	1	0.0172151	70.256	_MK(cr)TDIQR_	2	0.1811	480.253
P12787	111	Cox5a	K	1	0.0139257	73.248	_DK(cr)AGPHK_	2	0.57869	410.719
P12787	83	Cox5a	K	1	1.23e-07	86.557	_GMNTLVGYDLVPEPK(cr)IIDAALR_	3	0.47455	818.442
P12787	109	Cox5a	K	1	0.00356297	88.495	_ILEVVK(cr)DK_	2	0.31563	506.308
P12970	125	Rpl7a	K	1	0.00613344	69.721	_AAGK(cr)GDVPTK_	2	4.249	506.277
P12970	264	Rpl7a	K	1	0.0261435	64.776	_ELATK(cr)LG_	2	-0.56072	400.232
P12970	217	Rpl7a	K	1	0.00207657	75.819	_GALAK(cr)LVEAIR_	3	-1.8121	403.584
P12970	75	Rpl7a	K	1	0.0197365	53.395	_LK(cr)VPPAINQFTQALDR_	3	1.4649	627.019
P12970	48	Rpl7a	K	1	1.2e-05	104.24	_NFGIGQDIQPK(cr)R_	3	-0.60744	480.925
P12970	20	Rpl7a	K	1	5.25e-05	109.11	_VAPAPAVVK(cr)K_	3	0.55333	349.89
P13516	202	Scd1	K	1	7.84e-05	107.09	_LDMSDLK(cr)AEK_	2	-0.050643	609.308
P13020	287	Gsn	K	1	4.58e-18	118.55	_PALPEGTEDTAK(cr)EDAANR_	3	-1.0428	651.645
P13439	162	Umps	K	1	0.0272471	55.084	_DK(cr)LQAQGIR_	2	1.9273	548.809
P13439	323	Umps	K	1	7.13e-05	102.4	_FADIGNTVK(cr)K_	2	-0.73407	580.819
P13595	775	Ncam1	K	1	0.0306111	47.039	_DESK(cr)EPIVEVR_	2	-0.0011344	684.854
P13864	275	Dnmt1	K	1	0.000425237	77.746	_EARPETHLDEDEDGK(cr)K_	4	1.4704	484.978
P13864	179	Dnmt1	K	0.943383	1.68e-17	114.87	_KPK(cr)EESEEGNSAESAAEER_	3	0.56486	715.657
P13864	70	Dnmt1	K	1	3.48e-07	92.65	_LHK(cr)EELSEEGYLAK_	3	-0.85902	571.961
P14069	40	S100a6	K	1	3.67e-11	130.2	_ELIQK(cr)ELTIGSK_	3	0.078814	476.277
P14069	47	S100a6	K	1	1.9e-28	166.48	_ELTIGSK(cr)LQDAEIAR_	2	0.29357	856.465
P14094	13	Atp1b1	K	1	0.0272663	67.981	_EEGSWK(cr)K_	2	1.4417	466.23
P14115	116	Rpl27a	K	0.562256	0.0451029	48.981	_GK(cr)LPKQPVIVK_	3	-0.62965	425.611
P14115	119	Rpl27a	K	1	0.00207083	81.017	_LPK(cr)QPVIVK_	2	0.6505	545.355
P14115	125	Rpl27a	K	1	0.00609257	80.438	_QPVIVK(cr)AK_	2	-0.63182	475.805
P14115	47	Rpl27a	K	1	0.00425953	58.32	_INFDK(cr)YHPGYFGK_	3	2.2763	551.94
P14115	55	Rpl27a	K	1	0.00176057	70.942	_YHPGYFGK(cr)VGMR_	3	-0.8387	493.912
P14115	94	Rpl27a	K	1	3.51e-07	107.74	_NK(cr)TGVAPIIDVVR_	3	0.78136	483.952
P14115	136	Rpl27a	K	1	0.0274386	77.058	_RAEEK(cr)IK_	3	-0.46469	314.519
P14115	110	Rpl27a	K	1	0.0153657	59.908	_SGYYK(cr)VLGK_	2	1.4659	541.798
P14131	109	Rps16	K	1	9.11e-05	89.46	_EIK(cr)DILIQYDR_	2	-0.38824	737.401
P14131	60	Rps16	K	1	9.96e-06	99.844	_LLEPVLLLGK(cr)ER_	3	-0.86083	483.301
P14131	50	Rps16	K	1	0.000999435	64.52	_TLQYK(cr)LLEPVLLLGK_	3	1.374	599.369
P14131	105	Rps16	K	1	0.00143237	103.55	_YVDEASK(cr)K_	2	1.2954	504.256
P14148	224	Rpl7	K	1	5.29e-08	114.72	_FK(cr)EANNFLWPFK_	2	-0.60869	804.914
P14148	183	Rpl7	K	1	0.00474995	94.407	_GYGK(cr)INK_	2	0.91021	424.237
P14148	41	Rpl7	K	1	0.000355283	91.313	_VPAVPETLK(cr)K_	3	0.58893	383.901
P14148	75	Rpl7	K	1	0.0283544	54.525	_LIYEK(cr)AK_	3	0.5274	311.52
P14148	51	Rpl7	K	1	0.0100136	70.056	_NFAELK(cr)VK_	2	0.31258	508.792
P14148	178	Rpl7	K	1	0.00512398	69.346	_SVNELIYK(cr)R_	2	-1.3641	595.332
P14148	19	Rpl7	K	1	0.00173397	73.499	_VATVPGTLK(cr)K_	2	0.28256	541.334
P14152	107	Mdh1	K	1	0.0154128	68.915	_ANVK(cr)IFK_	2	1.4089	444.271
P14152	110	Mdh1	K	1	3.31e-05	103.76	_IFK(cr)SQGTALEK_	2	3.7873	645.359
P14152	220	Mdh1	K	1	1.18e-17	126.91	_DDSWLK(cr)GEFITTVQQR_	3	0.186	664.334
P14152	312	Mdh1	K	1	0.00884166	72.928	_EK(cr)MDLTAK_	2	-0.25493	502.26
P14152	318	Mdh1	K	1	2.51e-16	153.32	_MDLTAK(cr)ELTEEK_	3	2.5622	492.581
P14152	324	Mdh1	K	1	6.5e-06	80.632	_ELTEEK(cr)ETAFEFLSSA_	2	-3.4099	949.949
P14152	205	Mdh1	K	1	1.03e-07	106.14	_LQGK(cr)EVGVYEALK_	2	-1.0151	751.417
P14206	212	Rpsa	K	1	6.44e-29	159.81	_DPEEIEK(cr)EEQAAAEK_	3	-0.59131	595.279
P14206	220	Rpsa	K	1	0.0326836	43.03	_EEQAAAEK(cr)AVTK_	3	0.88604	448.233
P14206	11	Rpsa	K	1	0.000591989	71.354	_(ac)SGALDVLQMK(cr)EEDVLK_	3	-0.35561	628.992
P14206	57	Rpsa	K	1	0.00741787	67.08	_TWEK(cr)LLLAAR_	2	0.63441	634.872
P14211	355	Calr	K	1	0.00482316	93.374	_AAEK(cr)QMK_	2	-1.347	437.229
P14211	164	Calr	K	1	1.62e-15	95.153	_CK(cr)DDEFTHLYTLIVRPDNTYEVK_	3	0.61898	975.476
P14211	64	Calr	K	1	1.07e-14	159.66	_DK(cr)GLQTSQDAR_	3	0.17677	429.549
P14211	360	Calr	K	1	0.000852067	112.36	_DK(cr)QDEEQR_	2	-1.1694	558.252
P14211	62	Calr	K	1	7e-05	112.13	_FYGDLEK(cr)DK_	2	-1.9904	591.788
P14211	206	Calr	K	1	1.27e-31	99.407	_IDNSQVESGSLEDDWDFLPPK(cr)K_	4	-1.4675	647.56
P14211	209	Calr	K	0.999994	0.000243869	82.663	_IK(cr)DPDAAKPEDWDER_	4	-0.8978	463.973
P14211	368	Calr	K	1	0.00201008	93.096	_LK(cr)EEEEDK_	3	0.47314	363.177
P14211	374	Calr	K	1	0.00161905	103.91	_LKEEEEDK(cr)K_	2	-0.4178	608.309
P14211	159	Calr	K	1	0.00108506	94.309	_NVLINK(cr)DIR_	3	0.097008	384.896
P14576	321	Srp54	K	1	8.01e-07	114.64	_LDDNEALIEK(cr)LK_	2	-0.52134	734.898
P14576	71	Srp54	K	1	2.77e-18	126.09	_SAIDLEEMASGLNK(cr)R_	3	1.9596	567.954
P14576	311	Srp54	K	1	1.34e-11	109.04	_VNELK(cr)LDDNEALIEK_	2	-0.071137	905.975
P14602	202	Hspb1	K	1	4.39e-09	95.662	_AQIGGPEAGK(cr)SEQSGAK_	3	0.42453	561.616
P14602	127	Hspb1	K	1	0.00901683	63.185	_EGVVEITGK(cr)HEER_	3	0.61301	517.598
P14602	118	Hspb1	K	1	2.99e-05	106.32	_TK(cr)EGVVEITGK_	2	-1.7539	614.843
P14602	116	Hspb1	K	1	0.00292384	58.024	_VSLDVNHFAPEELTVK(cr)TK_	4	-1.8658	524.532
P14685	85	Psmd3	K	1	0.028394	58.981	_AVSGK(cr)EPR_	2	-4.4198	456.251
P14685	182	Psmd3	K	1	0.0015159	66.989	_EAQK(cr)ISDDLMQK_	3	2.4668	491.913
P14685	52	Psmd3	K	1	3.45e-100	196.11	_EEAAAGSGSTGEGDGK(cr)AAATEHSQR_	4	-1.0394	611.275
P14685	72	Psmd3	K	1	8.06e-11	108.58	_ELDTVTLEDIK(cr)EHVR_	3	0.57953	622.327
P14685	436	Psmd3	K	1	7.26e-14	104.88	_LQLDSPEDAEFIVAK(cr)AIR_	3	2.3087	695.041
P14685	2	Psmd3	K	1	0.0186421	66.568	_MK(cr)QEGSAR_	2	-0.88698	487.74
P14685	499	Psmd3	K	1	7.51e-06	98.943	_SYNK(cr)DLESAEER_	2	-1.6863	754.847
P14733	124	Lmnb1	K	1	1.58e-05	78.324	_AEHDQLLLNYAK(cr)K_	3	0.55429	537.623
P14733	157	Lmnb1	K	1	7.8e-05	84.365	_DAALATALGDK(cr)K_	3	0.56703	414.563
P14733	182	Lmnb1	K	1	4.89e-05	68.481	_DQIAQLEASLSAAK(cr)K_	3	0.81178	547.633
P14733	272	Lmnb1	K	1	1.59e-25	152.37	_EELEQTYHAK(cr)LENAR_	2	0.05464	949.966
P14733	80	Lmnb1	K	1	1.08e-27	149.47	_ELTGLK(cr)ALYETELADAR_	3	1.2278	654.346
P14733	146	Lmnb1	K	1	1.92e-18	101.38	_EYEAALNSK(cr)DAALATALGDK_	3	0.28537	707.023
P14733	112	Lmnb1	K	1	2.73e-65	193.47	_FK(cr)AEHDQLLLNYAK_	3	0.091331	586.646
P14733	331	Lmnb1	K	1	1.23e-12	144.8	_IQELEDM(ox)LAK(cr)ER_	3	-1.3146	520.264
P14733	380	Lmnb1	K	1	0.00228835	85.813	_K(cr)LLEGEEER_	2	0.69444	585.804
P14733	210	Lmnb1	K	1	1.13e-07	79.875	_K(cr)NMYEEEINETR_	3	-0.11577	541.915
P14733	50	Lmnb1	K	1	0.0190094	61.161	_LAVYIDK(cr)VR_	2	-0.94886	572.84
P14733	34	Lmnb1	K	1	0.00876754	75.387	_LQEK(cr)EELR_	2	-2.2565	556.801
P14733	262	Lmnb1	K	1	7.76e-09	112.95	_LYK(cr)EELEQTYHAK_	3	0.2191	573.958
P14733	192	Lmnb1	K	1	1.88e-42	181.72	_QLADETLLK(cr)VDLENR_	2	-1.2487	912.989
P14733	548	Lmnb1	K	1	0.0265108	46.145	_STVFK(cr)TTIPEEEEEEEEEPIGVAVEEER_	3	0.31299	1101.52
P14824	478	Anxa6	K	1	0.00137369	66.004	_AINEAYK(cr)EDYHK_	3	-0.99425	516.916
P14824	456	Anxa6	K	1	5.73e-114	229.46	_AMEGAGTDEK(cr)TLIEILATR_	3	-0.84862	696.361
P14824	418	Anxa6	K	1	1.67e-21	142.94	_DLMADLK(cr)SEISGDLAR_	3	-1.7842	601.305
P14824	620	Anxa6	K	1	0.00713707	69.721	_GAGTDEK(cr)TLTR_	2	-0.052045	608.812
P14824	314	Anxa6	K	1	0.00325235	78.342	_NDTSGEYK(cr)K_	2	-1.4994	555.259
P14824	579	Anxa6	K	1	0.0144709	45.28	_TNYDIEHVIK(cr)K_	3	1.1644	476.589
P14869	10	Rplp0	K	1	1.52e-06	130.56	_ATWK(cr)SNYFLK_	2	-0.1219	663.348
P14869	57	Rplp0	K	1	0.00965312	64.121	_AVVLMGK(cr)NTMMR_	2	-2.2035	709.869
P14869	77	Rplp0	K	1	9.76e-16	112.17	_GHLENNPALEK(cr)LLPHIR_	3	-1.8515	673.709
P14869	50	Rplp0	K	1	0.0123385	65.224	_GK(cr)AVVLMGK_	3	2.8073	324.197
P14869	92	Rplp0	K	1	1.55e-32	156.13	_GNVGFVFTK(cr)EDLTEIR_	2	-0.57698	946.991
P14873	984	Map1b	K	1	0.00808989	62.466	_AEADVHLK(cr)EK_	3	1.2401	403.215
P14873	841	Map1b	K	1	0.000128937	69.92	_DFEELK(cr)AEEIDVAK_	3	-2.3424	568.617
P14901	22	Hmox1	K	1	9.75e-06	74.732	_EATK(cr)EVHIQAENAEFMK_	3	-1.9921	681.667
P14901	35	Hmox1	K	1	6.76e-16	104.2	_EVHIQAENAEFMK(cr)NFQK_	3	0.31347	711.014
P15105	333	Glul	K	1	0.00824127	79.116	_TVGQEK(cr)K_	3	-1.7361	286.496
P15307	213	Rel	K	1	0.0143289	64.103	_VQK(cr)DDIEVR_	2	-0.38763	585.312
P15532	31	Nme1	K	1	0.0105066	81.191	_FEQK(cr)GFR_	2	-0.14924	490.253
P15806	567	Tcf3	K	1	0.00116576	77.644	_DINEAFK(cr)ELGR_	2	-1.5794	680.349
P16045	128	Lgals1	K	1	0.00606055	55.267	_LNMEAINYMAADGDFK(cr)IK_	3	-0.81792	704.676
P16045	108	Lgals1	K	1	0.000721681	75.819	_LPDGHEFK(cr)FPNR_	3	-0.60198	508.925
P16110	197	Lgals3	K	1	0.000586022	84.169	_QDNNWGK(cr)EER_	2	1.3135	672.302
P16125	7	Ldhb	K	1	0.0185221	50.392	_EK(cr)LIASVADDEAAVPNNK_	3	-0.84587	651.337
P16125	233	Ldhb	K	1	2.22e-06	82.59	_EVHK(cr)MVVDSAYEVIK_	3	-1.0415	605.65
P16125	310	Ldhb	K	1	0.00188661	78.705	_LK(cr)DDEVAQLR_	2	0.3813	627.838
P16460	228	Ass1	K	1	5.32e-08	90.348	_APNSPDVLEIEFK(cr)K_	2	3.3132	827.938
P16460	408	Ass1	K	1	0.00744874	76.228	_LQSK(cr)VTAK_	2	2.5467	471.785
P16460	121	Ass1	K	1	1.51e-27	162.16	_YVSHGATGK(cr)GNDQVR_	3	0.61551	552.941
P16546	1995	Sptan1	K	1	3.19e-11	97.767	_ADVVESWIGEK(cr)ENSLK_	3	0.79537	624.651
P16546	2000	Sptan1	K	1	0.0294287	50.46	_ENSLK(cr)TDDYGR_	2	0.19995	683.318
P16546	1334	Sptan1	K	1	0.00512451	70.089	_AK(cr)LGDSHDLQR_	3	0.80725	436.562
P16546	864	Sptan1	K	1	0.00195064	82.417	_AK(cr)LSELNQK_	2	0.79207	549.811
P16546	1543	Sptan1	K	1	0.0420822	63.419	_AQMIEK(cr)R_	2	0.95638	472.255
P16546	846	Sptan1	K	1	4.65e-87	190.91	_AVTQK(cr)GNAMVEEGHFAAEDVK_	4	0.19393	575.531
P16546	862	Sptan1	K	1	3.81e-14	102.89	_GNAM(ox)VEEGHFAAEDVK(cr)AK_	3	1.1573	662.979
P16546	1246	Sptan1	K	1	0.0299635	42.317	_DADETK(cr)EWIEEK_	3	4.0199	520.907
P16546	310	Sptan1	K	1	2.21e-05	114.86	_DLAALEDK(cr)VK_	2	1.0852	585.324
P16546	1288	Sptan1	K	1	4.12e-06	88.319	_DLAALGDK(cr)VNSLGETAQR_	3	0.81422	642.669
P16546	824	Sptan1	K	1	0.000168164	83.045	_DLIGVQNLLK(cr)K_	2	1.3023	654.898
P16546	1736	Sptan1	K	1	1.02e-41	125.31	_DLNSQADSLMTSSAFDTSQVK(cr)EK_	3	2.1236	857.402
P16546	272	Sptan1	K	1	4.18e-06	108.56	_DVDETIGWIK(cr)EK_	3	0.83346	500.924
P16546	274	Sptan1	K	1	1.21e-132	242.91	_EK(cr)EQLMASDDFGR_	3	0.37894	531.912
P16546	1131	Sptan1	K	1	1.16e-32	110.75	_EAALTNEEVGADLEQVEVLQK(cr)K_	3	0.15262	827.762
P16546	189	Sptan1	K	1	9e-36	113.51	_EAIVTSEELGQDLEHVEVLQK(cr)K_	3	-1.3645	854.781
P16546	1659	Sptan1	K	1	0.00629452	59.248	_EANK(cr)QQNFNTGIK_	3	0.43833	520.599
P16546	803	Sptan1	K	1	3.86e-05	107.53	_EK(cr)EPIAASTNR_	2	0.57145	642.333
P16546	1419	Sptan1	K	1	0.000188994	97.463	_EK(cr)LDILDQER_	3	-0.8114	442.902
P16546	441	Sptan1	K	1	0.00790212	66.267	_EK(cr)LSILSEER_	2	-0.73993	636.346
P16546	2195	Sptan1	K	1	0.000118811	113.74	_ELELQK(cr)EQR_	3	0.77835	414.223
P16546	1138	Sptan1	K	1	0.00047581	96.229	_FDDFQK(cr)DLK_	2	1.5548	612.301
P16546	30	Sptan1	K	1	0.0167346	66.056	_FK(cr)ELSTLR_	2	0.314	531.303
P16546	1369	Sptan1	K	1	3.45e-11	92.932	_GLVSSDELAK(cr)DVTGAEALLER_	3	0.92248	747.725
P16546	2052	Sptan1	K	1	0.0063856	69.815	_HIQSK(cr)AIEAR_	2	-2.2803	610.841
P16546	407	Sptan1	K	1	1.02e-08	85.563	_HQEHK(cr)GEIDAHEDSFK_	5	-2.2287	395.785
P16546	1486	Sptan1	K	1	0.0366607	45.68	_K(cr)HEDFDK_	3	-0.13002	329.491
P16546	1492	Sptan1	K	0.990071	2.73e-08	102.65	_KHEDFDK(cr)AINVQEEK_	4	0.67168	475.238
P16546	508	Sptan1	K	1	0.0107103	71.501	_K(cr)HEDFEK_	3	-1.4501	334.163
P16546	514	Sptan1	K	0.990649	3.98e-06	86.497	_KHEDFEK(cr)SLSAQEEK_	4	0.5297	468.98
P16546	522	Sptan1	K	1	2.79e-17	102.89	_SLSAQEEK(cr)ITALDEFATK_	3	-0.063319	683.684
P16546	1829	Sptan1	K	1	4.19e-06	74.141	_K(cr)LSDDNTIGQEEIQQR_	3	-0.057108	647.989
P16546	1853	Sptan1	K	1	4.49e-05	83.204	_LAQFVEHWK(cr)ELK_	3	0.15588	532.624
P16546	1828	Sptan1	K	1	1.82e-25	98.175	_LEAELAAHEPAIQGVLDTGK(cr)K_	3	1.4468	753.406
P16546	646	Sptan1	K	1	2.24e-42	181.72	_LIDVNHYAK(cr)EEVAAR_	3	1.6275	599.316
P16546	1311	Sptan1	K	1	1.13e-27	155.06	_LIQSHPESAEDLK(cr)EK_	3	0.51352	597.976
P16546	661	Sptan1	K	1	0.000721243	70.942	_MNEVISLWK(cr)K_	3	-1.9336	439.241
P16546	2205	Sptan1	K	1	0.00489827	91.658	_RQEENDK(cr)LR_	3	-0.26244	419.218
P16546	1432	Sptan1	K	1	0.00217455	76.228	_TDLEK(cr)AWVQR_	3	-0.85169	438.566
P16546	229	Sptan1	K	1	4.73e-11	131.35	_TK(cr)QDEVNAAWQR_	2	-0.28469	757.373
P16858	111	Gapdh	K	1	7.9e-06	128.86	_AGAHLK(cr)GGAK_	2	-1.2555	489.28
P16858	217	Gapdh	K	1	1.68e-13	116.24	_AVGK(cr)VIPELNGK_	2	-0.86309	646.882
P16858	225	Gapdh	K	1	0.0323865	65.038	_VIPELNGK(cr)LTGMAFR_	2	-0.57092	857.471
P16858	213	Gapdh	K	1	3.95e-06	86.8	_GAAQNIIPASTGAAK(cr)AVGK_	4	0.65121	449.003
P16858	252	Gapdh	K	0.987798	0.000910072	83.204	_LEKPAK(cr)YDDIK_	3	1.4146	463.254
P16858	192	Gapdh	K	1	0.0286118	53.557	_TVDGPSGK(cr)LWR_	2	1.9169	642.341
P16858	184	Gapdh	K	1	1.95e-10	85.004	_VIHDNFGIVEGLMTTVHAITATQK(cr)TVDGPSGK_	4	-0.43742	851.943
P16858	137	Gapdh	K	1	1.59e-100	172.98	_VIISAPSADAPM(ox)FVMGVNHEK(cr)YDNSLK_	4	-0.89689	755.124
P16858	3	Gapdh	K	1	0.00141057	84.817	_VK(cr)VGVNGFGR_	2	-2.8486	550.814
P16858	332	Gapdh	K	1	0.00191527	67.385	_VVDLMAYMASK(cr)E_	2	0.23082	712.844
P16858	261	Gapdh	K	1	1.04e-05	114.72	_VVK(cr)QASEGPLK_	3	-0.03941	408.571
P16858	105	Gapdh	K	1	6.27e-11	86.791	_WGEAGAEYVVESTGVFTTMEK(cr)AGAHLK_	3	0.26664	979.476
P17047	140	Lamp2	K	1	0.0109319	53.491	_NPENFK(cr)VPLDVIFK_	3	3.0403	576.65
P17182	126	Eno1	K	1	0.00271187	72.29	_AGAVEK(cr)GVPLYR_	3	-0.43175	443.25
P17182	221	Eno1	K	1	7.61e-38	120.66	_DATNVGDEGGFAPNILENK(cr)EALELLK_	3	-0.29754	942.478
P17182	228	Eno1	K	1	1.65e-12	141.54	_EALELLK(cr)TAIAK_	2	-0.47364	684.411
P17182	233	Eno1	K	1	2.04e-18	103.36	_TAIAK(cr)AGYTDQVVIGMDVAASEFYR_	3	-3.0381	915.458
P17182	60	Eno1	K	1	8.88e-12	114.64	_FMGK(cr)GVSQAVEHINK_	3	-0.50091	571.631
P17182	71	Eno1	K	1	2.93e-19	108.37	_GVSQAVEHINK(cr)TIAPALVSK_	5	0.10736	426.844
P17182	28	Eno1	K	1	9.13e-96	214.81	_GNPTVEVDLYTAK(cr)GLFR_	2	-0.4244	974.512
P17182	80	Eno1	K	1	1.97e-05	116.55	_TIAPALVSK(cr)K_	3	0.34247	365.897
P17182	330	Eno1	K	1	0.00645644	80.688	_IAK(cr)AASEK_	2	-1.7972	443.256
P17182	92	Eno1	K	1	9.37e-32	167.29	_IDK(cr)LMIEMDGTENK_	2	-1.1519	852.913
P17182	103	Eno1	K	1	1.69e-65	202.13	_LMIEMDGTENK(cr)SK_	3	0.055605	521.918
P17182	420	Eno1	K	1	1.93e-05	116.55	_IEEELGSK(cr)AK_	3	1.235	391.212
P17182	193	Eno1	K	1	1.64e-08	102.73	_IGAEVYHNLK(cr)NVIK_	3	-0.56651	555.982
P17182	81	Eno1	K	1	0.000221916	107.06	_K(cr)VNVVEQEK(cr)IDK_	3	1.0815	522.291
P17182	89	Eno1	K	1	6.1e-09	137.84	_VNVVEQEK(cr)IDK_	2	1.0651	684.872
P17182	262	Eno1	K	1	8.72e-17	146.59	_YDLDFK(cr)SPDDPSR_	2	-2.7369	811.87
Q8BHD7	228	Ptbp3	K	1	0.0125179	56.205	_IDFSK(cr)LTSLNVK_	3	0.70148	478.273
Q8BHD7	520	Ptbp3	K	1	0.0280366	58.815	_VSFSK(cr)STI_	2	-0.29177	468.755
Q8BHD7	240	Ptbp3	K	1	0.00251461	112.41	_YNNDK(cr)SR_	2	0.022795	482.728
P17426	905	Ap2a1	K	1	2.74e-07	102.9	_ANHPMDAEVTK(cr)AK_	3	-1.0351	493.914
P17427	857	Ap2a2	K	1	0.00113447	73.082	_AK(cr)HPMDTEITK_	3	0.11262	446.896
P17427	866	Ap2a2	K	1	0.0150794	54.784	_HPMDTEITK(cr)AK_	3	-1.5401	446.896
P17427	153	Ap2a2	K	1	0.0198876	53.444	_EMAEAFAGEIPK(cr)ILVAGDTMDSVK_	4	1.7719	648.325
P17427	569	Ap2a2	K	1	0.00387198	62.055	_SDSQLK(cr)NADVELQQR_	3	-0.41625	600.303
P17427	923	Ap2a2	K	1	0.0179042	63.32	_TSK(cr)DTVSQR_	2	0.80322	545.28
P17710	457	Hk1	K	1	0.0252162	64.42	_DNK(cr)GTPR_	2	0.87417	428.22
P17742	44	Ppia	K	1	2.58e-16	156.81	_ALSTGEK(cr)GFGYK_	3	-1.0175	442.563
P17742	131	Ppia	K	1	0.000787311	111.01	_HVVFGK(cr)VK_	3	-0.77843	327.868
P17742	133	Ppia	K	1	2.14e-13	139.19	_VK(cr)EGM(ox)NIVEAMER_	3	1.7755	530.594
P17742	82	Ppia	K	1	1.68e-65	188.47	_SIYGEK(cr)FEDENFILK_	2	-0.83477	950.472
P17742	125	Ppia	K	1	2.72e-19	151.74	_TEWLDGK(cr)HVVFGK_	2	0.10354	792.414
P17742	31	Ppia	K	1	0.0105341	68.485	_VPK(cr)TAENFR_	2	-0.0038522	565.304
P17742	28	Ppia	K	1	5.71e-08	117.93	_VSFELFADK(cr)VPK_	3	0.26742	483.266
P17751	192	Tpi1	K	1	8.19e-53	192.78	_EAGITEK(cr)VVFEQTK_	2	-0.24842	823.935
P17751	199	Tpi1	K	1	4.63e-17	135.47	_VVFEQTK(cr)VIADNVK_	2	-1.67	829.462
P17751	244	Tpi1	K	1	1.01e-37	168.64	_GWLK(cr)SNVNDGVAQSTR_	3	-0.042367	600.639
P17751	238	Tpi1	K	1	1.89e-27	156.67	_TATPQQAQEVHEK(cr)LR_	3	-0.39719	601.983
P17751	206	Tpi1	K	1	7.19e-08	127.02	_VIADNVK(cr)DWSK_	2	0.26302	671.854
P17809	245	Slc2a1	K	1	0.000480513	87.719	_DLQEMK(cr)EEGR_	2	-0.24756	651.803
P17918	110	Pcna	K	1	2.01e-69	145.2	_AEDNADTLALVFEAPNQEK(cr)VSDYEMK_	4	-0.38549	749.602
P17918	13	Pcna	K	1	0.000219572	112.13	_LIQGSILK(cr)K_	2	-0.62113	534.345
P17918	254	Pcna	K	1	0.0324091	43.68	_YYLAPK(cr)IEDEEAS_	2	-0.87166	798.377
P18155	299	Mthfd2	K	1	6.83e-05	77.062	_LVGDVDFEGVK(cr)K_	3	1.088	458.582
P18155	329	Mthfd2	K	1	0.0025574	99.815	_NTIIAAK(cr)K_	2	0.62157	463.787
P18242	174	Ctsd	K	1	3.11e-05	103.76	_VEK(cr)QIFGEATK_	2	-2.0322	659.356
P18572	176	Bsg	K	1	3.47e-11	98.281	_GGK(cr)VLQEDTLPDLHTK_	3	-0.88207	606.991
P18653	217	Rps6ka1	K	1	0.000885892	101.54	_EAIDHEK(cr)K_	3	-0.87637	346.514
P18760	30	Cfl1	K	1	0.000580301	96.342	_SSTPEEVK(cr)K_	2	0.72482	536.78
P18760	121	Cfl1	K	1	1.8e-10	146.36	_MIYASSK(cr)DAIK_	3	0.9196	432.229
P18760	53	Cfl1	K	1	3.93e-08	76.899	_NIILEEGK(cr)EILVGDVGQTVDDPYTTFVK_	5	0.309	632.932
P18760	114	Cfl1	K	1	0.00107318	90.614	_SK(cr)MIYASSK_	2	0.77983	541.781
P18760	92	Cfl1	K	1	1.32e-41	180.11	_YALYDATYETK(cr)ESK_	2	-0.2305	875.415
P19096	1844	Fasn	K	1	0.0159427	61.56	_HIGK(cr)VLVQVR_	3	-0.38331	406.256
P19096	1276	Fasn	K	1	0.000268542	81.09	_HPQALK(cr)DVQTK_	3	-0.25197	444.914
P19096	1071	Fasn	K	1	9.47e-13	128.82	_LK(cr)EDTQVADVTTSR_	2	2.714	815.918
P19096	2187	Fasn	K	1	0.0241863	46.494	_LQEMSSK(cr)TDSATDTTAPK_	3	0.56247	660.314
P19096	2198	Fasn	K	1	0.000156819	81.904	_TDSATDTTAPK(cr)SR_	2	0.076189	709.842
P19096	993	Fasn	K	1	0.0012041	76.357	_LTQGEVYK(cr)ELR_	3	-1.965	468.589
P19096	235	Fasn	K	1	0.000497655	66.267	_SEAVVAVLLTK(cr)K_	3	0.77712	442.606
P19096	489	Fasn	K	1	0.000354014	74.789	_VQEVQQVSTNK(cr)R_	2	-1.0919	742.397
P19096	1840	Fasn	K	1	0.0182616	55.064	_YMAQGK(cr)HIGK_	3	-0.16713	400.878
P19253	103	Rpl13a	K	1	0.000134633	75.764	_LK(cr)VLDGIPPPYDK_	2	-0.95777	761.929
P19253	114	Rpl13a	K	1	5.11e-06	103.44	_VLDGIPPPYDK(cr)K_	2	1.9109	705.387
P19253	125	Rpl13a	K	1	6.61e-05	98.048	_MVVPAALK(cr)VVR_	3	0.27328	417.593
P19253	183	Rpl13a	K	1	0.00243944	93.096	_QAEK(cr)NVEK_	2	0.8045	507.267
P19253	159	Rpl13a	K	1	1.02e-07	115.06	_YQAVTATLEEK(cr)R_	3	0.79988	492.928
P19324	307	Serpinh1	K	1	3.01e-18	110.12	_AVAISLPK(cr)GVVEVTHDLQK_	4	-0.80076	518.799
P19324	295	Serpinh1	K	1	0.00155329	98.523	_AWMGK(cr)MQK_	2	-0.86154	524.259
P19324	216	Serpinh1	K	1	0.000540324	99.688	_FHHK(cr)MVDNR_	2	-1.2458	626.306
P19324	331	Serpinh1	K	1	0.0409243	45.28	_HLAGLGLTEAIDK(cr)NK_	4	1.719	412.732
P19324	333	Serpinh1	K	1	0.0101683	84.498	_NK(cr)ADLSR_	2	-0.2317	436.235
P19324	189	Serpinh1	K	1	0.0277147	53.237	_LPEVTK(cr)DVER_	3	-0.52969	418.563
P19783	78	Cox4i1	K	1	0.019308	62.558	_DEK(cr)VQLYR_	2	-2.6317	559.796
P20029	327	Hspa5	K	1	3.08e-16	155.43	_AK(cr)FEELNMDLFR_	2	-0.40462	790.893
P20029	602	Hspa5	K	1	9.55e-102	201.27	_AVEEK(cr)IEWLESHQDADIEDFK_	3	1.1985	867.078
P20029	618	Hspa5	K	1	6e-26	127.83	_IEWLESHQDADIEDFK(cr)AK_	4	-1.978	561.272
P20029	383	Hspa5	K	1	0.0324413	44.614	_EFFNGK(cr)EPSR_	2	-1.0432	639.809
P20029	164	Hspa5	K	1	1.25e-05	118.28	_ETAEAYLGK(cr)K_	2	0.78896	589.309
P20029	597	Hspa5	K	1	0.000633082	79.492	_ETMEK(cr)AVEEK_	2	0.64588	631.303
P20029	554	Hspa5	K	1	0.0136311	81.296	_FAEEDK(cr)K_	2	-0.69693	467.729
P20029	621	Hspa5	K	0.5	0.00296608	69.331	_K(cr)KELEEIVQPIISK_	3	0.83688	574.673
P20029	622	Hspa5	K	0.5	0.00296608	69.331	_K(cr)KELEEIVQPIISK_	3	0.83688	574.673
P20029	354	Hspa5	K	1	0.0287839	50.966	_K(cr)SDIDEIVLVGGSTR_	2	-1.1191	828.944
P20029	155	Hspa5	K	1	0.000190323	84.479	_MK(cr)ETAEAYLGK_	3	-1.8348	436.888
P20029	548	Hspa5	K	1	3.4e-16	135.47	_MVNDAEK(cr)FAEEDK_	3	1.8564	531.908
P20029	524	Hspa5	K	1	5.29e-05	100.69	_NK(cr)ITITNDQNR_	2	-1.4091	692.863
P20029	580	Hspa5	K	1	0.00121641	104.42	_NQIGDK(cr)EK_	2	0.88821	500.259
P20029	97	Hspa5	K	1	2.77e-95	209.89	_NQLTSNPENTVFDAK(cr)R_	2	-1.4253	951.471
P20029	345	Hspa5	K	1	0.00539284	65.949	_PVQK(cr)VLEDSDLK_	3	1.2752	480.264
P20029	353	Hspa5	K	1	0.000210031	105.98	_VLEDSDLK(cr)K_	3	0.44261	372.205
P20029	186	Hspa5	K	1	0.0288197	53.308	_QATK(cr)DAGTIAGLNVMR_	3	1.7969	571.97
P20029	153	Hspa5	K	1	1.98e-09	93.478	_TFAPEEISAMVLTK(cr)MK_	3	-2.28	621.991
P20029	517	Hspa5	K	1	2.08e-05	110.38	_VTAEDK(cr)GTGNK_	3	0.23302	396.535
P20108	92	Prdx3	K	1	0.00835998	61.78	_ELSLDDFK(cr)GK_	3	1.0763	407.212
P20152	188	Vim	K	1	4.13e-05	112.13	_EK(cr)LQEEMLQR_	2	0.73001	686.35
P20152	439	Vim	K	1	2.66e-15	103.13	_ETNLESLPLVDTHSK(cr)R_	3	-1.2078	636.334
P20152	129	Vim	K	1	4.16e-33	147.64	_FLEQQNK(cr)ILLAELEQLK_	4	-0.50426	532.053
P20152	139	Vim	K	1	6.49e-06	85.554	_ILLAELEQLK(cr)GQGK_	3	-0.81546	536.65
P20152	223	Vim	K	1	1.02e-39	166.9	_K(cr)VESLQEEIAFLK_	2	0.26232	801.443
P20152	235	Vim	K	1	4.22e-25	125.97	_VESLQEEIAFLK(cr)K_	2	1.2398	801.443
P20152	97	Vim	K	1	2.1e-50	148.01	_LLQDSVDFSLADAINTEFK(cr)NTR_	3	0.84184	855.766
P20152	373	Vim	K	1	1.1e-19	147.64	_LQDEIQNMK(cr)EEM(ox)AR_	2	1.8588	909.922
P20152	292	Vim	K	1	5.1e-16	146.59	_NLQEAEEWYK(cr)SK_	2	-0.36883	796.883
P20152	294	Vim	K	1	4.95e-06	105.99	_SK(cr)FADLSEAANR_	2	-2.3524	688.844
P20152	313	Vim	K	1	2.18e-09	147.62	_QAK(cr)QESNEYR_	2	-0.68671	660.813
P20152	282	Vim	K	1	1.58e-05	70.986	_QQYESVAAK(cr)NLQEAEEWYK_	3	-0.52333	794.713
P20152	168	Vim	K	1	2.55e-08	139.78	_QVDQLTNDK(cr)AR_	2	0.2191	678.349
P20152	104	Vim	K	1	6.89e-31	173.03	_TNEK(cr)VELQELNDR_	2	0.59399	828.415
P20263	121	Pou5f1	K	1	3.45e-06	79.652	_LEK(cr)VEPTPEESQDMK_	3	2.6235	609.961
P21107	137	Tpm3	K	1	0.00917933	80.438	_ALK(cr)DEEK_	2	-1.9176	450.737
P21107	71	Tpm3	K	1	5.57e-21	142.38	_DAQEK(cr)LELAEK_	2	-0.21674	671.348
P21107	153	Tpm3	K	1	0.000253327	86.699	_EAK(cr)HIAEEADR_	2	2.2439	668.828
P21107	129	Tpm3	K	1	0.0190765	65.246	_GMK(cr)VIENR_	2	2.8633	507.774
P21107	119	Tpm3	K	1	1.99e-19	158.93	_LEEAEK(cr)AADESER_	2	0.53417	772.857
P21550	89	Eno3	K	1	0.00133847	71.879	_LSVVDQEK(cr)VDK_	2	0.044869	664.359
P21619	173	Lmnb2	K	1	1.29e-05	120.06	_AEDGHAVAK(cr)K_	2	-0.77395	547.285
P21619	164	Lmnb2	K	1	2.13e-07	101.2	_AQLAK(cr)AEDGHAVAK_	3	0.36045	492.932
P21619	59	Lmnb2	K	1	0.00155955	80.245	_ISEK(cr)EEVTTR_	2	-0.93344	630.328
P21619	276	Lmnb2	K	1	0.0212331	57.034	_LLSDQNDK(cr)AAHAAR_	3	-0.18848	526.606
P21619	334	Lmnb2	K	1	1.16e-23	160.65	_M(ox)LDAK(cr)EQEMTEVR_	3	-1.8672	555.26
P21619	233	Lmnb2	K	1	0.015547	51.089	_QQEYDFK(cr)MAQALEDLR_	3	0.57819	684.995
P21619	128	Lmnb2	K	1	0.0111064	62.166	_VK(cr)DLESLFHR_	3	1.1791	437.907
P21995	162	Emb	K	1	0.0023366	66.989	_GTFNIHVPK(cr)AHGK_	4	2.171	369.204
Q8CGP6	126	Hist1h2ah	K	1	0.00573039	81.017	_TESHHK(cr)AK_	4	1.4443	252.133
Q8CGP6	96	Hist1h2ah	K	1	1.55e-05	113.69	_NDEELNK(cr)LLGR_	3	0.92182	456.909
Q8CGP6	119	Hist1h2ah	K	1	5.83e-49	143.57	_VTIAQGGVLPNIQAVLLPK(cr)K_	2	0.050415	1064.15
P22907	227	Hmbs	K	1	0.000184347	69.088	_AK(cr)DQDILDLVSVLHDPETLLR_	3	0.31985	820.111
P23116	824	Eif3a	K	1	0.0158751	62.166	_AEEQMLK(cr)ER_	2	0.96598	601.298
P23116	747	Eif3a	K	1	0.00176695	117.16	_ALEHK(cr)NR_	2	1.7073	468.257
P23116	23	Eif3a	K	1	5.13e-05	105.65	_ANEFLEVGK(cr)K_	3	0.044661	401.552
P23116	1182	Eif3a	K	1	1.35e-08	121.82	_DNQDREENDK(cr)DLER_	3	1.3839	615.273
P23116	742	Eif3a	K	1	0.0103706	78.149	_EK(cr)ALEHK_	3	0.83361	308.171
P23116	591	Eif3a	K	1	0.00548211	83.869	_EK(cr)EELEQR_	2	-0.73141	564.78
P23116	916	Eif3a	K	1	0.0207874	62.582	_GPPEK(cr)EWR_	2	0.7648	533.769
P23116	632	Eif3a	K	1	0.00057646	72.848	_ILQEHEQIK(cr)K_	3	0.16277	445.254
P23116	100	Eif3a	K	1	1.52e-05	119.39	_LAEEK(cr)TEAAK_	2	0.6341	579.306
P23116	351	Eif3a	K	1	0.0268416	49.298	_LLDMDGIIVEK(cr)QR_	2	0.25621	799.435
P23116	775	Eif3a	K	1	7.26e-05	114.86	_QSVYEEK(cr)LK_	2	0.69216	596.316
P23116	679	Eif3a	K	1	0.000260781	101.39	_QVEQLEK(cr)EK_	3	0.59207	400.215
P23116	68	Eif3a	K	1	3.29e-05	88.021	_SHLAK(cr)EGLYQYK_	3	0.649	502.265
P23116	1331	Eif3a	K	1	2.14e-24	157.58	_TK(cr)NETDEDGWTTVR_	2	1.3319	860.395
P23116	45	Eif3a	K	1	0.0133141	51.726	_TWQK(cr)IHEPIMLK_	3	-1.5038	531.294
P23116	720	Eif3a	K	1	1.21e-112	231.71	_VK(cr)DMDLWEQQEEER_	2	-1.4014	951.931
P23198	154	Cbx3	K	1	3.34e-11	98.676	_DSDEADLVLAK(cr)EANMK_	3	-0.77853	606.293
P23198	21	Cbx3	K	1	2.9e-13	118.31	_K(cr)VEEAEPEEFVVEK_	3	0.1146	577.289
P23198	34	Cbx3	K	1	4.56e-27	141.6	_VEEAEPEEFVVEK(cr)VLDR_	2	0.33448	1043.02
P23198	103	Cbx3	K	1	4.8e-07	100.11	_SLSDSESDDSK(cr)SK_	3	-1.3271	484.883
P23198	10	Cbx3	K	1	0.00208394	95.502	_TTLQK(cr)MGK_	2	1.3049	487.771
P23198	143	Cbx3	K	1	2.93e-07	100.73	_WK(cr)DSDEADLVLAK_	3	2.3296	519.931
P23249	859	Mov10	K	1	0.0017288	83.862	_GLDDIK(cr)DLK_	2	-0.11979	542.798
P23475	295	Xrcc6	K	1	0.00927129	65.179	_ETNEPVK(cr)TK_	2	1.3402	557.293
P23475	121	Xrcc6	K	1	0.000396306	71.176	_VLELDQFK(cr)GQQGK_	3	0.19398	519.947
P23475	459	Xrcc6	K	1	3.66e-06	109.83	_VTANQEQIDK(cr)MK_	2	-0.69896	736.874
P23492	179	Pnp	K	1	0.000290936	78.324	_AFTAWK(cr)QMGEQR_	2	0.44901	760.869
P23492	265	Pnp	K	1	0.034158	41.798	_ANHMEVLDAGK(cr)AAAQTLER_	3	0.088914	698.353
P23506	124	Pcmt1	K	1	7.3e-11	121.56	_ELVDDSITNVK(cr)K_	2	1.7364	714.883
P24270	98	Cat	K	1	0.0204891	56.258	_AK(cr)VFEHIGK_	3	0.14883	366.21
P24270	480	Cat	K	1	9.26e-05	79.804	_AVK(cr)NFTDVHPDYGAR_	3	1.3088	586.625
P24288	28	Bcat1	K	1	0.0238871	50.102	_AK(cr)DLIITPATVLK_	3	-1.4266	484.301
P24288	107	Bcat1	K	1	0.0151969	75.243	_GVDNK(cr)IR_	2	-1.2565	435.246
P24288	134	Bcat1	K	1	2.12e-40	180.11	_TTLPMFDK(cr)EELLK_	2	0.38288	816.931
P24369	129	Ppib	K	1	0.0130603	58.699	_FPDENFK(cr)LK_	2	2.0556	603.314
P24369	116	Ppib	K	1	0.00014374	84.297	_GDGTGGK(cr)SIYGER_	2	-1.5313	682.826
P24369	171	Ppib	K	1	0.00624929	61.657	_HVVFGK(cr)VLEGMDVVR_	3	1.112	584.987
P24472	117	Gsta4	K	1	6.34e-06	109.07	_EK(cr)EESYDLILSR_	3	-0.52007	517.263
P24472	43	Gsta4	K	1	0.00275087	88.495	_EQYEK(cr)MQK_	2	-0.098178	576.274
P24472	138	Gsta4	K	1	6.52e-06	121.9	_YFPVFEK(cr)ILK_	3	0.52491	451.26
P24527	580	Lta4h	K	1	0.0395549	44.238	_DLAAFDK(cr)SHDQAVHTYQEHK_	5	-0.76719	482.431
P24527	573	Lta4h	K	1	0.000431234	77.185	_PLFK(cr)DLAAFDK_	2	0.7839	666.864
P24547	167	Impdh2	K	1	1.08e-10	128.22	_DIDFLK(cr)EEEHDR_	2	0.44632	807.376
P24547	134	Impdh2	K	1	0.0119711	73.26	_DVFEAK(cr)AR_	3	-0.1769	335.178
P24547	238	Impdh2	K	1	0.000109828	105.46	_DYPLASK(cr)DAK_	3	0.65055	392.536
P24547	195	Impdh2	K	1	1.59e-33	141.91	_REDLVVAPAGVTLK(cr)EANEILQR_	3	-0.91969	830.462
P24547	181	Impdh2	K	1	0.0227301	58.699	_FLEEIMTK(cr)R_	2	-1.0427	617.829
P24547	208	Impdh2	K	1	4e-44	166.92	_GK(cr)LPIVNENDELVAIIAR_	3	1.5549	678.053
P24547	124	Impdh2	K	1	3.48e-39	169.43	_YEQGFITDPVVLSPK(cr)DR_	2	0.85533	1016.52
P24547	349	Impdh2	K	1	0.00105247	71.98	_PQATAVYK(cr)VSEYAR_	2	1.0382	825.928
P24547	436	Impdh2	K	1	0.0274697	48.794	_YFSEADK(cr)IK_	3	2.0442	390.201
P24668	100	M6pr	K	1	0.000289878	95.477	_SNDK(cr)ETVVGR_	2	0.6993	586.799
P24788	143	Cdk11b	K	1	0.00788777	87.696	_EEQDK(cr)AR_	2	-0.34965	472.228
P24788	186	Cdk11b	K	1	0.014407	73.233	_EQQK(cr)EQR_	2	-1.3818	507.254
P24788	20	Cdk11b	K	1	7.09e-05	99.5	_TLDEILQEK(cr)K_	2	0.20511	642.856
P24860	308	Ccnb1	K	1	2.4e-11	102.08	_ASK(cr)VGEVDVEQHTLAK_	3	1.6458	593.648
P25206	81	Mcm3	K	1	4.18e-06	81.632	_ALK(cr)DFVASIDATYAK_	3	-1.2754	560.966
P25206	207	Mcm3	K	1	3.44e-07	84.166	_DHQTITIQEMPEK(cr)APAGQLPR_	4	1.7352	607.813
P25206	283	Mcm3	K	1	6.13e-08	97.235	_DIQPAFSADDIAK(cr)IK_	3	1.8636	567.302
P25206	270	Mcm3	K	1	0.000441082	66.893	_QMSK(cr)DIQPAFSADDIAK_	3	1.6885	644.984
P25206	293	Mcm3	K	1	0.00614213	69.229	_SK(cr)DVFEQLAR_	2	-2.8867	630.833
P25206	228	Mcm3	K	0.994664	6.9e-18	119.8	_SVDVILDDDLVDK(cr)VKPGDR_	3	-0.045573	722.714
P25206	728	Mcm3	K	1	3.95e-59	170.61	_TDDSQEK(cr)TDDSQETQDSQK_	3	-0.36804	751.647
P25206	740	Mcm3	K	1	6.51e-23	119.48	_TDDSQETQDSQK(cr)VELSEPR_	3	0.28587	754.012
P25206	697	Mcm3	K	1	4.97e-59	133.15	_THAK(cr)DGESYDPYDFSEAETQMPQVHTPK_	4	-0.51515	819.866
P25206	576	Mcm3	K	1	0.00436329	71.501	_YIHVAK(cr)IIK_	3	-0.35772	384.909
P25444	58	Rps2	K	1	0.00368152	64.224	_AEDK(cr)EWIPVTK_	2	0.42055	692.361
P25444	65	Rps2	K	1	1.09e-06	106.38	_EWIPVTK(cr)LGR_	2	1.5131	633.864
P25444	108	Rps2	K	1	0.00159652	69.721	_DEVLK(cr)IMPVQK_	3	0.41353	456.592
P25444	263	Rps2	K	1	2.41e-25	125.45	_ETVFTK(cr)SPYQEFTDHLVK_	3	3.8026	746.376
P25444	275	Rps2	K	1	0.000258596	72.433	_SPYQEFTDHLVK(cr)THTR_	3	-0.59549	676.338
P25444	211	Rps2	K	1	1.77e-07	111.63	_GTGIVSAPVPK(cr)K_	3	-1.1059	407.912
P25444	257	Rps2	K	1	1.55e-12	98.281	_TYSYLTPDLWK(cr)ETVFTK_	3	1.0572	720.702
P25799	354	Nfkb1	K	1	0.0325127	52.255	_DK(cr)EEVQR_	2	0.088272	486.243
P25976	464	Ubtf	K	1	0.0197773	59.935	_EAALK(cr)AQSER_	2	0.6293	585.809
P25976	191	Ubtf	K	1	6.03e-05	75.819	_EDHPDLIQNAK(cr)K_	3	-0.42297	492.588
P25976	169	Ubtf	K	1	0.0307503	53.089	_EK(cr)QEFER_	2	1.6281	517.251
P25976	284	Ubtf	K	1	0.01853	66.683	_STLTK(cr)AER_	2	-0.99573	487.269
P26039	2491	Tln1	K	1	9.61e-16	105.28	_AAAFEDQENETVVVK(cr)EK_	3	1.2154	658.993
P26039	2493	Tln1	K	1	0.0291381	47.499	_EK(cr)MVGGIAQIIAAQEEMLR_	3	0.30852	719.047
P26039	2454	Tln1	K	1	0.0353742	52.391	_ADQDSEAMK(cr)R_	2	-1.6864	609.775
P26039	2333	Tln1	K	0.814596	0.00534146	64.522	_AKPK(cr)EADESLNFEEQILEAAK_	4	0.09468	607.812
P26039	2141	Tln1	K	1	0.00624136	70.089	_AVEDEATK(cr)GTR_	2	-0.10471	622.809
P26039	137	Tln1	K	0.5	0.036818	58.268	_ELMEEK(cr)KDEGTGTLR_	3	-1.9977	601.965
P26039	138	Tln1	K	0.5	0.036818	58.268	_ELMEEK(cr)KDEGTGTLR_	3	-1.9977	601.965
P26039	57	Tln1	K	1	2.22e-15	79.69	_IPEALAGPPNDFGLFLSDDDPK(cr)K_	3	-0.099255	842.092
P26039	875	Tln1	K	1	7.62e-31	127.37	_M(ox)VEAAK(cr)GAAAHPDSEEQQQR_	3	-0.11004	746.347
P26039	535	Tln1	K	1	0.0102215	77.732	_NK(cr)MDESK_	2	-1.0429	460.213
P26039	164	Tln1	K	1	2.34e-06	84.41	_QK(cr)LHTDDELNWLDHGR_	4	0.27155	512.001
P26039	2024	Tln1	K	1	0.000198473	94.122	_TAK(cr)VLVEDTK_	2	0.89711	586.332
P26039	1544	Tln1	K	1	7.91e-09	112.67	_TIK(cr)ALDGDFTEENR_	2	-0.32915	838.91
P26039	2445	Tln1	K	1	4.35e-05	100.22	_VK(cr)ADQDSEAMK_	2	-0.76508	645.306
P26040	363	Ezr	K	1	2.28e-10	143.25	_RAEK(cr)ELSEQIEK_	3	0.74499	509.939
P26040	371	Ezr	K	1	2.79e-17	123.02	_ELSEQIEK(cr)ALQLEEER_	3	-0.063632	671.344
P26040	450	Ezr	K	1	6.78e-06	125.54	_AK(cr)EAQDDLVK_	3	-0.17695	395.543
P26040	458	Ezr	K	1	0.000113156	104.24	_EAQDDLVK(cr)TK_	2	-0.055816	607.817
P26040	233	Ezr	K	1	0.0160088	67.897	_DDK(cr)LTPK_	2	0.79465	442.74
P26040	237	Ezr	K	1	0.000156126	77.325	_LTPK(cr)IGFPWSEIR_	2	1.3267	806.448
P26040	344	Ezr	K	1	0.00239218	96.342	_EK(cr)EELM(ox)LR_	3	1.3512	377.862
P26040	337	Ezr	K	1	0.0111556	79.474	_EK(cr)EQMLR_	2	-0.033667	501.258
P26040	262	Ezr	K	0.999999	0.00119452	99.815	_FVIKPIDK(cr)K_	3	0.49402	385.909
P26040	316	Ezr	K	1	0.00527265	93.162	_HQK(cr)QLER_	2	-0.38486	503.775
P26040	523	Ezr	K	1	0.00946497	69.346	_ITEAEK(cr)NER_	2	0.35361	579.293
P26040	438	Ezr	K	1	1.23e-07	115.33	_RK(cr)EDEVEEWQHR_	3	-0.98802	570.273
P26040	327	Ezr	K	1	0.000350947	119.68	_QQLETEK(cr)K_	3	0.12523	357.861
P26040	427	Ezr	K	1	1.33e-23	109.23	_SQEQLAAELAEYTAK(cr)IALLEEAR_	3	3.8912	872.457
P26041	327	Msn	K	1	0.0146861	71.451	_ALLENEK(cr)K_	2	1.1562	506.787
P26041	458	Msn	K	1	5.6e-06	105.99	_AQMVQEDLEK(cr)TR_	3	0.74781	505.921
P26041	388	Msn	K	1	0.000293303	90.614	_AQSEAEK(cr)LAK_	2	1.5221	571.806
P26041	344	Msn	K	1	0.00698486	74.464	_EK(cr)EELMEK_	3	1.556	368.514
P26041	350	Msn	K	0.999999	0.00102322	85.554	_EKEELMEK(cr)LK_	3	-1.1173	448.907
P26041	352	Msn	K	1	0.00654217	67.385	_LK(cr)QIEEQTK_	2	-2.0348	592.83
P26041	316	Msn	K	1	0.0136782	75.213	_HQK(cr)QMER_	2	-0.64186	512.753
P26041	438	Msn	K	1	4.13e-05	96.059	_K(cr)ESEAVEWQQK_	2	0.87443	715.352
P26041	437	Msn	K	0.5	0.0017337	74.987	_K(cr)KESEAVEWQQK_	3	0.36109	519.935
P26041	359	Msn	K	1	0.00807229	79.148	_QIEEQTK(cr)K_	3	-1.9541	357.861
P26041	237	Msn	K	1	0.000156126	77.325	_LTPK(cr)IGFPWSEIR_	2	1.3267	806.448
P26041	400	Msn	K	1	7.35e-11	111.78	_QEAEEAK(cr)EALLQASR_	2	1.9748	870.942
P26041	514	Msn	K	1	0.0141449	64.82	_TTEAEK(cr)NER_	2	-0.53971	573.275
P26043	400	Rdx	K	1	4.59e-08	134.99	_AAEEAK(cr)SAIAK_	2	0.58822	578.814
P26043	458	Rdx	K	1	1.86e-12	139.3	_AFAAQEDLEK(cr)TK_	3	2.3602	473.577
P26043	83	Rdx	K	1	4.64e-38	150.61	_AK(cr)FFPEDVSEELIQEITQR_	3	-2.544	783.065
P26043	327	Rdx	K	1	0.00276555	96.342	_AQLENEK(cr)K_	2	0.42554	514.275
P26043	344	Rdx	K	1	0.012028	69.346	_EK(cr)EELMER_	2	-0.42424	566.271
P26043	435	Rdx	K	1	0.00375564	77.192	_IALLEEAK(cr)K_	3	-0.2508	361.553
P26043	79	Rdx	K	0.999999	0.0321653	61.833	_KENPLQFK(cr)FR_	3	1.4317	458.922
P26043	437	Rdx	K	0.5	6.36e-06	113.76	_K(cr)KEEEATEWQHK_	3	-0.19495	537.598
P26043	438	Rdx	K	0.5	6.36e-06	113.76	_K(cr)KEEEATEWQHK_	3	-0.19495	537.598
P26043	556	Rdx	K	1	0.00022122	75.535	_TQNDVLHAENVK(cr)AGR_	3	0.67675	573.964
P26043	162	Rdx	K	1	0.0262345	50.353	_VLEQHK(cr)LTK_	3	-0.96303	388.564
P26043	71	Rdx	K	1	0.0338746	56.043	_VTQQDVK(cr)K_	2	0.31779	507.285
P26231	683	Ctnna1	K	1	6.7e-07	90.707	_AK(cr)IAEQVASFQEEK_	3	0.94988	549.286
P26231	695	Ctnna1	K	1	1.47e-08	103.79	_IAEQVASFQEEK(cr)SK_	3	-0.22167	554.618
P26231	874	Ctnna1	K	1	8.24e-05	111.63	_EK(cr)QDETQTK_	3	1.2226	392.191
P26231	881	Ctnna1	K	1	0.000170809	92.856	_QDETQTK(cr)IK_	2	0.25063	579.804
P26231	493	Ctnna1	K	1	0.00384133	89.029	_EQWEK(cr)QVR_	2	-1.6655	585.799
P26231	87	Ctnna1	K	1	9.09e-06	80.316	_ESQFLK(cr)EELVVAVEDVR_	3	-0.68921	686.697
P26231	417	Ctnna1	K	1	0.0128218	60.255	_EVK(cr)EYAQVFR_	2	2.0599	668.848
P26231	901	Ctnna1	K	1	0.00505133	63.062	_HVNPVQALSEFK(cr)AMDSI_	2	-0.71689	977.491
P26231	697	Ctnna1	K	1	0.00274281	80.245	_SK(cr)LDAEVSK_	3	-0.022917	348.857
P26231	178	Ctnna1	K	0.988605	2.64e-18	109.85	_NAGNEQDLGIQYK(cr)ALKPEVDK_	4	-2.1101	600.312
P26231	414	Ctnna1	K	1	0.0104655	70.028	_NGNEK(cr)EVK_	2	-2.7248	493.251
P26231	747	Ctnna1	K	1	0.000177472	84.365	_NTSDVISAAK(cr)K_	2	0.90382	601.325
P26231	199	Ctnna1	K	1	0.000723829	84.605	_QQELK(cr)DVGNR_	2	0.19888	627.825
P26231	370	Ctnna1	K	1	8.19e-05	81.904	_SDALNSAIDK(cr)MTK_	3	-0.31366	487.913
P26231	163	Ctnna1	K	1	0.0059093	70.808	_VVEDGILK(cr)LR_	2	-0.69715	605.364
P26350	20	Ptma	K	0.5	0.0445182	54.898	_EK(cr)KEVVEEAENGR_	3	-0.51643	528.934
P26350	21	Ptma	K	1	0.000141927	91.62	_K(cr)EVVEEAENGR_	2	0.69327	664.328
P26350	106	Ptma	K	1	0.0167965	71.342	_QK(cr)TEEDD_	2	0.80711	466.696
P26350	103	Ptma	K	1	1.53e-52	182.02	_VAEDDEDDDVDTK(cr)K_	2	0.019459	831.355
P26350	15	Ptma	K	1	0.00569351	66.826	_(ac)SDAAVDTSSEITTK(cr)DLK_	3	0.59632	630.977
P26369	70	U2af2	K	1	0.000363727	85.522	_GAK(cr)EEHGGLIR_	3	-0.2258	412.223
P26369	15	U2af2	K	1	8.26e-05	123.62	_QLNENK(cr)QER_	3	-2.1518	409.542
P26443	399	Glud1	K	1	1.65e-05	80.585	_AK(cr)IIAEGANGPTTPEADK_	3	-2.7831	617.655
P26443	415	Glud1	K	1	9.37e-05	76.492	_IIAEGANGPTTPEADK(cr)IFLER_	3	-1.8198	770.737
P26443	211	Glud1	K	1	0.0032659	93.649	_FTMELAK(cr)K_	2	-0.54319	518.281
P26443	84	Glud1	K	1	4.13e-32	173.03	_GASIVEDK(cr)LVEDLK_	2	-0.4885	792.43
P26443	90	Glud1	K	1	0.0123757	70.908	_LVEDLK(cr)TR_	2	-1.93	521.301
P26443	503	Glud1	K	1	4.93e-12	95.195	_ISGASEK(cr)DIVHSGLAYTMER_	3	2.7592	744.704
P26443	200	Glud1	K	1	3.1e-05	92.265	_NYTDNELEK(cr)ITR_	2	-0.33618	782.386
P26443	545	Glud1	K	1	0.00163604	66.004	_TAAYVNAIEK(cr)VFK_	3	0.079727	507.949
P26516	180	Psmd7	K	1	1.69e-05	95.854	_DIK(cr)DTTVGTLSQR_	3	0.84612	501.267
P26516	293	Psmd7	K	1	0.00155825	84.479	_EGQEK(cr)EESK_	2	-1.1461	566.262
P26516	308	Psmd7	K	1	0.00768859	85.676	_EK(cr)SDAAK_	2	-0.27948	408.709
P26516	199	Psmd7	K	1	0.0269189	46.892	_ITNQVHGLK(cr)GLNSK_	3	2.1074	526.298
P26516	113	Psmd7	K	1	3.78e-07	113.69	_NDIAINELMK(cr)R_	2	-0.071611	692.866
P26638	55	Sars	K	1	0.0239789	56.432	_ADNLNK(cr)LK_	2	0.63915	492.28
P26638	28	Sars	K	1	0.00561198	62.088	_FK(cr)DPGLVDQLVK_	3	1.347	476.27
P26638	257	Sars	K	1	0.0327074	41.749	_GSEK(cr)SDDNSYDEK_	3	-0.33516	514.546
P26638	123	Sars	K	1	0.01071	82.426	_VK(cr)LEAER_	2	2.5991	456.761
P26645	11	Marcks	K	1	0.00139786	80.746	_TAAK(cr)GEATAERPGEAAVASSPSK_	3	0.42777	752.049
P26883	53	Fkbp1a	K	1	0.0286822	50.354	_FTLGK(cr)QEVIR_	2	-0.03692	629.861
P27546	233	Map4	K	1	0.0254208	53.448	_AAEVESVK(cr)EQLPAK_	4	0.024282	392.465
P27546	566	Map4	K	1	6.07e-08	134.04	_DK(cr)GTVQTEEKPR_	3	0.64472	485.919
P27546	472	Map4	K	1	0.00816735	57.21	_ETAPPTETNLGMAK(cr)DMSPLPESEVTLGK_	4	2.1245	753.62
P27546	377	Map4	K	1	9.38e-36	125.45	_ETELAPAK(cr)GMVSLSEIEEALAK_	3	3.215	795.414
P27546	1001	Map4	K	1	4.48e-10	111.63	_HVPGGGNVQIQNK(cr)K_	3	0.19932	515.283
P27546	369	Map4	K	1	6.5e-18	98.175	_MDLAPPEDVLLTK(cr)ETELAPAK_	3	0.2137	783.747
P27601	363	Gna13	K	1	6.03e-08	117.03	_DVK(cr)DTILHDNLK_	3	-3.2636	493.6
P27601	121	Gna13	K	1	0.0247098	51.03	_NQLHGDK(cr)LMAFDTR_	3	-1.0305	571.951
P27612	566	Plaa	K	1	0.0352491	40.031	_ELNGTAPEEK(cr)K_	3	0.064688	428.554
P27612	567	Plaa	K	1	0.0188382	43.594	_K(cr)LTEDDLVLLEK_	3	-0.31849	495.28
P27612	325	Plaa	K	1	2.7e-69	158.94	_ELSQATIDSK(cr)TGDLGDINAEQLPGR_	4	1.7527	674.84
P27641	566	Xrcc5	K	1	3.5e-11	76.118	_NQVTAQDVFQDNHEEGPAAK(cr)K_	4	-0.58934	599.288
P27659	393	Rpl3	K	1	0.00105751	113.7	_AFM(ox)GPLK(cr)K_	3	0.018833	325.849
P27659	272	Rpl3	K	1	0.00399238	79.059	_AGQK(cr)GYHHR_	3	-0.94932	374.525
P27659	362	Rpl3	K	1	0.00613755	79.148	_ALEK(cr)IDLK_	2	-0.47202	499.3
P27659	366	Rpl3	K	1	0.000251981	80.96	_IDLK(cr)FIDTTSK_	2	0.26074	674.872
P27659	154	Rpl3	K	1	0.0148797	76.679	_DFNSM(ox)K(cr)K_	3	0.65357	318.485
P27659	66	Rpl3	K	1	0.0265956	74.611	_EVDRPGSK(cr)VNK_	2	0.23995	648.849
P27659	373	Rpl3	K	1	0.0193188	57.175	_FIDTTSK(cr)FGHGR_	3	-2.0505	478.577
P27659	385	Rpl3	K	1	0.00104326	105.98	_FQTMEEK(cr)K_	3	-1.0961	370.183
P27659	120	Rpl3	K	1	0.0212942	58.167	_FYK(cr)NWHK_	3	0.34065	364.187
P27659	286	Rpl3	K	1	3.65e-05	100.82	_IYK(cr)IGQGYLIK_	2	2.6483	682.403
P27659	224	Rpl3	K	1	0.0269409	46.862	_LEQQVPVNQVFGQDEMIDVIGVTK(cr)GK_	4	-0.7712	735.635
P27659	148	Rpl3	K	1	0.000172861	96.113	_QLEK(cr)DFNSMK_	2	-0.49833	654.319
P27659	34	Rpl3	K	1	0.00253912	80.706	_SFPK(cr)DDASK_	2	0.032395	531.759
P27659	356	Rpl3	K	1	0.0313482	63.076	_SLLVQTK(cr)R_	2	-0.18276	506.811
P27659	143	Rpl3	K	1	0.0201281	63.816	_WQDDTGK(cr)K_	2	-1.907	523.251
P27661	134	H2afx	K	1	0.013587	86.086	_APAVGK(cr)K_	2	-0.48905	369.729
P27661	119	H2afx	K	1	0.0017319	56.29	_LLGGVTIAQGGVLPNIQAVLLPK(cr)K_	4	1.2136	617.631
P27773	362	Pdia3	K	1	2.4e-15	100.68	_ALEQFLQEYFDGNLK(cr)R_	3	-1.1455	680.346
P27773	173	Pdia3	K	1	1.89e-08	89.468	_DLFSDGHSEFLK(cr)AASNLR_	3	-2.023	692.345
P27773	258	Pdia3	K	1	1.27e-08	83.423	_DLIQGK(cr)DLLTAYYDVDYEK_	3	-0.093931	777.386
P27773	433	Pdia3	K	1	4.03e-10	83.31	_DPNIVIAK(cr)MDATANDVPSPYEVK_	3	-1.0262	852.428
P27773	496	Pdia3	K	0.993334	8.67e-11	113.4	_EATNPPIIQEEKPK(cr)K_	3	0.78507	597.328
P27773	422	Pdia3	K	1	0.0175791	62.546	_ELGEK(cr)LSK_	3	-0.58856	324.518
P27773	218	Pdia3	K	1	1.42e-07	117.7	_FEDK(cr)TVAYTEK_	2	0.31609	699.843
P27773	225	Pdia3	K	1	0.00411431	90.15	_TVAYTEK(cr)K_	2	0.83369	504.274
P27773	152	Pdia3	K	1	1.92e-41	187.16	_FISDK(cr)DASVVGFFR_	3	-0.44434	552.619
P27773	296	Pdia3	K	1	0.0141408	58.814	_FLDAGHK(cr)LNFAVASR_	3	-2.9174	571.974
P27773	335	Pdia3	K	1	0.00016615	81.703	_GEK(cr)FVMQEEFSR_	2	0.17214	777.866
P27773	75	Pdia3	K	1	0.000954449	93.649	_LK(cr)GIVPLAK_	2	-0.99427	503.837
P27773	274	Pdia3	K	1	0.0216651	58.699	_NAK(cr)GSNYWR_	2	-0.28313	582.283
P27773	129	Pdia3	K	1	1.37e-10	140.24	_TADGIVSHLK(cr)K_	3	-0.34898	412.903
P27773	146	Pdia3	K	1	0.00434555	92.692	_TEEEFK(cr)K_	2	-0.60544	489.743
P27773	366	Pdia3	K	1	9.24e-10	95.067	_YLK(cr)SEPIPESNEGPVK_	4	-1.0918	464.493
P28271	572	Aco1	K	1	0.0262231	52.008	_IDFEK(cr)EPLGVNAQGR_	3	-0.42488	580.969
P28352	23	Apex1	K	1	0.0299591	67.032	_SEPETK(cr)K_	3	0.78988	296.155
P28474	323	Adh5	K	1	0.000162387	74.853	_GTAFGGWK(cr)SVESVPK_	3	-0.95841	539.947
P28474	338	Adh5	K	1	0.000192327	102.52	_LVSEYMSK(cr)K_	3	-0.62175	384.87
P28474	120	Adh5	K	1	0.00205386	71.354	_VTQGK(cr)GLMPDGTSR_	2	0.57856	757.885
P28653	289	Bgn	K	1	7.54e-05	91.784	_ELHLDNNK(cr)LSR_	3	2.9108	469.584
P28656	165	Nap1l1	K	1	0.0167629	48.216	_EDPK(cr)GIPEFWLTVFK_	3	0.93048	625.329
P28656	156	Nap1l1	K	0.5	0.00372327	76.228	_IEDEK(cr)KDEEK_	3	0.39133	444.217
P28656	157	Nap1l1	K	0.5	0.00372327	76.228	_IEDEK(cr)KDEEK_	3	0.39133	444.217
P28656	161	Nap1l1	K	0.999579	0.00818689	77.062	_KDEEK(cr)EDPK_	3	0.21687	395.859
P28656	72	Nap1l1	K	1	4.79e-12	90.385	_LDGLVDTPTGYIESLPK(cr)VVK_	3	1.5132	738.075
P28656	194	Nap1l1	K	1	4.43e-11	81.016	_NVDLLSDMVQEHDEPILK(cr)HLK_	4	0.27668	636.081
P28656	271	Nap1l1	K	1	0.00169408	98.048	_NVTLK(cr)TIK_	3	-0.37579	328.874
P28656	82	Nap1l1	K	1	0.000193977	94.309	_VNALK(cr)NLQVK_	2	0.44938	597.864
P28656	116	Nap1l1	K	1	1.45e-05	91.093	_YAVLYQPLFDK(cr)R_	2	0.83728	790.927
P28658	34	Atxn10	K	1	0.0171533	60.167	_ALTALFK(cr)EQR_	3	-2.6965	415.571
P28658	298	Atxn10	K	1	2.9e-55	185.74	_LTSEPHTEDK(cr)EALVTIR_	3	-0.33254	669.685
P28658	262	Atxn10	K	1	3.74e-12	105.53	_LVGEEQLTK(cr)DDISIFVR_	3	0.31153	677.365
P28658	451	Atxn10	K	1	1.19e-51	176.04	_M(ox)EEQGLADASLLK(cr)K_	3	0.79649	539.612
P28658	191	Atxn10	K	1	5.53e-12	84.946	_MK(cr)DLEENLNIAINVIEAHQK_	3	1.6234	797.418
P28658	386	Atxn10	K	1	0.00249407	107.57	_NK(cr)ENQDK_	2	-0.51538	472.228
P28659	190	Celf1	K	1	0.00997513	70.028	_FADTQK(cr)DK_	3	1.456	340.838
P28659	101	Celf1	K	1	3.54e-12	134.81	_PADSEK(cr)NNAVEDR_	2	0.68178	756.85
P28659	30	Celf1	K	1	0.00660188	80.455	_TWSEK(cr)DLR_	2	0.7711	551.78
P42209	335	2019-09-01	K	1	0.0293607	74.92	_EK(cr)DEELRR_	3	-1.6031	381.532
P28667	83	Marcksl1	K	1	0.00263934	72.531	_GEVAPK(cr)ETPK_	2	0.90528	562.303
P28740	259	Kif2a	K	1	0.0143301	54.259	_DVVMVHEPK(cr)QK_	3	0.96583	459.911
P29341	188	Pabpc1	K	1	2.95e-06	128.85	_AK(cr)EFTNVYIK_	3	-1.2668	427.568
P29341	324	Pabpc1	K	1	0.0110223	60.134	_EFSPFGTITSAK(cr)VMMEGGR_	3	-0.47093	705.008
P29341	284	Pabpc1	K	1	0.0227622	58.955	_FEQMK(cr)QDR_	2	-1.7527	575.271
P29341	246	Pabpc1	K	1	1.39e-08	104.81	_HEDAQK(cr)AVDEMNGK_	3	0.096019	547.251
P29341	108	Pabpc1	K	1	0.00275738	78.939	_NLDK(cr)SIDNK_	2	-0.90638	557.791
P29341	231	Pabpc1	K	1	0.0307501	47.606	_SK(cr)GFGFVSFER_	2	-1.6752	664.835
P29341	620	Pabpc1	K	1	2.61e-30	136.26	_VDEAVAVLQAHQAK(cr)EAAQK_	3	-0.26871	692.036
P29341	229	Pabpc1	K	1	0.000996348	80.245	_VMTDESGK(cr)SK_	2	1.9144	575.276
P29341	299	Pabpc1	K	1	0.00911869	56.719	_YQGVNLYVK(cr)NLDDGIDDER_	3	-0.58323	765.369
P29351	232	Ptpn6	K	1	0.0551979	52.786	_VLELNK(cr)K_	2	0.52687	456.282
P29595	22	Nedd8	K	1	8.84e-25	162.37	_EIEIDIEPTDK(cr)VER_	2	0.8345	877.446
P29595	54	Nedd8	K	1	7.04e-31	177.21	_QM(ox)NDEK(cr)TAADYK_	3	-0.86169	499.889
P29595	33	Nedd8	K	1	3.25e-05	89.507	_VEEK(cr)EGIPPQQQR_	3	-1.1546	535.946
P29595	6	Nedd8	K	1	0.00600672	89.355	_VK(cr)TLTGK_	2	-0.55622	407.755
P30051	115	Tead1	K	1	0.0141238	71.614	_DQTAK(cr)DK_	2	-0.98235	437.219
P30416	378	Fkbp4	K	1	4.85e-07	89.624	_ADFQK(cr)VLQLYPSNK_	3	-0.52344	573.642
P30416	441	Fkbp4	K	1	7.49e-14	107.98	_AEVAAGDHPTDAEM(ox)K(cr)GER_	3	-0.9396	656.63
P30416	256	Fkbp4	K	1	7.04e-30	173.44	_AK(cr)ESWEMSSAEK_	3	0.9922	484.222
P30416	266	Fkbp4	K	1	1.29e-25	128.64	_ESWEMSSAEK(cr)LEQSNIVK_	3	1.0362	721.681
P30416	354	Fkbp4	K	1	6.11e-95	225.09	_ALELDSNNEK(cr)GLFR_	2	-0.78649	837.428
P30416	83	Fkbp4	K	1	4.08e-11	129.77	_FSFDLGK(cr)GEVIK_	2	-2.1799	704.38
P30416	282	Fkbp4	K	1	0.00162047	85.355	_GTAYFK(cr)EGK_	2	-0.18634	534.772
P30416	424	Fkbp4	K	1	7.25e-05	115.78	_LAEEEHK(cr)VK_	2	-1.0148	575.809
P30416	426	Fkbp4	K	1	1.22e-11	101.5	_VK(cr)AEVAAGDHPTDAEMK_	3	-0.020918	612.965
P30416	213	Fkbp4	K	1	0.000858011	70.089	_MEK(cr)GEHSIVYLK_	3	-0.94477	501.262
P30416	179	Fkbp4	K	1	1.27e-25	136.43	_PNDGAM(ox)VEVALEGYHK(cr)DR_	3	-0.99654	695.662
P30416	294	Fkbp4	K	1	0.0460898	43.808	_QALLQYK(cr)K_	3	-0.037418	353.878
P30416	35	Fkbp4	K	1	0.000207937	91.961	_QDEGVLK(cr)VIK_	2	-0.51433	598.848
P30681	141	Hmgb2	K	1	0.00106622	104.05	_DK(cr)QPYEQK_	2	0.5348	552.272
P30681	65	Hmgb2	K	1	0.00386653	73.499	_FEDLAK(cr)SDK_	2	0.35661	560.78
P30681	127	Hmgb2	K	1	7.02e-07	83.087	_IEHPGLSIGDTAK(cr)K_	3	-0.12796	511.947
P30681	55	Hmgb2	K	1	0.00634378	87.476	_TMSAK(cr)EK_	2	2.8749	431.721
P30681	157	Hmgb2	K	1	0.0291723	50.353	_YEK(cr)DIAAYR_	2	-0.78737	598.801
P30999	444	Ctnnd1	K	1	0.00391013	73.499	_DQDNK(cr)IAIK_	2	1.0324	556.801
P30999	25	Ctnnd1	K	1	6.72e-05	92.939	_EQEAQFEK(cr)LTR_	3	-0.68036	482.912
P30999	408	Ctnnd1	K	1	4.71e-06	80.507	_LK(cr)GIPILVGLLDHPK_	3	-1.233	561.019
P31001	377	Des	K	1	0.0305451	53.968	_HLK(cr)DEMAR_	3	0.24987	356.515
P31230	135	Aimp1	K	1	3.01e-37	160.67	_EK(cr)QQSAAASTDSKPIDASR_	3	0.60579	686.675
P31230	14	Aimp1	K	1	1.92e-06	81.656	_LEQK(cr)GAEADQIIEYLK_	3	-0.36257	639.339
P31230	33	Aimp1	K	1	0.000291162	102.52	_QQVALLK(cr)EK_	2	-0.60549	562.837
P31786	14	Dbi	K	1	0.0221883	78.77	_AAEEVK(cr)R_	2	-0.056426	435.738
P31786	72	Dbi	K	1	1.9e-05	114.72	_ESAMK(cr)TYVEK_	2	1.0033	627.308
P31786	77	Dbi	K	1	1.51e-05	116.24	_TYVEK(cr)VDELK_	3	1.6781	431.231
P31786	67	Dbi	K	1	0.000235748	107.06	_GTSK(cr)ESAMK_	2	0.47828	503.747
P31786	17	Dbi	K	1	4.44e-18	104.88	_LK(cr)TQPTDEEMLFIYSHFK_	3	-0.64068	765.717
P31786	8	Dbi	K	1	0.051094	46.318	_(ac)SQAEFDK(cr)AAEEVK_	3	-0.75072	521.251
P31938	168	Map2k1	K	1	0.030149	43.592	_IPEQILGK(cr)VSIAVIK_	3	-0.016228	559.35
P31938	36	Map2k1	K	1	0.000463503	69.92	_K(cr)LEELELDEQQR_	2	2.4041	799.407
P31938	59	Map2k1	K	0.999975	0.000400706	78.814	_QK(cr)VGELKDDDFEK_	4	0.83918	405.454
P31938	64	Map2k1	K	1	8.24e-07	117.93	_VGELK(cr)DDDFEK_	3	0.42644	454.886
P32020	438	Scp2	K	1	1.38e-05	117.79	_ANLVFK(cr)EIEK_	2	1.4143	629.856
P32020	453	Scp2	K	1	8.67e-11	136.7	_LEEEGEQFVK(cr)K_	3	0.32702	468.573
P32020	464	Scp2	K	1	0.0145692	68.016	_VK(cr)DGPGGK_	2	-0.15985	413.227
P32037	473	Slc2a3	K	1	4.87e-42	126.32	_AFEGQAHSGK(cr)GPAGVELNSMQPVK_	3	1.3379	836.416
P32037	487	Slc2a3	K	1	0.0332623	48.376	_GPAGVELNSMQPVK(cr)ETPGNA_	3	-0.67946	688.674
P32037	216	Slc2a3	K	1	0.000939443	111.28	_FLLINK(cr)K_	3	-1.0273	315.204
P32037	217	Slc2a3	K	1	9.04e-06	96.745	_K(cr)EEDQATEILQR_	3	0.72266	509.926
P32067	78	Ssb	K	1	9.5e-05	107.09	_AK(cr)LMEVSADK_	2	1.5325	580.305
P32067	208	Ssb	K	1	0.00538293	87.476	_AK(cr)QEHEGR_	3	-1.3271	341.505
P32067	284	Ssb	K	1	0.00991007	84.743	_EALEK(cr)AR_	2	-1.6037	442.745
P32067	191	Ssb	K	1	0.0112083	85.212	_EDYFAK(cr)K_	2	0.10807	484.74
P32067	165	Ssb	K	1	2.33e-07	82.651	_GSIFAVFDSIQSAK(cr)K_	3	-1.0221	555.966
P32067	327	Ssb	K	1	0.00491727	57.434	_ITDDQQESLNK(cr)WK_	3	0.23911	558.277
P32067	200	Ssb	K	1	0.0134484	73.233	_QSK(cr)VEAK_	2	0.32929	429.24
P32067	311	Ssb	K	1	5.69e-22	164.68	_VLEGHAEK(cr)EALK_	2	-1.3642	696.38
P32067	303	Ssb	K	1	0.00104228	69.92	_VTWK(cr)VLEGHAEK_	4	-0.32636	366.952
P32233	366	Drg1	K	1	0.000347985	55.724	_DHTLEDEDVIQIVK(cr)K_	4	1.5441	463.244
P32921	462	Wars	K	1	2.66e-09	115.1	_AVTEETVK(cr)EFMTPR_	2	1.7475	853.427
P32921	100	Wars	K	1	0.00379914	67.234	_TSSAK(cr)GIDYDK_	2	1.2112	626.806
P33173	1562	Kif1a	K	1	0.0159264	60.255	_ATETEK(cr)EPQR_	2	-0.36982	628.809
P33174	677	Kif4	K	1	0.00307408	84.169	_EVIQLK(cr)ER_	2	-0.82712	541.814
P33174	576	Kif4	K	1	0.0130113	53.946	_EK(cr)EELVLELQTAK_	3	4.3624	533.294
P33174	627	Kif4	K	1	0.000621574	76.326	_LK(cr)ESTEHTVSK_	3	1.0649	442.902
P33174	852	Kif4	K	1	0.000148399	95.428	_LLDAESEDRPK(cr)QR_	3	0.77238	542.281
P33609	1417	Pola1	K	1	0.0191605	58.981	_LTEHEK(cr)DK_	3	-0.87609	356.517
P34022	198	Ranbp1	K	1	1.57e-05	116.24	_EEAEEK(cr)SEEK_	3	-0.47393	425.858
P34022	68	Ranbp1	K	1	1.02e-30	169.4	_FASENDLPEWK(cr)ER_	2	0.23622	844.899
P34022	172	Ranbp1	K	1	0.00115466	80.69	_GPGK(cr)NDNAEK_	2	0.36614	549.265
P34022	178	Ranbp1	K	1	0.000159428	100.22	_NDNAEK(cr)VAEK_	2	-1.0567	593.291
P34022	182	Ranbp1	K	1	0.0272773	54.343	_VAEK(cr)LEALSVR_	2	2.591	641.872
P34022	50	Ranbp1	K	1	1.39e-31	175.88	_TLEEDEEELFK(cr)MR_	2	-2.5225	868.906
P35235	235	Ptpn11	K	1	0.000501017	77.597	_ELSK(cr)LAETTDK_	2	3.0465	651.843
P35486	244	Pdha1	K	1	0.000533172	89.679	_AAASTDYYK(cr)R_	2	-1.6449	607.296
P35486	83	Pdha1	K	1	0.00130779	101.65	_ADQLYK(cr)QK_	2	-0.12426	531.285
P35550	211	Fbl	K	1	0.00314756	95.502	_DLINLAK(cr)K_	3	-0.85844	328.203
P35550	108	Fbl	K	1	0.0075263	69.721	_GK(cr)EDALVTK_	2	-0.22256	514.785
P35550	127	Fbl	K	1	0.00229909	60.901	_NLVPGESVYGEK(cr)R_	3	-1.9603	505.932
P35550	137	Fbl	K	1	1.1e-07	109.1	_VSISEGDDK(cr)IEYR_	2	-0.54739	789.886
P35564	128	Canx	K	1	0.0270651	52.579	_AK(cr)HHAISAK_	3	-1.0347	344.198
P35564	90	Canx	K	0.874136	0.000146589	91.62	_AK(cr)KDDTDDEIAK_	3	0.18537	472.9
P35564	91	Canx	K	1	0.000156048	98.105	_K(cr)DDTDDEIAK_	2	0.42639	609.28
P35564	100	Canx	K	0.999999	0.00236088	71.98	_KDDTDDEIAK(cr)YDGK_	3	-0.52251	560.925
P35564	550	Canx	K	0.999974	5.31e-06	89.624	_DEEEEEEKLEEK(cr)QK_	4	-2.1899	465.715
P35564	552	Canx	K	0.999997	0.0215533	55.705	_QK(cr)SDAEEDGVTGSQDEEDSKPK_	4	-0.60763	612.523
P35564	119	Canx	K	1	0.000362787	81.904	_LPGDK(cr)GLVLMSR_	2	0.018128	677.382
P35564	211	Canx	K	1	0.0193085	53.237	_NPK(cr)TGVYEEK_	2	-0.58596	616.812
P35564	218	Canx	K	1	0.00223828	72.434	_TGVYEEK(cr)HAK_	3	-1.8446	410.544
P35564	381	Canx	K	1	0.0109297	57.203	_PMIDNPNYK(cr)GK_	3	-2.6789	448.892
P35564	228	Canx	K	1	0.00294549	74.789	_RPDADLK(cr)TYFTDK_	3	0.52933	546.611
P35564	234	Canx	K	1	0.0130145	74.301	_TYFTDK(cr)K_	3	0.97362	324.168
P35564	526	Canx	K	0.999537	5.42e-25	135.09	_TDAPQPDVK(cr)DEEGKEEEK_	3	0.34104	704.659
P35564	459	Canx	K	1	5.04e-24	143.97	_VVDDWANDGWGLK(cr)K_	3	0.34104	557.611
P35564	111	Canx	K	1	0.00262847	67.334	_WEVDEMK(cr)ETK_	3	-0.41671	454.88
P35700	27	Prdx1	K	1	7.23e-23	115.63	_ATAVMPDGQFK(cr)DISLSEYK_	2	0.11412	1084.53
P35700	35	Prdx1	K	1	6.63e-05	108.35	_DISLSEYK(cr)GK_	2	0.99103	604.314
P35700	197	Prdx1	K	1	0.031791	47.082	_EYFSK(cr)QK_	2	-3.6871	499.253
P35700	136	Prdx1	K	1	4.69e-06	108.7	_GLFIIDDK(cr)GILR_	2	-0.52532	714.416
P35700	120	Prdx1	K	1	3.9e-151	247	_TIAQDYGVLK(cr)ADEGISFR_	2	-0.24806	1026.03
P35761	187	Ttk	K	1	0.0180556	62.714	_NLHLQK(cr)K_	3	0.62575	316.859
P35762	121	Cd81	K	1	0.0261259	54.486	_DQIAK(cr)DVK_	2	-1.5468	492.772
P35979	86	Rpl12	K	1	0.0193285	69.998	_ALK(cr)EPPR_	2	-0.95882	439.758
P35979	54	Rpl12	K	1	0.0298374	52.549	_ATGDWK(cr)GLR_	2	0.38236	536.283
P35979	40	Rpl12	K	1	0.00320521	65.224	_IGPLGLSPK(cr)K_	3	-0.66995	359.894
P35979	41	Rpl12	K	1	0.0271505	62.463	_K(cr)VGDDIAK_	2	-0.59999	457.253
P35979	48	Rpl12	K	1	1.45e-16	143.93	_VGDDIAK(cr)ATGDWK_	2	-2.3126	722.359
P35980	78	Rpl18	K	1	1.09e-32	161.1	_ENK(cr)TAVVVGTVTDDVR_	2	2.0117	885.965
P35980	19	Rpl18	K	1	0.00498962	69.65	_EPK(cr)SQDIYLR_	2	0.56598	658.846
P36536	146	Sar1a	K	1	0.00816039	67.334	_TDAISEEK(cr)LR_	2	0.21966	615.322
P37040	72	Por	K	1	0.000963945	90.05	_ESSFVEK(cr)MK_	2	-0.71181	576.784
P37804	172	Tagln	K	1	2.45e-26	112.57	_DFTDSQLQEGK(cr)HVIGLQMGSNR_	3	0.77623	843.411
P37804	17	Tagln	K	1	0.000379211	115.78	_EVQSK(cr)IEK_	3	-1.3255	343.526
P37804	154	Tagln	K	1	0.00595493	68.657	_GDPNWFMK(cr)K_	2	-1.5701	595.787
P37804	99	Tagln	K	1	4.68e-05	70.114	_QMEQVAQFLK(cr)AAEDYGVIK_	3	0.42014	746.049
P37804	121	Tagln	K	1	3.37e-31	127.32	_TDMFQTVDLYEGK(cr)DMAAVQR_	3	-2.5121	796.04
P37913	374	Lig1	K	1	6.91e-33	157.57	_AEVAEK(cr)GDVGLVAENSR_	3	-0.9279	604.643
P37913	159	Lig1	K	1	0.000181247	70.41	_EEETPK(cr)ESLAEAEDIK_	3	-0.049417	629.302
P37913	31	Lig1	K	1	0.0244638	58.815	_EK(cr)EPPPK_	2	2.221	446.742
P37913	485	Lig1	K	1	0.0179962	73.26	_GK(cr)TAEAR_	2	0.090064	400.717
P37913	153	Lig1	K	0.84683	0.0270503	67.334	_KK(cr)EEETPK_	3	0.79272	352.857
P37913	296	Lig1	K	1	0.00904488	63.662	_TFEK(cr)IEEVSAR_	2	-0.036653	688.856
P38647	625	Hspa9	K	1	5.93e-43	188.59	_ALLAGK(cr)DSETGENIR_	2	2.3375	821.426
P38647	377	Hspa9	K	1	1.56e-10	94.72	_AMQDAEVSK(cr)SDIGEVILVGGMTR_	3	-0.34638	825.414
P38647	563	Hspa9	K	1	2.78e-12	136.33	_DDIENMVK(cr)NAEK_	2	1.5278	737.348
P38647	567	Hspa9	K	1	0.00139057	80.312	_NAEK(cr)YAEEDR_	2	0.3724	646.791
P38647	314	Hspa9	K	1	0.00544322	91.318	_EAAEK(cr)AK_	2	-1.6638	407.719
P38647	675	Hspa9	K	1	0.00401459	95.502	_EDQK(cr)EEK_	2	-1.0422	487.227
P38647	617	Hspa9	K	1	0.000704883	122.18	_EEISK(cr)MR_	2	-1.0649	480.745
P38647	555	Hspa9	K	1	1.52e-42	140.73	_EQQIVIQSSGGLSK(cr)DDIENMVK_	3	0.63834	829.42
P38647	187	Hspa9	K	1	0.00105796	68.835	_ETAENYLGHTAK(cr)NAVITVPAYFNDSQR_	4	-2.8066	770.13
P38647	300	Hspa9	K	1	5.2e-34	173.19	_ETGVDLTK(cr)DNMALQR_	2	-2.0199	879.938
P38647	265	Hspa9	K	1	7.73e-12	94.389	_GVFEVK(cr)STNGDTFLGGEDFDQALLR_	3	1.634	928.456
P38647	288	Hspa9	K	1	0.019681	62.714	_HIVK(cr)EFK_	3	-0.21679	323.524
P38647	345	Hspa9	K	1	0.0327131	51.113	_HLNMK(cr)LTR_	3	-2.993	360.871
P38647	612	Hspa9	K	1	0.0073985	83.948	_LK(cr)EEISK_	2	0.2942	457.763
P38647	175	Hspa9	K	1	4.64e-06	86.214	_M(ox)K(cr)ETAENYLGHTAK_	3	-0.41332	559.603
P38647	394	Hspa9	K	1	8.71e-05	78.401	_MPK(cr)VQQTVQDLFGR_	3	1.7024	572.303
P38647	467	Hspa9	K	1	0.00648019	83.869	_NTTIPTK(cr)K_	3	-2.0692	324.19
P38647	76	Hspa9	K	1	4.57e-06	103.76	_QAK(cr)VLENAEGAR_	3	1.0277	451.909
P38647	206	Hspa9	K	1	3.32e-17	128.45	_QATK(cr)DAGQISGLNVLR_	2	-1.7118	869.976
P38647	121	Hspa9	K	1	3.99e-23	135.23	_QAVTNPNNTFYATK(cr)R_	2	0.54701	896.952
P38647	135	Hspa9	K	1	2.04e-11	145.83	_YDDPEVQK(cr)DTK_	2	1.0322	703.328
P38647	234	Hspa9	K	1	0.00166539	63.606	_VINEPTAAALAYGLDK(cr)SEDK_	3	1.7481	725.039
P39054	382	Dnm2	K	1	0.0250297	54.066	_MEFDEK(cr)DLR_	2	-1.3522	625.79
P39098	123	Man1a2	K	1	0.00627594	78.939	_ALEEAK(cr)EK_	2	0.73267	493.264
P39447	374	Tjp1	K	1	3.91e-16	151.99	_AVEEVTVEK(cr)NEK_	2	-0.48907	721.872
P39447	502	Tjp1	K	1	1.88e-05	100.88	_GEEVTILAQK(cr)K_	2	0.23801	642.364
P39447	567	Tjp1	K	1	0.00717564	88.37	_NHK(cr)EVER_	2	-0.73266	490.251
P39749	359	Fen1	K	1	0.015677	61.161	_EPEPK(cr)GPAK_	2	-1.4182	510.772
P40124	70	Cap1	K	1	2.43e-08	85.937	_EIGGDVQK(cr)HAEMVHTGLK_	4	-1.9236	505.01
P40124	80	Cap1	K	1	8.31e-08	113.99	_HAEMVHTGLK(cr)LER_	3	-1.9027	530.28
P40124	326	Cap1	K	1	1.33e-07	120.57	_KEPALLELEGK(cr)K_	3	-0.49112	474.945
P40124	62	Cap1	K	1	6.8e-05	91.62	_MSK(cr)EIGGDVQK_	2	-0.90335	630.319
P40142	232	Tkt	K	1	0.0274645	47.301	_AFGQAK(cr)HQPTAIIAK_	3	0.99547	550.311
P40142	241	Tkt	K	1	0.00137306	69.03	_HQPTAIIAK(cr)TFK_	3	-0.94558	474.942
P40142	617	Tkt	K	1	4.08e-16	138.19	_DAIVQAVK(cr)GLVTK_	2	-0.7986	705.422
P40142	254	Tkt	K	1	2.36e-08	93.909	_GITGIEDK(cr)EAWHGK_	3	-0.62573	536.939
P40142	343	Tkt	K	1	0.000675455	64.327	_IIALDGDTK(cr)NSTFSELFK_	3	2.3519	689.693
P40142	352	Tkt	K	1	0.00078564	71.03	_NSTFSELFK(cr)K_	3	0.64159	423.556
P40142	609	Tkt	K	1	6.22e-20	150.05	_MFGIDK(cr)DAIVQAVK_	2	0.18782	801.932
P40142	310	Tkt	K	1	1.23e-07	117.7	_MPTPPSYK(cr)VGDK_	2	0.4315	694.35
P40142	281	Tkt	K	1	7.46e-25	111.77	_NMAEQIIQEIYSQVQSK(cr)K_	3	-1.4478	735.712
P40142	603	Tkt	K	1	0.0179581	52.576	_PAELLK(cr)MFGIDK_	3	1.1355	477.264
P40142	523	Tkt	K	1	6.72e-52	143.54	_SKDDQVTVIGAGVTLHEALAAAESLK(cr)K_	4	-0.020179	705.634
P40142	493	Tkt	K	1	0.0174285	61.039	_TSRPENAIIYSNNEDFQVGQAK(cr)VVLK_	4	2.0004	747.891
P40142	144	Tkt	K	1	0.00935216	74.267	_YFDK(cr)ASYR_	2	-1.4585	559.269
P40240	124	Cd9	K	1	5.11e-05	80.312	_ELQEFYK(cr)DTYQK_	3	2.8885	553.935
P40240	133	Cd9	K	1	0.00416688	101.25	_SK(cr)DEPQR_	2	-0.64137	464.23
P40630	95	Tfam	K	1	0.0266466	57.55	_ELPEAEK(cr)K_	2	-0.89462	506.271
P41105	84	Rpl28	K	1	0.0252535	60.828	_TTINK(cr)NAR_	2	2.9713	493.275
P41105	58	Rpl28	K	1	0.000713097	69.805	_TVGVEPAADGK(cr)GVVVVMK_	3	-0.0063401	608.669
Q9R1K9	120	Cetn2	K	1	0.0156646	52.576	_LFDDDETGK(cr)ISFK_	3	0.18206	528.259
P42125	76	Eci1	K	1	0.00792252	78.516	_LENDK(cr)SIR_	2	-0.78416	521.78
P42125	222	Eci1	K	1	0.0284619	48.288	_VGVVDEVVPEDQVHSK(cr)AR_	3	0.43537	677.688
P42208	190	2019-09-02	K	1	0.00361588	80.24	_ADTLTLK(cr)ER_	3	1.2023	372.208
P42208	174	2019-09-02	K	1	5.87e-06	86.772	_AIHNK(cr)VNIVPVIAK_	3	-0.11548	528.659
P42208	183	2019-09-02	K	1	6.54e-06	78.69	_VNIVPVIAK(cr)ADTLTLK_	3	0.68215	588.361
P42208	325	2019-09-02	K	1	6.86e-12	139.78	_DQILLEK(cr)EAELR_	3	2.1892	508.947
P42208	318	2019-09-02	K	0.999714	2.24e-09	98.281	_KVENEDMNK(cr)DQILLEK_	3	-1.5419	672.01
P42208	275	2019-09-02	K	1	5.71e-05	70.555	_LYPWGVVEVENPEHNDFLK(cr)LR_	3	-2.3626	874.783
P42567	359	Eps15	K	1	0.0126751	73.233	_EK(cr)EDTVK_	2	0.10968	458.735
P42567	349	Eps15	K	1	0.000504424	82.069	_EK(cr)NNVEQDLK_	2	0.61672	642.825
P42932	459	Cct8	K	1	5.78e-06	81.346	_ALAENSGVK(cr)ANEVISK_	3	0.18252	566.64
P42932	466	Cct8	K	1	7.03e-13	103.04	_ANEVISK(cr)LYSVHQEGNK_	3	2.0934	662.009
P42932	16	Cct8	K	1	6.75e-05	84.297	_APGFAQMLK(cr)DGAK_	2	0.78363	701.363
P42932	400	Cct8	K	1	1.44e-95	230.86	_AVDDGVNTFK(cr)VLTR_	2	-1.5109	801.928
P42932	235	Cct8	K	1	3.09e-19	154.65	_ETEGDVTSVK(cr)DAK_	2	-0.20445	723.852
P42932	367	Cct8	K	1	1.33e-08	110.44	_HEK(cr)EDGAISTIVLR_	2	-0.24456	818.439
P42932	540	Cct8	K	1	0.0470641	50.353	_K(cr)DWDDDQND_	2	-1.8407	609.731
P42932	225	Cct8	K	1	0.0006216	73.386	_K(cr)ETEGDVTSVK_	2	3.9144	630.82
P42932	62	Cct8	K	1	0.00237134	66.826	_LEK(cr)LFVTNDAATILR_	3	1.1079	591.337
P42932	270	Cct8	K	1	3.88e-35	127.32	_TAEELMNFSK(cr)GEENLMDAQVK_	3	-2.1219	818.051
P43006	157	Slc1a2	K	1	0.0333703	67.035	_QLGPGK(cr)K_	2	0.80679	398.24
P43247	235	Msh2	K	1	4.34e-05	80.738	_ADFSTK(cr)DIYQDLNR_	2	-1.0007	877.423
P43247	59	Msh2	K	1	0.000176851	96.604	_EVFK(cr)TQGVIK_	2	0.69164	608.85
P43247	490	Msh2	K	1	0.000268906	101.38	_EVMDGLEK(cr)K_	2	-4.3711	558.784
P43247	567	Msh2	K	1	0.025239	46.318	_NK(cr)GEYEEAQDAIVK_	3	2.125	554.605
P43247	104	Msh2	K	1	0.0108999	75.738	_VEVYK(cr)NK_	2	-0.58991	474.263
P43275	116	Hist1h1a	K	1	0.015562	61.344	_AESK(cr)AITTK_	2	-1.1097	508.785
P43275	108	Hist1h1a	K	1	0.0190523	56.569	_GTGAAGSFK(cr)LNK_	2	-2.0779	609.827
P43275	65	Hist1h1a	K	1	0.000263135	90.15	_SGVSLAALK(cr)K_	3	0.77012	347.882
P43275	77	Hist1h1a	K	1	1.97e-06	92.265	_SLAAAGYDVEK(cr)NNSR_	3	1.0382	554.941
P43275	92	Hist1h1a	K	1	2.41e-08	125.22	_SLVNK(cr)GTLVQTK_	2	0.19995	678.398
P43275	144	Hist1h1a	K	1	0.00612821	88.819	_TAGAAAK(cr)K_	2	0.072003	393.229
P43276	75	Hist1h1b	K	1	1.45e-06	94.09	_ALAAGGYDVEK(cr)NNSR_	3	0.65927	544.937
P43276	90	Hist1h1b	K	1	0.00162423	69.846	_SLVSK(cr)GTLVQTK_	2	-1.4201	664.893
P43277	76	Hist1h1d	K	1	4.73e-12	124.42	_ALAAAGYDVEK(cr)NNSR_	3	-2.0046	549.609
P43277	149	Hist1h1d	K	1	0.0196581	62.466	_ATGAATPK(cr)K_	2	-0.69258	456.761
P43277	53	Hist1h1d	K	1	0.00372239	96.027	_AVAASK(cr)ER_	2	0.55097	450.251
P45376	22	Akr1b1	K	1	7.28e-26	112.55	_MPTLGLGTWK(cr)SPPGQVTEAVK_	3	1.3624	755.736
P45376	263	Akr1b1	K	1	0.0108521	63.181	_NLVVIPK(cr)SVTPVR_	3	2.3812	497.308
P45591	30	Cfl2	K	1	0.0240436	55.353	_SSTQEEIK(cr)K_	2	0.17225	559.29
P45952	235	Acadm	K	1	3.47e-13	88.385	_AFTGFIVEADTPGIHIGK(cr)K_	3	-0.36606	690.374
P45952	212	Acadm	K	1	0.0221814	53.557	_SNPDPK(cr)VPASK_	2	-0.36275	604.319
P46061	320	Rangap1	K	1	2.58e-17	106.93	_DAALVVAEAVADK(cr)AELEK_	3	1.9441	637.342
P46061	43	Rangap1	K	1	3.37e-11	101.05	_DVIK(cr)EIEEFDGLEALR_	2	1.1296	972.502
P46061	39	Rangap1	K	1	1.47e-08	125.97	_LNTAEDAK(cr)DVIK_	2	-0.068884	692.87
P46061	279	Rangap1	K	1	3.09e-05	100.4	_SK(cr)GAVAIADAVR_	2	1.1658	613.349
P46061	501	Rangap1	K	1	1.44e-30	162.93	_TAVLDAIDALMK(cr)K_	2	-2.3109	728.908
P46467	17	Vps4b	K	1	0.000685225	72.891	_AIDLASK(cr)AAQEDK_	3	1.5563	476.584
P46467	363	Vps4b	K	1	0.0226179	48.423	_VQSATHFK(cr)K_	3	-0.11344	371.873
P46467	143	Vps4b	K	1	0.00171802	66.246	_WSDVAGLEGAK(cr)EALK_	3	1.6147	547.954
P46471	415	Psmc2	K	1	1.48e-08	136.7	_DFLEAVNK(cr)VIK_	2	-0.51096	672.382
P46471	407	Psmc2	K	1	3.13e-31	173.44	_IATEK(cr)DFLEAVNK_	2	1.3454	773.412
P46471	57	Psmc2	K	1	0.00263691	53.034	_QVEDDIQQLLK(cr)K_	3	-0.81462	508.947
P46471	356	Psmc2	K	1	0.0289458	59.35	_THIFK(cr)IHAR_	4	-0.058935	298.425
P62492	58	Rab11a	K	1	0.012694	59.155	_SIQVDGK(cr)TIK_	2	0.76448	578.832
P46664	125	Adss	K	1	0.0164886	74.301	_GLDGWEK(cr)R_	2	-2.0952	514.762
P46664	397	Adss	K	1	5.47e-06	67.76	_LDGETIPHFPANQEVLNK(cr)VEVQYK_	4	3.4355	709.868
P46664	419	Adss	K	1	3.41e-07	97.223	_TFK(cr)ELPVNAQNYVR_	2	-1.3671	873.962
P46735	957	Myo1b	K	1	3.85e-06	80.632	_DAIEEK(cr)IIIAEVVNK_	3	0.087156	584.664
P46935	453	Nedd4	K	1	2.81e-05	77.871	_GK(cr)TDSNDLGPLPPGWEER_	3	4.2938	679.329
P47226	225	Tes	K	1	0.0314645	47.302	_HAPAAVASK(cr)DK_	3	1.3128	388.212
P47738	80	Aldh2	K	1	0.00631117	79.148	_EDVDK(cr)AVK_	2	0.072029	486.256
P47738	430	Aldh2	K	1	0.0136406	61.932	_FK(cr)TIEEVVGR_	2	0.78945	623.346
P47738	370	Aldh2	K	1	6.1e-24	141.55	_TEQGPQVDETQFK(cr)K_	4	-0.7062	426.463
P47740	437	Aldh3a2	K	1	0.0246466	61.691	_GESVNK(cr)LR_	2	-2.8942	485.769
P47753	118	Capza1	K	1	0.0179608	53.768	_EASDPQPEDVDGGLK(cr)SWR_	3	0.07303	685.32
P47753	273	Capza1	K	1	0.000202765	89.189	_IDWNK(cr)ILSYK_	2	0.51204	674.369
P47753	278	Capza1	K	1	0.00781903	74.464	_ILSYK(cr)IGK_	2	-2.3437	495.305
P47753	268	Capza1	K	1	0.0206076	60.91	_TK(cr)IDWNK_	2	0.68112	486.761
P47753	13	Capza1	K	1	0.00610525	83.998	_VSDEEK(cr)VR_	2	0.58803	515.264
P47757	223	Capzb	K	1	0.000593255	84.687	_LVEDMENK(cr)IR_	2	-0.42447	657.84
P47758	263	Srprb	K	1	0.0194782	48.623	_GDTGSADIQDLEK(cr)WLAK_	3	0.91255	638.986
P47791	274	Gsr	K	1	0.00374624	86.898	_FTQVK(cr)EVK_	2	1.4546	523.798
P47791	332	Gsr	K	1	1.81e-26	107.56	_VGIQTDEK(cr)GHILVDEFQNTNVK_	4	1.9201	638.83
P47809	138	Map2k4	K	1	4.31e-14	156.48	_STVDEK(cr)EQK_	2	-0.27065	566.28
P47877	175	Igfbp2	K	1	0.00428385	89.355	_EK(cr)VNEQHR_	2	-1.7113	554.281
P47911	10	Rpl6	K	1	0.0162604	68.224	_APDTK(cr)EK_	2	-0.32591	428.724
P47911	268	Rpl6	K	1	5.7e-05	94.767	_AVDLQILPK(cr)IK_	2	0.35969	653.411
P47911	95	Rpl6	K	1	0.000620611	97.163	_EK(cr)VLATVTK_	2	0.80838	528.819
P47911	247	Rpl6	K	1	0.00301701	79.286	_EK(cr)YEITEQR_	2	-0.70377	632.314
P47911	245	Rpl6	K	1	4.74e-10	121.24	_HQEGEIFDTEK(cr)EK_	3	-0.53713	553.262
P47911	215	Rpl6	K	1	0.0109044	59.908	_VDISDVK(cr)IPK_	3	-2.7797	394.564
P47911	84	Rpl6	K	1	0.0121778	76.064	_YSAAK(cr)TK_	2	-0.2762	418.729
P47962	255	Rpl5	K	1	0.00476276	85.355	_ENPVYEK(cr)K_	3	-0.71856	358.854
P47962	188	Rpl5	K	1	3.68e-18	125.5	_FPGYDSESK(cr)EFNAEVHR_	3	-0.98145	693.985
P47962	5	Rpl5	K	1	0.00271456	108.24	_GFVK(cr)VVK_	3	0.15626	282.181
P47962	41	Rpl5	K	1	0.0037283	87.476	_LVIQDK(cr)NK_	3	-0.53051	342.538
P47962	276	Rpl5	K	1	0.0127052	84.568	_MSLAQK(cr)K_	2	-1.8323	437.247
P47962	241	Rpl5	K	1	4.44e-41	167.69	_NNVTPDMMEEMYK(cr)K_	2	-0.51506	899.396
P47962	270	Rpl5	K	1	0.00622309	79.489	_PK(cr)MSLAQK_	2	-1.7607	485.773
P47962	158	Rpl5	K	1	7.6e-13	147.26	_TTTGNK(cr)VFGALK_	2	-0.21774	652.864
P47962	220	Rpl5	K	1	6.47e-30	162.22	_YLMEEDEDAYK(cr)K_	2	-1.6101	801.356
P47963	200	Rpl13	K	1	4.71e-08	131.66	_AK(cr)EAAEQDVEK_	2	-0.43834	643.317
P47963	209	Rpl13	K	1	2.68e-09	138.45	_EAAEQDVEK(cr)K_	3	0.73045	405.535
P47963	105	Rpl13	K	1	4.03e-31	178.23	_NK(cr)STESLQANVQR_	3	-0.16052	514.934
P47963	16	Rpl13	K	1	0.000282512	93.649	_PHFHK(cr)DWQQR_	4	0.51994	362.431
P47963	88	Rpl13	K	1	0.0107921	89.673	_VAGIHK(cr)K_	2	-0.59854	410.756
P47963	174	Rpl13	K	1	5.58e-06	124.42	_VITEEEK(cr)NFK_	2	-2.3528	652.84
P47964	62	Rpl36	K	1	0.032092	45.368	_AMELLK(cr)VSK_	3	0.39609	362.879
P47964	13	Rpl36	K	1	0.0054021	63.32	_YPMAVGLNK(cr)GHK_	3	-1.3536	461.58
P48024	109	Eif1	K	1	0.0267382	54.982	_DDQLK(cr)VHGF_	2	-3.0217	563.78
P48036	106	Anxa5	K	1	1.12e-32	161.99	_GAGTDEK(cr)VLTEIIASR_	2	-0.11437	864.462
P48036	307	Anxa5	K	1	0.00834464	68.657	_GDTSGDYK(cr)K_	2	-0.42129	519.741
P48036	99	Anxa5	K	1	0.0152049	58.172	_HALK(cr)GAGTDEK_	3	-0.98486	398.875
P48036	56	Anxa5	K	1	2.18e-31	177.63	_QEIAQEFK(cr)TLFGR_	3	-1.8026	545.623
P48193	836	Epb41	K	1	0.000946021	68.262	_EAK(cr)EQHPDMSVTK_	3	-0.21654	523.252
P48193	367	Epb41	K	1	0.0197969	49.448	_ELEEK(cr)VMELHK_	3	-0.62095	484.918
P48193	392	Epb41	K	1	1.12e-11	88.19	_SMTPAQADLEFLENAK(cr)K_	3	2.8603	654.328
P48281	111	Vdr	K	1	0.0279179	67.897	_K(cr)EEEALK_	2	-0.79624	457.745
P48428	51	Tbca	K	1	5.79e-08	125.54	_AEDGENYAIK(cr)K_	2	-0.41662	653.32
P48428	95	Tbca	K	1	4.46e-05	89.507	_DLEEAEEYK(cr)EAR_	3	0.66276	517.239
P48428	31	Tbca	K	1	0.00273275	90.827	_EAK(cr)QQEEK_	2	0.78852	529.262
P48428	36	Tbca	K	1	0.00455252	82.417	_QQEEK(cr)IEK_	2	0.57846	550.285
P48428	41	Tbca	K	1	2.18e-11	133.16	_MK(cr)AEDGENYAIK_	2	0.088642	718.84
P48428	28	Tbca	K	1	0.00130104	101.65	_VMYEK(cr)EAK_	2	0.48603	533.268
P48432	105	Sox2	K	1	0.0133453	56.548	_ALHMK(cr)EHPDYK_	4	0.47398	359.93
P48455	48	Ppp3cc	K	1	0.0138917	69.812	_NHLVK(cr)EGR_	3	-1.8987	340.858
P48678	260	Lmna	K	1	6.96e-08	105.65	_AQHEDQVEQYK(cr)K_	4	0.71676	393.443
P48678	171	Lmna	K	1	0.0116455	59.709	_GQVAK(cr)LEAALGEAK_	3	-0.8053	484.94
P48678	180	Lmna	K	1	0.000368332	94.767	_LEAALGEAK(cr)K_	2	-2.8315	549.314
P48678	135	Lmna	K	1	1.26e-05	111.12	_LK(cr)DLEALLNSK_	2	-0.54581	656.38
P48678	32	Lmna	K	1	9.28e-31	169.94	_LQEK(cr)EDLQELNDR_	3	0.45952	566.616
P48678	201	Lmna	K	1	4.35e-05	84.365	_LQTLK(cr)EELDFQK_	3	0.67574	520.615
P48678	233	Lmna	K	1	0.00731789	67.93	_LVEIDNGK(cr)QR_	2	1.6433	620.338
P48678	316	Lmna	K	1	0.0061834	80.688	_QLAAK(cr)EAK_	2	-2.5237	463.769
P48678	270	Lmna	K	1	1.27e-05	125.24	_TYSAK(cr)LDNAR_	2	-0.023724	603.809
P48678	114	Lmna	K	1	0.000414924	113.69	_VREEFK(cr)ELK_	3	1.4472	415.899
P48725	532	Pcnt	K	1	0.000209715	89.189	_AESEK(cr)LSIISR_	2	2.4623	650.859
P48725	1591	Pcnt	K	1	0.0237334	70.942	_AK(cr)EAIIEQR_	2	-0.22346	563.317
P48725	1100	Pcnt	K	1	0.0219949	63.816	_EESAAK(cr)DR_	2	0.63583	487.233
P48725	1316	Pcnt	K	1	0.0190489	50.897	_EK(cr)LDGFNELVIK_	3	0.022696	491.605
P48758	180	Cbr1	K	1	0.0081397	94.114	_FVEDTK(cr)K_	2	-0.9656	467.748
P48962	166	Slc25a4	K	1	0.0151094	64.42	_IFK(cr)SDGLK_	3	-0.13102	325.855
P48962	63	Slc25a4	K	1	0.0241555	50.897	_IPK(cr)EQGFLSFWR_	3	0.65635	525.949
P48962	147	Slc25a4	K	1	0.000179684	88.101	_LAADVGK(cr)GSSQR_	2	0.23756	628.833
P48962	92	Slc25a4	K	1	1.26e-24	155.1	_YFPTQALNFAFK(cr)DK_	2	1.0249	879.449
P49025	765	Cit	K	1	0.00375913	70.942	_EQHYEEK(cr)IK_	3	2.7175	424.547
P49025	797	Cit	K	1	6.87e-05	107.06	_HEEEAHEK(cr)GK_	3	1.0668	421.198
P49025	599	Cit	K	1	0.0140321	77.318	_LAAEEFK(cr)R_	2	-1.071	516.28
P49025	717	Cit	K	1	0.00712582	74.841	_LK(cr)DDIQTK_	2	0.29906	514.785
P49312	105	Hnrnpa1	K	1	8.16e-05	91.076	_EDSQRPGAHLTVK(cr)K_	4	-1.9234	409.222
P49312	78	Hnrnpa1	K	1	0.00437208	101.33	_PHK(cr)VDGR_	2	-0.064995	438.738
P49312	8	Hnrnpa1	K	1	4.84e-06	120.57	_SESPK(cr)EPEQLR_	2	-0.62795	684.344
P49586	238	Pcyt1a	K	1	0.00206959	59.198	_ELNVSFINEK(cr)K_	3	-1.2948	463.586
P49717	769	Mcm4	K	1	0.0310942	47.712	_EALK(cr)QSATDPR_	2	1.0007	642.333
P49717	751	Mcm4	K	1	1.54e-32	172.91	_FSNK(cr)VEAIDVEEAK_	3	-0.10664	549.614
P49717	836	Mcm4	K	1	3.31e-27	145.88	_GQSDTAITK(cr)DMFEEALR_	2	-0.99696	990.473
P49717	489	Mcm4	K	1	0.0428969	45.368	_K(cr)DFSHTGR_	3	1.3581	339.17
P49717	797	Mcm4	K	1	0.0121917	66.56	_K(cr)EELAEALR_	2	1.3688	563.809
P49717	745	Mcm4	K	1	0.00788696	73.887	_LAEAHAK(cr)VR_	2	0.38565	531.806
P49717	438	Mcm4	K	1	9.14e-05	71.98	_LHGLDEEAEQK(cr)LFSEK_	4	0.81128	485.995
P49717	811	Mcm4	K	1	0.0116422	77.282	_LILSK(cr)GK_	2	0.15915	413.773
P49717	412	Mcm4	K	1	0.000959729	71.879	_SVYK(cr)THIDVIHYR_	4	0.57251	425.48
P49717	408	Mcm4	K	1	0.00138734	87.184	_VSNVK(cr)SVYK_	2	1.5871	546.308
P49718	580	Mcm5	K	1	0.000192096	96.229	_LSAEAAEK(cr)LK_	2	-2.1816	564.319
P49718	626	Mcm5	K	1	0.014526	54.103	_MK(cr)LQPFATEADVEEALR_	3	1.3092	672.675
P49718	349	Mcm5	K	1	0.000261952	60.937	_SISPSIFGGMDMK(cr)K_	3	-0.52842	522.595
P49722	53	Psma2	K	1	0.0110207	65.627	_QK(cr)SILYDER_	2	2.2021	610.319
P49817	47	Cav1	K	1	0.00562686	59.171	_QVYDAHTK(cr)EIDLVNR_	3	-1.3587	623.655
P49962	60	Srp9	K	1	0.000204093	108.9	_TDQAQDVK(cr)K_	2	0.84191	550.783
P50247	214	Ahcy	K	1	0.033034	40.622	_ATDVMIAGK(cr)VAVVAGYGDVGK_	3	-1.0926	697.038
P50247	20	Ahcy	K	1	0.0202677	46.89	_K(cr)ALDIAENEMPGLMR_	3	-1.6493	585.964
P50247	389	Ahcy	K	1	4.76e-07	91.812	_K(cr)LDEAVAEAHLGK_	4	0.8569	362.949
P50247	401	Ahcy	K	1	8.69e-21	132.08	_LDEAVAEAHLGK(cr)LNVK_	3	-0.30161	592.328
P50247	186	Ahcy	K	1	0.0183877	53.981	_VPAINVNDSVTK(cr)SK_	3	0.33532	513.951
P50247	388	Ahcy	K	1	0.000315304	71.451	_YPVGVHFLPK(cr)K_	3	-0.59104	451.596
P50431	445	Shmt1	K	1	0.00237861	94.692	_EK(cr)LAGDEK_	3	0.7885	319.834
P50516	301	Atp6v1a	K	1	8.15e-25	120.63	_DFPELTM(ox)EVDGK(cr)VESIMK_	3	3.3238	718.011
P50518	42	Atp6v1e1	K	1	0.000963831	78.342	_AEEEFNIEK(cr)GR_	3	0.43537	463.893
P50518	99	Atp6v1e1	K	1	3.55e-06	91.62	_DDLITDLLNEAK(cr)QR_	3	0.1573	571.3
P50518	62	Atp6v1e1	K	1	0.000364439	117.7	_EK(cr)QIEQQK_	2	-0.16844	549.793
P50543	50	S100a11	K	1	0.000936786	84.605	_NQK(cr)DPGVLDR_	2	-0.22827	605.315
P50544	128	Acadvl	K	1	6.06e-05	74.141	_NDALEK(cr)VEDDTLQGLK_	3	2.6662	619.314
P50580	287	Pa2g4	K	1	0.00841374	93.374	_AFEDEK(cr)K_	2	-0.07832	467.729
P50580	238	Pa2g4	K	1	0.0210078	69.812	_AK(cr)DAGQR_	2	-1.2936	407.214
P50580	62	Pa2g4	K	1	4.93e-20	150.05	_GDAMIMEETGK(cr)IFK_	3	-1.0235	546.602
P50580	344	Pa2g4	K	1	3.8e-54	139.11	_ITSGPFEPDLYK(cr)SEMEVQDAELK_	3	-0.73439	898.767
P50580	355	Pa2g4	K	1	3.21e-12	97.256	_SEMEVQDAELK(cr)ALLQSSASR_	3	0.10502	754.042
P50580	199	Pa2g4	K	1	3.22e-30	130.27	_QHVIDGEK(cr)TIIQNPTDQQK_	4	-1.2709	565.795
P50580	210	Pa2g4	K	1	1.54e-15	137.84	_TIIQNPTDQQK(cr)K_	2	-0.35665	741.402
P50580	101	Pa2g4	K	1	1.62e-24	155.1	_SDQDYILK(cr)EGDLVK_	4	1.5314	423.469
P50580	22	Pa2g4	K	1	0.0132111	63.473	_YK(cr)MGGDIANR_	2	-0.82487	596.793
P51150	48	Rab7a	K	1	2.43e-38	167.99	_ATIGADFLTK(cr)EVMVDDR_	2	-0.33883	974.988
P51150	126	Rab7a	K	1	0.0256182	47.822	_DPENFPFVVLGNK(cr)IDLENR_	3	0.13192	762.058
P51150	31	Rab7a	K	1	0.00177353	60.255	_TSLMNQYVNK(cr)K_	3	0.71664	465.243
P51410	50	Rpl9	K	1	1.77e-10	91.657	_DFNHINVELSLLGK(cr)K_	3	-0.54954	598.996
P51410	184	Rpl9	K	1	2.23e-27	138.05	_FLDGIYVSEK(cr)GTVQQADE_	2	0.14309	1034
P51410	2	Rpl9	K	1	0.000534959	60.761	_MK(cr)TILSNQTVDIPENVEITLK_	3	1.2463	818.777
P51410	28	Rpl9	K	1	0.00719697	82.279	_TVIVK(cr)GPR_	2	-0.42802	469.295
P51660	81	Hsd17b4	K	1	8.49e-12	106.6	_AVANYDSVEAGEK(cr)LVK_	3	0.72425	587.64
P51660	57	Hsd17b4	K	1	5.74e-06	101.75	_GSSAADK(cr)VVAEIR_	2	0.19574	685.867
P51881	272	Slc25a5	K	1	0.000676756	77.541	_AFFK(cr)GAWSNVLR_	2	1.3763	732.393
P51881	268	Slc25a5	K	1	0.00304761	77.662	_DEGSK(cr)AFFK_	2	0.34975	548.769
P51881	63	Slc25a5	K	1	8.32e-06	98.368	_IPK(cr)EQGVLSFWR_	3	-2.5507	509.949
P51881	166	Slc25a5	K	1	0.0072979	76.064	_IYK(cr)SDGIK_	2	2.1529	496.277
P51881	147	Slc25a5	K	1	0.000377273	84.892	_LAADVGK(cr)AGAER_	3	0.75595	409.223
P51949	176	Mnat1	K	1	0.000254169	90.15	_EEELQQALK(cr)R_	3	-1.6641	437.902
P51954	364	Nek1	K	1	0.0480161	51.949	_MSEEAAK(cr)K_	2	0.27553	481.237
P52293	392	Kpna2	K	1	0.011273	76.064	_ADFK(cr)TQK_	2	-0.9995	453.24
P52293	22	Kpna2	K	1	0.0147589	69.375	_GK(cr)DSTEMR_	2	-0.0053558	496.229
P52293	486	Kpna2	K	1	0.00037892	66.826	_HENESVYK(cr)ASLNLIEK_	3	-2.0411	648.002
P52293	291	Kpna2	K	1	0.0100037	89.55	_IEMVVK(cr)K_	2	0.29689	457.773
P52293	240	Kpna2	K	1	0.0099165	58.712	_NK(cr)NPAPPLDAVEQILPTLVR_	3	0.2662	751.758
P52480	188	Pkm	K	1	7.58e-31	124.69	_EK(cr)GADFLVTEVENGGSLGSK_	4	-0.73775	527.015
P52480	206	Pkm	K	1	0.0284743	42.716	_GADFLVTEVENGGSLGSK(cr)K_	3	-2.083	659.337
P52480	141	Pkm	K	1	0.000105852	74.296	_GATLK(cr)ITLDNAYMEK_	3	0.32035	579.303
P52480	305	Pkm	K	1	4.21e-27	141.13	_GDLGIEIPAEK(cr)VFLAQK_	3	-0.32796	632.687
P52480	135	Pkm	K	1	4.68e-05	100.93	_GSGTAEVELK(cr)K_	3	-1.8273	396.215
P52480	224	Pkm	K	1	1.19e-41	128.04	_GVNLPGAAVDLPAVSEK(cr)DIQDLK_	3	-0.23326	806.436
P52480	270	Pkm	K	1	4.67e-06	102.5	_IISK(cr)IENHEGVR_	3	0.48155	488.272
P52480	186	Pkm	K	1	2.56e-06	82.515	_IYVDDGLISLQVK(cr)EK_	3	2.3249	596.664
P52480	247	Pkm	K	1	0.000881003	97.452	_K(cr)AADVHEVR_	2	-0.1183	546.793
P52480	115	Pkm	K	1	8.3e-13	132.31	_PVAVALDTK(cr)GPEIR_	2	-0.24354	767.435
P52480	62	Pkm	K	1	1.86e-06	130.56	_SVEM(ox)LK(cr)EMIK_	3	0.57714	431.226
P52480	498	Pkm	K	1	0.00440736	72.29	_VNLAMDVGK(cr)AR_	3	-2.0998	414.561
P52503	41	Ndufs6	K	1	0.014818	55.335	_ITHTGQVYDEK(cr)DYR_	3	2.5883	598.288
P52825	189	Cpt2	K	1	0.044356	50.805	_SDTDAFK(cr)R_	2	0.19019	504.243
P52875	198	Tmem165	K	1	7.42e-26	115.57	_MSPDEGQEELEEVQAELK(cr)K_	3	-0.47179	753.023
P52912	139	Tia1	K	1	0.00142546	88.596	_VVK(cr)DMATGK_	2	0.50308	508.776
P53026	91	Rpl10a	K	1	1.15e-12	113.76	_AVDIPHMDIEALK(cr)K_	3	-0.27151	549.964
P53026	130	Rpl10a	K	1	0.000271233	85.355	_ILGPGLNK(cr)AGK_	3	0.79554	379.233
P53026	45	Rpl10a	K	1	0.0131802	63.216	_NYDPQK(cr)DK_	2	-0.82878	538.256
P53026	152	Rpl10a	K	1	0.0326383	43.297	_VDEVK(cr)STIK_	2	-0.1122	543.806
P70403	175	Cux1	K	1	1.85e-12	131.66	_SQAETIALEK(cr)EQK_	3	1.0645	514.939
P53811	167	Pitpnb	K	1	1.84e-08	102.52	_ADEDPALFHSVK(cr)TK_	3	-0.53256	542.611
P53811	54	Pitpnb	K	1	2.3e-09	90.348	_NEPYENDGEK(cr)GQYTHK_	3	-1.5825	659.626
P53986	211	Slc16a1	K	1	9.84e-05	107.17	_SK(cr)ESLQEAGK_	2	-1.3438	572.796
P53994	165	Rab2a	K	1	3.57e-13	94.632	_TASNVEEAFINTAK(cr)EIYEK_	3	-1.8782	742.371
P54071	384	Idh2	K	1	0.00430866	71.085	_GK(cr)LDGNQDLIR_	2	-1.3961	648.849
P54071	280	Idh2	K	1	0.0133722	71.501	_TDFDK(cr)NK_	2	0.91493	468.227
P54103	413	Dnajc2	K	1	4.94e-24	150.39	_AALEK(cr)QIEEVNEQMR_	2	-2.3058	928.465
P54103	426	Dnajc2	K	1	0.00532507	87.149	_EK(cr)EEADAR_	2	-0.44929	508.238
P54103	324	Dnajc2	K	0.928552	0.0306257	62.705	_LAK(cr)EKEEEEVR_	3	0.88343	476.584
P54103	375	Dnajc2	K	1	0.000185441	105.46	_VK(cr)MMEEVEK_	2	1.6366	595.793
P54227	9	Stmn1	K	1	3.63e-07	124.07	_(ac)ASSDIQVK(cr)ELEK_	2	1.0653	728.88
P54227	128	Stmn1	K	1	0.00478729	88.177	_DK(cr)HVEEVR_	2	-0.72741	540.278
P54227	52	Stmn1	K	1	4.28e-14	147.91	_DLSLEEIQK(cr)K_	2	1.3398	635.848
P54227	53	Stmn1	K	1	0.0175493	73.327	_K(cr)LEAAEER_	2	-0.34698	507.267
P54227	119	Stmn1	K	1	0.0061062	70.728	_EAQMAAK(cr)LER_	3	0.48697	405.545
P54227	80	Stmn1	K	1	9.01e-09	143.96	_EHEK(cr)EVLQK_	4	0.49798	302.663
P54227	126	Stmn1	K	0.999748	0.0018902	92.19	_EK(cr)DKHVEEVR_	2	0.37036	668.846
P54227	41	Stmn1	K	1	2.53e-16	132.79	_ESVPDFPLSPPK(cr)K_	3	1.287	503.605
P54227	42	Stmn1	K	0.5	0.000618519	84.169	_K(cr)KDLSLEEIQK_	4	0.21855	350.451
P54227	43	Stmn1	K	1	1.29e-06	127.56	_K(cr)DLSLEEIQK_	3	0.41765	424.234
P54227	62	Stmn1	K	1	0.0117476	56.404	_K(cr)SHEAEVLK_	3	-0.7751	370.205
P54227	104	Stmn1	K	1	8.4e-05	124.67	_LTHK(cr)MEANK_	2	-0.073893	570.298
P54227	109	Stmn1	K	1	0.00257229	84.743	_M(ox)EANK(cr)ENR_	3	-0.85648	359.166
P54227	100	Stmn1	K	1	0.000143165	108.7	_MAEEK(cr)LTHK_	2	0.51302	577.797
P54227	137	Stmn1	K	0.999799	2.7e-05	96.673	_NK(cr)ESKDPADETEAD_	2	0.49054	808.85
P54276	185	Msh6	K	1	0.000197513	84.297	_ADEALSK(cr)DTAER_	2	-1.3043	687.331
P54276	544	Msh6	K	1	1.85e-08	140.82	_EK(cr)EEETSGHTR_	2	-0.16009	685.813
P54276	811	Msh6	K	1	0.053009	58.433	_K(cr)LPDLER_	2	2.0542	469.769
P54276	21	Msh6	K	1	0.00468629	76.228	_SPALGDTK(cr)K_	2	-1.1361	492.772
P54276	927	Msh6	K	1	0.0321952	42.44	_TGLITPK(cr)AGFDSDYDQALADIR_	3	2.197	812.408
P54276	810	Msh6	K	1	0.00402784	59.908	_VTEVADLLK(cr)K_	3	1.0083	395.236
P54276	917	Msh6	K	1	2.13e-10	147.62	_WDTAFDHEK(cr)AR_	2	-1.6746	722.336
P54726	31	Rad23a	K	1	0.00816778	82.287	_EK(cr)IEAEK_	2	-0.46062	457.745
P54726	26	Rad23a	K	1	1.26e-05	110.08	_MEPDETVK(cr)VLK_	3	0.49951	452.907
P54728	29	Rad23b	K	1	0.00461393	94.114	_EK(cr)IESEK_	3	0.30629	310.831
P54728	34	Rad23b	K	1	0.0100923	79.474	_IESEK(cr)GK_	2	0.6786	429.732
P54728	36	Rad23b	K	1	0.0014518	74.611	_GK(cr)DAFPVAGQK_	2	0.89001	593.317
P54728	63	Rad23b	K	1	0.0160527	65.224	_EYK(cr)IDEK_	2	-0.87192	496.75
P54728	24	Rad23b	K	1	1.14e-23	157.86	_IDIDPEETVK(cr)ALK_	3	-2.2096	513.615
P54728	60	Rad23b	K	1	5.1e-07	115.24	_ILSDDTALK(cr)EYK_	2	0.60997	732.385
P54728	51	Rad23b	K	1	6.64e-08	97.273	_LIYAGK(cr)ILSDDTALK_	3	0.73924	563.654
P54728	14	Rad23b	K	1	6.94e-14	97.095	_TLQQQTFK(cr)IDIDPEETVK_	4	4.0706	551.039
P54729	160	Nub1	K	1	0.000973341	70.889	_AMVLELK(cr)QSEEDVR_	3	-1.3814	572.294
P54729	183	Nub1	K	1	2.69e-09	91.317	_NLQLEEEEQNEAELK(cr)ER_	3	0.57905	723.682
P54775	401	Psmc4	K	1	0.00842371	80.438	_DFEK(cr)AYK_	2	2.8156	484.74
P54775	80	Psmc4	K	1	0.0153884	49.448	_EFLHAQEEVK(cr)R_	3	0.56866	485.253
P54775	273	Psmc4	K	1	1.46e-22	108.71	_ENAPAIIFIDEIDAIATK(cr)R_	3	-2.743	723.391
P54775	409	Psmc4	K	1	0.00594956	52.247	_K(cr)DEQEHEFYK_	3	1.3198	474.217
P54775	397	Psmc4	K	1	3.75e-05	108.7	_YIVLAK(cr)DFEK_	2	2.0389	647.358
P54822	229	Adsl	K	1	0.00850847	67.113	_MVTEK(cr)AGFK_	2	0.64807	539.784
P54822	134	Adsl	K	1	7.74e-05	89.44	_NAFDLLLPK(cr)LAR_	2	0.97247	719.924
P54822	224	Adsl	K	1	0.00944426	57.434	_VEQLDK(cr)MVTEK_	2	0.45522	694.361
P54823	236	Ddx6	K	1	2.97e-13	95.205	_GVAK(cr)VDHVQMIVLDEADK_	3	-0.39039	679.022
P54923	208	Adprh	K	1	0.00123635	67.385	_GLMEVLPEAK(cr)K_	2	2.8196	641.857
P54923	335	Adprh	K	1	0.000202082	76.073	_GVNPANYEK(cr)LEYR_	2	-2.5533	810.904
P55200	1252	Mll	K	1	0.0266585	69.998	_EEPAPK(cr)K_	3	0.48185	289.492
P55264	164	Adk	K	1	0.0309356	52.549	_EK(cr)HLDLER_	3	-1.5425	369.865
P55264	70	Adk	K	1	0.00432309	65.224	_ELFDELVK(cr)K_	3	0.48756	396.889
P55264	255	Adk	K	1	0.00106459	77.185	_EQGFETK(cr)DIK_	2	0.48132	631.817
P55264	62	Adk	K	1	0.0076683	60.255	_HK(cr)ELFDELVK_	3	-1.1723	442.575
P55302	97	Lrpap1	K	1	0.0078278	93.374	_DELNWK(cr)K_	3	-1.979	334.175
P55302	183	Lrpap1	K	1	0.0170938	57.859	_EFLHYK(cr)EK_	2	-0.47777	581.301
P55302	326	Lrpap1	K	1	0.00148055	83.182	_EK(cr)YVLLEEK_	2	-0.43901	609.834
P55302	228	Lrpap1	K	1	0.0072678	88.819	_HSELK(cr)DR_	2	-0.86572	476.746
P55302	156	Lrpap1	K	1	0.031368	48.561	_LEK(cr)LWHK_	3	-0.018846	341.199
P55302	68	Lrpap1	K	1	0.0010003	88.596	_LNQLWEK(cr)AK_	2	-0.4393	599.335
P55302	106	Lrpap1	K	1	0.000176356	98.105	_VEGLDK(cr)DGEK_	2	-0.15479	579.288
P55821	76	Stmn2	K	0.5	0.000618519	84.169	_K(cr)KDLSLEEIQK_	4	0.21855	350.451
P55821	75	Stmn2	K	1	0.0240646	73.248	_TLASPK(cr)K_	2	-0.97241	406.747
P55937	785	Golga3	K	1	0.0103877	73.885	_SDK(cr)EELDR_	2	0.67284	530.251
P56376	32	Acyp1	K	1	0.0274335	60.398	_YTQAEGK(cr)K_	2	-0.92827	496.756
P56382	37	Atp5e	K	1	0.0138529	59.227	_ANAEK(cr)TSGSSIK_	3	0.86043	420.886
P56382	28	Atp5e	K	1	0.00556437	80.688	_DALK(cr)TEFK_	2	-0.13315	510.274
P56382	32	Atp5e	K	1	6.76e-05	114.86	_TEFK(cr)ANAEK_	2	0.90927	553.28
P56390	34	Cks2	K	1	0.0211689	50.827	_QVPK(cr)THLMSEEEWR_	3	0.85899	613.302
P56399	743	Usp5	K	1	0.00698563	81.95	_DQALK(cr)ALR_	2	-0.35498	491.788
P56399	468	Usp5	K	1	0.00195691	93.649	_FLVEEK(cr)IK_	2	-0.15582	537.316
P56399	406	Usp5	K	1	1.38e-06	81.696	_PALESGDGEQVPEQK(cr)EVQDGIAPR_	3	1.2503	873.096
P56399	80	Usp5	K	1	4.81e-21	156	_RPK(cr)EEDTSAGTGDPPR_	3	1.0355	594.287
P56399	291	Usp5	K	1	8.35e-05	75.968	_TDK(cr)TMTELEIDM(ox)NQR_	3	-0.30902	636.961
P56399	357	Usp5	K	1	0.0200998	61.679	_YVDK(cr)LEK_	2	3.8744	481.763
P56480	522	Atp5b	K	1	0.0227544	59.198	_ADK(cr)LAEEHGS_	2	-0.48766	562.765
P56480	259	Atp5b	K	1	1.18e-46	130.16	_EGNDLYHEMIESGVINLK(cr)DATSK_	3	-0.84727	877.758
P56480	124	Atp5b	K	1	5.06e-05	89.231	_GQK(cr)VLDSGAPIK_	2	1.542	640.864
P56480	426	Atp5b	K	1	1.86e-05	114.86	_GVQK(cr)ILQDYK_	2	0.65636	630.353
P56480	485	Atp5b	K	1	0.00013277	110.38	_LVPLK(cr)ETIK_	2	-0.019278	554.852
P56480	198	Atp5b	K	1	0.00474797	64.121	_VVDLLAPYAK(cr)GGK_	3	1.2396	466.938
P56812	20	Pdcd5	K	1	6.74e-19	105.46	_LAELQAK(cr)HGDPGDAAQQEAK_	3	-0.29822	715.691
P56812	105	Pdcd5	K	1	0.000549488	109.11	_VSQQTEK(cr)K_	3	-0.51527	339.185
P56959	350	Fus	K	1	9.43e-09	83.54	_AAIDWFDGK(cr)EFSGNPIK_	3	-0.36393	654.991
P56959	341	Fus	K	1	3.79e-55	152.51	_GEATVSFDDPPSAK(cr)AAIDWFDGK_	3	-0.28618	831.392
P56959	327	Fus	K	1	1.56e-09	97.235	_LK(cr)GEATVSFDDPPSAK_	4	-1.956	433.222
P57759	233	Erp29	K	1	0.00137578	76.326	_LIENK(cr)MSDSK_	2	1.1617	616.813
P57776	188	Eef1d	K	0.869362	0.0414396	57.532	_AK(cr)KPTLVAK_	3	0.80161	341.89
P57776	10	Eef1d	K	1	0.00120856	69.331	_(ac)ATNFLAHEK(cr)IWFDK_	3	0.57122	610.646
P57776	15	Eef1d	K	1	0.00371207	95.531	_IWFDK(cr)FK_	2	0.46641	526.284
P57776	17	Eef1d	K	1	0.0127685	68.557	_FK(cr)YDDAER_	2	-0.27523	556.256
P57776	107	Eef1d	K	1	4.86e-09	96.208	_GVVQDLQQAISK(cr)LEAR_	3	1.2434	608.339
P57776	143	Eef1d	K	1	0.00717757	82.287	_QVEPPTK(cr)K_	3	0.49842	332.19
P57780	123	Actn4	K	1	1.9e-05	110.31	_ALDFIASK(cr)GVK_	2	0.45273	608.85
P57780	780	Actn4	K	1	8.13e-12	87.352	_ASFNHFDK(cr)DHGGALGPEEFK_	4	0.88297	568.517
P57780	761	Actn4	K	1	6.63e-41	179.81	_DAK(cr)GISQEQMQEFR_	2	-1.6581	867.909
P57780	644	Actn4	K	1	2.27e-17	107.98	_DHALLEEQSK(cr)QQSNEHLR_	3	0.39683	744.033
P57780	51	Actn4	K	1	2.95e-31	175.88	_DLLLDPAWEK(cr)QQR_	3	-0.6863	560.63
P57780	593	Actn4	K	1	0.00173328	71.888	_EAILAIHK(cr)EAQR_	3	-1.2406	482.94
P57780	519	Actn4	K	1	0.00176249	96.342	_EALEK(cr)TEK_	2	0.20235	508.269
P57780	438	Actn4	K	1	0.0318249	53.833	_EAMLK(cr)QR_	2	-1.6649	472.255
P57780	854	Actn4	K	1	1.07e-36	133.98	_ETTDTDTADQVIASFK(cr)VLAGDK_	3	1.2518	798.395
P57780	860	Actn4	K	1	1.08e-65	201.4	_VLAGDK(cr)NFITAEELR_	3	1.2449	581.981
P57780	115	Actn4	K	1	0.0177444	52.527	_INNVNK(cr)ALDFIASK_	3	0.99229	538.967
P57780	418	Actn4	K	1	0.0238384	56.916	_LDHLAEK(cr)FR_	3	2.6718	399.552
P57780	422	Actn4	K	1	0.000942894	68.972	_QK(cr)ASIHEAWTDGK_	3	4.2927	513.591
P57780	536	Actn4	K	1	0.000321224	59.606	_QLETIDQLHLEYAK(cr)R_	3	0.64683	642.342
P57780	109	Actn4	K	1	0.0215851	66.692	_VHK(cr)INNVNK_	2	0.50584	567.325
P57780	347	Actn4	K	0.994127	0.0126058	66.056	_VHKPPK(cr)VQEK_	4	1.4952	315.188
P57780	633	Actn4	K	1	0.0109942	81.296	_VQQLVPK(cr)R_	2	1.3151	518.319
P57780	240	Actn4	K	1	7.72e-07	87.319	_YLDIPK(cr)MLDAEDIVNTARPDEK_	4	0.66765	654.332
P57784	172	Snrpa1	K	1	0.00933866	67.93	_GAQLAK(cr)DIAR_	2	-1.2373	555.817
P57784	221	Snrpa1	K	1	0.0275138	53.448	_LK(cr)GLLQSGQIPGR_	3	-0.64501	478.952
P57784	128	Snrpa1	K	1	0.0158652	78.516	_NPVTNK(cr)K_	2	0.50525	434.748
P57784	160	Snrpa1	K	1	0.00393416	85.355	_QEAEK(cr)MFK_	2	-1.1882	539.766
P57787	453	Slc16a3	K	1	0.00160183	65.295	_EVEHFLK(cr)AEPEK_	3	-1.0441	508.596
P58021	327	Tm9sf2	K	1	0.0318906	53.493	_TLHK(cr)DIAR_	3	1.446	341.198
P58021	131	Tm9sf2	K	1	0.000130603	101.53	_TYNTEK(cr)AEDK_	2	0.60776	633.796
P58252	619	Eef2	K	1	1.93e-59	189.77	_PFPDGLAEDIDK(cr)GEVSAR_	2	1.6033	992.487
P58252	314	Eef2	K	1	0.000512328	97.734	_EETAK(cr)LIEK_	3	0.25393	376.876
P58252	318	Eef2	K	1	0.00036758	121.73	_LIEK(cr)LDIK_	2	-0.7293	520.324
P58252	239	Eef2	K	1	7.16e-08	109.07	_FAAK(cr)GEGQLSAAER_	2	1.1825	751.884
P58252	159	Eef2	K	1	0.00170111	80.96	_IKPVLMMNK(cr)MDR_	3	-1.5753	515.277
P58252	438	Eef2	K	1	3.18e-07	113.22	_IMGPNYTPGK(cr)K_	2	-1.0798	637.334
P58252	572	Eef2	K	1	0.00156654	91.752	_K(cr)SDPVVSYR_	2	0.73974	559.796
P58252	252	Eef2	K	1	0.0104693	87.476	_K(cr)VEDMMK_	2	1.1143	474.73
P58252	258	Eef2	K	1	0.0063367	98.048	_VEDMMK(cr)K_	3	-0.85038	316.822
P58252	322	Eef2	K	0.999997	0.000317545	83.204	_LDIK(cr)LDSEDKDK_	3	0.092625	496.259
P58252	328	Eef2	K	1	0.00138286	101.65	_LDSEDK(cr)DK_	3	0.31651	339.829
P58252	330	Eef2	K	0.995417	0.00739618	72.29	_LDSEDKDK(cr)EGK_	3	-0.34534	444.549
P58252	283	Eef2	K	1	0.000276636	101.39	_SANSPDGK(cr)K_	3	-0.15147	324.498
P58252	598	Eef2	K	1	0.00468423	98.523	_SPNK(cr)HNR_	3	0.80047	307.495
P58252	512	Eef2	K	1	6.14e-09	121.45	_VAVEAK(cr)NPADLPK_	3	4.7294	473.933
P58281	699	Opa1	K	1	0.0106636	56.548	_EHDDIFDK(cr)LK_	3	1.4682	443.222
P58771	29	Tpm1	K	1	0.000231238	110.39	_AEQAEADK(cr)K_	2	1.3234	529.262
P58771	136	Tpm1	K	1	0.00659096	85.67	_AQK(cr)DEEK_	2	-0.85593	458.225
P58771	152	Tpm1	K	1	0.0322184	43.594	_EAK(cr)HIAEDADR_	2	0.24671	661.82
P58771	48	Tpm1	K	1	4.03e-05	78.324	_QLEDELVSLQK(cr)K_	3	-1.7249	499.943
P58771	37	Tpm1	K	1	0.000521037	69.92	_SK(cr)QLEDELVSLQK_	3	-0.5482	528.954
P58771	205	Tpm1	K	1	0.000242275	69.331	_TVTNNLK(cr)SLEAQAEK_	3	1.1277	571.972
P59017	113	Bcl2l13	K	1	1.02e-05	111.79	_VSQDLK(cr)EPLQK_	2	-0.97644	676.875
P59235	161	Nup43	K	1	0.0119102	72.928	_VDHK(cr)EAVR_	3	-0.30341	341.186
P59242	816	Cgn	K	1	0.0022736	85.807	_ALEEEGK(cr)QR_	2	0.18981	564.288
P59242	619	Cgn	K	1	0.000219287	88.596	_DTHQVEELK(cr)K_	3	-0.15749	432.226
P59242	471	Cgn	K	1	0.0325699	44.71	_ELLEELLEGK(cr)QR_	3	0.69518	508.947
P59242	948	Cgn	K	1	0.0305863	55.37	_FQDDK(cr)AR_	2	-0.72471	474.233
P59242	493	Cgn	K	1	0.00103377	68.41	_GALK(cr)EEVASHDQEVEHVR_	4	-0.63594	526.013
P59242	941	Cgn	K	1	8.8e-06	92.19	_LQGLEQEAENK(cr)K_	3	2.6418	485.588
P59242	1088	Cgn	K	1	1.64e-09	125.53	_QHVNDQK(cr)DQLTLR_	3	-1.2472	554.957
P59242	630	Cgn	K	1	3.93e-12	93.851	_TQGELK(cr)ELQAEQQNQEVTGR_	3	-0.26053	785.391
P59325	286	Eif5	K	1	6.46e-09	91.355	_AMGPLVLTEVLFDEK(cr)IR_	3	-1.4375	667.036
P59325	259	Eif5	K	1	2.23e-13	101.92	_EEGIIDSSDK(cr)EIVAEAER_	3	1.9308	686.667
P59325	248	Eif5	K	0.5	0.00211804	76.759	_K(cr)KEEGIIDSSDK_	3	0.70606	472.912
P59325	249	Eif5	K	0.5	0.00211804	76.759	_K(cr)KEEGIIDSSDK_	3	0.70606	472.912
P59325	222	Eif5	K	1	0.00110806	67.396	_MDEISDHAK(cr)GLTLSDDLER_	3	-0.22683	738.351
P59325	155	Eif5	K	1	6.39e-05	79.875	_NPPENSDIGTGK(cr)K_	3	1.5017	475.572
P59328	825	Wdhd1	K	1	1.35e-17	110.12	_AAELAETQSEEEK(cr)EEDFR_	3	0.21437	726.994
P59328	390	Wdhd1	K	1	3.73e-11	113.43	_ADLSHK(cr)EEGDDDQAR_	3	0.93481	585.259
P59328	1059	Wdhd1	K	1	0.000661511	76.01	_AK(cr)GETASDGAEAK_	3	-0.24755	434.877
P59328	1097	Wdhd1	K	1	0.0273686	59.908	_ENLDLSK(cr)K_	2	0.30512	507.777
P59999	60	Arpc4	K	1	4.33e-07	104.94	_EK(cr)VLIEGSINSVR_	3	1.2549	504.619
P59999	77	Arpc4	K	1	0.0152309	54.898	_VSIAVK(cr)QADEIEK_	3	2.096	499.943
P60122	427	Ruvbl1	K	1	1.62e-30	132.14	_DSIEK(cr)EHVEEISELFYDAK_	3	-0.40979	783.709
P60122	441	Ruvbl1	K	1	2.61e-17	101.05	_EHVEEISELFYDAK(cr)SSAK_	3	1.8326	717.348
P60122	445	Ruvbl1	K	1	0.0258387	49.298	_SSAK(cr)ILADQQDK_	3	-0.09119	457.909
P60122	182	Ruvbl1	K	1	5.72e-07	100.22	_LDPSIFESLQK(cr)ER_	3	2.1687	543.954
P60122	2	Ruvbl1	K	1	0.019682	62.546	_MK(cr)IEEVK_	2	1.9885	472.76
P60229	35	Eif3e	K	1	3.8e-22	162.93	_EIYNEK(cr)ELLQGK_	2	-1.269	766.404
P60229	93	Eif3e	K	1	2.46e-07	77.959	_QLQAETEPIVK(cr)MFEDPETTR_	3	-0.81974	810.733
P60229	265	Eif3e	K	1	7.64e-07	98.902	_YLTTAVITNK(cr)DVR_	3	0.38587	521.291
P60335	31	Pcbp1	K	1	0.000226564	117.7	_EVGSIIGK(cr)K_	2	-0.63009	499.798
P60335	23	Pcbp1	K	1	0.00212272	65.043	_LLMHGK(cr)EVGSIIGK_	3	1.8005	517.297
P60670	544	Nploc4	K	1	0.00266881	61.344	_NEELAQTWK(cr)K_	2	1.422	657.838
P60766	128	Cdc42	K	1	2.79e-05	105.65	_DDPSTIEK(cr)LAK_	3	-0.805	428.894
P60766	133	Cdc42	K	0.955814	0.00466333	69.92	_NK(cr)QKPITPETAEK_	3	0.93842	517.951
P60766	144	Cdc42	K	1	0.0182142	68.168	_QKPITPETAEK(cr)LAR_	3	-1.4746	550.646
P60766	183	Cdc42	K	1	0.00112527	52.814	_NVFDEAILAALEPPEPK(cr)K_	3	-1.4394	683.702
P60843	146	Eif4a1	K	1	2.22e-19	111.66	_AEVQK(cr)LQMEAPHIIVGTPGR_	3	-0.67717	748.072
P60843	309	Eif4a1	K	1	2.57e-09	95.57	_DFTVSAMHGDMDQK(cr)ER_	3	0.42316	645.617
P60843	193	Eif4a1	K	1	2.07e-16	151.74	_GFK(cr)DQIYDIFQK_	2	0.891	785.401
P60843	238	Eif4a1	K	1	0.00175894	74.611	_K(cr)EELTLEGIR_	2	0.92155	628.348
P60843	174	Eif4a1	K	1	0.00598438	77.732	_YLSPK(cr)YIK_	2	-0.85119	540.31
P60867	8	Rps20	K	1	1.6e-10	107.82	_DTGK(cr)TPVEPEVAIHR_	2	-1.1854	858.949
P60867	30	Rps20	K	1	0.0124085	74.464	_NVK(cr)SLEK_	3	0.18126	295.84
P60904	46	Dnajc5	K	1	6.09e-11	106.14	_YHPDK(cr)NPDNPEAADK_	3	-2.2682	593.604
P61022	182	Chp1	K	1	0.0025288	70.412	_VLEK(cr)VDVEQK_	3	-2.5937	418.903
P61025	26	Cks1b	K	1	0.0235599	51.445	_HVMLPK(cr)DIAK_	3	-1.0876	407.234
P61027	56	Rab10	K	1	0.00394573	91.867	_TVELQGK(cr)K_	2	1.0884	485.782
P61028	55	Rab8b	K	1	0.0167619	69.825	_TIELDGK(cr)K_	2	1.3577	486.274
P61087	18	Ube2k	K	1	0.000183918	95.417	_EVLK(cr)SEETSK_	3	1.8564	406.547
P61087	24	Ube2k	K	1	0.000280828	89.029	_SEETSK(cr)NQIK_	3	-0.89044	411.21
P61087	72	Ube2k	K	1	0.00150841	69.352	_IPETYPFNPPK(cr)VR_	2	-1.5602	813.438
P61087	142	Ube2k	K	1	0.000558155	79.886	_QNPEMFK(cr)QTAR_	2	-0.12851	709.348
P61089	94	Ube2n	K	1	0.0276222	51.286	_DK(cr)WSPALQIR_	2	-2.1092	641.351
P61089	74	Ube2n	K	1	0.0222635	46.88	_FMTK(cr)IYHPNVDK_	3	-0.1624	520.934
P61089	82	Ube2n	K	1	0.0325565	44.612	_IYHPNVDK(cr)LGR_	3	-2.6813	460.586
P61089	68	Ube2n	K	1	3.57e-21	130.29	_LELFLPEEYPM(ox)AAPK(cr)VR_	3	0.43843	696.368
P61161	336	Actr2	K	1	0.0178541	62.463	_GDVEK(cr)LSK_	2	1.0517	472.258
P61161	97	Actr2	K	1	7.4e-05	72.433	_HLWDYTFGPEK(cr)LNIDTR_	3	0.83842	725.029
P61161	381	Actr2	K	1	0.00402189	76.302	_QEYQEK(cr)GVR_	2	-0.68946	602.801
P61161	53	Actr2	K	1	0.00142562	67.227	_VGNIEIK(cr)DLMVGDEASELR_	3	-1.6678	719.368
P61161	331	Actr2	K	1	0.0273023	53.751	_VLK(cr)GDVEK_	2	2.8849	478.277
P61202	43	Cops2	K	1	0.00536094	82.287	_ALK(cr)EDDPK_	2	-0.23896	492.256
P61202	167	Cops2	K	1	0.00437432	83.948	_EEYGK(cr)LQK_	2	-0.90899	531.777
P61202	64	Cops2	K	1	0.0189749	50.088	_VLELEGEK(cr)GEWGFK_	3	2.6929	563.623
P84078	73	Arf1	K	1	0.00425843	61.821	_NISFTVWDVGGQDK(cr)IR_	3	0.5706	634.995
P84078	142	Arf1	K	1	0.0116601	57.238	_QDLPNAMNAAEITDK(cr)LGLHSLR_	3	0.86665	825.76
P84078	36	Arf1	K	1	0.000915091	107.57	_TTILYK(cr)LK_	2	0.59724	524.326
P61222	332	Abce1	K	1	9.04e-09	88.283	_DASLVFK(cr)VAETANEEEVK_	3	-0.94841	683.013
P61222	343	Abce1	K	1	2.65e-21	150.11	_VAETANEEEVK(cr)K_	2	1.4216	707.857
P61222	431	Abce1	K	1	0.028234	54.539	_QLLHEK(cr)IR_	2	-0.94028	552.83
P61222	121	Abce1	K	1	0.000795276	83.182	_STALK(cr)ILAGK_	2	0.6161	535.334
P61226	150	Rap2b	K	1	5.3e-06	91.076	_NK(cr)ASVDELFAEIVR_	3	-0.86222	553.63
P61255	63	Rpl26	K	1	1.03e-05	121.73	_GHYK(cr)GQQIGK_	2	-0.74211	592.315
P61255	69	Rpl26	K	1	1.81e-16	160.67	_GQQIGK(cr)VVQVYR_	2	1.0601	721.909
P61255	36	Rpl26	K	1	0.0186446	65.179	_IMSSPLSK(cr)ELR_	2	2.7542	664.866
P61255	51	Rpl26	K	1	0.00187279	88.596	_K(cr)DDEVQVVR_	2	-1.6574	578.304
P61255	136	Rpl26	K	1	0.00104753	104.22	_YK(cr)EETIEK_	3	-0.71606	369.857
P61255	142	Rpl26	K	0.999997	0.000189791	102.4	_YKEETIEK(cr)MQE_	2	1.4207	748.353
P61290	36	Psme3	K	1	4.2e-11	87.863	_ITSEAEDLVANFFPK(cr)K_	3	0.94914	626.328
P61290	37	Psme3	K	1	0.00228361	63.624	_K(cr)LLELDSFLK_	3	-1.839	425.252
P61290	14	Psme3	K	1	0.0174198	70.69	_LK(cr)VDSFR_	2	0.47158	466.764
P61290	12	Psme3	K	1	0.00675445	76.228	_VDQEVK(cr)LK_	2	-0.63239	513.795
P61358	59	Rpl27	K	1	0.0123502	77.732	_VTAAMGK(cr)K_	2	0.24681	437.247
P61358	98	Rpl27	K	1	0.00943753	69.672	_TVVNK(cr)DVFR_	2	0.50939	573.319
P61358	93	Rpl27	K	1	9.12e-05	73.927	_YSVDIPLDK(cr)TVVNK_	3	2.7362	553.638
P61759	69	Vbp1	K	1	0.00106912	67.334	_FMELNLAQK(cr)K_	3	2.1006	430.569
P61759	94	Vbp1	K	0.800074	0.0348945	62.162	_KK(cr)ESTNSMETR_	3	-0.064208	460.226
P61759	74	Vbp1	K	1	0.00810153	67.334	_LK(cr)GQIPEIK_	2	-0.31345	547.334
P61759	188	Vbp1	K	1	0.0132132	73.233	_NK(cr)DDSTK_	2	0.68262	438.209
P61759	50	Vbp1	K	1	0.000116061	70.889	_QPGNETADTVLK(cr)K_	3	-2.1953	490.26
P61957	42	Sumo2	K	1	0.029436	47.603	_HTPLSK(cr)LMK_	3	0.67942	374.883
P61957	21	Sumo2	K	1	1.72e-50	146.19	_TENNDHINLK(cr)VAGQDGSVVQFK_	4	-0.67844	621.065
P61957	33	Sumo2	K	1	1.03e-12	124.62	_VAGQDGSVVQFK(cr)IK_	2	-1.5953	772.428
P61971	55	Nutf2	K	1	0.000109764	73.927	_AAIVEK(cr)LSSLPFQK_	3	0.31689	533.643
P61979	405	Hnrnpk	K	1	1.43e-07	113.69	_DLAGSIIGK(cr)GGQR_	3	-0.062339	447.249
P61979	396	Hnrnpk	K	1	2.37e-22	110.78	_GSYGDLGGPIITTQVTIPK(cr)DLAGSIIGK_	3	-0.35852	947.187
P61979	422	Hnrnpk	K	1	4.7e-05	77.969	_HESGASIK(cr)IDEPLEGSEDR_	3	0.94423	713.006
P61979	102	Hnrnpk	K	1	3.22e-21	120.7	_ILSISADIETIGEILK(cr)K_	3	-0.63011	637.706
P61979	60	Hnrnpk	K	1	4.75e-05	104.82	_NAGAVIGK(cr)GGK_	2	0.52785	520.298
P61979	34	Hnrnpk	K	1	1.19e-12	144.29	_RPAEDM(ox)EEEQAFK(cr)R_	3	0.0067513	607.281
P61982	152	Ywhag	K	1	5.03e-46	161.99	_ATVVESSEK(cr)AYSEAHEISK_	4	2.6537	534.014
P61982	10	Ywhag	K	1	0.00613566	83.647	_EQLVQK(cr)AR_	2	-1.7728	520.298
P61982	50	Ywhag	K	1	1.39e-08	111.64	_NLLSVAYK(cr)NVVGAR_	2	1.3542	786.449
P61982	77	Ywhag	K	1	0.000212756	112.13	_TSADGNEK(cr)K_	2	0.73676	509.246
P61982	142	Ywhag	K	1	0.00156309	74.392	_YLAEVATGEK(cr)R_	2	-3.9336	652.846
P62071	128	Rras2	K	1	5.25e-06	90.758	_DRDEFPMILIGNK(cr)ADLDHQR_	4	-1.8586	613.558
P62075	53	Timm13	K	1	1.27e-23	144.73	_CIGK(cr)PGGSLDNSEQK_	3	0.44768	553.267
P62082	169	Rps7	K	1	4.3e-30	136.26	_AQQNNVEHK(cr)VETFSGVYK_	3	0.38711	716.024
P62082	178	Rps7	K	1	3.12e-06	124.67	_VETFSGVYK(cr)K_	3	-0.14916	409.22
P62082	49	Rps7	K	1	4.25e-06	88.385	_ELNITAAK(cr)EIEVGGGR_	3	-0.0596	575.644
P62082	183	Rps7	K	1	6.22e-08	98.943	_LTGK(cr)DVNFEFPEFQL_	3	1.5362	617.977
P62082	74	Rps7	K	1	0.00281326	95.608	_SFQK(cr)IQVR_	2	-1.3479	537.309
P62082	142	Rps7	K	1	5.66e-16	91.166	_TLTAVHDAILEDLVFPSEIVGK(cr)R_	3	-0.42383	864.474
P62082	160	Rps7	K	1	1.13e-12	122.64	_VHLDK(cr)AQQNNVEHK_	4	0.19308	432.726
P62082	147	Rps7	K	1	0.0214777	68.625	_VK(cr)LDGSR_	2	-0.83802	421.74
P62137	260	Ppp1ca	K	1	7.16e-14	114.31	_AHQVVEDGYEFFAK(cr)R_	3	0.556	621.972
P62137	26	Ppp1ca	K	1	0.000704623	74.853	_PGK(cr)NVQLTENEIR_	2	1.3297	783.418
P62141	325	Ppp1cb	K	1	0.00776302	97.798	_TANPPK(cr)K_	2	-0.12859	412.237
P62192	429	Psmc1	K	1	0.0216355	71.501	_ENVLYK(cr)K_	2	0.49572	481.271
P62192	413	Psmc1	K	1	0.00320928	74.962	_MK(cr)VTNEDFK_	2	-3.5701	590.289
P62192	420	Psmc1	K	1	0.0251836	60.398	_VTNEDFK(cr)K_	3	-1.7905	350.182
P62192	91	Psmc1	K	0.999996	1.71e-17	132.51	_NQEQMKPLEEK(cr)QEEER_	3	-2.3553	705
P62192	423	Psmc1	K	1	0.0148085	62.463	_SK(cr)ENVLYK_	2	0.57803	524.787
P62192	98	Psmc1	K	1	0.0249994	63.565	_SK(cr)VDDLR_	2	-0.14496	450.743
P62192	293	Psmc1	K	1	1.48e-17	90.464	_VAEEHAPSIVFIDEIDAIGTK(cr)R_	3	-1.3697	826.767
P62196	397	Psmc5	K	1	0.00515094	70.942	_DSEK(cr)NMSIK_	2	2.1859	560.271
P62196	55	Psmc5	K	1	0.0116177	72.928	_NELNAK(cr)VR_	2	-0.30799	506.283
P62196	393	Psmc5	K	1	0.0106073	68.657	_VMQK(cr)DSEK_	3	-0.41903	344.839
P62196	156	Psmc5	K	1	9.54e-06	76.82	_VPDSTYEMIGGLDK(cr)QIK_	3	0.52899	654.668
P62204	31	Calm1	K	1	1.31e-42	164.93	_EAFSLFDKDGDGTITTK(cr)ELGTVMR_	3	-0.65822	900.446
P62204	22	Calm1	K	1	8.04e-131	235.45	_EAFSLFDK(cr)DGDGTITTK_	3	1.3295	638.311
P62204	78	Calm1	K	1	4.32e-30	183.06	_MK(cr)DTDSEEEIR_	3	-0.32271	474.214
P62204	95	Calm1	K	1	1.68e-38	173.87	_VFDK(cr)DGNGYISAAELR_	2	2.0343	911.952
P62242	128	Rps8	K	1	1.66e-24	156.17	_GAK(cr)LTPEEEEILNK_	2	-0.29877	819.933
P62242	139	Rps8	K	1	1.39e-21	151.55	_LTPEEEEILNK(cr)K_	3	-0.57216	504.271
P62245	84	Rps15a	K	1	3.73e-06	127.17	_FDVQLK(cr)DLEK_	2	-0.30257	651.851
P62245	19	Rps15a	K	1	0.0312868	63.426	_SINNAEK(cr)R_	2	0.39862	500.265
P62259	12	Ywhae	K	1	8.6e-28	160.64	_EDLVYQAK(cr)LAEQAER_	2	0.15844	915.965
P62259	73	Ywhae	K	1	0.000354843	102.4	_EENK(cr)GGEDK_	3	0.061951	358.496
P62259	78	Ywhae	K	1	0.000309987	91.62	_GGEDK(cr)LK_	2	0.23119	407.719
P62259	69	Ywhae	K	1	5.19e-06	102.4	_IISSIEQK(cr)EENK_	3	-0.86775	495.931
P62259	125	Ywhae	K	1	0.0119469	79.469	_MK(cr)GDYHR_	2	0.74073	487.729
P62259	28	Ywhae	K	1	2.49e-09	135.99	_YDEMVESMK(cr)K_	2	-1.7142	664.299
P62264	106	Rps14	K	1	0.000555244	80.746	_TK(cr)TPGPGAQSALR_	2	-1.3074	676.37
P62264	63	Rps14	K	1	3.43e-33	132.84	_VK(cr)ADRDESSPYAAMLAAQDVAQR_	3	-0.80181	854.087
P62267	48	Rps23	K	1	4.05e-21	131.45	_ANPFGGASHAK(cr)GIVLEK_	4	-0.43265	441.741
P62267	54	Rps23	K	1	3.97e-16	155.08	_GIVLEK(cr)VGVEAK_	3	0.40876	437.262
P62267	21	Rps23	K	1	0.0166198	63.816	_DQK(cr)WHDK_	3	-0.026243	342.166
P62267	25	Rps23	K	1	0.0191422	60.76	_WHDK(cr)QYK_	3	-0.047418	358.179
P62267	108	Rps23	K	1	0.0244872	51.463	_K(cr)GHAVGDIPGVR_	3	-1.268	425.239
P62267	135	Rps23	K	1	6.45e-07	97.69	_VANVSLLALYK(cr)GK_	3	1.5937	481.957
P62270	137	Rps18	K	1	9.14e-05	119.53	_GQHTK(cr)TTGR_	3	1.6614	351.853
P62270	47	Rps18	K	1	0.020876	64.82	_K(cr)ADIDLTK_	3	-0.58856	324.518
P62270	91	Rps18	K	0.99807	0.0401421	60.398	_QKDVK(cr)DGK_	3	-0.35718	329.182
P62270	150	Rps18	K	1	0.0137745	84.568	_TVGVSK(cr)K_	2	-0.93575	393.74
P62270	106	Rps18	K	1	0.0233999	53.491	_YSQVLANGLDNK(cr)LR_	3	-0.65343	553.634
P62274	48	Rps29	K	1	2.16e-05	113.22	_QYAK(cr)DIGFIK_	2	2.1826	625.843
P62281	58	Rps11	K	1	3.79e-14	140.24	_EAIEGTYIDK(cr)K_	2	-0.80073	667.846
P62281	144	Rps11	K	1	0.00353393	88.495	_FNVLK(cr)VTK_	3	0.23637	339.543
P62281	79	Rps11	K	1	0.0010695	80.014	_ILSGVVTK(cr)MK_	2	-0.81674	572.344
P62281	45	Rps11	K	1	2.68e-05	113.22	_NIGLGFK(cr)TPK_	2	-0.97905	571.832
P62281	48	Rps11	K	1	4.54e-17	144.29	_TPK(cr)EAIEGTYIDK_	2	-0.19529	766.896
P62281	20	Rps11	K	1	0.000687429	91.867	_QPTIFQNK(cr)K_	3	0.21276	391.221
[truncated: 4,203 more rows]

## Sheet: Table S1A_replicate2
Table S1A-3 Identified crotonylated peptides in experiment 2
Uniprot ID	Modified site (amino acid)	Gene name	Amino acid	Localization probability	Posterior error probability	Score	Modified sequence	Charge	Mass error [ppm]	m/z
A2A432	794	Cul4b	K	1	0.0116308	76.679	_AEFK(cr)EGK_	2	-0.39603	438.727
A2A432	262	Cul4b	K	0.586687	0.0115447	61.127	_DK(cr)PKLPENYTDETWQK_	3	0.6034	687.337
A2A432	276	Cul4b	K	1	2.14e-10	111.12	_LPENYTDETWQK(cr)LK_	3	-0.69494	611.64
A2A432	344	Cul4b	K	1	2.78e-09	116.24	_EDSLDSVLFLK(cr)K_	2	0.0031572	731.395
A2A432	684	Cul4b	K	1	0.000329286	82.202	_SASVDAEK(cr)SMLSK_	3	1.0794	474.238
A2A432	852	Cul4b	K	1	0.0222877	60.799	_VLAK(cr)NPK_	2	0.13888	419.263
A2A432	627	Cul4b	K	1	0.0185575	69.198	_YVDSK(cr)LR_	2	0.58124	474.761
A2A4P0	1055	Dhx8	K	1	0.00583692	87.258	_QALADQK(cr)K_	2	-1.2545	485.272
A2A5R2	847	Arfgef2	K	1	0.000708494	88.134	_EHTIATK(cr)STK_	3	0.27305	395.215
A2A791	168	Zmym4	K	1	0.0188967	59.067	_ETFSGK(cr)EK_	2	0.94238	497.248
A2A863	664	Itgb4	K	1	0.0259786	73.26	_MVDELK(cr)K_	2	1.1384	465.752
A2AG50	554	Map7d2	K	1	0.00502784	83.862	_QK(cr)EAAEAK_	2	1.2887	471.748
A2AGT5	308	Ckap5	K	1	0.043215	42.317	_EALEAVEVLVK(cr)NPK_	3	1.2981	536.307
A2AGT5	136	Ckap5	K	1	0.00095742	107.57	_GLDNK(cr)NPK_	2	-0.44638	477.256
A2AGT5	1811	Ckap5	K	1	0.0134773	72.928	_SDK(cr)ETEK_	2	-0.76492	452.717
A2AGT5	1151	Ckap5	K	1	1.9e-06	103.91	_TTLK(cr)EDDDK_	2	0.27999	566.772
A2AHC3	603	Camsap1	K	1	0.0085515	82.287	_EK(cr)QITTK_	2	2.2362	458.261
A2AJI0	682	Map7d1	K	1	0.0191491	70.552	_QK(cr)EEAEAR_	2	-0.10226	514.754
Q09XV5	1036	Chd8	K	1	0.0122625	74.376	_LK(cr)EDVEK_	2	-0.03795	464.753
A2AJT4	445	Pnisr	K	1	0.00240606	71.558	_QIEEEK(cr)QQTER_	2	0.38097	743.363
A2AL36	1394	Cntrl	K	1	6.88e-05	55.437	_K(cr)DFIDGHVENLMTELEIEK_	3	-3.322	776.719
A2ALU4	1301	Shroom2	K	1	1.04e-22	106.12	_DLQEPEEYSAGDLDHDLSVK(cr)K_	3	-1.8185	819.387
A2AN08	4776	Ubr4	K	1	0.0186779	67.169	_EHPDVNK(cr)K_	3	1.0817	345.514
A2AN08	695	Ubr4	K	1	0.00383853	86.898	_EVDK(cr)DGLK_	2	-0.46106	486.256
A2AN08	634	Ubr4	K	1	9.28e-05	94.45	_QASGEK(cr)GNILASR_	2	-0.070619	699.87
A2AN08	1916	Ubr4	K	1	4.04e-05	99.283	_QHLAVSHEK(cr)GK_	4	0.45951	326.179
A2AN08	452	Ubr4	K	1	0.0358742	53.597	_TK(cr)EGVGSPK_	3	-0.71695	324.178
A2APB8	476	Tpx2	K	1	0.000553434	72.29	_ILEDVVGVPEK(cr)K_	3	2.0019	465.269
A2APB8	700	Tpx2	K	1	0.0106667	61.409	_QQEEEQQK(cr)EELAR_	3	0.28163	571.608
A2AQ19	207	Rtf1	K	1	0.0197366	65.695	_LEQMTEK(cr)ER_	2	0.40527	616.303
A2AQ19	254	Rtf1	K	1	0.00763525	80.706	_QEEEQEK(cr)K_	3	-0.81895	372.512
A2AQ19	291	Rtf1	K	1	0.000313112	88.706	_SQAMEELK(cr)AER_	2	-0.15437	680.332
A2AQ25	688	Skt	K	1	0.00284517	77.662	_AELEISNK(cr)VK_	3	-1.0403	400.227
A2AQ25	972	Skt	K	1	0.000160285	120.06	_AVSIEK(cr)AEK_	2	0.7057	521.793
A2AQ25	180	Skt	K	1	0.0233358	58.955	_SANQTK(cr)ER_	2	0.68716	501.254
A2AR02	383	Ppig	K	1	5.48e-05	102.87	_GDK(cr)SELNEIK_	2	-0.061128	600.809
A2AR02	734	Ppig	K	1	0.0205398	54.343	_GQENDHVHDK(cr)NK_	4	-0.7069	372.926
A2ARV4	2201	Lrp2	K	1	0.0292054	58.981	_HIVVDPK(cr)HR_	4	0.29435	292.92
A2AUM9	727	Cep152	K	1	0.00246289	80.318	_EK(cr)DGLESTLR_	2	0.21868	608.314
A2AWA9	897	Rabgap1	K	1	0.00325248	85.622	_LIDAEDEK(cr)R_	2	-0.60735	578.796
A2AWA9	889	Rabgap1	K	1	0.00155421	77.644	_QK(cr)LIDAEDEK_	2	0.37736	628.822
A2AWA9	763	Rabgap1	K	1	0.000705697	70.783	_TSK(cr)DDLLLTDFEGALK_	3	2.3102	611.988
A2AWL7	2635	Mga	K	1	0.000597629	84.62	_DIAGSEASSLK(cr)DTER_	3	-0.65157	549.6
A2BE28	483	Las1l	K	1	4.24e-05	91.076	_AMGQVLPDEEQEK(cr)LLR_	3	1.3762	642
A2BE28	146	Las1l	K	1	0.0228012	73.26	_HNLTHK(cr)K_	4	1.0935	237.137
A2BH40	991	Arid1a	K	1	0.00997296	65.232	_ADGTPK(cr)TESK_	2	-0.18513	551.275
A2BH40	1932	Arid1a	K	1	0.000311873	93.345	_SAEATK(cr)ESSK_	2	0.57773	553.272
A2RSY6	206	Trmt1l	K	1	0.0354286	53.775	_HVNK(cr)GETK_	3	-0.23231	327.51
A2RTL5	196	Rsrc2	K	1	0.00812739	82.287	_EK(cr)EMVEK_	2	0.094127	480.739
A2RTL5	275	Rsrc2	K	1	0.0111735	89.698	_FAEQEK(cr)K_	2	0.90728	474.245
A3KGK3	1870	Fer1l4	K	1	0.0251065	77.058	_EAQAGK(cr)K_	3	-0.16589	267.148
A3KGV1	743	Odf2	K	1	9.11e-06	103.66	_AAQSK(cr)ILDLETQLSR_	3	0.14172	580.988
A3KGV1	304	Odf2	K	1	0.0010661	87.568	_LAEADSEK(cr)AR_	2	0.014581	579.293
A6H5Y3	988	Mtr	K	1	0.000170126	88.706	_IFNDK(cr)AVGEEAR_	2	-3.1683	708.86
A6H630	56		K	1	0.00801659	58.511	_HGEEGIEAEK(cr)K_	3	-0.73578	432.214
B1AY13	348	Usp24	K	1	0.00156032	98.048	_SVEEK(cr)DLK_	2	0.34372	508.269
B2RRE7	976	Otud4	K	1	0.0191337	61.11	_EPGSAEPEPK(cr)R_	2	-0.061997	632.812
B2RX14	615	Zcchc11	K	1	0.0125564	63.073	_ADEPK(cr)DDTK_	2	0.56352	543.751
B2RX14	202	Zcchc11	K	1	0.0327717	52.247	_QTESQQTGK(cr)K_	2	1.3337	601.804
B2RXC1	527	Trappc11	K	1	0.000166044	118.28	_ASTLK(cr)DEQK_	2	0.57251	544.285
B2RXS4	323	Plxnb2	K	1	0.0229496	82.426	_EK(cr)IEANR_	2	-0.68953	464.248
B2RXS4	1446	Plxnb2	K	1	0.00207358	88.495	_GPVDAVQK(cr)K_	2	0.090283	505.287
B2RY56	448	Rbm25	K	1	0.000842126	97.163	_EK(cr)EAAYQER_	2	1.1085	596.286
B2RY56	535	Rbm25	K	1	0.00300755	81.92	_EK(cr)EELEEIR_	2	0.65267	621.814
B2RY56	522	Rbm25	K	1	0.00217044	85.813	_EK(cr)EMEADER_	2	0.41944	602.761
B2RY56	486	Rbm25	K	1	0.0116598	76.679	_EMAK(cr)EAK_	2	0.75856	437.721
B2RY56	472	Rbm25	K	1	0.00599542	82.029	_EYEK(cr)EAER_	2	-1.6676	561.259
B2RY56	729	Rbm25	K	1	0.000250386	119.27	_GTVNTEEK(cr)R_	2	-0.56458	551.28
B2RY56	69	Rbm25	K	1	0.0355411	55.676	_K(cr)DHPGLK_	3	-1.2632	288.164
B2RY56	294	Rbm25	K	1	0.00499112	93.429	_LEEEK(cr)GK_	2	-1.5585	450.737
B2RY56	166	Rbm25	K	1	0.000201423	108.35	_TK(cr)AQLDEWK_	2	-0.23049	593.809
B9EKI3	675	Tmf1	K	1	5.89e-22	145.94	_ANAAK(cr)DSEVQEAALR_	2	-0.82494	820.916
B9EKI3	582	Tmf1	K	1	4.46e-05	116.24	_DK(cr)DNENVIAK_	2	1.6198	607.307
B9EKI3	549	Tmf1	K	1	1.5e-19	124.25	_EK(cr)DEQIQGLMEEGEK_	3	-1.8839	610.952
D3YXK2	525	Safb	K	1	0.00911931	79.148	_EK(cr)ASTSDR_	2	-0.16029	481.233
D3YXK2	557	Safb	K	1	0.000278099	93.345	_TDDGSTEK(cr)SK_	2	-0.38419	568.259
D3YXK2	497	Safb	K	1	0.00438526	70.563	_TELHGK(cr)M(ox)ISVEK_	3	-0.96121	485.922
D3YYU8	675	Obsl1	K	1	0.0352988	54.982	_IEQK(cr)GLQHR_	3	2.2551	392.888
D3YZP9	279	Ccdc6	K	1	4.97e-20	127.59	_AAQLQHSEK(cr)MAQYLEEER_	3	-2.9973	743.692
D3YZP9	120	Ccdc6	K	1	1.17e-06	111.83	_EK(cr)ETLAVNYEK_	2	-0.58371	696.356
D3Z6Q9	27	Bin2	K	1	0.00510849	81.95	_AQEK(cr)VLQK_	2	0.083459	506.295
D3Z6Q9	169	Bin2	K	1	0.00959295	81.296	_DDAK(cr)MAK_	2	-0.12391	423.705
D3Z6Q9	39	Bin2	K	1	0.00146525	104.01	_TVETK(cr)DER_	2	0.55188	523.262
E9PV87	501	Talpid3	K	1	0.0174025	138.07	_GVQNNK(cr)K_	2	-0.1609	428.238
E9Q555	242	Rnf213	K	1	0.0179466	63.624	_GETSGQEK(cr)K_	2	2.9517	516.254
E9Q557	955	Dsp	K	1	0.0361411	51.445	_DK(cr)SEEVHK_	3	0.15977	347.173
E9Q557	1262	Dsp	K	1	0.00838946	78.098	_DLK(cr)DEIVR_	2	-1.7636	528.29
E9Q557	1240	Dsp	K	1	3.94e-08	133.15	_EISMQK(cr)EDDSK_	2	1.8458	689.314
E9Q557	1179	Dsp	K	1	0.0111466	70.942	_EK(cr)EYEIER_	2	2.7765	582.283
E9Q557	2340	Dsp	K	1	0.0121249	72.922	_EK(cr)LLSAER_	2	-0.55848	507.285
E9Q557	1504	Dsp	K	1	3.43e-05	122.34	_QLVDK(cr)ETNER_	2	0.93141	650.331
E9Q557	1712	Dsp	K	1	1.45e-07	135.81	_SLNESK(cr)IEIER_	2	-1.2738	693.367
E9Q557	1335	Dsp	K	1	0.0204588	61.679	_TIQDK(cr)NK_	2	-0.10973	457.751
E9Q557	1396	Dsp	K	1	2.77e-13	108.71	_TTIHQLTMQK(cr)EEDTSGYR_	3	1.5913	736.02
F6ZDS4	191	Tpr	K	1	0.000394699	102.4	_AK(cr)EELEAEK_	2	-2.5357	557.785
F6ZDS4	1052	Tpr	K	1	1.58e-14	120.87	_AMVTSLEDSLNK(cr)EK_	3	-1.3677	544.943
F6ZDS4	1707	Tpr	K	1	0.0119323	60.631	_DEPQEPTNK(cr)APEQQR_	3	-0.50221	612.29
F6ZDS4	1218	Tpr	K	1	0.000280985	111.73	_DEVSK(cr)SVSR_	2	0.69308	537.775
F6ZDS4	1646	Tpr	K	1	0.00555754	65.179	_DQLTK(cr)EIEELK_	3	-0.19276	471.921
F6ZDS4	1563	Tpr	K	1	8.91e-10	141.13	_DTLSQSETK(cr)TK_	2	1.0873	653.33
F6ZDS4	339	Tpr	K	1	4.09e-21	157.86	_EAK(cr)EQQASMEEK_	2	0.35801	738.338
F6ZDS4	1281	Tpr	K	1	0.00600755	83.862	_EK(cr)EIAETR_	2	0.32068	522.272
F6ZDS4	866	Tpr	K	0.998876	0.0372542	59.294	_EKEMLK(cr)LSEVR_	3	-1.0643	477.262
F6ZDS4	760	Tpr	K	1	0.00854259	82.287	_EK(cr)IDSEK_	2	-0.27202	458.735
F6ZDS4	1089	Tpr	K	1	6.93e-05	122.7	_EK(cr)QELQDDK_	2	1.5553	600.791
F6ZDS4	1096	Tpr	K	1	0.00581289	89.679	_QELQDDK(cr)R_	2	-0.25908	550.273
F6ZDS4	1322	Tpr	K	1	0.00117557	104.22	_EK(cr)VQVTAK_	2	-0.18843	485.782
F6ZDS4	438	Tpr	K	1	2.61e-50	202.63	_ELENANDLLSATK(cr)R_	2	0.10729	821.426
F6ZDS4	1080	Tpr	K	1	1.33e-14	133.32	_ESAEFQTQLEK(cr)K_	3	-0.12746	502.588
F6ZDS4	507	Tpr	K	1	4e-05	113.22	_EVEAK(cr)APILK_	3	-0.052485	389.232
F6ZDS4	121	Tpr	K	1	1.32e-18	137.8	_FK(cr)VESEQQYFEIEK_	3	0.50074	624.64
F6ZDS4	133	Tpr	K	1	0.00704036	54.898	_VESEQQYFEIEK(cr)R_	2	0.50998	876.926
F6ZDS4	847	Tpr	K	1	3e-07	115.06	_GANEK(cr)LAVAEVR_	2	-1.3164	662.865
F6ZDS4	239	Tpr	K	1	2.23e-13	109.72	_GELQLK(cr)LDELQASDVAVK_	4	0.57858	506.778
F6ZDS4	1012	Tpr	K	1	1.8e-06	108.34	_GQPGDRDDVDDLK(cr)SQLR_	3	-0.29169	661.324
F6ZDS4	1400	Tpr	K	1	0.00593973	85.355	_K(cr)LLEEDVK_	2	0.10687	521.295
F6ZDS4	926	Tpr	K	1	0.00454824	60.398	_LEHEISHLK(cr)K_	4	-1.0938	326.186
F6ZDS4	425	Tpr	K	1	9.62e-07	99.663	_LEK(cr)ELENANDLLSATK_	3	-0.25578	619.326
F6ZDS4	537	Tpr	K	1	7.54e-05	104.24	_LEQAMK(cr)EIQR_	3	0.25493	438.568
F6ZDS4	227	Tpr	K	1	0.00196849	96.342	_LK(cr)ESNTTK_	2	-1.4171	494.769
F6ZDS4	1087	Tpr	K	1	0.00318954	87.258	_LMEVEK(cr)EK_	3	0.43816	358.523
F6ZDS4	548	Tpr	K	1	4.4e-05	116.03	_LQEDTDK(cr)ANK_	2	0.35356	615.304
F6ZDS4	773	Tpr	K	1	8.12e-09	101.5	_LQNEQLEK(cr)LQEQVTDLR_	3	-0.071961	718.046
F6ZDS4	1421	Tpr	K	1	5.19e-09	103.67	_NQQLINQQK(cr)DPDTEEYR_	3	0.47484	729.682
F6ZDS4	1026	Tpr	K	1	1.14e-25	183.06	_QAEEQVNDLK(cr)ER_	2	0.074883	763.876
F6ZDS4	1609	Tpr	K	1	7.19e-05	90.453	_QDLQDK(cr)TTEEQLR_	2	1.5051	836.413
F6ZDS4	373	Tpr	K	1	6.31e-22	144.73	_SAADDSEAK(cr)SNELTR_	3	-0.38383	554.592
F6ZDS4	908	Tpr	K	1	0.0163746	66.299	_SETETK(cr)QR_	2	-0.28147	523.759
F6ZDS4	98	Tpr	K	1	0.00644447	77.662	_STQNK(cr)LEK_	2	0.16162	508.275
F6ZDS4	1484	Tpr	K	1	0.00162273	98.048	_TEK(cr)EGIQK_	3	0.14124	334.182
F6ZDS4	1509	Tpr	K	1	0.00713895	116.73	_TITQVK(cr)K_	2	0.30795	443.274
F6ZDS4	171	Tpr	K	1	3.91e-05	116.03	_TK(cr)ELETAQDR_	2	0.50214	629.817
F6ZDS4	1581	Tpr	K	1	3.38e-05	124.12	_TLSEK(cr)ETEAR_	2	-1.0285	616.312
F6ZDS4	1338	Tpr	K	1	0.0476817	41.684	_TMAQHEELMK(cr)K_	3	4.4872	471.9
F6ZDS4	1213	Tpr	K	1	0.00198086	96.342	_VLK(cr)DEVSK_	2	-0.079806	493.282
F8VPU2	233	Farp1	K	1	0.0124748	80.098	_LHPAK(cr)DR_	2	-0.63001	452.754
F8VQB6	1214	Myo10	K	1	0.00763469	85.676	_SK(cr)QEALK_	2	1.1056	436.248
G3X9K3	124	Arfgef1	K	1	0.0127131	62.463	_APDSTTPGK(cr)K_	3	-0.2544	357.189
G3X9K3	902	Arfgef1	K	1	0.00429452	80.102	_QNVASEK(cr)QR_	2	0.079669	564.294
Q9R0K7	725	Atp2b2	K	1	0.000471249	90.793	_NEK(cr)GEIEQER_	3	-0.0015249	433.877
G5E870	1112	Trip12	K	1	0.000884574	84.892	_AASK(cr)DTISNNR_	2	-1.3368	622.815
G5E870	858	Trip12	K	1	1.53e-15	151.74	_AQLMK(cr)EDPELAK_	3	0.013776	480.918
G5E870	622	Trip12	K	1	0.0117691	88.819	_LTHQDK(cr)K_	2	0.30424	469.259
G5E870	1210	Trip12	K	1	0.0147466	70.399	_NEK(cr)DAVGR_	2	-0.12654	478.743
O08528	176	Hk2	K	1	0.011301	69.261	_GFK(cr)SSGVEGR_	2	-0.63643	546.278
O08528	488	Hk2	K	1	0.00039216	81.625	_LSHEQLLEVK(cr)R_	3	-1.4853	473.937
O08528	492	Hk2	K	1	3.04e-10	143.98	_MK(cr)VEMEQGLSK_	3	-0.75464	449.893
O08528	501	Hk2	K	1	1.54e-59	184.15	_VEMEQGLSK(cr)ETHEAAPVK_	3	-0.2134	684.342
O08528	472	Hk2	K	1	0.0134055	65.278	_QK(cr)TLESLK_	2	-2.1393	507.795
O08528	738	Hk2	K	1	1.64e-27	135.55	_TVFDVAVDELSLNPGK(cr)QR_	3	-1.2353	686.029
O08539	80	Bin1	K	1	0.026133	57.047	_AM(ox)HEASK(cr)K_	3	-1.0416	329.164
O08579	148	Emd	K	1	9.57e-51	209.84	_DDIFSSLEEEGK(cr)DR_	2	-0.95663	854.389
O08585	135	Clta	K	0.999994	0.0159197	71.085	_KQEAEWK(cr)EK_	3	-0.75291	415.215
O08585	155	Clta	K	1	0.000940336	90.614	_QDEQLQK(cr)TK_	3	2.4559	395.875
O08663	155	Metap2	K	1	0.0318599	69.825	_TTSEEK(cr)K_	2	-0.36515	445.727
O08709	56	Prdx6	K	1	0.000592018	87.184	_AAK(cr)LAPEFAK_	2	1.1863	557.319
O08709	209	Prdx6	K	1	1.07e-07	134.99	_GVFTK(cr)ELPSGK_	2	-0.78229	615.84
O08709	106	Prdx6	K	1	2.73e-05	103.91	_LPFPIIDDK(cr)GR_	2	1.1545	669.874
O08709	182	Prdx6	K	1	2.08e-10	147.74	_PVATPVDWK(cr)K_	2	1.5341	604.837
O08740	112	Polr2j	K	1	0.0283121	42.869	_DK(cr)QEGIE_	2	0.157	443.711
O08740	23	Polr2j	K	1	0.00162257	98.048	_ITINK(cr)DTK_	2	1.2936	500.787
O08749	440	Dld	K	1	0.0084091	61.265	_TNADTDGMVK(cr)ILGHK_	3	0.35644	556.619
O08749	283	Dld	K	1	0.012433	91.853	_VTGATK(cr)K_	2	0.18545	386.732
O08784	74	Tcof1	K	1	3.9e-10	134.99	_AEDDETLQAK(cr)K_	3	-0.54505	439.217
O08788	329	Dctn1	K	1	5.92e-61	223.14	_AESLQQEVEALK(cr)ER_	3	-1.053	566.628
O08788	290	Dctn1	K	1	0.0182635	64.841	_EALEAK(cr)ER_	2	0.4115	507.267
O08788	953	Dctn1	K	1	0.00344312	86.898	_ETVIK(cr)ELK_	2	1.4075	514.305
O08788	68	Dctn1	K	1	3.98e-05	125.72	_GK(cr)NDGTVQGR_	2	0.81052	550.278
O08788	962	Dctn1	K	1	0.0193191	57.034	_IK(cr)GEELSEANVR_	2	2.7025	706.873
O08788	985	Dctn1	K	1	0.0128234	64.313	_LDSAAK(cr)DADER_	2	-2.8969	629.799
O08788	1206	Dctn1	K	1	0.00653967	87.476	_LK(cr)DEVLK_	2	0.85284	456.774
O08788	264	Dctn1	K	1	1.35e-30	199.31	_SK(cr)MQEQQADLQR_	3	1.6133	510.584
O08795	191	Prkcsh	K	1	0.00414546	101.72	_EAK(cr)DQHR_	2	-0.58414	476.236
O08795	188	Prkcsh	K	1	1.74e-05	113.69	_EEAERPEK(cr)EAK_	3	-0.8404	461.897
O08795	124	Prkcsh	K	1	1.3e-13	127.18	_EK(cr)ESLQQLAEVTR_	2	-1.4696	799.923
O08808	477	Diaph1	K	1	0.0110957	91.318	_ATELEK(cr)K_	2	0.0022288	443.748
O08808	1086	Diaph1	K	1	0.0024236	77.674	_DAQEQYNK(cr)LR_	2	-0.023459	666.831
O08808	994	Diaph1	K	1	0.00237127	94.692	_DTK(cr)SADQK_	2	1.2667	480.735
O08808	1066	Diaph1	K	1	1.37e-09	110.84	_DVQNFPAATDEK(cr)DK_	3	-1.4489	549.262
O08808	821	Diaph1	K	1	0.016635	70.089	_KDQEGGEEK(cr)K_	3	-0.11944	405.867
O08808	544	Diaph1	K	1	5.38e-05	126.19	_LSK(cr)ELEDAK_	2	-1.6385	550.795
O08808	471	Diaph1	K	1	1.86e-05	123.95	_SEAK(cr)ATELEK_	2	0.23207	587.304
O08808	1046	Diaph1	K	1	0.00639693	83.206	_SLDQMK(cr)K_	2	-0.22027	459.242
O08810	601	Eftud2	K	1	5.73e-07	86.179	_IAVEPVNPSELPK(cr)MLDGLR_	3	0.27266	716.057
O08848	234	Trove2	K	1	0.00035935	102.52	_YLEAVEK(cr)VK_	2	0.71675	573.824
O08912	74	Galnt1	K	1	0.0154006	68.016	_EDQEK(cr)MK_	2	1.4774	488.226
O08915	316	Aip	K	1	0.0110059	82.417	_QK(cr)DEEDK_	2	-0.5572	480.219
O08917	340	Flot1	K	1	0.00199178	87.568	_AEAEQMAK(cr)K_	2	-0.17224	537.268
O08917	174	Flot1	K	1	0.00708805	76.302	_TAQVQK(cr)DAR_	2	0.26546	542.791
O09044	194	Snap23	K	1	0.00313222	108.7	_ADTNK(cr)NR_	2	0.21504	443.723
O09044	189	Snap23	K	1	0.00511072	78.816	_ITEK(cr)ADTNK_	3	2.7081	363.193
O09061	103	Psmb1	K	1	0.00425361	89.046	_MYK(cr)HSNNK_	3	-0.48112	363.843
O09106	464	Hdac1	K	1	0.00425482	73.951	_EVTEEEK(cr)TK_	2	-0.96479	580.788
O09106	476	Hdac1	K	1	0.015096	71.379	_GVK(cr)EEVK_	2	-1.2364	428.742
O09106	449	Hdac1	K	0.9993	5.94e-09	118.76	_TEDEK(cr)EKDPEEK_	3	-0.15059	515.57
O09111	43	Ndufb11	K	1	0.000865475	78.548	_AVIAPSGVEK(cr)K_	2	0.21389	583.843
O09131	109	Gsto1	K	1	0.00148846	88.495	_LFPDDPYK(cr)K_	2	2.0586	595.808
O09167	122	Rpl21	K	1	5.14e-06	129.89	_EK(cr)GTWVQLK_	3	1.2951	386.217
O09167	50	Rpl21	K	1	0.0283813	58.172	_GMGTVQK(cr)GMPHK_	3	-0.54328	446.893
O09167	36	Rpl21	K	1	0.0160776	73.499	_K(cr)GDIVDIK_	2	-0.12076	478.277
O09167	110	Rpl21	K	1	0.00202989	109.71	_VK(cr)ENDQK_	2	0.20862	464.74
O09172	90	Gclm	K	1	0.00116232	83.692	_INPDEREEMK(cr)VSAK_	3	0.27162	571.954
O35047	159	Psmc3ip	K	1	0.0210495	55.724	_AATNHVTPEEK(cr)EK_	3	-1.3676	507.923
O35129	216	Phb2	K	1	0.000114242	121.9	_AQFLVEK(cr)AK_	3	-0.037679	367.882
O35129	236	Phb2	K	1	1.46e-11	101.17	_IVQAEGEAEAAK(cr)M(ox)LGEALSK_	3	-0.67749	710.365
O35134	1382	Polr1a	K	1	0.000491782	81.713	_ATQK(cr)DLNDTEDSGR_	2	0.02515	809.371
O35134	580	Polr1a	K	1	0.000962876	96.342	_ILPEEK(cr)VLR_	2	-0.83517	582.853
O35143	49	Atpif1	K	1	0.0150666	72.638	_EAGGAFGK(cr)R_	2	-1.3495	480.749
O35218	584	Cpsf2	K	1	0.00474988	85.67	_AFGGK(cr)DIK_	2	0.56082	452.25
O35218	398	Cpsf2	K	1	0.00672628	66.056	_ELEEYVEK(cr)EK_	3	-0.18717	455.226
O35218	375	Cpsf2	K	1	2.89e-28	146.2	_FLIDNPTEK(cr)VTEIELR_	3	0.25577	662.358
O35226	135	Psmd4	K	1	3.67e-11	91.589	_EK(cr)VNVDIINFGEEEVNTEK_	4	-1.3609	569.284
O35286	614	Dhx15	K	1	0.0204501	63.534	_AADEAK(cr)MR_	2	0.33969	480.234
O35295	49	Purb	K	1	1.09e-22	118.37	_GGGGGGGGPGGEQETQELASK(cr)R_	3	-0.86719	685.323
O35326	25	Srsf5	K	1	0.0105565	82.386	_FFK(cr)GYGR_	2	-0.57195	471.745
O35344	47	Kpna3	K	1	0.00710007	97.798	_RDEHLLK(cr)K_	4	-0.2624	277.413
O35350	460	Capn1	K	1	0.000236781	86.344	_ELAGQPVHLK(cr)R_	3	-0.78577	439.254
Q64G17	99	Anp32c	K	1	0.00204921	80.037	_HLNLSGNK(cr)IK_	3	0.37043	397.9
Q64G17	68	Anp32c	K	1	0.0164539	76.228	_K(cr)LELSENR_	2	-1.795	528.788
O35435	264	Dhodh	K	1	2.49e-81	223.65	_IAPDLTAQDK(cr)EDIASVAR_	2	0.78295	991.015
O35473	84	C1d	K	1	0.022056	53.237	_EHPVK(cr)QELER_	2	-0.19456	666.849
O35551	183	Rabep1	K	1	0.0268746	48.442	_AQEDAEK(cr)LR_	2	0.38956	564.288
O35551	201	Rabep1	K	1	0.0019574	83.182	_DK(cr)LTEAEDK_	2	-0.84001	558.775
O35551	216	Rabep1	K	1	0.00122385	103.55	_ELEASK(cr)VK_	2	1.011	486.274
O35551	319	Rabep1	K	0.828057	0.0290162	62.088	_KK(cr)DQEEDEQQR_	3	1.4753	500.902
O35566	127	Cd151	K	1	0.000338204	103.08	_ENLK(cr)DTMVK_	2	0.80572	573.297
O35593	277	Psmd14	K	1	0.00285806	92.051	_NVGK(cr)QDPK_	3	1.5471	318.507
O35639	176	Anxa3	K	1	0.0447652	52.716	_VDEHLAK(cr)K_	3	1.2497	336.522
O35648	62	Cetn3	K	1	0.0275757	64.711	_ALGFDVK(cr)K_	2	0.5161	473.274
O35648	41	Cetn3	K	1	9.27e-65	163.79	_DAFELFDTDK(cr)DQAIDYHELK_	3	-0.031994	827.72
O35685	105	Nudc	K	1	1.37e-49	168.05	_AETPGPQIK(cr)ELTDEEAER_	2	0.84907	1041.01
O35685	96	Nudc	K	1	4.16e-09	113.76	_EAK(cr)AETPGPQIK_	2	0.63729	668.859
O35685	328	Nudc	K	1	0.000704762	73.834	_FMDQHPEMDFSK(cr)AK_	3	-1.3221	593.601
O35685	122	Nudc	K	1	1.75e-05	118.28	_LQLEIDQK(cr)K_	3	0.71188	394.896
O35685	268	Nudc	K	1	1.71e-216	300.98	_LVTSDPEINTK(cr)K_	4	0.16154	353.946
O35685	309	Nudc	K	1	4.66e-36	190.1	_SMGLPTSDEQK(cr)K_	2	0.16054	694.84
O35685	213	Nudc	K	1	8.53e-21	126.07	_VGLK(cr)GQPPVVDGELYNEVK_	3	-0.3305	703.712
O35691	310	Pnn	K	1	6.61e-07	126.83	_AEQEEGK(cr)VAQR_	3	0.13677	438.221
O35691	136	Pnn	K	1	1.42e-32	176.23	_DLIQDQNMDEK(cr)GK_	2	-0.15612	801.377
O35691	292	Pnn	K	1	0.00764273	85.676	_EK(cr)EHQVVR_	3	0.84971	364.865
O35691	156	Pnn	K	1	1.26e-09	142.83	_FK(cr)QESTVATER_	3	-1.0567	455.233
O35704	55	Sptlc1	K	1	0.00639961	79.148	_SDLTAK(cr)EK_	2	-0.44671	480.256
P70333	349	Hnrnph2	K	1	0.00135478	111.17	_DK(cr)ANMQHR_	2	-0.40958	534.256
P70333	185	Hnrnph2	K	1	0.000821378	96.957	_YIEIFK(cr)SSR_	2	1.0185	605.827
O35841	180	Api5	K	1	0.00038406	72.29	_EVEELILTESK(cr)K_	3	-0.64985	495.94
O35841	409	Api5	K	1	0.00528876	91.318	_TEENK(cr)IK_	2	0.14112	465.251
O35857	78	Timm44	K	1	0.0121524	74.464	_EMK(cr)ESIK_	2	-0.71292	466.742
O35887	281	Calu	K	1	1.27e-06	101.33	_HLVYESDQNK(cr)DGK_	3	0.71999	534.258
O35887	165	Calu	K	1	0.0012329	71.935	_M(ox)ADK(cr)DGDLIATK_	2	-0.98397	681.334
O35887	251	Calu	K	1	0.0128439	73.248	_MDK(cr)EETK_	3	0.19666	316.816
O35887	70	Calu	K	1	1.7e-14	136.32	_SFDQLTPEESK(cr)ER_	2	-0.29327	817.389
O54724	262	Ptrf	K	1	0.0140025	71.451	_TK(cr)ENLEK_	2	-2.4285	465.251
O54774	29	Ap3d1	K	1	0.000790457	107.79	_NHK(cr)EDEAK_	2	-0.13905	519.746
O54825	112	Bysl	K	1	5.27e-18	109.85	_AAK(cr)MAGVDHQAEVIVDPEDER_	3	0.31594	783.378
O54879	170	Hmgb3	K	1	0.00537981	76.228	_FDGAK(cr)GPAK_	2	-0.24133	479.753
O54916	675	Reps1	K	1	2.04e-06	113.24	_AAQADSK(cr)AEEK_	2	1.0905	608.296
O54916	105	Reps1	K	1	3.87e-05	101.72	_FVASK(cr)NEQESR_	2	-3.2517	681.836
O54916	755	Reps1	K	1	0.000898887	86.923	_NK(cr)ETNTVLAR_	2	0.43893	607.33
O54941	305	Smarce1	K	1	3.56e-05	114.87	_EK(cr)EAAEQAER_	2	0.35704	614.794
O54941	271	Smarce1	K	1	4.97e-34	173.71	_FLESTDSFNNELK(cr)R_	2	0.50815	884.431
O54946	39	Dnajb6	K	1	4.24e-05	117.2	_NPENK(cr)EEAER_	2	0.044109	642.297
O54946	60	Dnajb6	K	1	0.000664991	77.192	_QVAEAYEVLSDAK(cr)K_	3	0.26579	540.282
O54962	54	Banf1	K	1	0.0135216	90.601	_K(cr)DEDLFR_	2	0.89191	495.748
O54988	526	Slk	K	1	0.000565113	97.734	_EETQEK(cr)LGK_	3	0.53626	377.196
O54998	176	Fkbp7	K	1	0.00478088	77.744	_DFEK(cr)DANPR_	2	0.88324	580.273
O55013	156	Trappc3	K	1	8.44e-20	133.32	_FVQDTLK(cr)GDGVTEIR_	2	1.0356	873.457
O55028	184	Bckdk	K	1	0.0294125	58.433	_HIQDEK(cr)LVR_	3	-1.7065	402.559
O55029	336	Copb2	K	1	5.21e-07	110.92	_AMGDTEIK(cr)DGER_	2	-0.54404	695.319
O55047	511	Tlk2	K	1	0.0251473	54.722	_LMSEK(cr)EAR_	2	0.7193	516.263
O55091	127	Impact	K	1	2.34e-09	117.93	_SQITEPDPDVK(cr)K_	2	-0.69486	712.867
O55098	930	Stk10	K	1	0.00110337	77.662	_ALEEDLNQK(cr)K_	3	0.80934	419.222
O55102	12	Bloc1s1	K	1	0.0333552	55.649	_EHQAK(cr)QNER_	3	0.19894	403.199
O55106	95	Strn	K	1	0.0467673	61.962	_GQENLK(cr)K_	2	-0.64448	442.745
O55126	140	Gbas	K	1	4.03e-07	126.83	_LK(cr)ENQEFVNFR_	3	-0.3519	497.925
O55128	104	Sap18	K	1	0.0162542	62.035	_VK(cr)EIGSTMSGR_	2	1.0333	616.819
O55131	348	43715	K	1	0.0037683	98.997	_EHVAK(cr)MK_	2	1.7068	455.744
O55131	218	43715	K	1	0.0372148	48.794	_EIQEHK(cr)IK_	3	-0.17452	364.873
O55131	372	43715	K	1	0.00299	77.124	_LK(cr)DSEAELQR_	2	0.22107	628.828
O55131	363	43715	K	1	0.00189709	69.92	_MEMEMEQVFEM(ox)K(cr)VK_	3	-1.975	624.947
O55131	327	43715	K	1	0.0160359	69.812	_NK(cr)GQLTK_	2	-1.1445	428.748
O55142	45	Rpl35a	K	1	1.42e-08	130.41	_DETEFYLGK(cr)R_	2	-1.6091	663.322
O55142	29	Rpl35a	K	1	1.28e-09	116.19	_EHTALLK(cr)IEGVYAR_	2	1.1699	834.459
O55142	73	Rpl35a	K	1	0.00783391	79.713	_VIWGK(cr)VTR_	2	-1.1283	513.808
O55143	143	Atp2a2	K	1	0.000225821	74.732	_AK(cr)DIVPGDIVEIAVGDK_	3	1.4055	603
O55143	204	Atp2a2	K	1	0.00711501	116.73	_AVNQDK(cr)K_	3	0.35414	290.827
O55201	576	Supt5h	K	1	0.00226105	99.815	_HQAVTQK(cr)K_	2	-0.33357	504.285
O55201	1069	Supt5h	K	1	0.000487431	84.297	_MDLEDQQIK(cr)ILNLR_	2	0.23716	898.982
O55222	154	Ilk	K	1	0.0235579	54.343	_AEK(cr)MGQNLNR_	2	-0.76957	614.809
O70133	29	Dhx9	K	1	0.0170077	74.439	_AVGNK(cr)NR_	2	0.24511	413.73
O70133	237	Dhx9	K	1	0.00588205	108.92	_EHGSNK(cr)K_	2	0.255	434.22
O70133	195	Dhx9	K	1	0.00133852	99.815	_EK(cr)IQGEYK_	2	-0.27913	531.777
O70133	393	Dhx9	K	1	0.0135793	87.323	_ELLPVK(cr)K_	2	1.1627	447.787
O70133	148	Dhx9	K	1	0.0133158	63.212	_GANLK(cr)DYYSR_	2	-0.81207	627.809
O70133	54	Dhx9	K	1	0.000683961	67.299	_VEGFNYAGM(ox)GNSTNK(cr)K_	3	0.64815	600.946
O70172	375	Pip4k2a	K	1	0.000103197	125.97	_AAHAAK(cr)TVK_	2	0.24886	482.782
O70194	431	Eif3d	K	1	0.00470786	88.181	_NNSYK(cr)LAR_	2	-0.73017	517.275
O70201	120	Birc5	K	1	0.0149778	69.825	_ETNNK(cr)QK_	2	0.40057	465.238
O70201	122	Birc5	K	1	0.00135176	85.813	_QK(cr)EFEETAK_	2	1.6948	589.29
O70230	235	Znf143	K	1	0.00184802	83.137	_SQQSGEK(cr)AFR_	2	0.45452	603.299
O70251	73	Eef1b	K	1	0.00339755	96.492	_ASLPGVK(cr)K_	3	0.99515	289.848
O70251	66	Eef1b	K	1	0.000861004	96.113	_EK(cr)ASLPGVK_	3	1.0003	332.862
O70251	129	Eef1b	K	1	0.000441056	123.86	_LAQYESK(cr)K_	3	0.57857	345.522
O70251	185	Eef1b	K	1	1.52e-10	155.07	_LVPVGYGIK(cr)K_	2	1.6513	571.353
O70252	58	Hmox2	K	1	0.00895841	72.928	_DFLK(cr)GNIK_	2	1.7256	501.785
O70252	28	Hmox2	K	1	1.57e-16	136.81	_ENHTK(cr)MADLSELLK_	3	-0.67761	566.291
O70252	258	Hmox2	K	1	0.0418389	50.178	_ETLEDGLPVHDGK(cr)GDIR_	3	0.73533	640.322
O70279	64	Dgcr14	K	1	0.00778072	59.155	_DFFPDVEK(cr)LQAQK_	3	-0.99555	544.947
O70310	67	Nmt1	K	1	0.00216387	73.296	_EK(cr)GSDMESTQDQPVK_	3	-0.25183	582.933
O70310	114	Nmt1	K	1	0.0160454	70.816	_TM(ox)EEASK(cr)R_	2	-0.76182	518.242
O70311	46	Nmt2	K	1	1.48e-05	99.5	_GSPGGDLGAK(cr)K_	2	-1.4001	527.78
O70318	203	Epb41l2	K	1	0.000445698	90.614	_AEVASQK(cr)ATK_	2	0.67959	550.801
O70318	125	Epb41l2	K	1	2.15e-06	117.03	_AK(cr)GDAEEMAQR_	2	-0.19239	637.296
O70318	65	Epb41l2	K	1	0.016565	67.897	_GK(cr)DPSENR_	2	-0.67872	485.733
O70318	24	Epb41l2	K	1	3.11e-10	117	_GSDQAGADASK(cr)EK_	2	0.73134	666.307
O70318	810	Epb41l2	K	1	0.0303341	57.936	_LPGEK(cr)GAHGGTAEQDPR_	3	-0.51143	596.627
O70318	978	Epb41l2	K	1	7.82e-09	113.76	_VVVHK(cr)ETELAEEGEE_	2	0.32973	883.428
O70378	107	Emc8	K	1	3.25e-16	144.41	_DASPNQVAEK(cr)VASR_	3	1.2006	513.93
O70378	97	Emc8	K	1	2.29e-10	133.47	_VK(cr)DASPNQVAEK_	3	-0.48308	451.905
Q61090	458	Fzd7	K	1	0.0387669	49.423	_HDGTK(cr)TEK_	3	-0.38162	328.498
Q61090	330	Fzd7	K	1	0.00149419	107.79	_TVAQGTK(cr)K_	2	1.5118	450.761
O70435	192	Psma3	K	1	0.00396056	86.898	_DVVK(cr)EVAK_	2	-1.1669	478.277
O70435	238	Psma3	K	1	0.00491887	81.972	_EEAEK(cr)YAK_	2	-2.4351	518.253
O70435	230	Psma3	K	1	0.0403633	47.706	_HEIVPK(cr)DIR_	3	2.8179	392.224
O70435	65	Psma3	K	1	0.00148204	94.692	_LYEEGSNK(cr)R_	2	0.51641	582.288
O70435	174	Psma3	K	1	0.00180166	84.479	_QAAK(cr)TEIEK_	2	0.16943	543.295
O70439	116	Stx7	K	1	0.01183	80.165	_EK(cr)EFVAR_	2	-0.76727	473.753
O70456	11	Sfn	K	1	0.000267606	111.86	_AK(cr)LAEQAER_	2	0.34269	542.293
O70456	87	Sfn	K	1	0.00354885	90.906	_EK(cr)VETELR_	2	-0.50237	536.288
O70456	124	Sfn	K	1	0.0168344	70.525	_M(ox)K(cr)GDYYR_	2	-0.21856	508.729
O70456	159	Sfn	K	1	3.39e-30	185.95	_SAYQEAMDISK(cr)K_	2	-0.5739	719.848
O70456	77	Sfn	K	1	4.55e-31	165.58	_SNEEGSEEK(cr)GPEVK_	3	0.33683	529.578
O70456	122	Sfn	K	1	0.00320363	100.07	_VFYLK(cr)MK_	2	1.0655	498.783
O70456	140	Sfn	K	1	2.41e-23	158.58	_YLAEVATGDDK(cr)K_	2	0.85319	689.348
O70475	173	Ugdh	K	1	0.0156491	74.301	_DLK(cr)NPDR_	2	-0.013903	463.241
O70481	1017	Ubr1	K	1	0.0145141	61.344	_SEEITHDK(cr)EK_	3	0.054846	428.542
Q9JJZ6	226	Klf13	K	1	0.0202021	77.282	_THTGEK(cr)K_	2	-0.26532	434.73
O70503	72	Hsd17b12	K	1	0.0175291	67.207	_AYAEELAK(cr)R_	2	-0.44874	559.796
O70591	113	Pfdn2	K	1	0.0235367	57.149	_GK(cr)ELNEFR_	2	-0.34162	530.775
O88271	183	Cfdp1	K	1	2.33e-05	124.12	_EVDAASK(cr)EAK_	2	-0.42875	558.283
O88271	264	Cfdp1	K	1	0.0208973	61.56	_GK(cr)EGYIER_	2	-0.37022	510.261
O88271	176	Cfdp1	K	1	4.4e-05	105.65	_VTK(cr)EVDAASK_	2	-0.89421	558.301
O88342	484	Wdr1	K	1	0.00031538	105.46	_DEGK(cr)LLEAK_	2	0.061979	535.79
O88342	115	Wdr1	K	1	0.00463103	72.187	_DIAWTEDSK(cr)R_	2	-0.93418	644.812
O88342	569	Wdr1	K	1	0.00279456	101.43	_VK(cr)IQDAHR_	2	0.2963	517.791
O88413	314	Tulp3	K	1	0.0259956	60.161	_AQGLVEK(cr)AHTR_	3	-2.6696	426.57
O88456	159	Capns1	K	1	1.89e-20	115.57	_SMVAVMDSDTTGK(cr)LGFEEFK_	3	-1.1164	754.022
O88477	345	Igf2bp1	K	1	0.000496107	121.73	_AEQEIMK(cr)K_	2	-1.4061	522.773
O88477	272	Igf2bp1	K	1	3.31e-10	145.31	_DTK(cr)TADEVPLK_	2	0.087141	642.838
O88477	483	Igf2bp1	K	1	0.00273184	66.708	_EENFFGPK(cr)EEVK_	3	-1.5922	507.58
O88477	487	Igf2bp1	K	1	0.000105584	104.43	_EEVK(cr)LETHIR_	3	0.88978	441.242
O88477	450	Igf2bp1	K	1	2.67e-05	98.105	_IAPPETPDSK(cr)VR_	2	-0.23952	689.372
O88477	301	Igf2bp1	K	1	8.24e-06	124.42	_K(cr)VEQDTETK_	2	-0.0038659	573.288
O88477	309	Igf2bp1	K	0.999647	4.93e-19	99.954	_KVEQDTETK(cr)ITISSLQDLTLYNPER_	3	-0.81304	997.184
O88477	228	Igf2bp1	K	1	2.28e-06	134.98	_QTQSK(cr)IDVHR_	2	0.31011	640.341
O88487	229	Dync1i2	K	1	0.000818514	74.475	_DLEDK(cr)EGEIQAGAK_	3	-0.51959	524.258
O88487	169	Dync1i2	K	1	0.0152318	72.434	_K(cr)DEENDSK_	2	0.52191	516.728
O88487	8	Dync1i2	K	1	0.0156998	64.224	_SDLK(cr)AELER_	2	0.93125	564.798
O88491	1733	Nsd1	K	1	0.0114761	78.516	_GVDGTYK(cr)K_	2	0.80473	468.245
O88513	124	Gmnn	K	1	1.82e-14	158.01	_EIEQK(cr)DSEIAR_	2	-0.30863	693.349
O88522	278	Ikbkg	K	1	0.0119957	67.334	_LK(cr)EEAEQHK_	3	0.89096	393.872
O88532	602	Zfr	K	1	0.042343	49.058	_EMHLK(cr)GR_	3	-0.28346	313.501
O88532	578	Zfr	K	1	0.011592	74.165	_NDEGK(cr)VIR_	2	0.89672	499.767
O88532	771	Zfr	K	1	0.0167449	68.224	_NK(cr)EGDDK_	2	0.08558	437.201
O88554	301	Parp2	K	1	0.0022003	94.309	_TEK(cr)ELSDK_	2	1.042	509.259
O88569	112	Hnrnpa2b1	K	1	6.72e-06	110.97	_PGAHVTVK(cr)K_	2	-0.19411	502.798
O88574	104	Sap30	K	1	0.0185453	64.841	_IELDK(cr)SAR_	2	-1.2115	500.277
O88643	256	Pak1	K	1	6.25e-05	96.745	_MSDEEILEK(cr)LR_	2	1.852	715.863
O88685	279	Psmc3	K	1	0.000630655	97.734	_DAFALAK(cr)EK_	2	0.59374	530.787
O88685	281	Psmc3	K	1	2.45e-07	90.453	_EK(cr)APSIIFIDELDAIGTK_	3	0.7287	676.702
O88685	82	Psmc3	K	1	0.0190099	63.816	_ENSEK(cr)IK_	2	-1.5049	458.243
O88685	433	Psmc3	K	1	2.51e-38	131.67	_GATELTHEDYM(ox)EGILEVQAK(cr)K_	3	1.813	816.065
O88685	176	Psmc3	K	1	6.7e-05	75.539	_VK(cr)AMEVDERPTEQYSDIGGLDK_	4	-1.2248	637.811
O88685	73	Psmc3	K	1	4.16e-18	177.64	_VTHELQAMK(cr)DK_	2	0.84628	684.353
O88712	280	Ctbp1	K	1	3.18e-05	115.29	_ALAQALK(cr)EGR_	2	0.23517	562.825
O88738	2283	Birc6	K	1	0.0210291	60.828	_EK(cr)IQSNK_	2	-0.52996	457.751
O88738	3922	Birc6	K	1	0.0368673	54.157	_NHEEK(cr)EK_	3	-0.83512	327.826
O88811	165	Stam2	K	1	0.0150176	59.418	_NK(cr)EDEDIAK_	2	1.699	565.272
O88844	65	Idh1	K	1	0.00956291	82.287	_DAAEAIK(cr)K_	2	0.28999	457.253
O88844	58	Idh1	K	1	1.11e-19	127.3	_DATNDQVTK(cr)DAAEAIK_	3	-0.67361	586.623
O88844	87	Idh1	K	1	0.00454318	94.114	_VEEFK(cr)LK_	2	-0.21276	480.774
O88844	159	Idh1	K	1	2.2e-06	98.902	_VEITYTPK(cr)DGTQK_	3	-3.8906	516.603
O88952	176	Lin7c	K	1	5.72e-05	89.992	_YTPK(cr)VLEEMESR_	2	-0.55234	775.382
O88974	1055	Setdb1	K	1	0.0140666	61.161	_DEGDNK(cr)QPK_	2	0.76342	549.757
O88974	1022	Setdb1	K	1	0.00214504	75.764	_SSFK(cr)TSEGGDGR_	2	-0.4112	648.297
O89017	127	Lgmn	K	1	0.000949125	96.342	_GDAEAVK(cr)GK_	3	2.2415	314.835
O89079	293	Cope	K	1	8.54e-07	119.88	_EYQAK(cr)ENDFDR_	2	-1.5122	741.828
O89116	34	Vti1a	K	1	0.0430068	63.565	_LPPDEK(cr)K_	2	0.22265	447.75
P00375	81	Dhfr	K	1	0.0232658	62.464	_ELK(cr)EPPR_	2	-1.8815	468.761
P00375	174	Dhfr	K	1	8.77e-38	145.91	_LLPEYPGVLSEVQEEK(cr)GIK_	3	0.44694	732.731
P02468	1352	Lamc1	K	1	8.5e-05	119.68	_ALAEEAAK(cr)K_	3	0.24281	333.522
P02468	1039	Lamc1	K	1	0.0311035	67.494	_DK(cr)AAEHR_	3	-1.7927	298.819
P02468	1421	Lamc1	K	1	5.84e-15	115.88	_EAQLALGNAAADATEAK(cr)NK_	3	-1.3205	652.001
P02468	1423	Lamc1	K	1	0.00730401	80.688	_NK(cr)AHEAER_	3	-1.4164	341.505
P02468	1327	Lamc1	K	1	8.89e-34	182.02	_GK(cr)AEQQTADQLLAR_	2	1.7112	798.921
P02468	1315	Lamc1	K	1	0.0107399	77.732	_GK(cr)EHEVK_	2	1.2978	447.738
P02468	1555	Lamc1	K	1	0.00105891	85.554	_K(cr)VSDLESEAR_	2	-1.3245	601.307
P02468	1301	Lamc1	K	1	0.00434202	95.909	_LIDQK(cr)LK_	2	-1.7946	463.289
P02468	1402	Lamc1	K	1	4.03e-05	126.71	_TIAEANEK(cr)TR_	2	-0.54893	600.815
P02469	1611	Lamb1	K	1	0.000255136	94.767	_AQVAAEK(cr)AIK_	2	-1.1299	548.822
P02469	1604	Lamb1	K	1	0.00105612	71.08	_EALEEAEK(cr)AQVAAEK_	3	1.5889	561.953
P02469	1368	Lamb1	K	1	0.00369606	65.895	_ESPFK(cr)EQQEEQAR_	3	-0.47478	558.597
P02469	1225	Lamb1	K	1	0.00206271	86.344	_ETVDSVEK(cr)K_	2	-0.73772	551.785
P02469	1258	Lamb1	K	1	0.00247708	93.096	_LTK(cr)DVTEK_	2	2.4009	501.279
P02469	1687	Lamb1	K	1	0.0103951	79.148	_QNADDVK(cr)K_	2	0.59232	493.251
P05064	330	Aldoa	K	1	0.0821837	42.243	_AAQEEYIK(cr)R_	2	-2.3366	588.306
P05064	322	Aldoa	K	1	2.5e-45	210.14	_ENLK(cr)AAQEEYIK_	2	0.8959	752.388
P05064	42	Aldoa	K	1	2.45e-77	235.11	_GILAADESTGSIAK(cr)R_	3	0.084493	519.614
P05064	140	Aldoa	K	1	0.0111788	76.228	_K(cr)DGADFAK_	3	1.1336	307.156
P05064	14	Aldoa	K	1	0.00120464	96.342	_K(cr)ELSDIAHR_	3	-0.080148	379.54
P05064	13	Aldoa	K	1	6.49e-07	94.767	_PHPYPALTPEQK(cr)K_	4	0.81739	394.215
P05064	101	Aldoa	K	1	0.00354852	82.417	_SK(cr)GGVVGIK_	2	0.21444	456.779
P05132	24	Prkaca	K	1	0.0110257	76.679	_AK(cr)EDFLK_	2	-0.76692	459.75
P05201	321	Got1	K	1	0.00470512	94.114	_EWK(cr)GNVK_	2	0.30071	464.748
P05201	325	Got1	K	1	0.000407279	108.9	_GNVK(cr)TMADR_	2	0.52833	530.266
P05202	90	Got2	K	1	2.51e-21	163.99	_AEAQIAAK(cr)NLDK_	2	0.54701	670.364
P05202	234	Got2	K	1	0.000305264	130.75	_EIASVVK(cr)K_	2	0.62919	471.287
P05202	363	Got2	K	1	0.000498196	108.7	_TQLVSNLK(cr)K_	3	0.2833	366.889
P06151	14	Ldha	K	1	1.6e-27	131.45	_DQLIVNLLK(cr)EEQAPQNK_	3	-0.14287	683.372
P06151	224	Ldha	K	1	6.58e-06	94.922	_SLNPELGTDADK(cr)EQWK_	3	-0.0089038	633.643
P06151	76	Ldha	K	1	0.0173718	62.466	_TPK(cr)IVSSK_	2	1.6432	464.279
P06745	454	Gpi	K	1	7.26e-10	113.47	_ELQAAGK(cr)SPEDLEK_	2	0.47523	791.902
P06745	461	Gpi	K	1	0.00118024	73.435	_SPEDLEK(cr)LLPHK_	4	-1.5757	369.204
P06745	440	Gpi	K	1	0.00804121	80.787	_GK(cr)LPEEAR_	2	2.5399	484.264
P06745	112	Gpi	K	1	0.0182564	56.205	_SNTPIK(cr)VDGK_	2	0.40165	563.809
P06745	116	Gpi	K	1	8.01e-05	92.039	_VDGK(cr)DVM(ox)PEVNR_	2	-0.1855	721.851
P06745	366	Gpi	K	1	0.0150108	69.915	_YITK(cr)SGAR_	2	-0.32131	482.267
P06801	26	Me1	K	1	0.00247799	70.117	_DPHLNK(cr)DLAFTLEER_	3	1.7697	622.651
P06801	525	Me1	K	1	7.64e-05	89.231	_EK(cr)MATVYPEPQNK_	3	-0.39229	534.933
P07091	57	S100a4	K	1	1.85e-28	146.1	_TDEAAFQK(cr)VMSNLDSNR_	3	-1.014	665.314
P07091	22	S100a4	K	1	0.00240881	94.692	_YSGK(cr)EGDK_	2	0.054233	476.225
P07214	190	Sparc	K	1	2.9e-15	148.52	_DEGNNLLTEK(cr)QK_	2	0.92955	728.868
P07214	197	Sparc	K	1	0.0128629	84.498	_K(cr)IHENEK_	3	0.66456	322.507
P07356	47	Anxa2	K	1	2.48e-07	109.07	_DALNIETAVK(cr)TK_	3	-0.088504	457.589
P07356	152	Anxa2	K	1	0.00020321	107.06	_EMYK(cr)TDLEK_	2	-0.32799	612.794
P07356	157	Anxa2	K	1	5.24e-127	265.77	_TDLEK(cr)DIISDTSGDFR_	2	0.28146	940.45
P07356	148	Anxa2	K	1	0.0232083	55.676	_VYK(cr)EM(ox)YK_	2	0.43943	522.757
P07607	98	Tyms	K	1	0.00672885	83.998	_ELSSK(cr)GVR_	2	3.2322	472.264
P07742	765	Rrm1	K	1	0.00173966	96.342	_ALK(cr)EEEEK_	2	1.0144	522.266
P07742	770	Rrm1	K	1	0.000481089	113.22	_ALKEEEEK(cr)ER_	2	0.24839	664.838
P07742	88	Rrm1	K	1	0.0044268	68.548	_IAVSNLHK(cr)ETK_	3	2.0563	436.582
P07742	376	Rrm1	K	1	0.000183896	96.171	_LYESYEK(cr)QGR_	2	-0.45529	670.828
P07742	292	Rrm1	K	1	0.0309447	62.005	_YVDQGGNK(cr)R_	2	-0.034678	552.775
P07901	655	Hsp90aa1	K	1	0.000169486	132.01	_AEADK(cr)NDK_	2	-0.20231	479.727
P07901	658	Hsp90aa1	K	0.999424	0.021311	66.267	_AEADKNDK(cr)SVK_	3	-0.028913	424.886
P07901	632	Hsp90aa1	K	1	5.79e-11	128.76	_DNSTMGYMAAK(cr)K_	2	0.039207	692.815
P07901	540	Hsp90aa1	K	1	7.22e-22	165.64	_EFEGK(cr)TLVSVTK_	3	0.85344	469.257
P07901	547	Hsp90aa1	K	1	3.04e-56	162.77	_TLVSVTK(cr)EGLELPEDEEEK_	3	-0.17134	738.374
P07901	559	Hsp90aa1	K	1	5.36e-17	131.06	_EGLELPEDEEEK(cr)K_	3	-0.26588	538.258
P07901	284	Hsp90aa1	K	1	8.82e-33	202.32	_EK(cr)YIDQEELNK_	2	-0.23793	738.864
P07901	293	Hsp90aa1	K	1	2.6e-17	168.61	_YIDQEELNK(cr)TK_	3	0.059918	483.58
P07901	58	Hsp90aa1	K	1	8.14e-19	149.6	_ELISNSSDALDK(cr)IR_	2	-0.58059	814.928
P07901	408	Hsp90aa1	K	1	3.38e-06	125.97	_EMLQQSK(cr)ILK_	3	0.62668	429.244
P07901	490	Hsp90aa1	K	1	0.000694497	74.296	_ENQK(cr)HIYFITGETK_	3	-0.45918	592.637
P07901	185	Hsp90aa1	K	1	0.0412274	43.308	_GTK(cr)VILHLK_	3	-0.2241	359.566
P07901	191	Hsp90aa1	K	1	4.6e-44	168.41	_VILHLK(cr)EDQTEYLEER_	3	-1.3127	695.028
P07901	616	Hsp90aa1	K	1	0.0222279	60.478	_IMK(cr)AQALR_	2	0.81329	499.794
P07901	586	Hsp90aa1	K	1	0.000317379	117.2	_VEK(cr)VVVSNR_	2	-0.24205	549.319
P07901	650	Hsp90aa1	K	1	0.000264516	127.17	_QK(cr)AEADKNDK_	2	-0.20242	607.804
P07901	69	Hsp90aa1	K	1	0.00872727	60.657	_YESLTDPSK(cr)LDSGK_	3	-1.1927	536.598
P08003	575	Pdia4	K	1	1.17e-65	177.4	_DLVIAK(cr)MDATANDITNDQYK_	3	0.91509	769.711
P08003	630	Pdia4	K	1	0.0013964	93.598	_FIDEHATK(cr)R_	3	0.99917	395.54
P08003	521	Pdia4	K	1	0.00322769	82.645	_GPVK(cr)VVVGK_	2	-0.96139	475.805
P08003	138	Pdia4	K	1	4.05e-06	109.16	_K(cr)GQAVDYDGSR_	2	0.76626	632.302
P08003	211	Pdia4	K	1	4.31e-05	117.25	_LAPEYEK(cr)AAK_	2	0.28535	594.319
P08003	430	Pdia4	K	1	0.00341179	88.495	_NK(cr)VLEVAK_	2	-0.71725	484.792
P08003	517	Pdia4	K	1	0.00655546	89.55	_NNK(cr)GPVK_	2	0.32866	412.735
P08003	156	Pdia4	K	1	1.46e-05	128.88	_TQEEIVAK(cr)VR_	2	0.43922	620.848
P08003	238	Pdia4	K	1	1.03e-14	143.76	_VDATEQTDLAK(cr)R_	2	0.83424	707.862
P08030	34	Aprt	K	1	0.00958136	63.062	_DISPLLK(cr)DPDSFR_	2	0.91838	785.909
P08032	1785	Spta1	K	1	0.000430682	86.772	_AAVGK(cr)EEIQER_	2	2.4656	649.341
P08113	682	Hsp90b1	K	1	2.68e-23	161.21	_DISTNYYASQK(cr)K_	2	-0.15796	743.365
P08113	613	Hsp90b1	K	1	3.84e-26	144.8	_EATEK(cr)EFEPLLNWMK_	3	-0.7423	644.985
P08113	114	Hsp90b1	K	1	2.11e-37	191.89	_ELISNASDALDK(cr)IR_	2	-0.84867	806.931
P08113	603	Hsp90b1	K	1	0.00148911	98.048	_FDESEK(cr)TK_	2	-1.9767	526.251
P08113	593	Hsp90b1	K	1	9.5e-06	125.97	_FQNVAK(cr)EGVK_	2	0.17022	594.325
P08113	404	Hsp90b1	K	1	5.29e-10	137.89	_GLFDEYGSK(cr)K_	3	-0.30321	404.536
P08113	479	Hsp90b1	K	1	3.01e-30	187.74	_IADEK(cr)YNDTFWK_	2	-0.007886	799.38
P08113	633	Hsp90b1	K	1	0.00409655	81.525	_IEK(cr)AVVSQR_	2	1.1668	549.319
P08113	702	Hsp90b1	K	1	0.00223605	93.096	_IK(cr)EDEDDK_	2	-0.0065605	530.246
P08113	547	Hsp90b1	K	1	3.19e-06	110.92	_K(cr)EAESSPFVER_	2	-0.35859	673.833
P08113	97	Hsp90b1	K	1	0.00520648	95.815	_NK(cr)EIFLR_	2	-1.0427	494.285
P08113	348	Hsp90b1	K	1	5.06e-14	145	_PSK(cr)EVEEDEYK_	2	-1.3014	710.828
P08113	75	Hsp90b1	K	1	3.39e-21	164.2	_SEK(cr)FAFQAEVNR_	2	-1.5543	747.373
P08207	54	S100a10	K	1	0.000208073	93.345	_DPLAVDK(cr)IMK_	3	-0.92099	399.89
P08207	47	S100a10	K	1	1.26e-05	82.01	_EFPGFLENQK(cr)DPLAVDK_	3	0.025775	672.342
P08207	23	S100a10	K	1	3.56e-05	110.08	_FAGDK(cr)DHLTK_	2	1.9665	600.306
P08228	137	Sod1	K	1	4.59e-20	142.39	_GGNEESTK(cr)TGNAGSR_	2	-0.038495	766.85
P08228	92	Sod1	K	1	1.4e-32	132.72	_HVGDLGNVTAGK(cr)DGVANVSIEDR_	4	0.43562	598.553
P08228	129	Sod1	K	1	6.02e-24	156.67	_QDDLGK(cr)GGNEESTK_	2	-0.025284	773.355
P08228	123	Sod1	K	1	1.51e-06	106.32	_TM(ox)VVHEK(cr)QDDLGK_	3	0.2022	528.596
P08249	335	Mdh2	K	1	0.00351286	77.192	_GEDFVK(cr)NMK_	2	-0.7042	568.276
P08249	239	Mdh2	K	1	3.14e-11	136.33	_IQEAGTEVVK(cr)AK_	3	1.2627	447.586
P08551	303	Nefl	K	1	0.000124359	104.59	_AAK(cr)DEVSESR_	2	-0.28239	580.283
P08551	392	Nefl	K	1	0.0355294	59.198	_K(cr)LLEGEETR_	2	-0.87977	571.806
P08551	157	Nefl	K	1	3.3e-19	127.2	_LAAEDATNEK(cr)QALQGER_	3	-0.74932	637.985
P08553	692	Nefm	K	1	0.00802076	74.841	_VSLEK(cr)DTK_	2	-0.17017	494.271
Q61411	104	Hras1	K	1	0.00163894	70.134	_VK(cr)DSDDVPMVLVGNK_	3	3.1521	561.959
P08775	751	Polr2a	K	1	0.00683823	73.435	_DK(cr)TGSSAQK_	2	0.6878	495.249
P08775	212	Polr2a	K	1	5.63e-05	110.38	_HVNEDSQEK(cr)K_	2	0.16567	641.307
P08775	1350	Polr2a	K	1	0.00109625	81.92	_VLSEK(cr)DVDPVR_	2	-0.24014	662.859
P08775	1014	Polr2a	K	1	0.000445296	89.301	_VVEGVK(cr)ELSK_	3	-0.15687	385.892
P09103	285	P4hb	K	1	0.00109623	107.57	_AAEGFK(cr)GK_	2	-0.037185	438.235
P09103	67	P4hb	K	1	1.4e-11	143.42	_ALAPEYAK(cr)AAAK_	2	0.69779	636.353
P09103	108	P4hb	K	1	6.38e-05	94.688	_FFK(cr)NGDTASPK_	2	1.0029	640.319
P09103	116	P4hb	K	1	0.022305	58.461	_NGDTASPK(cr)EYTAGR_	2	0.23658	767.86
P09103	33	P4hb	K	1	0.000626134	70.889	_K(cr)SNFEEALAAHK_	3	1.2931	471.577
P09103	83	P4hb	K	1	8.51e-65	183.6	_LAK(cr)VDATEESDLAQQYGVR_	3	-0.25801	721.031
P09103	73	P4hb	K	1	0.000582052	104.22	_LK(cr)AEGSEIR_	2	0.45084	535.796
P09103	224	P4hb	K	1	4.47e-14	147.26	_NNFEGEITK(cr)EK_	2	0.18598	688.838
P09103	372	P4hb	K	1	0.00107311	63.488	_QPVK(cr)VLVGANFEEVAFDEK_	3	-1.6765	729.716
P09103	469	P4hb	K	1	0.0102797	93.195	_TLDGFK(cr)K_	2	-0.0062265	438.745
P09242	346	Alpl	K	1	6.91e-28	139.88	_AK(cr)QALHEAVEMDQAIGK_	3	-0.26001	636.328
P09242	159	Alpl	K	1	0.000292115	85.163	_DAGK(cr)SVGIVTTTR_	2	-0.78276	686.875
P09242	344	Alpl	K	1	0.0128233	62.466	_IDHGHHEGK(cr)AK_	4	0.23009	324.917
P09242	241	Alpl	K	1	3.27e-30	194.06	_TDVEYELDEK(cr)AR_	3	-0.35323	512.579
P09405	624	Ncl	K	1	6.08e-57	215.15	_AAK(cr)EAMEDGEIDGNK_	3	4.3538	549.251
P09405	636	Ncl	K	1	9.54e-111	231.21	_EAMEDGEIDGNK(cr)VTLDWAK_	3	-0.46347	730.34
P09405	79	Ncl	K	1	0.0010429	97.565	_AAVPTPAK(cr)K_	3	2.1021	317.527
P09405	87	Ncl	K	1	0.00513846	91.853	_AAVTPGK(cr)K_	2	0.42769	420.253
P09405	9	Ncl	K	1	0.0121329	72.321	_AGK(cr)THGEAK_	3	0.64147	322.838
P09405	15	Ncl	K	1	0.00723389	119.29	_THGEAK(cr)K_	3	2.431	280.152
P09405	124	Ncl	K	1	0.000725656	99.815	_ALVPTPGK(cr)K_	3	1.1736	326.871
P09405	62	Ncl	K	1	0.0015756	107.57	_ATTTPAK(cr)K_	3	0.17041	295.84
P09405	95	Ncl	K	1	0.00518863	91.318	_AVATPAK(cr)K_	2	0.73887	427.261
P09405	296	Ncl	K	1	0.0106219	93.374	_QK(cr)EAPEAK(cr)K_	2	-0.65184	582.817
P09405	297	Ncl	K	1	0.0235622	77.662	_EAPEAK(cr)K(cr)QK_	2	-0.95578	582.817
P09405	607	Ncl	K	1	3.75e-28	130.05	_ETGSSK(cr)GFGFVDFNSEEDAK_	3	-0.78983	740.331
P09405	621	Ncl	K	1	3.65e-65	208.85	_GFGFVDFNSEEDAK(cr)AAK_	2	-0.84244	950.442
P09405	509	Ncl	K	1	8.47e-06	81.904	_ETLEEVFEK(cr)ATFIK_	2	0.29528	876.459
P09405	132	Ncl	K	1	1.56e-07	106.62	_GAATPAK(cr)GAK_	2	0.55874	470.267
P09405	439	Ncl	K	1	9.97e-50	200.77	_GIAYIEFK(cr)SEADAEK_	3	1.5711	580.289
P09405	446	Ncl	K	1	1.53e-30	195.71	_SEADAEK(cr)NLEEK_	2	-0.54227	715.836
P09405	586	Ncl	K	1	6.4e-276	325.19	_GLSEDTTEETLK(cr)ESFEGSVR_	2	0.1426	1141.54
P09405	429	Ncl	K	1	0.000354336	105.46	_LVSQDGK(cr)SK_	2	-0.16848	515.282
P09405	451	Ncl	K	1	1.56e-36	198.74	_NLEEK(cr)QGAEIDGR_	2	0.074883	763.876
P09405	290	Ncl	K	1	0.00125084	103.26	_QK(cr)EAPEAK(cr)K_	2	-0.65184	582.817
P09405	478	Ncl	K	1	0.0209915	51.939	_TGK(cr)TSTWSGESK_	2	1.3209	668.823
P09405	230	Ncl	K	1	0.0111563	66.19	_TPAK(cr)VVPMK_	2	-0.5253	519.804
P09405	235	Ncl	K	1	0.00452728	97.071	_VVPM(ox)K(cr)AK_	2	0.095292	428.752
P09405	109	Ncl	K	1	0.00492444	91.069	_VIPTPGK(cr)K_	2	0.21876	454.284
P09405	70	Ncl	K	1	0.000510366	123.35	_VVVSQTK(cr)K_	3	0.37373	319.531
P09411	146	Pgk1	K	1	0.00556343	74.392	_AEPAK(cr)IDAFR_	2	-0.74591	593.317
P09411	191	Pgk1	K	1	0.0111404	79.469	_AGGFLMK(cr)K_	2	-1.2509	460.257
P09411	139	Pgk1	K	1	0.003169	91.867	_DASGNK(cr)VK_	2	-1.0604	443.735
P09411	272	Pgk1	K	1	0.000877591	107.79	_DLMSK(cr)AEK_	2	-2.4388	495.252
P09411	199	Pgk1	K	1	4.26e-10	117.2	_ELNYFAK(cr)ALESPER_	2	-0.53834	867.938
P09411	131	Pgk1	K	1	2.82e-06	132.01	_FHVEEEGK(cr)GK_	3	-1.9026	409.872
P09411	133	Pgk1	K	1	0.0106722	73.887	_GK(cr)DASGNK_	2	-1.1517	422.712
P09411	353	Pgk1	K	1	7.69e-08	134.68	_GTK(cr)SLMDEVVK_	3	1.144	425.56
P09411	361	Pgk1	K	1	1.85e-09	127.78	_SLMDEVVK(cr)ATSR_	2	-0.36904	702.364
P09411	11	Pgk1	K	1	0.000640717	96.229	_LTLDK(cr)LDVK_	2	-0.74124	556.832
P0C028	73	Nudt11	K	1	2.4e-07	130.56	_EVYEEAGVK(cr)GK_	2	-1.0782	638.825
P10107	257	Anxa1	K	1	4.03e-21	159.52	_ALDLELK(cr)GDIEK_	2	-0.56189	706.388
P10126	450	Eef1a1	K	1	0.000485033	105.98	_AAGAGK(cr)VTK_	2	-0.0044741	435.756
P10126	453	Eef1a1	K	1	0.0123068	76.679	_VTK(cr)SAQK_	2	-0.9909	415.243
P10126	443	Eef1a1	K	1	0.00276131	96.82	_AVDK(cr)K(cr)AAGAGK_	2	0.48103	576.325
P10126	444	Eef1a1	K	1	0.00276131	96.82	_AVDK(cr)K(cr)AAGAGK_	2	0.48103	576.325
P10126	179	Eef1a1	K	1	0.0025453	97.431	_EVSTYIK(cr)K_	2	1.0608	518.29
P10126	44	Eef1a1	K	1	2.42e-05	121.68	_FEK(cr)EAAEMGK_	2	0.24457	604.287
P10126	386	Eef1a1	K	1	0.0115948	89.142	_K(cr)LEDGPK_	3	0.67035	285.492
P10126	165	Eef1a1	K	1	1.07e-10	126.83	_MDSTEPPYSQK(cr)R_	2	-0.98153	753.848
P10126	457	Eef1a1	K	1	0.0028733	106.36	_SAQK(cr)AQK_	2	-0.20698	414.732
P10126	41	Eef1a1	K	1	0.00527288	90.601	_TIEK(cr)FEK_	3	4.0254	321.511
P10639	96	Txn	K	1	4.66e-06	108.7	_EK(cr)LEASITEYA_	2	0.72881	661.33
P10639	85	Txn	K	1	3.54e-11	136.3	_GQK(cr)VGEFSGANK_	3	1.3783	430.554
P10639	94	Txn	K	1	4.04e-06	107.09	_VGEFSGANK(cr)EK_	2	0.19811	617.309
P10639	3	Txn	K	1	0.00673954	87.639	_VK(cr)LIESK_	2	1.4421	442.776
P10711	202	Tcea1	K	1	0.0267483	52.482	_DAK(cr)NPNLR_	2	-0.21364	498.267
P10711	199	Tcea1	K	1	0.0049204	83.862	_ISNLK(cr)DAK_	2	-0.22461	478.774
P10711	90	Tcea1	K	0.5	0.00123868	84.195	_K(cr)KEPAISSQNSPEAR_	3	0.078405	570.632
P10711	91	Tcea1	K	0.5	0.00123868	84.195	_K(cr)KEPAISSQNSPEAR_	3	0.078405	570.632
P10711	67	Tcea1	K	1	1.02e-19	126.63	_QSTDEEVTSLAK(cr)SLIK_	3	0.52636	606.323
P10852	191	Slc3a2	K	1	0.00299248	95.815	_DLLQSAK(cr)K_	3	-0.37218	324.19
P10852	42	Slc3a2	K	1	6.84e-30	168.5	_IK(cr)VAEDETEAGVK_	2	0.54591	728.88
P10852	162	Slc3a2	K	1	3.51e-30	188.4	_NQK(cr)DEINETDLK_	2	0.84146	757.87
Q8CGP1	117	Hist1h2bk	K	1	3.76e-37	211.22	_HAVSEGTK(cr)AVTK_	3	0.26162	432.57
Q8CGP1	86	Hist1h2bk	K	1	0.0227261	144.29	_LAHYNK(cr)R_	2	0.47204	485.267
Q8CGP1	6	Hist1h2bk	K	1	0.0315112	76.326	_PEPAK(cr)SAPAPK(cr)K_	3	1.8617	452.922
Q8CGP1	12	Hist1h2bk	K	1	0.0108648	94.662	_SAPAPK(cr)K_	2	0.02257	383.727
Q8CGP1	47	Hist1h2bk	K	1	0.000150963	92.939	_VLK(cr)QVHPDTGISSK_	3	-0.25548	526.295
P11031	38	Sub1	K	0.999109	0.00313833	85.813	_QAVPEKPVK(cr)K_	3	-0.45977	397.908
P11103	249	Parp1	K	1	0.000702779	73.834	_AQNELIWNIK(cr)DELK_	3	0.73115	594.653
P11103	414	Parp1	K	1	0.000447967	104.22	_AVIEK(cr)LGGK_	2	1.1897	491.8
P11103	409	Parp1	K	1	0.000376759	103.91	_DEAK(cr)AVIEK_	2	-0.96606	535.79
P11103	517	Parp1	K	1	0.000107825	122.69	_EEGVNK(cr)SEK_	2	-0.21167	544.267
P11103	652	Parp1	K	1	3e-27	119.54	_FYPLEIDYGQDEEAVK(cr)K_	4	1.6972	528.76
P11103	221	Parp1	K	1	4.22e-13	125.5	_KGDEVDGTDEVAK(cr)K_	3	-0.23539	520.258
P11103	105	Parp1	K	1	2.92e-05	103.83	_GQDGSGGK(cr)AEK_	3	0.69591	367.844
P11103	209	Parp1	K	1	3.87e-13	115.8	_K(cr)GDEVDGTDEVAK_	3	0.36575	477.56
P11103	405	Parp1	K	1	0.000512804	99.752	_LSQNK(cr)DEAK_	2	3.1129	550.783
P11103	620	Parp1	K	1	0.000401498	74.789	_LYEEK(cr)TGNAWHSK_	3	-0.12439	544.267
P11103	504	Parp1	K	1	0.0369958	69.825	_SAAPSK(cr)K_	2	0.50187	378.716
P11103	97	Parp1	K	1	5.65e-06	90.385	_TAEAGGVAGK(cr)GQDGSGGK_	3	0.62517	538.929
P11103	801	Parp1	K	1	0.018882	64.103	_TDIK(cr)VVDR_	2	-0.76971	507.285
P11260	259		K	1	0.019641	57.532	_EK(cr)GQVTYK_	2	0.64742	510.772
P11260	79		K	1	0.0105225	70.028	_EK(cr)QENTAK_	2	0.69047	508.256
P11276	1851	Fn1	K	1	0.0374623	55.902	_EK(cr)TGPMK_	3	-1.0695	286.818
P11440	295	Cdk1	K	1	0.000793932	62.338	_HPYFDDLDNQIK(cr)K_	3	0.98484	567.614
P11499	646	Hsp90ab1	K	1	0.000123168	132.01	_AEADK(cr)NDK(cr)AVK_	2	-1.0216	662.841
P11499	649	Hsp90ab1	K	1	2.21e-06	138.24	_AEADK(cr)NDK(cr)AVK_	2	-1.0216	662.841
P11499	347	Hsp90ab1	K	1	0.000108141	107.06	_APFDLFENK(cr)K_	2	0.46908	638.832
P11499	242	Hsp90ab1	K	1	2.92e-05	98.942	_EEEDK(cr)EDEEKPK_	3	0.33247	524.902
P11499	531	Hsp90ab1	K	1	2.14e-23	167.89	_EFDGK(cr)SLVSVTK_	2	2.3526	689.367
P11499	538	Hsp90ab1	K	1	2.1e-64	171.04	_SLVSVTK(cr)EGLELPEDEEEK_	4	-0.399	550.528
P11499	550	Hsp90ab1	K	1	5.36e-17	131.06	_EGLELPEDEEEK(cr)K_	3	-0.26588	538.258
P11499	237	Hsp90ab1	K	0.799479	0.0016246	71.651	_EISDDEAEEEKGEK(cr)EEEDKEDEEKPK_	5	-1.1474	633.079
P11499	72	Hsp90ab1	K	1	1.7e-13	123.76	_ELK(cr)IDIIPNPQER_	2	-0.72287	816.951
P11499	263	Hsp90ab1	K	1	2.53e-44	171.26	_IEDVGSDEEDDSGK(cr)DK_	2	1.0109	903.382
P11499	577	Hsp90ab1	K	1	0.000705895	108.56	_VEK(cr)VTISNR_	2	-0.50158	557.317
P11499	69	Hsp90ab1	K	1	0.00180166	98.048	_LDSGK(cr)ELK_	2	-0.94542	479.266
P11499	557	Hsp90ab1	K	1	0.00537344	91.853	_MEESK(cr)AK_	2	-0.33489	445.718
P11499	438	Hsp90ab1	K	1	1.91e-36	196.84	_NLK(cr)LGIHEDSTNR_	3	0.10296	522.274
P11499	491	Hsp90ab1	K	1	1.17e-72	178.1	_SIYYITGESK(cr)EQVANSAFVER_	3	-0.076084	820.408
P11679	358	Krt8	K	1	0.0284888	57.148	_DAQTK(cr)LAELEAALQR_	3	-0.31269	575.644
P11679	479	Krt8	K	1	0.00873947	62.813	_DGK(cr)LVSESSDVVSK_	3	-4.7504	506.595
P11679	353	Krt8	K	1	9.75e-07	117.93	_GEMAIK(cr)DAQTK_	2	-1.0349	630.319
P11679	331	Krt8	K	1	7.8e-21	162.68	_LQAEIEALK(cr)GQR_	2	-0.84208	712.399
P11679	164	Krt8	K	1	4.58e-07	124.07	_QLEALGQEK(cr)LK_	2	-0.50003	662.877
P11679	11	Krt8	K	1	0.00325552	77.813	_SYK(cr)MSTSGPR_	2	-0.50687	591.285
P11881	1730	Itpr1	K	1	0.077768	44.767	_QLEDHK(cr)R_	3	-0.86157	331.842
P11930	313	Nudt19	K	1	0.00090398	93.096	_TEEIVK(cr)EGK_	2	-1.3276	550.795
P11983	541	Tcp1	K	1	0.0188264	60.826	_DDK(cr)HGSYENAVHSGALDD_	3	0.25087	666.621
P11983	272	Tcp1	K	1	0.00200812	100.25	_ESDITK(cr)ER_	2	-0.27674	523.262
P11983	538	Tcp1	K	1	0.000172232	115.78	_LHPESK(cr)DDK_	2	2.1506	568.783
P11983	109	Tcp1	K	1	3.98e-07	143.96	_NADELVK(cr)QK_	2	-0.1225	556.801
P12367	119	Prkar2a	K	1	0.0401044	45.908	_VVHPK(cr)TDEQR_	3	-0.30602	426.226
P12382	360	Pfkl	K	1	0.00112685	84.169	_DVQK(cr)AMDEER_	2	-0.38312	644.796
P12382	727	Pfkl	K	1	0.00387251	93.598	_K(cr)ETDFEHR_	3	0.039626	377.181
P12787	111	Cox5a	K	1	0.00908723	83.206	_DK(cr)AGPHK_	3	0.0051074	274.149
P12787	83	Cox5a	K	1	0.0411236	47.05	_GM(ox)NTLVGYDLVPEPK(cr)IIDAALR_	3	-0.70902	823.773
P12787	109	Cox5a	K	1	0.0164389	61.56	_ILEVVK(cr)DK_	2	1.5713	506.308
P12970	125	Rpl7a	K	1	0.00100885	85.813	_AAGK(cr)GDVPTK_	3	1.6121	337.854
P12970	259	Rpl7a	K	1	0.00269479	107.57	_AK(cr)ELATK_	2	-0.35237	414.745
P12970	264	Rpl7a	K	1	0.023921	64.776	_ELATK(cr)LG_	2	-1.1906	400.232
P12970	48	Rpl7a	K	1	1.11e-08	107.97	_NFGIGQDIQPK(cr)R_	3	-0.87566	480.925
P12970	20	Rpl7a	K	1	2.96e-06	128.36	_VAPAPAVVK(cr)K_	3	0.23499	349.89
P12970	34	Rpl7a	K	1	0.0183866	65.627	_VVNPLFEK(cr)R_	2	0.013893	585.337
P13516	202	Scd1	K	1	3.09e-05	107.09	_LDMSDLK(cr)AEK_	3	-0.4238	406.541
P13020	346	Gsn	K	1	0.00439905	79.659	_GK(cr)QANMEER_	2	0.16789	565.767
P13020	287	Gsn	K	1	3.61e-20	134.97	_PALPEGTEDTAK(cr)EDAANR_	3	0.34649	651.645
P13439	162	Umps	K	1	0.00744688	75.509	_DK(cr)LQAQGIR_	2	0.3537	548.809
P13439	101	Umps	K	1	0.00497598	82.417	_ETK(cr)DYGTK_	2	0.045202	505.245
P13439	323	Umps	K	1	0.00564008	68.515	_FADIGNTVK(cr)K_	2	-2.6226	580.819
P13595	771	Ncam1	K	1	1.59e-06	104.82	_AAFSK(cr)DESK_	2	0.043595	525.759
P13597	166	Icam1	K	1	0.0374837	49.448	_QPVGGHPK(cr)DPK_	3	0.47517	409.888
P13864	1613	Dnmt1	K	1	0.0156388	64.82	_AK(cr)EEAATK_	2	0.65548	458.243
P13864	275	Dnmt1	K	1	0.0331561	61.265	_EARPETHLDEDEDGK(cr)K_	4	-0.41911	484.978
P13864	177	Dnmt1	K	0.5	0.0266199	65.149	_K(cr)PKEESEEGNSAESAAEER_	3	-0.31135	715.657
P13864	179	Dnmt1	K	0.5	0.0266199	65.149	_K(cr)PKEESEEGNSAESAAEER_	3	-0.31135	715.657
P13864	1097	Dnmt1	K	1	0.006715	67.999	_TK(cr)NFEDPPNHAR_	3	-0.6313	498.576
P14094	289	Atp1b1	K	1	2.16e-05	99.069	_AYGENIGYSEK(cr)DR_	2	-0.32635	785.363
P14094	13	Atp1b1	K	1	0.0144573	85.212	_EEGSWK(cr)K_	2	-1.03	466.23
P14115	119	Rpl27a	K	1	0.0200734	55.064	_LPK(cr)QPVIVK_	2	-0.53255	545.355
P14115	125	Rpl27a	K	1	0.00251244	94.114	_QPVIVK(cr)AK_	2	-0.34598	475.805
P14115	94	Rpl27a	K	1	6.44e-07	111.64	_NK(cr)TGVAPIIDVVR_	2	0.13206	725.425
P14115	136	Rpl27a	K	1	0.0347507	72.138	_RAEEK(cr)IK_	3	0.22539	314.519
P14115	110	Rpl27a	K	1	0.000283599	105.98	_SGYYK(cr)VLGK_	2	0.075061	541.798
P14131	105	Rps16	K	1	0.000693847	115.71	_YVDEASK(cr)K_	2	0.091465	504.256
P14148	126	Rpl7	K	1	0.000696587	90.913	_GINGVSPK(cr)VR_	2	0.42846	547.819
P14148	183	Rpl7	K	1	0.00505286	94.407	_GYGK(cr)INK_	2	-1.1133	424.237
P14148	81	Rpl7	K	1	0.0109583	77.923	_HYHK(cr)EYR_	2	-1.1137	550.767
P14148	41	Rpl7	K	1	7.76e-06	121.6	_VPAVPETLK(cr)K_	2	-0.23143	575.348
P14148	75	Rpl7	K	1	0.00802951	95.531	_LIYEK(cr)AK_	2	-1.3369	466.776
P14148	51	Rpl7	K	1	0.00321207	88.495	_NFAELK(cr)VK_	2	0.64075	508.792
P14148	178	Rpl7	K	1	0.000594632	108.47	_SVNELIYK(cr)R_	2	0.31321	595.332
P14148	19	Rpl7	K	1	9.54e-05	97.813	_VATVPGTLK(cr)K_	3	0.30734	361.225
P14152	107	Mdh1	K	1	0.0161268	68.915	_ANVK(cr)IFK_	2	1.8609	444.271
P14152	103	Mdh1	K	1	0.0227199	55.112	_DLLK(cr)ANVK_	2	0.78135	484.792
P14152	312	Mdh1	K	1	0.0132461	73.233	_EK(cr)MDLTAK_	3	1.0665	335.176
P14152	324	Mdh1	K	1	8.53e-06	96.247	_ELTEEK(cr)ETAFEFLSSA_	3	-1.1168	633.635
P14152	118	Mdh1	K	1	1.46e-06	113.76	_SQGTALEK(cr)YAK_	2	2.8718	632.333
P14206	212	Rpsa	K	1	1.46e-13	118.16	_DPEEIEK(cr)EEQAAAEK_	3	0.1173	595.279
P14206	220	Rpsa	K	1	2.72e-10	133.47	_EEQAAAEK(cr)AVTK_	2	-0.26332	671.846
P14206	11	Rpsa	K	1	2.17e-36	165.9	_(ac)SGALDVLQMK(cr)EEDVLK_	4	-0.21541	471.996
P14211	355	Calr	K	1	0.00888328	82.452	_AAEK(cr)QMK_	2	-1.7512	437.229
P14211	224	Calr	K	1	4.52e-05	116.24	_AK(cr)IDDPTDSK_	2	1.7043	579.288
P14211	164	Calr	K	1	3.18e-20	101.41	_CK(cr)DDEFTHLYTLIVRPDNTYEVK_	4	0.8773	731.859
P14211	64	Calr	K	1	2.62e-06	115.37	_DK(cr)GLQTSQDAR_	2	0.56252	643.82
P14211	360	Calr	K	1	0.000722436	112.36	_DK(cr)QDEEQR_	2	-0.50053	558.252
P14211	62	Calr	K	1	5.92e-06	127.76	_FYGDLEK(cr)DK_	2	-1.4557	591.788
P14211	43	Calr	K	1	0.0271622	66.073	_HK(cr)SDFGK_	3	0.78467	296.152
P14211	206	Calr	K	1	1.96e-15	81.884	_IDNSQVESGSLEDDWDFLPPK(cr)K_	3	0.079874	863.078
P14211	209	Calr	K	1	3.49e-32	177.64	_IK(cr)DPDAAKPEDWDER_	2	0.079061	926.939
P14211	368	Calr	K	1	0.00431388	103.91	_LK(cr)EEEEDKK_	2	0.054034	608.309
P14211	159	Calr	K	1	0.000260303	110.38	_NVLINK(cr)DIR_	2	-0.021054	576.84
P14576	432	Srp54	K	1	0.00756898	97.602	_FAQMVK(cr)K_	2	-1.819	460.257
P14576	442	Srp54	K	1	0.00438006	72.29	_GLFK(cr)GGDMSK_	2	-0.22529	554.279
P14576	71	Srp54	K	1	3.59e-26	150.37	_SAIDLEEMASGLNK(cr)R_	2	0.65345	851.427
P14602	202	Hspb1	K	1	1.29e-06	98.227	_AQIGGPEAGK(cr)SEQSGAK_	3	0.4259	561.616
P14602	127	Hspb1	K	1	0.000350699	83.877	_EGVVEITGK(cr)HEER_	3	0.33792	517.598
P14602	118	Hspb1	K	1	3.22e-14	153.39	_TK(cr)EGVVEITGK_	2	-0.92059	614.843
P14602	116	Hspb1	K	1	6.19e-20	124.63	_VSLDVNHFAPEELTVK(cr)TK_	4	-0.80066	524.532
P14685	85	Psmd3	K	1	0.0116851	76.1	_AVSGK(cr)EPR_	2	-0.72483	456.251
P14685	52	Psmd3	K	1	1.48e-41	139.51	_EEAAAGSGSTGEGDGK(cr)AAATEHSQR_	4	-0.44087	611.275
P14685	2	Psmd3	K	1	0.0142556	70.552	_MK(cr)QEGSAR_	2	-0.61579	487.74
P14685	499	Psmd3	K	1	0.00021412	84.753	_SYNK(cr)DLESAEER_	2	-0.76835	754.847
P14733	157	Lmnb1	K	1	3.34e-21	158.11	_DAALATALGDK(cr)K_	2	0.56045	621.34
P14733	272	Lmnb1	K	1	3.46e-09	114.35	_EELEQTYHAK(cr)LENAR_	3	0.12657	633.646
P14733	80	Lmnb1	K	1	4.73e-06	91.317	_ELTGLK(cr)ALYETELADAR_	3	-1.28	654.346
P14733	125	Lmnb1	K	1	3.42e-09	130.1	_K(cr)ESDLSGAQIK_	2	0.56396	622.33
P14733	380	Lmnb1	K	1	0.00196822	90.913	_K(cr)LLEGEEER_	2	2.1441	585.804
P14733	34	Lmnb1	K	1	0.0200439	60.342	_LQEK(cr)EELR_	2	0.71603	556.801
P14733	262	Lmnb1	K	1	2.13e-14	130.2	_LYK(cr)EELEQTYHAK_	3	-0.017136	573.958
P14733	529	Lmnb1	K	1	7.99e-05	84.41	_NQNSWGTGEDVK(cr)VILK_	3	1.2708	619.323
P14733	192	Lmnb1	K	1	3.42e-56	207.92	_QLADETLLK(cr)VDLENR_	2	-0.31342	912.989
P14733	548	Lmnb1	K	1	6.01e-06	81.346	_STVFK(cr)TTIPEEEEEEEEEPIGVAVEEER_	3	0.064482	1101.52
P14824	644	Anxa6	K	1	0.0032449	85.355	_EFIEK(cr)YDK_	2	-1.9574	570.285
P14824	620	Anxa6	K	1	0.000443741	88.338	_GAGTDEK(cr)TLTR_	2	0.48223	608.812
P14824	613	Anxa6	K	1	5.24e-05	105.65	_SMK(cr)GAGTDEK_	2	0.97703	546.256
P14824	579	Anxa6	K	1	0.0026156	64.121	_TNYDIEHVIK(cr)K_	3	-0.12437	476.589
P14824	81	Anxa6	K	1	0.00347731	81.017	_YELTGK(cr)FER_	2	0.083453	605.809
P14869	106	Rplp0	K	1	3.8e-05	100.22	_DMLLANK(cr)VPAAAR_	2	-1.4395	719.398
P14869	92	Rplp0	K	1	1.52e-95	245.04	_GNVGFVFTK(cr)EDLTEIR_	2	-0.31768	946.991
P14873	984	Map1b	K	1	0.0258225	55.353	_AEADVHLK(cr)EK_	3	-0.14116	403.215
P14873	849	Map1b	K	0.987454	1.68e-15	100.53	_AEEIDVAK(cr)DIKPQLELIEDEEK_	4	1.0044	656.34
P14873	617	Map1b	K	1	0.00912372	61.444	_EEQSPVK(cr)AEVAEK_	3	0.72949	504.591
P14873	705	Map1b	K	1	0.0165286	62.463	_ETPLK(cr)DAK_	2	-1.1346	485.266
P14873	976	Map1b	K	1	0.000675554	66.777	_HSPTEDDESAK(cr)AEADVHLK_	4	-0.68474	537.503
P14901	39	Hmox1	K	1	0.000337818	108.93	_NFQK(cr)GQVSR_	2	-0.17796	566.299
P15105	291	Glul	K	1	0.000308301	84.954	_AYDPK(cr)GGLDNAR_	2	0.5931	672.831
P15105	333	Glul	K	1	0.00677289	111.95	_TVGQEK(cr)K_	2	0.87332	429.24
P15327	247	Bpgm	K	1	0.030677	71.501	_K(cr)VDDQGK_	2	-0.26313	429.222
P15864	75	Hist1h1c	K	1	2.13e-41	185.27	_ALAAAGYDVEK(cr)NNSR_	2	-0.54503	823.91
P15864	148	Hist1h1c	K	1	0.0276684	62.466	_ATGAATPK(cr)K_	2	-0.13382	456.761
P15864	52	Hist1h1c	K	1	0.0209141	64.42	_AVAASK(cr)ER_	3	0.20282	300.503
P15864	63	Hist1h1c	K	1	0.0223201	59.067	_SGVSLAALK(cr)K_	3	0.72008	347.882
P16045	108	Lgals1	K	1	3.54e-09	122.7	_LPDGHEFK(cr)FPNR_	3	-0.069371	508.925
P16125	233	Ldhb	K	1	1.17e-08	112.34	_EVHK(cr)MVVDSAYEVIK_	3	1.7443	605.65
P16125	310	Ldhb	K	1	2.55e-06	134.75	_LK(cr)DDEVAQLR_	2	0.76569	627.838
P16254	95	Srp14	K	1	0.0118523	77.662	_ANMDGLK(cr)K_	2	-3.798	472.747
P16460	228	Ass1	K	1	4.49e-24	146.79	_APNSPDVLEIEFK(cr)K_	4	0.47953	414.473
P16460	408	Ass1	K	1	0.00948312	73.499	_LQSK(cr)VTAK_	2	0.89504	471.785
P16460	239	Ass1	K	1	0.00709588	72.731	_VTNIK(cr)DGTTR_	2	-0.33421	586.817
P16460	121	Ass1	K	1	1.8e-13	125.29	_YVSHGATGK(cr)GNDQVR_	3	-1.0994	552.941
P16546	1334	Sptan1	K	1	0.0293532	57.567	_AK(cr)LGDSHDLQR_	3	-0.58364	436.562
P16546	846	Sptan1	K	1	4.76e-93	193.87	_AVTQK(cr)GNAMVEEGHFAAEDVK_	3	-0.44009	767.039
P16546	862	Sptan1	K	1	3.73e-07	93.753	_GNAM(ox)VEEGHFAAEDVK(cr)AK_	3	0.32273	662.979
P16546	1187	Sptan1	K	1	0.000891466	74.537	_DEADSK(cr)TASPWK_	2	-3.1033	701.828
P16546	1781	Sptan1	K	1	3.75e-05	88.021	_DMDDEESWIK(cr)EK_	3	1.3284	531.564
P16546	586	Sptan1	K	1	0.000128169	84.169	_DSDELK(cr)SWVNEK_	3	1.278	506.575
P16546	272	Sptan1	K	1	8.34e-16	151.74	_DVDETIGWIK(cr)EK_	2	1.4864	750.883
P16546	274	Sptan1	K	1	7.53e-37	199.33	_EK(cr)EQLMASDDFGR_	3	-0.38082	531.912
P16546	1659	Sptan1	K	1	0.000429048	75.589	_EANK(cr)QQNFNTGIK_	3	0.38501	520.599
P16546	803	Sptan1	K	1	4.47e-06	110.15	_EK(cr)EPIAASTNR_	3	-1.8828	428.558
P16546	909	Sptan1	K	1	1.86e-50	151.06	_EK(cr)EPIVGSTDYGKDEDSAEALLK_	3	0.26292	854.753
P16546	1419	Sptan1	K	1	5.61e-11	160.22	_EK(cr)LDILDQER_	2	2.754	663.849
P16546	441	Sptan1	K	1	0.00497734	73.082	_EK(cr)LSILSEER_	2	-1.484	636.346
P16546	2195	Sptan1	K	1	0.0205841	56.404	_ELELQK(cr)EQR_	2	1.7488	620.83
P16546	2000	Sptan1	K	1	1.96e-07	135.02	_ENSLK(cr)TDDYGR_	2	-0.57087	683.318
P16546	1369	Sptan1	K	1	0.0398713	50.873	_GLVSSDELAK(cr)DVTGAEALLER_	3	-0.50492	747.725
P16546	2063	Sptan1	K	1	0.038819	68.485	_HASLMK(cr)R_	3	0.89696	304.169
P16546	1492	Sptan1	K	1	1.65e-14	117.2	_HEDFDK(cr)AINVQEEK_	3	-1.0369	590.616
P16546	2052	Sptan1	K	1	0.00210233	81.709	_HIQSK(cr)AIEAR_	2	0.044926	610.841
P16546	1911	Sptan1	K	1	4.33e-05	79.875	_K(cr)HEAFETDFTVHK_	4	2.3983	414.956
P16546	1923	Sptan1	K	1	0.0149613	67.326	_KHEAFETDFTVHK(cr)DR_	5	1.2517	386.392
P16546	508	Sptan1	K	1	0.0212378	73.248	_K(cr)HEDFEK_	3	0.4738	334.163
P16546	514	Sptan1	K	0.903417	1.18e-05	102.65	_KHEDFEK(cr)SLSAQEEK_	4	-2.3318	468.98
P16546	594	Sptan1	K	1	0.000868801	84.365	_MK(cr)TATDEAYK_	2	1.6971	613.292
P16546	1432	Sptan1	K	1	4.38e-05	117.25	_TDLEK(cr)AWVQR_	2	-1.4945	657.346
P16546	229	Sptan1	K	1	3.2e-05	96.551	_TK(cr)QDEVNAAWQR_	3	1.5516	505.251
P16546	1963	Sptan1	K	1	0.0150153	62.528	_VSDLEK(cr)AAAQR_	2	1.8421	628.336
Q61696	257	Hspa1a	K	1	0.0172869	86.833	_DISQNK(cr)R_	2	0.36815	464.746
Q61696	507	Hspa1a	K	1	0.00785717	75.197	_ITITNDK(cr)GR_	2	-0.74713	543.301
P16675	471	Ctsa	K	1	0.0260772	54.525	_FLNK(cr)EPY_	2	1.9535	489.75
P16858	64	Gapdh	K	1	8.31e-05	93.623	_AENGK(cr)LVINGK_	2	-1.3183	605.843
P16858	111	Gapdh	K	1	2.86e-05	111.61	_AGAHLK(cr)GGAK_	3	0.13805	326.522
P16858	213	Gapdh	K	1	0.0277597	58.864	_GAAQNIIPASTGAAK(cr)AVGK_	3	0.4928	598.335
P16858	252	Gapdh	K	1	0.0022208	99.139	_PAK(cr)YDDIK_	2	-0.58311	509.266
P16858	192	Gapdh	K	1	3.04e-06	114.23	_TVDGPSGK(cr)LWR_	2	0.50807	642.341
P17095	18	Hmga1	K	1	0.00274134	91.549	_QEK(cr)DGTEK_	2	-1.1277	501.741
P17156	454	Hspa2	K	1	0.00694911	69.864	_AM(ox)TK(cr)DNNLLGK_	2	0.29714	644.832
P17156	503	Hspa2	K	1	4.58e-11	154.28	_ENK(cr)ITITNDK_	2	1.2257	622.33
P17156	510	Hspa2	K	1	0.00785717	75.197	_ITITNDK(cr)GR_	2	-0.74713	543.301
P17156	103	Hspa2	K	1	0.000110046	136.57	_PK(cr)VQVEYK_	2	-3.0692	529.798
P17156	500	Hspa2	K	1	0.0106028	79.474	_STGK(cr)ENK_	2	-0.22317	416.214
P17156	529	Hspa2	K	1	0.0290564	41.704	_YK(cr)SEDEANR_	2	0.10116	590.267
P17182	126	Eno1	K	1	5.13e-07	112.5	_AGAVEK(cr)GVPLYR_	3	-0.10865	443.25
P17182	221	Eno1	K	1	1.11e-14	88.573	_DATNVGDEGGFAPNILENK(cr)EALELLK_	4	1.4726	707.111
P17182	330	Eno1	K	1	0.00398719	88.495	_IAK(cr)AASEK_	2	-0.17292	443.256
P17182	92	Eno1	K	1	1e-33	172.91	_IDK(cr)LM(ox)IEMDGTENK_	3	-1.4548	574.276
P17182	103	Eno1	K	1	2.59e-23	161.21	_LMIEMDGTENK(cr)SK_	2	-0.25063	782.373
P17182	420	Eno1	K	1	2.36e-05	122.69	_IEEELGSK(cr)AK_	2	0.50366	586.314
P17182	81	Eno1	K	1	9.77e-07	129.89	_K(cr)VNVVEQEK(cr)IDK_	3	0.82671	522.291
P17182	89	Eno1	K	1	2.27e-16	156.81	_VNVVEQEK(cr)IDK_	3	-1.1279	456.917
P17182	80	Eno1	K	1	1.14e-10	158.05	_TIAPALVSK(cr)K_	2	-0.57783	548.342
P17182	262	Eno1	K	1	3.78e-31	177.93	_YDLDFK(cr)SPDDPSR_	2	0.59924	811.87
P17225	366	Ptbp1	K	1	0.00305134	102.71	_VK(cr)ILFNK_	2	-0.098809	465.295
P17225	524	Ptbp1	K	1	0.0262956	54.776	_VSFSK(cr)STI_	2	-0.95135	468.755
P17225	270	Ptbp1	K	1	0.00310542	107.01	_YNNDK(cr)SR_	2	-1.7847	482.728
P17427	857	Ap2a2	K	1	0.00653687	66.267	_AK(cr)HPMDTEITK_	3	-0.68762	446.896
P17427	866	Ap2a2	K	1	0.0240949	54.259	_HPMDTEITK(cr)AK_	3	1.1586	446.896
P17427	295	Ap2a2	K	1	0.00692647	77.662	_AQEPPK(cr)SK_	2	1.0392	476.759
P17427	48	Ap2a2	K	1	0.000724522	84.365	_GDK(cr)ALDGYSK_	2	0.19944	561.277
P17710	457	Hk1	K	1	0.0175869	72.879	_DNK(cr)GTPR_	2	-1.202	428.22
P17710	833	Hk1	K	1	0.000172952	100.38	_GQISEPLK(cr)TR_	2	-0.93269	598.835
P17710	133	Hk1	K	1	0.042019	50.432	_SIPDGSEK(cr)GDFIALDLGGSSFR_	3	-4.8155	779.385
P17742	44	Ppia	K	1	5.19e-17	157.56	_ALSTGEK(cr)GFGYK_	3	0.29298	442.563
P17742	131	Ppia	K	1	0.000682437	111.01	_HVVFGK(cr)VK_	2	-0.82632	491.298
P17742	133	Ppia	K	1	0.000188668	85.473	_VK(cr)EGM(ox)NIVEAMER_	2	-0.16055	795.387
P17742	82	Ppia	K	1	1.59e-32	157.68	_SIYGEK(cr)FEDENFILK_	3	0.33673	633.984
P17742	31	Ppia	K	1	0.000479485	105.4	_VPK(cr)TAENFR_	2	1.1424	565.304
P17751	238	Tpi1	K	1	1.85e-26	158.29	_TATPQQAQEVHEK(cr)LR_	2	0.007332	902.471
P17809	245	Slc2a1	K	1	5.52e-06	129.74	_DLQEMK(cr)EEGR_	2	-2.1143	651.803
P17918	13	Pcna	K	1	0.000368713	112.13	_LIQGSILK(cr)K_	3	-0.54656	356.566
P18155	329	Mthfd2	K	1	0.00260373	99.815	_NTIIAAK(cr)K_	2	0.58569	463.787
P18242	174	Ctsd	K	1	6.59e-07	121.24	_VEK(cr)QIFGEATK_	2	0.73717	659.356
P18653	217	Rps6ka1	K	1	0.00938465	77.732	_EAIDHEK(cr)K_	3	0.75311	346.514
P18760	45	Cfl1	K	1	0.00153434	90.05	_K(cr)NIILEEGK_	2	-1.6782	556.322
P18760	121	Cfl1	K	1	6.51e-10	142.97	_MIYASSK(cr)DAIK_	3	0.23481	432.229
P18760	114	Cfl1	K	1	0.000483241	100.93	_SK(cr)MIYASSK_	2	-0.91358	541.781
P18760	30	Cfl1	K	1	0.000187263	115.78	_SSTPEEVK(cr)K_	2	-0.52017	536.78
P18760	19	Cfl1	K	1	0.0104562	74.173	_VFNDMK(cr)VR_	2	0.9546	538.782
P18760	92	Cfl1	K	1	1.3e-37	186.56	_YALYDATYETK(cr)ESK_	2	1.1284	875.415
P19096	1276	Fasn	K	1	0.00322502	71.085	_HPQALK(cr)DVQTK_	3	3.0862	444.914
P19096	1071	Fasn	K	1	3.97e-51	218.2	_LK(cr)EDTQVADVTTSR_	2	0.19128	815.918
P19096	993	Fasn	K	1	1.18e-06	116.98	_LTQGEVYK(cr)ELR_	3	0.85228	468.589
P19096	2198	Fasn	K	1	7.36e-07	111.83	_TDSATDTTAPK(cr)SR_	2	0.69757	709.842
P19096	489	Fasn	K	1	2.99e-06	93.478	_VQEVQQVSTNK(cr)R_	2	1.2075	742.397
P19096	1840	Fasn	K	1	0.0287015	53.756	_YMAQGK(cr)HIGK_	3	-0.95919	400.878
P19253	91	Rpl13a	K	1	0.00652364	85.212	_GMLPHK(cr)TK_	3	-0.44311	327.185
P19253	125	Rpl13a	K	1	0.000230228	98.73	_MVVPAALK(cr)VVR_	2	-1.3557	625.886
P19253	183	Rpl13a	K	1	0.00109915	104.22	_QAEK(cr)NVEK_	3	-0.77299	338.514
P19324	100	Serpinh1	K	1	0.0024275	88.495	_AVLSAEK(cr)LR_	2	-2.2474	527.816
P19324	295	Serpinh1	K	1	0.0130517	68.915	_AWMGK(cr)M(ox)QK_	2	-1.2763	532.257
P19324	216	Serpinh1	K	1	0.000791033	96.342	_FHHK(cr)MVDNR_	2	-0.76526	626.306
P19324	189	Serpinh1	K	1	0.00319736	76.326	_LPEVTK(cr)DVER_	2	0.11829	627.34
P19783	78	Cox4i1	K	1	0.000564367	116.05	_DEK(cr)VQLYR_	2	-0.44874	559.796
P20029	327	Hspa5	K	1	8.34e-26	184.11	_AK(cr)FEELNMDLFR_	3	-1.2823	527.597
P20029	383	Hspa5	K	1	0.0188621	63.415	_EFFNGK(cr)EPSR_	3	-0.96182	426.875
P20029	164	Hspa5	K	1	1.23e-08	129.89	_ETAEAYLGK(cr)K_	2	0.32842	589.309
P20029	597	Hspa5	K	1	6.2e-08	136.7	_ETMEK(cr)AVEEK_	3	0.091954	421.204
P20029	554	Hspa5	K	1	0.00823371	95.909	_FAEEDK(cr)K_	2	-0.044586	467.729
P20029	522	Hspa5	K	1	0.0101589	81.296	_GTGNK(cr)NK_	2	-0.51286	393.709
P20029	524	Hspa5	K	1	2.63e-14	156.36	_NK(cr)ITITNDQNR_	2	-1.9657	692.863
P20029	82	Hspa5	K	1	4.09e-30	128.67	_LIGDAAK(cr)NQLTSNPENTVFDAK_	3	-0.36239	805.411
P20029	652	Hspa5	K	1	2.72e-05	75.682	_LYGSGGPPPTGEEDTSEK(cr)DEL_	3	0.60577	749.338
P20029	155	Hspa5	K	1	0.0160736	59.227	_M(ox)K(cr)ETAEAYLGK_	2	0.90539	662.826
P20029	580	Hspa5	K	1	0.000302794	119.68	_NQIGDK(cr)EK_	3	1.6431	333.842
P20029	447	Hspa5	K	1	0.0146486	74.841	_NTVVPTK(cr)K_	2	0.20137	477.785
P20029	345	Hspa5	K	1	3.6e-09	113.76	_PVQK(cr)VLEDSDLK_	3	0.6774	480.264
P20029	353	Hspa5	K	1	1.07e-05	123.75	_VLEDSDLK(cr)K_	2	0.026966	557.803
P20029	186	Hspa5	K	1	1.58e-57	205.98	_QATK(cr)DAGTIAGLNVMR_	2	-0.19649	857.451
P20029	517	Hspa5	K	1	3.27e-06	110.38	_VTAEDK(cr)GTGNK_	2	-0.029338	594.299
P20060	455	Hexb	K	1	2.67e-13	119.25	_VEPLNFEGSEK(cr)QK_	3	2.1671	524.935
P20065	45	Tmsb4x	K	1	0.00161732	75.739	_ETIEQEK(cr)QAGES_	2	-1.0003	708.828
P20065	32	Tmsb4x	K	1	0.0405475	44.511	_TETQEK(cr)NPLPSK_	3	0.64099	480.584
P20108	92	Prdx3	K	1	6.24e-07	135.99	_ELSLDDFK(cr)GK_	2	0.77654	610.314
P20152	188	Vim	K	1	1.29e-16	186.46	_EK(cr)LQEEM(ox)LQR_	2	0.89419	694.348
P20152	120	Vim	K	1	0.0246296	51.765	_FANYIDK(cr)VR_	2	2.7174	597.319
P20152	223	Vim	K	1	2.02e-59	212.24	_K(cr)VESLQEEIAFLK_	2	-0.8768	801.443
P20152	235	Vim	K	1	3.35e-22	143.93	_VESLQEEIAFLK(cr)K_	2	0.31121	801.443
P20152	292	Vim	K	1	3.39e-61	183.96	_NLQEAEEWYK(cr)SK_	2	0.68086	796.883
P20152	294	Vim	K	1	2.91e-21	167.89	_SK(cr)FADLSEAANR_	2	-0.038135	688.844
P20152	313	Vim	K	1	4.38e-05	119.39	_QAK(cr)QESNEYR_	2	-1.3277	660.813
P20152	168	Vim	K	1	1.94e-16	164.48	_QVDQLTNDK(cr)AR_	2	0.56927	678.349
P20152	445	Vim	K	1	0.000930993	86.114	_TLLIK(cr)TVETR_	2	0.22947	621.377
P20152	104	Vim	K	1	1.49e-14	136.81	_TNEK(cr)VELQELNDR_	2	-0.7075	828.415
P21107	137	Tpm3	K	1	0.00372521	99.442	_ALK(cr)DEEK_	2	0.0051118	450.737
P21107	141	Tpm3	K	0.960055	0.000111213	87.088	_ALKDEEK(cr)MELQEIQLK_	3	3.5115	671.691
P21107	71	Tpm3	K	1	0.000375553	85.522	_DAQEK(cr)LELAEK_	3	1.1487	447.901
P21107	77	Tpm3	K	1	0.00626534	103.74	_LELAEK(cr)K_	2	0.57275	449.766
P21550	334	Eno3	K	1	0.00487152	90.15	_IAQAVEK(cr)K_	2	-0.17403	477.785
P21550	420	Eno3	K	1	6.55e-19	152.88	_IEEALGDK(cr)AVFAGR_	2	-0.025369	772.409
P21550	262	Eno3	K	1	0.000110518	88.561	_YDLDFK(cr)SPDDPAR_	2	-2.5189	803.873
P21619	173	Lmnb2	K	1	1.14e-10	143.96	_AEDGHAVAK(cr)K_	2	-0.62208	547.285
P21619	164	Lmnb2	K	1	0.000266217	92.939	_AQLAK(cr)AEDGHAVAK_	3	-0.41689	492.932
P21619	59	Lmnb2	K	1	0.000150868	100.38	_ISEK(cr)EEVTTR_	2	1.8816	630.328
P21619	101	Lmnb2	K	1	1.97e-05	93.495	_LQIEIGK(cr)VQAELEEAR_	3	-2.5754	632.014
P21619	470	Lmnb2	K	1	3.15e-10	116.58	_NSSDK(cr)DQSLGNWR_	2	0.013211	787.863
P21619	178	Lmnb2	K	1	0.000989098	94.801	_QLEK(cr)ETLMR_	2	-0.44896	608.324
P21619	263	Lmnb2	K	1	4.26e-20	131.86	_VELEQTYQAK(cr)LDNAK_	3	0.34258	606.648
Q8CGP6	126	Hist1h2ah	K	1	0.00236471	93.649	_TESHHK(cr)AK_	2	-0.46221	503.259
Q8CGP6	96	Hist1h2ah	K	1	2.13e-09	141.71	_NDEELNK(cr)LLGR_	2	-1.0187	684.86
P23116	824	Eif3a	K	1	0.0136355	68.536	_RAEEQMLK(cr)ER_	3	-0.58936	453.235
P23116	747	Eif3a	K	1	0.00691693	100.07	_ALEHK(cr)NR_	3	-0.19412	312.507
P23116	23	Eif3a	K	1	0.000115576	98.105	_ANEFLEVGK(cr)K_	2	2.5624	601.824
P23116	559	Eif3a	K	1	0.00073539	72.642	_EEQHQLAVNAYLK(cr)NSR_	3	-0.80909	656.669
P23116	742	Eif3a	K	1	0.0298606	62.546	_EK(cr)ALEHK_	3	1.9229	308.171
P23116	591	Eif3a	K	1	0.0092986	74.841	_EK(cr)EELEQR_	2	0.87367	564.78
P23116	632	Eif3a	K	1	0.0158759	54.784	_ILQEHEQIK(cr)K_	3	0.80891	445.254
P23116	100	Eif3a	K	1	3.56e-11	153.95	_LAEEK(cr)TEAAK_	2	0.25617	579.306
P23116	777	Eif3a	K	1	0.0200964	65.246	_LK(cr)QFEER_	2	-1.9297	509.272
P23116	351	Eif3a	K	1	4.14e-10	118.24	_LLDMDGIIVEK(cr)QR_	2	-0.47215	799.435
P23116	775	Eif3a	K	1	0.000261781	103.91	_QSVYEEK(cr)LK_	2	1.641	596.316
P23116	679	Eif3a	K	1	0.000616921	94.767	_QVEQLEK(cr)EK_	2	0.67297	599.819
P23116	1331	Eif3a	K	1	3.3e-61	226.7	_TK(cr)NETDEDGWTTVR_	3	0.33097	573.932
P23198	154	Cbx3	K	1	4.46e-110	248.81	_DSDEADLVLAK(cr)EANMK_	2	-0.56168	908.935
P23198	92	Cbx3	K	1	0.0008802	69.92	_K(cr)SLSDSESDDSK_	2	1.19	683.304
P23198	21	Cbx3	K	1	5.37e-37	174.87	_K(cr)VEEAEPEEFVVEK_	2	0.55743	865.43
P23198	34	Cbx3	K	1	7.16e-32	144.97	_VEEAEPEEFVVEK(cr)VLDR_	3	1.0117	695.684
P23198	143	Cbx3	K	1	6.16e-30	166.9	_WK(cr)DSDEADLVLAK_	2	-0.32568	779.393
P23242	128	Gja1	K	1	1.45e-37	143.93	_VAQTDGVNVEMHLK(cr)QIEIK_	4	0.045337	555.798
P23249	859	Mov10	K	1	0.000418284	102.52	_GLDDIK(cr)DLK_	3	3.1543	362.201
P23475	295	Xrcc6	K	1	0.000890831	92.943	_ETNEPVK(cr)TK_	2	1.6525	557.293
P23475	329	Xrcc6	K	1	0.000136461	83.087	_QIVLEK(cr)EETEELK_	3	-1.1623	552.629
P23475	459	Xrcc6	K	1	3.64e-15	146.59	_VTANQEQIDK(cr)MK_	2	-0.84471	736.874
P24270	480	Cat	K	1	9.42e-09	115.04	_AVK(cr)NFTDVHPDYGAR_	3	-0.4892	586.625
P24369	129	Ppib	K	1	0.00290788	77.662	_FPDENFK(cr)LK_	2	-0.26456	603.314
P24369	116	Ppib	K	1	1.51e-10	125.33	_GDGTGGK(cr)SIYGER_	2	0.15323	682.826
P24369	89	Ppib	K	1	0.00425111	85.676	_GFGYK(cr)NSK_	2	-1.4143	484.745
P24472	117	Gsta4	K	1	6.92e-06	100.11	_EK(cr)EESYDLILSR_	2	0.25224	775.391
P24472	43	Gsta4	K	1	0.00143763	96.342	_EQYEK(cr)MQK_	2	-0.57625	576.274
P24527	580	Lta4h	K	1	1.05e-11	93.371	_DLAAFDK(cr)SHDQAVHTYQEHK_	5	-0.37024	482.431
P24547	167	Impdh2	K	1	7.8e-07	102.5	_DIDFLK(cr)EEEHDR_	2	-1.3674	807.376
P24547	134	Impdh2	K	1	0.0207627	68.371	_DVFEAK(cr)AR_	2	-1.8605	502.264
P24547	238	Impdh2	K	1	3.6e-05	119.39	_DYPLASK(cr)DAK_	2	0.58543	588.301
P24547	436	Impdh2	K	1	0.000338505	102.52	_YFSEADK(cr)IK_	2	-0.22362	584.798
P24788	225	Cdk11b	K	1	0.00591048	79.148	_EEYSDK(cr)GK_	2	2.4171	512.235
P24788	20	Cdk11b	K	1	0.000447251	84.605	_TLDEILQEK(cr)K_	2	0.29895	642.856
P25206	207	Mcm3	K	1	5.97e-18	107.06	_DHQTITIQEMPEK(cr)APAGQLPR_	3	-0.63156	810.081
P25206	270	Mcm3	K	1	2.28e-06	87.419	_QMSK(cr)DIQPAFSADDIAK_	3	-1.2498	644.984
P25206	293	Mcm3	K	1	3.29e-05	112.64	_SK(cr)DVFEQLAR_	2	-0.070576	630.833
P25206	740	Mcm3	K	1	2.05e-64	175.33	_TDDSQETQDSQK(cr)VELSEPR_	3	0.73145	754.012
P25444	58	Rps2	K	1	6.71e-06	100.22	_AEDK(cr)EWIPVTK_	2	-0.92009	692.361
P25444	65	Rps2	K	1	0.0234086	53.567	_EWIPVTK(cr)LGR_	2	-1.8226	633.864
P25444	211	Rps2	K	1	4.51e-09	118.87	_GTGIVSAPVPK(cr)K_	2	-0.28424	611.364
P25444	275	Rps2	K	1	1.85e-13	119.51	_SPYQEFTDHLVK(cr)THTR_	3	-0.49122	676.338
P25976	464	Ubtf	K	1	0.0197901	59.227	_EAALK(cr)AQSER_	2	0.19583	585.809
P25976	227	Ubtf	K	1	0.00923559	73.887	_EVK(cr)DSLGK_	3	1.0074	315.175
P25976	191	Ubtf	K	1	0.0435954	55.724	_FREDHPDLIQNAK(cr)K_	4	-0.034698	445.485
P26039	2104	Tln1	K	1	1.14e-05	96.673	_AAAGK(cr)VGDDPAVWQLK_	3	2.8265	565.302
P26039	2454	Tln1	K	1	0.00789565	69.846	_ADQDSEAMK(cr)R_	2	-1.412	609.775
P26039	687	Tln1	K	1	0.00622615	95.815	_AK(cr)SVAQR_	2	0.011681	414.24
P26039	1170	Tln1	K	1	4.55e-09	136.5	_ASSLIEEAK(cr)K_	3	0.44336	381.88
P26039	2141	Tln1	K	1	4.83e-05	103.2	_AVEDEATK(cr)GTR_	2	0.26905	622.809
P26039	1221	Tln1	K	1	0.00849797	90.601	_AVGDASK(cr)R_	2	-1.0139	436.235
P26039	137	Tln1	K	1	0.00899129	93.429	_ELMEEK(cr)K_	2	-0.90995	487.747
P26039	57	Tln1	K	1	1.18e-08	72.167	_IPEALAGPPNDFGLFLSDDDPK(cr)K_	3	0.058987	842.092
P26039	98	Tln1	K	1	0.00094146	71.98	_MLDGTVK(cr)TIMVDDSK_	3	1.43	574.288
P26039	875	Tln1	K	1	0.033957	56.748	_M(ox)VEAAK(cr)GAAAHPDSEEQQQR_	3	-0.055948	746.347
P26039	535	Tln1	K	1	0.00718249	85.676	_NK(cr)MDESK_	2	1.0808	460.213
P26039	2024	Tln1	K	1	4.3e-05	114.72	_TAK(cr)VLVEDTK_	2	-0.79803	586.332
P26039	2031	Tln1	K	1	2.03e-64	173.87	_VLVEDTK(cr)VLVQNAAGSQEK_	3	0.35272	699.379
P26039	1544	Tln1	K	1	7.15e-24	157.74	_TIK(cr)ALDGDFTEENR_	3	1.4226	559.609
P26039	2133	Tln1	K	1	0.00630209	66.004	_TVK(cr)AVEDEATK_	2	1.1882	629.83
P26039	1645	Tln1	K	1	0.0019428	103.55	_TVSDSIK(cr)K_	2	1.6451	473.266
P26039	2445	Tln1	K	1	1.12e-06	115.12	_VK(cr)ADQDSEAMK_	2	-0.711	645.306
P26040	450	Ezr	K	1	1.14e-05	125.54	_AK(cr)EAQDDLVK_	3	0.52194	395.543
P26040	458	Ezr	K	1	6.94e-05	101.53	_EAQDDLVK(cr)TK_	2	-0.22162	607.817
P26040	344	Ezr	K	1	0.00179126	99.815	_EK(cr)EELMLR_	2	0.31472	558.292
P26040	337	Ezr	K	1	0.0108748	80.438	_EK(cr)EQMLR_	2	-0.73713	501.258
P26040	79	Ezr	K	1	0.000204403	112.11	_ENPVQFK(cr)FR_	2	0.67748	616.825
P26040	139	Ezr	K	1	0.0225566	54.259	_FGDYNK(cr)EMHK_	3	0.066962	446.205
P26040	316	Ezr	K	1	0.0191949	77.282	_HQK(cr)QLER_	2	-0.63397	503.775
P26040	523	Ezr	K	1	0.0151524	64.103	_ITEAEK(cr)NER_	2	-0.62659	579.293
P26040	438	Ezr	K	1	1.28e-06	113.76	_RK(cr)EDEVEEWQHR_	3	-0.067669	570.273
P26040	253	Ezr	K	1	0.000619672	117.7	_NISFNDK(cr)K_	2	0.37677	517.269
P26040	577	Ezr	K	1	0.0253084	58.782	_QGNTK(cr)QR_	2	-0.64779	450.238
P26040	327	Ezr	K	1	0.000911598	107.79	_QQLETEK(cr)K_	2	-0.47554	536.288
P26040	162	Ezr	K	1	0.00588379	80.24	_VMDQHK(cr)LSR_	3	-0.10384	394.541
P26041	501	Msn	K	1	0.0121807	74.464	_ADAMAK(cr)DR_	2	-1.2952	473.227
P26041	327	Msn	K	1	0.000749893	113.62	_ALLENEK(cr)K_	2	-0.93366	506.787
P26041	388	Msn	K	1	4.45e-05	116.24	_AQSEAEK(cr)LAK_	2	-0.37206	571.806
P26041	344	Msn	K	1	0.0244479	63.816	_EK(cr)EELMEK_	3	-0.77408	368.514
P26041	350	Msn	K	1	0.00612661	75.739	_EKEELMEK(cr)LK_	3	-1.7942	448.907
P26041	352	Msn	K	1	0.00934334	65.232	_LK(cr)QIEEQTK_	2	0.50313	592.83
P26041	316	Msn	K	1	0.0144163	82.671	_HQK(cr)QMER_	2	-0.5016	512.753
P26041	438	Msn	K	1	2.47e-06	106.58	_K(cr)ESEAVEWQQK_	2	-0.061738	715.352
P26041	359	Msn	K	1	5.33e-17	135.43	_QIEEQTK(cr)K_	2	-1.6931	536.288
P26041	165	Msn	K	1	0.0179115	58.132	_LNK(cr)DQWEER_	2	-1.0772	643.312
P26041	400	Msn	K	1	4.26e-20	137.73	_QEAEEAK(cr)EALLQASR_	3	-0.0063216	580.964
P26041	514	Msn	K	1	0.00144802	90.913	_TTEAEK(cr)NER_	2	-0.36054	573.275
P26043	400	Rdx	K	1	7.37e-07	123.95	_AAEEAK(cr)SAIAK_	2	-0.064019	578.814
P26043	383	Rdx	K	1	0.013702	78.149	_AK(cr)EEAER_	2	-0.37012	450.725
P26043	363	Rdx	K	1	2.91e-06	132.56	_AQK(cr)ELEEQTR_	2	0.7316	650.331
P26043	327	Rdx	K	1	0.00106155	107.79	_AQLENEK(cr)K_	2	0.35559	514.275
P26043	448	Rdx	K	1	5.66e-28	121.21	_EEEATEWQHK(cr)AFAAQEDLEK_	3	-0.28405	819.712
P26043	344	Rdx	K	1	0.0062412	81.017	_EK(cr)EELM(ox)ER_	2	-0.63714	574.269
P26043	371	Rdx	K	1	0.035726	58.132	_K(cr)ALELEQER_	2	3.7055	592.319
P26043	165	Rdx	K	1	0.00271066	81.92	_LTK(cr)EQWEER_	2	-0.17915	643.822
P26043	520	Rdx	K	1	0.0188687	59.84	_VTETQK(cr)NER_	2	1.347	586.799
P26043	71	Rdx	K	1	0.00633642	85.355	_VTQQDVK(cr)K_	2	0.31124	507.285
P26231	683	Ctnna1	K	1	0.000230612	89.624	_AK(cr)IAEQVASFQEEK_	3	1.4377	549.286
P26231	695	Ctnna1	K	1	9.66e-06	96.673	_IAEQVASFQEEK(cr)SK_	3	1.1976	554.618
P26231	874	Ctnna1	K	1	2.37e-07	138.99	_EK(cr)QDETQTK_	3	-0.7772	392.191
P26231	881	Ctnna1	K	1	0.000293151	103.91	_QDETQTK(cr)IK_	3	-1.5202	386.872
P26231	493	Ctnna1	K	1	0.00279032	92.732	_EQWEK(cr)QVR_	2	-0.13827	585.799
P26231	697	Ctnna1	K	1	0.000519329	100.93	_SK(cr)LDAEVSK_	3	1.1532	348.857
P26231	488	Ctnna1	K	1	7.88e-22	133.47	_LAQENMDLFK(cr)EQWEK_	3	0.74074	659.652
P26231	414	Ctnna1	K	1	0.00667425	77.662	_NGNEK(cr)EVK_	2	-0.67762	493.251
P26231	747	Ctnna1	K	1	1.52e-06	116.19	_NTSDVISAAK(cr)K_	3	1.3107	401.219
P26231	199	Ctnna1	K	1	0.000301986	95.477	_QQELK(cr)DVGNR_	2	-0.57531	627.825
P26350	21	Ptma	K	1	0.000929333	79.639	_K(cr)EVVEEAENGR_	2	0.9961	664.328
P26350	103	Ptma	K	1	5.01e-87	234.9	_VAEDDEDDDVDTK(cr)K_	2	0.68136	831.355
P26350	15	Ptma	K	1	1.76e-27	142.91	_(ac)SDAAVDTSSEITTK(cr)DLK_	3	0.68394	630.977
P26369	15	U2af2	K	1	0.000157233	121.36	_QLNENK(cr)QER_	2	0.41213	613.81
P26443	211	Glud1	K	1	0.001356	105.52	_FTMELAK(cr)K_	2	1.8224	518.281
P26443	84	Glud1	K	1	2.18e-38	195.2	_GASIVEDK(cr)LVEDLK_	3	0.1883	528.622
P26443	90	Glud1	K	1	0.00344503	92.051	_LVEDLK(cr)TR_	2	0.70136	521.301
P26443	415	Glud1	K	1	4.8e-38	140.2	_IIAEGANGPTTPEADK(cr)IFLER_	3	-0.12824	770.737
P26443	503	Glud1	K	1	0.00280383	74.049	_ISGASEK(cr)DIVHSGLAYTM(ox)ER_	3	0.3161	750.035
P26443	200	Glud1	K	1	2.83e-09	119.62	_NYTDNELEK(cr)ITR_	3	-2.7632	521.926
P26516	180	Psmd7	K	1	9.67e-31	180.11	_DIK(cr)DTTVGTLSQR_	2	-1.2536	751.396
P26516	293	Psmd7	K	1	0.0015527	84.479	_EGQEK(cr)EESK_	2	0.13155	566.262
P26516	308	Psmd7	K	1	0.00815437	85.676	_EK(cr)SDAAK_	3	0.58315	272.808
P26638	257	Sars	K	1	0.000308639	74.789	_GSEK(cr)SDDNSYDEK_	2	-1.032	771.316
P26638	123	Sars	K	1	0.0268375	53.775	_VK(cr)LEAER_	2	0.57346	456.761
P26645	11	Marcks	K	1	4.99e-06	111.31	_TAAK(cr)GEATAER_	3	1.5952	391.535
P26883	53	Fkbp1a	K	1	3.07e-05	111.52	_FTLGK(cr)QEVIR_	2	-0.88405	629.861
P27048	57	Snrpb	K	1	0.0256015	57.859	_NSK(cr)QAER_	2	0.021828	450.73
P27546	566	Map4	K	1	4.45e-09	130.61	_DK(cr)GTVQTEEKPR_	3	0.57812	485.919
P27546	1001	Map4	K	1	0.00127619	71.176	_HVPGGGNVQIQNK(cr)K_	3	-0.82597	515.283
P27546	970	Map4	K	1	0.0219534	77.732	_VQIVSK(cr)K_	2	2.0443	435.276
P27601	363	Gna13	K	1	0.00340204	65.295	_DVK(cr)DTILHDNLK_	3	0.17619	493.6
P27601	121	Gna13	K	1	0.0169893	60.489	_NQLHGDK(cr)LMAFDTR_	3	-4.1544	571.951
P27612	566	Plaa	K	1	5.21e-05	90.412	_ELNGTAPEEK(cr)K_	2	-0.0048083	642.328
P27612	567	Plaa	K	1	4.06e-09	113.4	_K(cr)LTEDDLVLLEK_	2	-0.32468	742.416
P27641	202	Xrcc5	K	1	0.000216963	92.295	_GLTEQQK(cr)EGIR_	2	0.60481	663.854
P27659	393	Rpl3	K	1	0.00078398	113.7	_AFMGPLK(cr)K_	3	-0.54017	320.518
P27659	272	Rpl3	K	1	0.00119874	99.442	_AGQK(cr)GYHHR_	3	-0.33157	374.525
P27659	362	Rpl3	K	1	0.00163495	98.048	_ALEK(cr)IDLK_	2	0.28413	499.3
P27659	154	Rpl3	K	1	0.00643748	99.442	_DFNSMK(cr)K_	2	-0.6915	469.226
P27659	385	Rpl3	K	1	0.000662239	114.4	_FQTMEEK(cr)K_	2	-1.0644	554.771
P27659	229	Rpl3	K	1	0.00335965	95.09	_GYK(cr)GVTSR_	2	-2.1545	468.251
P27659	399	Rpl3	K	1	0.0284573	41.502	_IAK(cr)EEGA_	2	-0.217	393.206
P27659	136	Rpl3	K	1	0.0010004	107.79	_K(cr)WQDDTGK_	3	0.69191	349.17
P27659	143	Rpl3	K	1	0.00327242	94.309	_WQDDTGK(cr)K_	2	-0.63657	523.251
P27659	224	Rpl3	K	1	5.43e-42	123.35	_LEQQVPVNQVFGQDEMIDVIGVTK(cr)GK_	5	0.062362	588.709
P27659	148	Rpl3	K	1	2.47e-10	146.36	_QLEK(cr)DFNSMK_	3	-0.25724	436.548
P27659	34	Rpl3	K	1	0.000213742	108.7	_SFPK(cr)DDASK_	2	1.7313	531.759
P27661	134	H2afx	K	1	0.0171489	86.086	_APAVGK(cr)K_	2	0.44679	369.729
P27773	433	Pdia3	K	1	3.08e-32	117.4	_DPNIVIAK(cr)MDATANDVPSPYEVK_	5	0.15072	511.86
P27773	422	Pdia3	K	1	0.00203918	96.342	_ELGEK(cr)LSK_	2	-1.5453	486.274
P27773	218	Pdia3	K	1	0.00237507	72.29	_FEDK(cr)TVAYTEK_	3	-0.16183	466.898
P27773	225	Pdia3	K	1	0.000753322	113.62	_TVAYTEK(cr)K_	2	0.034927	504.274
P27773	335	Pdia3	K	1	9.89e-06	99.069	_GEK(cr)FVMQEEFSR_	3	-0.60722	518.913
P27773	305	Pdia3	K	1	1.1e-18	83.879	_K(cr)TFSHELSDFGLESTTGEVPVVAIR_	3	0.059886	929.812
P27773	75	Pdia3	K	1	0.000196949	113.62	_LK(cr)GIVPLAK_	2	-0.42096	503.837
P27773	274	Pdia3	K	1	0.0261378	49.189	_NAK(cr)GSNYWR_	2	1.088	582.283
P27773	129	Pdia3	K	1	3.41e-06	107.09	_TADGIVSHLK(cr)K_	2	-1.7228	618.851
P27773	146	Pdia3	K	1	0.00789593	95.531	_TEEEFK(cr)K_	2	-0.44232	489.743
P27773	288	Pdia3	K	1	0.00695236	99.919	_VMMVAK(cr)K_	2	0.54728	437.748
P27773	417	Pdia3	K	1	0.0177597	65.224	_YK(cr)ELGEK_	2	0.21941	467.748
P27773	366	Pdia3	K	1	2.17e-08	102.65	_YLK(cr)SEPIPESNEGPVK_	3	0.29681	618.988
P28271	386	Aco1	K	1	0.0150235	74.376	_VAVSEMK(cr)K_	2	2.2202	480.265
P28352	196	Apex1	K	1	0.00703398	81.263	_FLK(cr)DLASR_	2	-0.22651	509.29
P28352	31	Apex1	K	0.587214	3.81e-06	84.166	_K(cr)TEKEAAGEGPVLYEDPPDQK_	4	0.11522	593.043
P28352	23	Apex1	K	1	0.0140976	86.794	_SEPETK(cr)K_	2	-0.14517	443.729
P28474	338	Adh5	K	1	0.02546	52.49	_LVSEYM(ox)SK(cr)K_	2	-0.10365	584.8
P28474	120	Adh5	K	1	1.03e-05	92.319	_VTQGK(cr)GLM(ox)PDGTSR_	2	-0.63036	765.883
P28656	151	Nap1l1	K	1	0.00414859	97.431	_AK(cr)IEDEK_	2	0.63548	450.737
P28656	266	Nap1l1	K	1	0.00745795	87.181	_GK(cr)NVTLK_	2	-1.6344	414.253
P28656	271	Nap1l1	K	1	0.000929451	107.21	_NVTLK(cr)TIK_	2	1.7698	492.808
P28656	157	Nap1l1	K	0.999991	0.0172471	87.184	_K(cr)DEEKEDPK_	2	0.26881	593.285
P28658	34	Atxn10	K	1	8.56e-05	105.2	_ALTALFK(cr)EQR_	2	-1.0802	622.854
P28658	262	Atxn10	K	1	2.65e-97	245.67	_LVGEEQLTK(cr)DDISIFVR_	2	0.83579	1015.54
P28658	451	Atxn10	K	1	7.8e-34	171.46	_MEEQGLADASLLK(cr)K_	2	-0.48978	800.916
P28658	459	Atxn10	K	1	1.77e-06	111.79	_MGFEIEK(cr)SGDK_	3	-1.6388	436.876
P28658	386	Atxn10	K	1	0.0127328	73.233	_NK(cr)ENQDK_	2	2.0884	472.228
P28659	190	Celf1	K	1	0.00347267	86.898	_FADTQK(cr)DK_	2	0.0067088	510.753
P28659	101	Celf1	K	1	2.12e-17	148.18	_PADSEK(cr)NNAVEDR_	2	0.52	756.85
P28667	83	Marcksl1	K	1	0.00032624	92.606	_GEVAPK(cr)ETPK_	2	2.0457	562.303
P28738	507	Kif5c	K	1	0.00483023	77.674	_SQEVEDK(cr)TR_	2	-1.8295	580.283
P28738	848	Kif5c	K	1	0.00870379	94.163	_VHK(cr)QLVR_	3	-0.89781	316.531
P28741	523	Kif3a	K	1	0.0255635	48.188	_ELEEK(cr)EQER_	2	-0.019093	629.302
P29341	196	Pabpc1	K	1	1.3e-07	92.39	_EFTNVYIK(cr)NFGEDMDDER_	3	-0.34169	764.004
P29341	246	Pabpc1	K	1	0.000133234	97.203	_HEDAQK(cr)AVDEM(ox)NGK_	3	-1.0725	552.583
P29341	108	Pabpc1	K	1	6.78e-07	149.96	_NLDK(cr)SIDNK_	2	0.71043	557.791
P29341	512	Pabpc1	K	1	0.0197295	56.493	_TVPQYK(cr)YAAGVR_	2	-0.32646	710.883
P29341	620	Pabpc1	K	1	2.13e-110	230.99	_VDEAVAVLQAHQAK(cr)EAAQK_	4	0.18713	519.279
P29341	229	Pabpc1	K	1	0.000390543	90.614	_VMTDESGK(cr)SK_	2	-2.6341	575.276
P29595	54	Nedd8	K	1	2.37e-21	160.84	_QMNDEK(cr)TAADYK_	2	0.21139	741.332
P29595	33	Nedd8	K	1	3.54e-15	143.56	_VEEK(cr)EGIPPQQQR_	2	-0.41252	803.415
P29595	6	Nedd8	K	1	0.0118907	77.732	_VK(cr)TLTGK_	2	1.188	407.755
P29758	421	Oat	K	1	1.86e-13	124.42	_LAPPLVIK(cr)EDEIR_	2	-0.1692	780.953
P30416	441	Fkbp4	K	1	2.12e-07	98.573	_AEVAAGDHPTDAEM(ox)K(cr)GER_	3	-0.038734	656.63
P30416	354	Fkbp4	K	1	1.36e-103	258.39	_ALELDSNNEK(cr)GLFR_	2	-0.75982	837.428
P30416	282	Fkbp4	K	1	0.000619936	97.813	_GTAYFK(cr)EGK_	2	-0.052769	534.772
P30416	424	Fkbp4	K	1	0.0220773	59.35	_LAEEEHK(cr)VK_	3	-0.42101	384.208
P30416	426	Fkbp4	K	1	8.5e-14	121.41	_VK(cr)AEVAAGDHPTDAEMK_	3	-0.95965	612.965
P30416	274	Fkbp4	K	1	0.000677963	86.772	_LEQSNIVK(cr)ER_	2	0.013981	642.351
P30416	232	Fkbp4	K	1	0.000297138	84.892	_PSYAFGSVGK(cr)ER_	2	-0.75076	683.344
P30416	35	Fkbp4	K	1	0.0169635	61.344	_QDEGVLK(cr)VIK_	3	-1.2505	399.568
P30681	141	Hmgb2	K	1	0.000109522	135.55	_DK(cr)QPYEQK_	2	0.56009	552.272
P30681	65	Hmgb2	K	1	0.00144792	86.014	_FEDLAK(cr)SDK_	2	-0.84629	560.78
P30681	127	Hmgb2	K	1	0.0246478	50.102	_IEHPGLSIGDTAK(cr)K_	3	-0.3413	511.947
P30681	139	Hmgb2	K	1	0.00286837	65.495	_LGEMWSEQSAK(cr)DK_	3	0.13926	526.249
P30681	82	Hmgb2	K	1	0.0188916	56.404	_NYVPPK(cr)GDK_	2	-0.49611	543.285
P30681	59	Hmgb2	K	1	0.00599958	85.676	_SK(cr)FEDLAK_	3	0.8852	335.847
P30681	55	Hmgb2	K	1	0.00694816	87.639	_TMSAK(cr)EK_	2	2.2773	431.721
P30681	50	Hmgb2	K	1	0.00718203	85.676	_WK(cr)TMSAK_	2	-0.81101	460.239
P30681	157	Hmgb2	K	1	0.00192418	86.879	_YEK(cr)DIAAYR_	2	0.10906	598.801
P30999	444	Ctnnd1	K	1	0.000581242	97.734	_DQDNK(cr)IAIK_	2	-0.3301	556.801
P30999	744	Ctnnd1	K	1	0.00937496	81.296	_NK(cr)ELIGK_	2	-0.66606	435.258
P30999	142	Ctnnd1	K	1	0.034305	68.371	_RTETTVK(cr)K_	3	-0.19985	344.201
P31230	135	Aimp1	K	1	1.25e-13	129.17	_EK(cr)QQSAAASTDSK_	2	0.047323	709.842
P31230	115	Aimp1	K	1	0.000467086	100.93	_EQIK(cr)AGEEK_	2	0.44955	550.285
P31230	14	Aimp1	K	1	0.00958187	57.525	_LEQK(cr)GAEADQIIEYLK_	3	-1.3103	639.339
P31230	33	Aimp1	K	1	0.00010642	121.9	_QQVALLK(cr)EK_	2	-1.2513	562.837
P31786	72	Dbi	K	1	5.04e-06	125.54	_ESAMK(cr)TYVEK_	3	-0.95512	418.541
P31786	67	Dbi	K	1	0.000313127	107.06	_GTSK(cr)ESAMK_	2	-0.7588	503.747
P31786	51	Dbi	K	1	1.28e-20	134.83	_QATVGDVNTDRPGLLDLK(cr)GK_	4	1.3651	542.044
P31938	64	Map2k1	K	1	2.75e-17	170.18	_VGELK(cr)DDDFEK_	2	-4.5258	681.825
P32020	491	Scp2	K	1	5.65e-06	124.39	_GSVLPNSDK(cr)K_	2	0.25627	556.801
P32020	453	Scp2	K	1	9.12e-17	158.42	_LEEEGEQFVK(cr)K_	2	0.24787	702.356
P32020	464	Scp2	K	1	0.0105981	74.464	_VK(cr)DGPGGK_	2	0.7125	413.227
P32037	473	Slc2a3	K	1	0.0176957	61.612	_AFEGQAHSGK(cr)GPAGVELNSMQPVK_	4	-1.0787	627.564
P32037	216	Slc2a3	K	1	0.00612573	99.919	_FLLINK(cr)K_	2	0.40914	472.302
P32037	217	Slc2a3	K	1	5.78e-26	179.5	_K(cr)EEDQATEILQR_	3	0.80982	509.926
P32067	78	Ssb	K	1	4.25e-05	114.72	_AK(cr)LMEVSADK_	2	0.14921	580.305
P32067	86	Ssb	K	1	0.000107877	99.5	_LMEVSADK(cr)TK_	2	1.8129	595.31
P32067	208	Ssb	K	1	0.00758569	87.476	_AK(cr)QEHEGR_	2	0.079729	511.754
P32067	284	Ssb	K	1	0.0135591	78.77	_EALEK(cr)AR_	2	-1.079	442.745
P32067	191	Ssb	K	1	0.0138208	85.212	_EDYFAK(cr)K_	2	1.0658	484.74
P32067	275	Ssb	K	1	0.00198287	82.417	_EGIILFK(cr)EK_	2	0.46304	572.834
P32067	340	Ssb	K	1	0.0209682	62.705	_FK(cr)GSHVFTAAR_	3	-1.1051	430.231
P32067	316	Ssb	K	1	3.45e-36	190.57	_K(cr)ITDDQQESLNK_	2	-0.49638	743.873
P32067	200	Ssb	K	1	0.0139701	73.233	_QSK(cr)VEAK_	2	-1.1201	429.24
P32233	366	Drg1	K	1	2.73e-19	113.76	_DHTLEDEDVIQIVK(cr)K_	3	-0.27015	617.323
P32233	61	Drg1	K	1	2.33e-65	191.61	_GGGGGGPGEGFDVAK(cr)TGDAR_	2	0.66896	915.424
P32883	128	Kras	K	1	0.00011171	90.759	_TVDTK(cr)QAQELAR_	2	0.46756	714.378
P32921	37	Wars	K	1	0.0025661	72.209	_AGNAPK(cr)DEIDSAVK_	3	0.34559	494.919
P32921	462	Wars	K	1	5.12e-15	130.2	_AVTEETVK(cr)EFMTPR_	3	1.3187	569.287
P32921	118	Wars	K	1	0.00933006	76.228	_IDK(cr)ELINR_	2	-0.41054	534.806
P32921	100	Wars	K	1	0.00171072	75.102	_TSSAK(cr)GIDYDK_	2	-0.2383	626.806
P33174	594	Kif4	K	1	0.0265025	47.815	_DANQAK(cr)LSER_	2	-0.45632	600.304
P33174	671	Kif4	K	1	0.0118631	67.207	_DK(cr)EVIQLK_	2	-0.39559	520.803
P33174	677	Kif4	K	1	0.00155406	101.97	_EVIQLK(cr)ER_	2	-0.35447	541.814
P33174	918	Kif4	K	1	1.19e-16	162.22	_IETELK(cr)EELVK_	2	-0.50969	699.89
[truncated: 4,255 more rows]

## Sheet: Table S1A_ replicate3
Table S1A-4 Identified crotonylated peptides in experiment 3
[truncated: 7,599 more rows]

[truncated: 3 more sheets: Table S1B, Table S1C, Table S1D]
