# Supplementary material for: Global Profiling of the Lysine Crotonylome in Different Pluripotent States
Source: Genomics Proteomics Bioinformatics. 2021 Mar 19;19(1):80–93. doi: 10.1016/j.gpb.2021.01.004 (PMC8498919; doi:10.1016/j.gpb.2021.01.004)
Supplement: Supplementary Table S2 [file mmc8.xlsx]

## Sheet: Table S2A_GO
Table S2 Analysis of high-confidence crotonylated proteins
Table S2A-1 GO analysis of high-confidence crotonylated proteins
GO ID	Ontology type	Description	Gene ratio	Background ratio	P value	P adjusted value	Q value	Gene name	Count
GO:0022613	BP	ribonucleoprotein complex biogenesis	100/981	420/23239	5.89631e-47	2.82198e-43	2.00661e-43	Dhx9/Ncl/Rpl7a/Rpl7/Rpl6/Rpl26/Rps6/Lyar/Nop58/Utp14b/Pdcd11/Eif4b/Rpl24/Rpl14/Hsp90aa1/Hsp90ab1/Rplp0/Eif3a/Rpl3/Fbl/Rpl12/Rpl5/Pa2g4/Abce1/Rpl27/Rps7/Rps14/Rps23/Rpl23a/Rps15/Rps10/Frg1/Srsf6/Tsr1/Npm1/Ddx3x/Cnot1/Rpl10/Krr1/Eif2a/Nat10/Nop14/Ddx27/Prpf3/Sirt1/Gtpbp4/Rps21/Nip7/Rpl11/Rrs1/Rps19/Ddx56/Nop56/Nvl/Pak1ip1/Pes1/Dync1h1/Ddx21/Ruvbl2/Rrp1/Pwp2/Nop10/Wdr12/Rpsa/Celf1/Eif5/Snrpd2/Rps24/…	100
GO:0006457	BP	protein folding	53/981	145/23239	1.34958e-35	3.22954e-32	2.29641e-32	Hspb1/Dnajb6/Hsp90aa1/Pdia4/Hsp90b1/Hsp90ab1/Calr/Ppib/Pdia3/Hspa9/Cct8/Hspa8/Hspd1/Cct7/Cct2/Cct4/Cct3/Cdc37/Hsph1/Hspe1/Unc45a/Trap1/Ranbp2/Ube4b/Clpx/Dnaja2/Hspa2/Ppig/Pfdn2/Fkbp4/Canx/Tbca/Fkbp5/St13/Grpel1/Ppid/Dnajc7/Dnajb1/Ptges3/Dnaja3/Dnaja1/Sh3glb1/Dnajb4/Aip/Nudc/P4hb/Ppia/Hspa5/Vbp1/Cct5/Cct6a/Hspa14/Pfdn5	53
GO:0042254	BP	ribosome biogenesis	68/981	278/23239	6.74054e-33	1.07534e-29	7.64638e-30	Ncl/Rpl7a/Rpl7/Rpl6/Rpl26/Rps6/Lyar/Nop58/Utp14b/Pdcd11/Rpl24/Rpl14/Rplp0/Rpl3/Fbl/Rpl12/Rpl5/Pa2g4/Abce1/Rpl27/Rps7/Rps14/Rpl23a/Rps15/Rps10/Frg1/Tsr1/Npm1/Ddx3x/Rpl10/Krr1/Eif2a/Nat10/Nop14/Ddx27/Sirt1/Gtpbp4/Rps21/Nip7/Rpl11/Rrs1/Rps19/Ddx56/Nop56/Nvl/Pak1ip1/Pes1/Ddx21/Rrp1/Pwp2/Nop10/Wdr12/Rpsa/Rps24/Surf6/Xpo1/Rsl1d1/Nup88/Mrpl11/Pin4/Gar1/Las1l/Srfbp1/Ran/Rpl35/Mphosph10/Mrto4/Ebna1bp2	68
GO:0034660	BP	ncRNA metabolic process	79/981	455/23239	3.33825e-27	3.99422e-24	2.84015e-24	Ncl/Rpl7a/Rpl7/Rpl26/Rps6/Lyar/Khsrp/Utp14b/Pdcd11/Lin28a/Rpl14/Fbl/Rpl5/Pa2g4/Rpl27/Rps7/Rps14/Rps15/Frg1/Top1/Nsun2/Tsr1/Npm1/Krr1/Aars/Farsa/Eprs/Nat10/Nop14/Ddx27/Dars/Sirt1/Gtpbp4/Kars/Rps21/Rpl11/Rrs1/Gars/Rps19/Rars/Tars/Ddx56/Nvl/Pes1/Ddx21/Farsb/Vars/Rrp1/Trim71/Pwp2/Nop10/Wdr12/Tcof1/Rpsa/Ssb/Rps24/Thumpd3/Rsl1d1/H2afy2/Trmt6/Yars/Thumpd1/Srrt/Pin4/Gar1/Elp3/Las1l/Polr1a/Sars/Srfbp1/Ncb…	79
GO:0071826	BP	ribonucleoprotein complex subunit organization	55/981	234/23239	6.96343e-26	6.6654e-23	4.73953e-23	Dhx9/Rpl6/Eif4b/Rpl24/Hsp90aa1/Hsp90ab1/Rplp0/Eif3a/Rpl3/Rpl12/Rpl5/Rps14/Rps23/Rpl23a/Rps15/Rps10/Srsf6/Ddx3x/Cnot1/Rpl10/Eif2a/Prpf3/Nip7/Rpl11/Rrs1/Rps19/Dync1h1/Ruvbl2/Rpsa/Celf1/Eif5/Snrpd2/Surf6/Luc7l3/Rbm22/Rbmxl1/Psip1/Mrpl11/Ptges3/Ddx39b/Cirbp/Atm/Ddx6/Ruvbl1/Vcp/Ncbp1/Kif5b/Srsf1/Pqbp1/Ptbp2/Mrto4/Strap/Snrpb/Rbm5/Eif2s3x	55
GO:0022618	BP	ribonucleoprotein complex assembly	53/981	221/23239	1.96096e-25	1.56419e-22	1.11224e-22	Dhx9/Rpl6/Eif4b/Rpl24/Hsp90aa1/Hsp90ab1/Rplp0/Eif3a/Rpl3/Rpl12/Rpl5/Rps14/Rps23/Rpl23a/Rps15/Rps10/Srsf6/Ddx3x/Cnot1/Rpl10/Eif2a/Prpf3/Nip7/Rpl11/Rrs1/Rps19/Dync1h1/Ruvbl2/Rpsa/Celf1/Eif5/Snrpd2/Surf6/Luc7l3/Rbm22/Rbmxl1/Psip1/Mrpl11/Ptges3/Ddx39b/Cirbp/Atm/Ddx6/Ruvbl1/Ncbp1/Srsf1/Pqbp1/Ptbp2/Mrto4/Strap/Snrpb/Rbm5/Eif2s3x	53
GO:0016072	BP	rRNA metabolic process	52/981	218/23239	7.37664e-25	5.04351e-22	3.58627e-22	Ncl/Rpl7a/Rpl7/Rpl26/Rps6/Lyar/Utp14b/Pdcd11/Rpl14/Fbl/Rpl5/Pa2g4/Rpl27/Rps7/Rps14/Rps15/Frg1/Top1/Tsr1/Npm1/Krr1/Nat10/Nop14/Ddx27/Sirt1/Gtpbp4/Rps21/Rpl11/Rrs1/Rps19/Ddx56/Nvl/Pes1/Ddx21/Rrp1/Pwp2/Nop10/Wdr12/Tcof1/Rpsa/Rps24/Rsl1d1/H2afy2/Pin4/Gar1/Las1l/Polr1a/Srfbp1/Rpl35/Mphosph10/Mrto4/Ebna1bp2	52
GO:0006364	BP	rRNA processing	48/981	188/23239	1.9679e-24	1.1773e-21	8.37134e-22	Ncl/Rpl7a/Rpl7/Rpl26/Rps6/Lyar/Utp14b/Pdcd11/Rpl14/Fbl/Rpl5/Pa2g4/Rpl27/Rps7/Rps14/Rps15/Frg1/Tsr1/Npm1/Krr1/Nat10/Nop14/Ddx27/Sirt1/Gtpbp4/Rps21/Rpl11/Rrs1/Rps19/Ddx56/Nvl/Pes1/Ddx21/Rrp1/Pwp2/Nop10/Wdr12/Rpsa/Rps24/Rsl1d1/Pin4/Gar1/Las1l/Srfbp1/Rpl35/Mphosph10/Mrto4/Ebna1bp2	48
GO:0006397	BP	mRNA processing	69/981	439/23239	2.41456e-21	1.28401e-18	9.13014e-19	Dhx9/Khsrp/Pdcd11/Rbm25/Prdx6/Cdk11b/Snrpa1/Hspa8/Frg1/Srsf6/Ddx46/Rnf20/Rbm27/Wbp4/Npm1/Rbm26/Hnrnpu/Tardbp/Prpf3/Cpsf1/Prpf40a/Hnrnpc/Safb/Pnn/U2af2/Celf1/Pabpc1/Hnrnpa1/Hnrnpk/Snrpd2/Ppp4r2/Rnf40/Thrap3/Luc7l3/Snrpa/Raly/Hnrnpa3/Rbm22/Pabpn1/Clasrp/Sltm/Sf3a1/Sfpq/Rbmxl1/Ddx41/Psip1/Rbm10/Rnps1/Acin1/Ik/Ddx39b/Cirbp/Ybx1/Ncbp1/Srsf1/Syncrip/Htatsf1/Thoc5/Pqbp1/Ddx1/Ptbp2/Nono/Zmat2/Ncbp2/Snw1/…	69
GO:0034470	BP	ncRNA processing	59/981	337/23239	9.26112e-21	4.43237e-18	3.1517e-18	Ncl/Rpl7a/Rpl7/Rpl26/Rps6/Lyar/Utp14b/Pdcd11/Lin28a/Rpl14/Fbl/Rpl5/Pa2g4/Rpl27/Rps7/Rps14/Rps15/Frg1/Nsun2/Tsr1/Npm1/Krr1/Aars/Nat10/Nop14/Ddx27/Sirt1/Gtpbp4/Rps21/Rpl11/Rrs1/Rps19/Ddx56/Nvl/Pes1/Ddx21/Rrp1/Pwp2/Nop10/Wdr12/Rpsa/Ssb/Rps24/Thumpd3/Rsl1d1/Trmt6/Thumpd1/Srrt/Pin4/Gar1/Elp3/Las1l/Srfbp1/Ncbp1/Rpl35/Mphosph10/Ddx1/Mrto4/Ebna1bp2	59
GO:0006403	BP	RNA localization	41/981	171/23239	5.86496e-20	2.5054e-17	1.7815e-17	Dhx9/Igf2bp1/Khsrp/Nop58/Igf2bp3/Tpr/Fbl/Pa2g4/Abce1/Rps15/Cct2/Cct4/Rbm27/Ddx19a/Npm1/Rbm26/Nup214/Ahctf1/Hnrnpu/Nxf1/Rrs1/Sarnp/Ranbp2/Rpsa/Ssb/Hnrnpa1/Terf1/Xpo1/Hnrnpa3/Pabpn1/Nup88/Sfpq/Ddx39b/Atm/Flot1/Nup43/Ran/Ncbp1/Srsf1/Thoc5/Ncbp2	41
GO:0008380	BP	RNA splicing	60/981	361/23239	6.28182e-20	2.5054e-17	1.7815e-17	Dhx9/Rps13/Khsrp/Rbm25/Prdx6/Snrpa1/Hspa8/Frg1/Srsf6/Ddx46/Wbp4/Npm1/Hnrnpu/Tardbp/Prpf3/Prpf40a/Hnrnpc/Pnn/U2af2/Celf1/Pabpc1/Hnrnpa1/Hnrnpk/Snrpd2/Ppp4r2/Thrap3/Luc7l3/Snrpa/Raly/Hnrnpa3/Rbm22/Clasrp/Sf3a1/Sfpq/Rbmxl1/Ddx41/Psip1/Rbm10/Rnps1/Acin1/Ik/Ddx39b/Cirbp/Ybx1/Ncbp1/Srsf1/Syncrip/Htatsf1/Thoc5/Pqbp1/Ddx1/Ptbp2/Nono/Zmat2/Ncbp2/Snw1/Dazap1/Strap/Snrpb/Rbm5	60
GO:0010639	BP	negative regulation of organelle organization	61/981	391/23239	7.80273e-19	2.8726e-16	2.04261e-16	Hist1h1a/Tpm1/Specc1l/Ckap2/Swap70/Phldb2/Shroom2/Hist1h1c/Hist1h1e/Tpr/Trip12/Gsn/Dnmt1/Xrcc5/Slc25a5/Mcm2/Top2a/Sin3a/Atrx/Npm1/Nat10/Hnrnpu/Sirt1/Ndc80/Kifc1/Hnrnpc/Rdx/Map4/Fkbp4/Stmn1/Opa1/Terf1/Kdm1a/Dnm1l/Cdk5rap2/Chmp2a/Lima1/Taf7/Ik/Atm/Psmg2/Lmna/Arpc2/Spta1/Map1b/Cfl1/Stmn2/Mtpn/Pfn1/Sptbn1/Cenpe/Ubr5/Rbm14/Dync1li1/Hip1r/Dbn1/Arfgef1/Birc5/Tmsb4x/Pfn2/Coro1b	61
GO:0051236	BP	establishment of RNA localization	37/981	151/23239	1.75703e-18	6.00652e-16	4.27103e-16	Dhx9/Igf2bp1/Khsrp/Igf2bp3/Tpr/Pa2g4/Abce1/Rps15/Rbm27/Ddx19a/Npm1/Rbm26/Nup214/Ahctf1/Hnrnpu/Nxf1/Rrs1/Sarnp/Ranbp2/Rpsa/Ssb/Hnrnpa1/Terf1/Xpo1/Hnrnpa3/Pabpn1/Nup88/Sfpq/Ddx39b/Atm/Flot1/Nup43/Ran/Ncbp1/Srsf1/Thoc5/Ncbp2	37
GO:0042273	BP	ribosomal large subunit biogenesis	28/981	83/23239	2.47257e-18	7.88915e-16	5.6097e-16	Rpl7a/Rpl7/Rpl6/Rpl26/Rpl24/Rpl14/Rplp0/Rpl3/Rpl12/Rpl5/Rpl23a/Npm1/Rpl10/Gtpbp4/Nip7/Rpl11/Rrs1/Nvl/Pak1ip1/Pes1/Wdr12/Surf6/Rsl1d1/Mrpl11/Las1l/Rpl35/Mrto4/Ebna1bp2	28
GO:1903311	BP	regulation of mRNA metabolic process	46/981	241/23239	5.56622e-18	1.66499e-15	1.18392e-15	Dhx9/Igf2bp1/Khsrp/Rbm25/Prdx6/Cdk11b/Apex1/Hspa8/Srsf6/Rnf20/Npm1/Gigyf2/Cnot1/Hnrnpu/Ythdf2/Tardbp/Hnrnpc/Trim71/Safb/U2af2/Celf1/Pabpc1/Hnrnpk/Rnf40/Thrap3/Hnrnpd/Fxr1/Larp1/Myef2/Sltm/Rbmxl1/Rbm10/Rnps1/Hnrnpa0/Upf1/Acin1/Cirbp/Ybx1/Vim/Ncbp1/Srsf1/Syncrip/Ncbp2/Snw1/Dazap1/Rbm5	46
GO:0031647	BP	regulation of protein stability	47/981	256/23239	1.22518e-17	3.44924e-15	2.45263e-15	Cd81/Flna/Hip1/Bag2/Hsp90aa1/Gsn/Calr/Gapdh/Cct8/Rpl5/Rps7/Rpl23/Hspa8/Hspd1/Cct7/Cct2/Cct4/Cct3/Cdc37/Npm1/Sirt1/Gtpbp4/Rtn4/Sugt1/Rpl11/Usp19/Phb2/Atp1b1/Rad23a/Isoc2a/Hcfc1/Park7/Pycard/Ptges3/Dnaja3/Pin1/Lmna/Cul3/Ank2/Flot1/Pfn1/Cct5/Cct6a/Ubr5/Pdcd10/Hip1r/Pfn2	47
GO:0050821	BP	protein stabilization	37/981	161/23239	1.74189e-17	4.63149e-15	3.29329e-15	Flna/Hip1/Bag2/Hsp90aa1/Calr/Gapdh/Cct8/Rpl5/Rps7/Rpl23/Hspd1/Cct7/Cct2/Cct4/Cct3/Cdc37/Npm1/Gtpbp4/Rtn4/Sugt1/Rpl11/Usp19/Phb2/Atp1b1/Hcfc1/Park7/Ptges3/Dnaja3/Pin1/Ank2/Flot1/Pfn1/Cct5/Cct6a/Pdcd10/Hip1r/Pfn2	37
GO:0044403	BP	symbiont process	55/981	347/23239	2.05299e-17	5.17139e-15	3.67719e-15	Dhx9/Rock2/Pdcd6ip/Gbp2/Hdac1/Hsp90ab1/Gsn/Gapdh/Eif3a/Ppib/Hspa8/Hspd1/Top2a/Ddx3x/Trim28/Etf1/Tardbp/Sugt1/Scd1/Pabpc1/Ssb/Rad23a/Ube2i/Bax/Hcfc1/Larp1/Eea1/Ppid/Smc3/Chmp2a/Ddx39b/Ilf3/Icam1/Itgav/Chmp2b/Anxa2/Lgals1/Ripk3/Banf1/Psmc3/P4hb/Ppia/Cfl1/Eps15/Ddx6/Pfn1/Vcp/Rraga/Thoc5/Eif3b/Eif3l/Snw1/Eif3g/Chd1/Pcbp2	55
GO:0016032	BP	viral process	48/981	272/23239	2.90279e-17	6.94637e-15	4.93932e-15	Dhx9/Rock2/Pdcd6ip/Hdac1/Hsp90ab1/Gsn/Eif3a/Ppib/Hspa8/Top2a/Ddx3x/Trim28/Etf1/Tardbp/Pabpc1/Ssb/Rad23a/Ube2i/Bax/Hcfc1/Larp1/Eea1/Ppid/Smc3/Chmp2a/Ilf3/Icam1/Itgav/Chmp2b/Anxa2/Lgals1/Ripk3/Banf1/Psmc3/P4hb/Ppia/Cfl1/Eps15/Ddx6/Pfn1/Vcp/Rraga/Eif3b/Eif3l/Snw1/Eif3g/Chd1/Pcbp2	48
GO:0050657	BP	nucleic acid transport	35/981	148/23239	4.95054e-17	1.07697e-14	7.65794e-15	Dhx9/Igf2bp1/Khsrp/Igf2bp3/Tpr/Pa2g4/Abce1/Rps15/Rbm27/Ddx19a/Npm1/Rbm26/Nup214/Ahctf1/Hnrnpu/Nxf1/Rrs1/Sarnp/Ranbp2/Rpsa/Ssb/Hnrnpa1/Xpo1/Hnrnpa3/Pabpn1/Nup88/Sfpq/Ddx39b/Flot1/Nup43/Ran/Ncbp1/Srsf1/Thoc5/Ncbp2	35
GO:0050658	BP	RNA transport	35/981	148/23239	4.95054e-17	1.07697e-14	7.65794e-15	Dhx9/Igf2bp1/Khsrp/Igf2bp3/Tpr/Pa2g4/Abce1/Rps15/Rbm27/Ddx19a/Npm1/Rbm26/Nup214/Ahctf1/Hnrnpu/Nxf1/Rrs1/Sarnp/Ranbp2/Rpsa/Ssb/Hnrnpa1/Xpo1/Hnrnpa3/Pabpn1/Nup88/Sfpq/Ddx39b/Flot1/Nup43/Ran/Ncbp1/Srsf1/Thoc5/Ncbp2	35
GO:0061077	BP	chaperone-mediated protein folding	22/981	53/23239	6.08097e-17	1.26537e-14	8.9976e-15	Hspb1/Dnajb6/Pdia4/Calr/Hspa9/Hspa8/Cct2/Hsph1/Hspe1/Unc45a/Hspa2/Fkbp4/Canx/Fkbp5/St13/Ppid/Dnajc7/Dnajb1/Ptges3/Dnajb4/Hspa5/Hspa14	22
GO:0007059	BP	chromosome segregation	51/981	311/23239	7.17621e-17	1.43106e-14	1.01757e-14	Cit/Tpr/Slc25a5/Actr2/Kpnb1/Top2a/Top1/Atrx/Ddx3x/Rcc2/Smc2/Hnrnpu/Smc6/Actr3/Rrs1/Ndc80/Akap8/Dync1h1/Incenp/Phb2/Kif4/Ube2i/Terf1/Ppp1r7/Ncaph/Smc4/Ncapd2/Cdk5rap2/Rcc1/Sfpq/Zwint/Smc1a/Smc3/Chmp2a/Brd4/Ik/Atm/Chmp2b/Psmg2/Smarcad1/Nuf2/Cul3/Nup43/Ran/Rps3/Naa50/Cenpe/Ppp2r1a/Spag5/Dync1li1/Birc5	51
GO:0007346	BP	regulation of mitotic cell cycle	66/981	499/23239	1.66044e-16	3.17874e-14	2.26029e-14	Cit/Rpl26/Rps6/Slc9a3r1/Psme1/Psme2/Rpl24/Cul7/Pdpn/Tpr/Dctn1/Cdk11b/Apex1/Msh6/Ywhah/Top2a/Sin3a/Atrx/Ddx3x/Eif4g1/Gigyf2/Kif20b/Rcc2/Hnrnpu/Sirt1/Mta3/Ndc80/Anp32b/Dync1h1/Incenp/Hspa2/Phb2/Lgmn/Lmnb1/Rdx/Ranbp1/Terf1/Larp7/Asns/Ezh2/Rnaseh2b/Dlg1/Nabp1/Cdk5rap2/Zwilch/Rcc1/Zwint/Smc1a/Smc3/Chmp2a/Brd4/Iqgap1/Ik/Atm/Chmp2b/Psmg2/Anxa1/Fhl1/Cul3/Msh2/Cltc/Kif11/Cenpe/Dync1li1/Nae1/Birc5	66
GO:0000375	BP	RNA splicing, via transesterification reactions	44/981	246/23239	3.7014e-16	6.32675e-14	4.49873e-14	Dhx9/Rbm25/Prdx6/Snrpa1/Hspa8/Srsf6/Wbp4/Npm1/Hnrnpu/Prpf3/Prpf40a/Hnrnpc/U2af2/Celf1/Hnrnpa1/Hnrnpk/Snrpd2/Thrap3/Luc7l3/Snrpa/Rbm22/Sf3a1/Sfpq/Rbmxl1/Ddx41/Psip1/Rbm10/Rnps1/Acin1/Ik/Ddx39b/Cirbp/Ncbp1/Srsf1/Htatsf1/Pqbp1/Ptbp2/Zmat2/Ncbp2/Snw1/Dazap1/Strap/Snrpb/Rbm5	44
GO:0000377	BP	RNA splicing, via transesterification reactions with bulged adenosine as nucleophile	44/981	246/23239	3.7014e-16	6.32675e-14	4.49873e-14	Dhx9/Rbm25/Prdx6/Snrpa1/Hspa8/Srsf6/Wbp4/Npm1/Hnrnpu/Prpf3/Prpf40a/Hnrnpc/U2af2/Celf1/Hnrnpa1/Hnrnpk/Snrpd2/Thrap3/Luc7l3/Snrpa/Rbm22/Sf3a1/Sfpq/Rbmxl1/Ddx41/Psip1/Rbm10/Rnps1/Acin1/Ik/Ddx39b/Cirbp/Ncbp1/Srsf1/Htatsf1/Pqbp1/Ptbp2/Zmat2/Ncbp2/Snw1/Dazap1/Strap/Snrpb/Rbm5	44
GO:0000398	BP	mRNA splicing, via spliceosome	44/981	246/23239	3.7014e-16	6.32675e-14	4.49873e-14	Dhx9/Rbm25/Prdx6/Snrpa1/Hspa8/Srsf6/Wbp4/Npm1/Hnrnpu/Prpf3/Prpf40a/Hnrnpc/U2af2/Celf1/Hnrnpa1/Hnrnpk/Snrpd2/Thrap3/Luc7l3/Snrpa/Rbm22/Sf3a1/Sfpq/Rbmxl1/Ddx41/Psip1/Rbm10/Rnps1/Acin1/Ik/Ddx39b/Cirbp/Ncbp1/Srsf1/Htatsf1/Pqbp1/Ptbp2/Zmat2/Ncbp2/Snw1/Dazap1/Strap/Snrpb/Rbm5	44
GO:0034248	BP	regulation of cellular amide metabolic process	54/981	361/23239	5.28325e-16	8.71919e-14	6.19991e-14	Dhx9/Igf2bp1/Ncl/Rpl26/Rock2/Khsrp/Rps9/Lin28a/Igf2bp3/Tpr/Impact/Calr/Gapdh/Rpl5/Shmt1/Pa2g4/Eef2/Rpl22/Eif5b/Npm1/Ddx3x/Eif4g1/Abcf1/Gigyf2/Cnot1/Rpl10/Picalm/Aars/Eif2a/Eprs/Ythdf2/Trap1/Pgam1/Trim71/Tcof1/Dhfr/Eif5/Hnrnpd/Fxr1/Larp1/Jakmip1/Lsm14b/Upf1/Ddx39b/Ilf3/Cirbp/Nfe2l2/Vim/Srp9/Rps3/Ncbp1/Syncrip/Eif3b/Ncbp2	54
GO:0006417	BP	regulation of translation	50/981	317/23239	7.39606e-16	1.17992e-13	8.38999e-14	Dhx9/Igf2bp1/Ncl/Rpl26/Khsrp/Rps9/Lin28a/Igf2bp3/Tpr/Impact/Calr/Gapdh/Rpl5/Shmt1/Pa2g4/Eef2/Rpl22/Eif5b/Npm1/Ddx3x/Eif4g1/Abcf1/Gigyf2/Cnot1/Rpl10/Aars/Eif2a/Eprs/Ythdf2/Trap1/Trim71/Tcof1/Dhfr/Eif5/Hnrnpd/Fxr1/Larp1/Jakmip1/Lsm14b/Upf1/Ddx39b/Ilf3/Cirbp/Vim/Srp9/Rps3/Ncbp1/Syncrip/Eif3b/Ncbp2	50
GO:0010608	BP	posttranscriptional regulation of gene expression	63/981	487/23239	2.40102e-15	3.70686e-13	2.63582e-13	Dhx9/Igf2bp1/Ncl/Rpl26/Khsrp/Rps9/Lin28a/Igf2bp3/Tpr/Impact/Calr/Gapdh/Apex1/Rpl5/Shmt1/Pa2g4/Eef2/Rpl22/Eif5b/Cdc37/Npm1/Ddx3x/Eif4g1/Abcf1/Gigyf2/Cnot1/Rpl10/Aars/Eif2a/Eprs/Hnrnpu/Ythdf2/Tardbp/Trap1/Hnrnpc/Trim71/Tcof1/Dhfr/Map2k1/Eif5/Thrap3/Hnrnpd/Fxr1/Larp1/Jakmip1/Myef2/Lsm14b/Matr3/Rbm10/Srrt/Hnrnpa0/Upf1/Ddx39b/Ilf3/Cirbp/Ybx1/Vim/Srp9/Rps3/Ncbp1/Syncrip/Eif3b/Ncbp2	63
GO:0044419	BP	interspecies interaction between organisms	57/981	411/23239	2.49785e-15	3.73585e-13	2.65644e-13	Dhx9/Rock2/Pdcd6ip/Gbp2/Hdac1/Hsp90ab1/Gsn/Gapdh/Eif3a/Ppib/Hspa8/Hspd1/Top2a/Ddx3x/Trim28/Etf1/Hist1h2bk/Tardbp/Sugt1/Rps19/Scd1/Pabpc1/Ssb/Rad23a/Ube2i/Bax/Hcfc1/Larp1/Eea1/Ppid/Smc3/Chmp2a/Ddx39b/Ilf3/Icam1/Itgav/Chmp2b/Anxa2/Lgals1/Ripk3/Banf1/Psmc3/P4hb/Ppia/Cfl1/Eps15/Ddx6/Pfn1/Vcp/Rraga/Thoc5/Eif3b/Eif3l/Snw1/Eif3g/Chd1/Pcbp2	57
GO:0140014	BP	mitotic nuclear division	45/981	272/23239	3.48307e-15	5.0515e-13	3.59195e-13	Cit/Rpl24/Flna/Cul7/Tpr/Cdk11b/Ywhah/Kpnb1/Atrx/Kif20b/Smc2/Hnrnpu/Rrs1/Ndc80/Akap8/Kifc1/Incenp/Phb2/Kif4/Ranbp1/Terf1/Ncaph/Smc4/Ncapd2/Cdk5rap2/Rcc1/Zwint/Smc1a/Smc3/Chmp2a/Ik/Atm/Chmp2b/Psmg2/Nuf2/Cul3/Ran/Cltc/Kif11/Naa50/Cenpe/Ppp2r1a/Spag5/Dync1li1/Birc5	45
GO:0006913	BP	nucleocytoplasmic transport	48/981	307/23239	4.00797e-15	5.48061e-13	3.89707e-13	Dhx9/Sfn/Flna/Ppp1r12a/Tpr/Hsp90aa1/Hsp90ab1/Calr/Hspa9/Pa2g4/Abce1/Rps15/Hspa8/Kpnb1/Rbm27/Npm1/Trim28/Rbm26/Nup214/Sirt1/Nxf1/Rrs1/Sarnp/Ranbp2/Emd/Phb2/Anp32a/Rpsa/Ssb/Xpo1/Rbm22/Pabpn1/Nup88/Tnpo2/Park7/Ddx39b/Kpna3/Lmna/Ipo5/Cfl1/Rangap1/Kpna2/Ywhae/Ran/Ncbp1/Ipo8/Ubr5/Thoc5	48
GO:0051169	BP	nuclear transport	48/981	307/23239	4.00797e-15	5.48061e-13	3.89707e-13	Dhx9/Sfn/Flna/Ppp1r12a/Tpr/Hsp90aa1/Hsp90ab1/Calr/Hspa9/Pa2g4/Abce1/Rps15/Hspa8/Kpnb1/Rbm27/Npm1/Trim28/Rbm26/Nup214/Sirt1/Nxf1/Rrs1/Sarnp/Ranbp2/Emd/Phb2/Anp32a/Rpsa/Ssb/Xpo1/Rbm22/Pabpn1/Nup88/Tnpo2/Park7/Ddx39b/Kpna3/Lmna/Ipo5/Cfl1/Rangap1/Kpna2/Ywhae/Ran/Ncbp1/Ipo8/Ubr5/Thoc5	48
GO:0051186	BP	cofactor metabolic process	62/981	481/23239	4.77028e-15	6.34182e-13	4.50945e-13	Ahcy/Prdx6/Got1/Dnmt1/Gapdh/Hspa9/Shmt1/Ciapin1/Glrx3/Cs/Pgam1/Akr1a1/Far1/Hmox2/Idh1/Dhfr/Aldoa/Sod2/Mdh1/Ldhb/Mthfd2/Fasn/Cat/Scp2/Tkt/Idh2/G6pdx/Pck2/Acot7/Acly/Mthfd1/Taldo1/Park7/Glo1/Idh3a/Pgd/Acot9/Gclm/Nfe2l2/Nudt17/Hk2/Atic/Sucla2/Akr1b8/Got2/Ldha/Spta1/Pgk1/Pfkl/Tpi1/Prdx3/Prdx1/Pkm/Vcp/Mthfd1l/Prdx2/Hmgcs1/Hmgn5/Txnrd1/Suclg2/Prdx5/Nampt	62
GO:0015931	BP	nucleobase-containing compound transport	36/981	180/23239	5.05446e-15	6.53801e-13	4.64895e-13	Dhx9/Igf2bp1/Khsrp/Igf2bp3/Tpr/Slc25a4/Pa2g4/Abce1/Rps15/Rbm27/Ddx19a/Npm1/Rbm26/Nup214/Ahctf1/Hnrnpu/Nxf1/Rrs1/Sarnp/Ranbp2/Rpsa/Ssb/Hnrnpa1/Xpo1/Hnrnpa3/Pabpn1/Nup88/Sfpq/Ddx39b/Flot1/Nup43/Ran/Ncbp1/Srsf1/Thoc5/Ncbp2	36
GO:0000819	BP	sister chromatid segregation	36/981	181/23239	6.05911e-15	7.63129e-13	5.42635e-13	Cit/Tpr/Kpnb1/Top2a/Atrx/Smc2/Hnrnpu/Rrs1/Ndc80/Akap8/Incenp/Phb2/Kif4/Terf1/Ncaph/Smc4/Ncapd2/Cdk5rap2/Sfpq/Zwint/Smc1a/Smc3/Chmp2a/Ik/Atm/Chmp2b/Psmg2/Nuf2/Cul3/Ran/Naa50/Cenpe/Ppp2r1a/Spag5/Dync1li1/Birc5	36
GO:0002181	BP	cytoplasmic translation	25/981	87/23239	1.13797e-14	1.39649e-12	9.92995e-13	Dhx9/Rpl18/Rpl6/Rpl26/Rpl19/Eif4b/Rpl24/Lin28a/Rplp0/Eif3a/Eef2/Rps23/Rps29/Aars/Etf1/Gspt1/Ythdf2/Rps21/Rpl11/Eif5/Rpl18a/Jakmip1/Hspa14/Rwdd1/Eif2s3x	25
GO:0000070	BP	mitotic sister chromatid segregation	32/981	148/23239	1.66052e-14	1.98681e-12	1.41275e-12	Cit/Tpr/Kpnb1/Atrx/Smc2/Hnrnpu/Rrs1/Ndc80/Akap8/Incenp/Kif4/Terf1/Ncaph/Smc4/Ncapd2/Cdk5rap2/Zwint/Smc1a/Chmp2a/Ik/Atm/Chmp2b/Psmg2/Nuf2/Cul3/Ran/Naa50/Cenpe/Ppp2r1a/Spag5/Dync1li1/Birc5	32
GO:0033044	BP	regulation of chromosome organization	50/981	346/23239	2.61442e-14	3.05186e-12	2.17007e-12	Hist1h1a/Cit/Hist1h1c/Hist1h1e/Tpr/Trip12/Dnmt1/Xrcc5/Cct8/Wdhd1/Cct7/Cct2/Cct4/Cct3/Mcm2/Top2a/Rnf20/Sin3a/Atrx/Trim28/Rif1/Nat10/Hnrnpu/Sirt1/Ndc80/Akap8/Ruvbl2/Hnrnpc/Rtf1/Terf1/Rnf40/Hnrnpd/Kdm1a/Cdk5rap2/Sfpq/Upf1/Taf7/Ik/Atm/Psmg2/Lmna/Cul3/Cct5/Cct6a/Cenpe/Ubr5/Dync1li1/Snw1/Ing2/Birc5	50
GO:0007015	BP	actin filament organization	54/981	396/23239	2.80289e-14	3.19396e-12	2.27112e-12	Tpm3/Ctnna1/Cit/Tpm1/Rock2/Specc1l/Myh10/Swap70/Flna/Phldb2/Hip1/Dstn/Shroom2/Bcar1/Wdr1/Hsp90b1/Gsn/Cap1/Actn4/Actr2/Vasp/Enah/Actr3/Arpc5/Cdc42ep4/Diaph1/Ezr/Rdx/Stmn1/Grb2/Dlg1/Mical1/Pycard/Lima1/Icam1/S100a10/Actn1/Arpc2/Cul3/Spta1/Cfl1/Marcks/Mtpn/Pfn1/Sptbn1/Tpm4/Pls3/Arpc5l/Hip1r/Dbn1/Arfgef1/Tmsb4x/Pfn2/Coro1b	54
GO:1903312	BP	negative regulation of mRNA metabolic process	23/981	76/23239	3.81396e-14	4.24503e-12	3.01849e-12	Dhx9/Igf2bp1/Srsf6/Rnf20/Npm1/Hnrnpu/Tardbp/Hnrnpc/U2af2/Pabpc1/Hnrnpk/Rnf40/Thrap3/Hnrnpd/Larp1/Rbmxl1/Rbm10/Rnps1/Hnrnpa0/Acin1/Cirbp/Ybx1/Syncrip	23
GO:0034655	BP	nucleobase-containing compound catabolic process	54/981	401/23239	4.73888e-14	5.15461e-12	3.66527e-12	Dhx9/Igf2bp1/Ahcy/Khsrp/Lin28a/Gapdh/Apex1/Npm1/Gigyf2/Cnot1/Etf1/Gspt1/Hnrnpu/Dcp1a/Ythdf2/Tardbp/Pgam1/Hnrnpc/Trim71/Aldoa/Pabpc1/Ssb/Bax/Thrap3/Hnrnpd/Fxr1/Larp1/Rnaseh2b/Nudt9/Myef2/Acot7/Csde1/Rbm10/Rnps1/Rnaseh2a/Hnrnpa0/Upf1/Upp1/Cirbp/Ybx1/Atm/Nudt17/Hk2/Vim/Ldha/Pgk1/Pfkl/Tpi1/Pkm/Vcp/Ncbp1/Syncrip/Ncbp2/Mrto4	54
GO:0070507	BP	regulation of microtubule cytoskeleton organization	36/981	194/23239	5.68331e-14	5.91598e-12	4.20665e-12	Rock2/Specc1l/Ckap2/Phldb1/Phldb2/Dst/Pdcd6ip/Tpr/Dctn1/Hsph1/Npm1/Hnrnpu/Dync1h1/Kifc1/Fkbp4/Ranbp1/Stmn1/Terf1/Xpo1/Cdk5rap2/Smc1a/Smc3/Chmp2a/Cetn2/Mark2/Chmp2b/Map1b/Stmn2/Rps3/Cltc/Kif11/Spag5/Rbm14/Dync1li1/Clip1/Traf3ip1	36
GO:0051258	BP	protein polymerization	43/981	270/23239	5.68607e-14	5.91598e-12	4.20665e-12	Nefl/Tpm1/Dctn1/Hsp90aa1/Gsn/Actr2/Vasp/Vdac2/Actr3/Arpc5/Cdc42ep4/Diaph1/Rdx/Fkbp4/Stmn1/Opa1/Terf1/Grb2/Dlg1/Dnm1l/Cdk5rap2/Chmp2a/Pycard/Icam1/Arpc2/Cetn3/Spta1/Map1b/Cfl1/Stmn2/Ube2k/Mtpn/Rps3/Pfn1/Sptbn1/Clip1/Arpc5l/Hip1r/Dbn1/Arfgef1/Tmsb4x/Pfn2/Coro1b	43
GO:2001242	BP	regulation of intrinsic apoptotic signaling pathway	33/981	166/23239	8.30951e-14	8.46156e-12	6.01672e-12	Hspb1/Rpl26/Slc9a3r1/Hdac1/Rps7/Vdac2/Hsph1/Ddx3x/Sirt1/Trap1/Rpl11/Ybx3/Sod2/Map2k1/Opa1/Hnrnpk/Hdac2/Bax/Bcap31/Kdm1a/Dnm1l/Sfpq/Park7/Pycard/Hyou1/Nfe2l2/Tpt1/Dnaja1/Sh3glb1/Ripk3/P4hb/Rps3/Nono	33
GO:0044270	BP	cellular nitrogen compound catabolic process	56/981	438/23239	1.46156e-13	1.4573e-11	1.03624e-11	Dhx9/Igf2bp1/Ahcy/Khsrp/Lin28a/Gapdh/Apex1/Por/Npm1/Gigyf2/Cnot1/Etf1/Gspt1/Hnrnpu/Dcp1a/Ythdf2/Tardbp/Pgam1/Hnrnpc/Trim71/Hmox2/Aldoa/Pabpc1/Ssb/Bax/Thrap3/Hnrnpd/Fxr1/Larp1/Rnaseh2b/Nudt9/Myef2/Acot7/Csde1/Rbm10/Rnps1/Rnaseh2a/Hnrnpa0/Upf1/Upp1/Cirbp/Ybx1/Atm/Nudt17/Hk2/Vim/Ldha/Pgk1/Pfkl/Tpi1/Pkm/Vcp/Ncbp1/Syncrip/Ncbp2/Mrto4	56
GO:0008154	BP	actin polymerization or depolymerization	36/981	201/23239	1.74462e-13	1.69485e-11	1.20515e-11	Cit/Tpm1/Specc1l/Swap70/Dstn/Shroom2/Wdr1/Gsn/Cap1/Actr2/Vasp/Enah/Actr3/Arpc5/Cdc42ep4/Diaph1/Rdx/Grb2/Dlg1/Mical1/Pycard/Lima1/Icam1/Arpc2/Spta1/Cfl1/Mtpn/Pfn1/Sptbn1/Arpc5l/Hip1r/Dbn1/Arfgef1/Tmsb4x/Pfn2/Coro1b	36
GO:0043254	BP	regulation of protein complex assembly	56/981	440/23239	1.77063e-13	1.69485e-11	1.20515e-11	Tpm1/Dctn1/Impact/Hsp90aa1/Gsn/Msn/Actr2/Psmc5/Vasp/Vdac2/Ddx3x/Eif4g1/Cnot1/Actr3/Arpc5/Cdc42ep4/Sub1/Rdx/Fkbp4/Stmn1/Terf1/Bax/Grb2/Hcfc1/Cand1/Atf7ip/Dlg1/Dnm1l/Cdk5rap2/Pycard/Ralb/Icam1/Faf1/Atm/Arpc2/Sh3glb1/Psmc3/Spta1/Map1b/Cfl1/Stmn2/Mtpn/Rps3/Pfn1/Vcp/Sptbn1/Clip1/Arpc5l/Palld/Hip1r/Dbn1/Arfgef1/Tmsb4x/Traf3ip1/Pfn2/Coro1b	56
GO:0051052	BP	regulation of DNA metabolic process	55/981	428/23239	1.96326e-13	1.84238e-11	1.31006e-11	Anxa3/Dhx9/Hist1h1a/Otud4/Hist1h1c/Hist1h1e/Trip12/Hsp90aa1/Hsp90ab1/Dnmt1/Xrcc5/Cct8/Msh6/Actr2/Cct7/Cct2/Cct4/Cct3/Atrx/Npm1/Trim28/Rif1/Nat10/Hnrnpu/Sirt1/Gtpbp4/Cacybp/Nvl/Hnrnpc/Pcna/Terf1/Bax/Ppp4r2/Mphosph8/Hnrnpd/Kdm1a/Dek/Rfc4/Smc1a/Smc3/Upf1/Ptges3/Ddx39b/Faf1/Atm/Lmna/Smarcad1/Msh2/Dnajc2/Rps3/Pfn1/Cct5/Cct6a/Smchd1/Ubr5	55
GO:0072594	BP	establishment of protein localization to organelle	51/981	378/23239	2.25027e-13	2.07112e-11	1.4727e-11	Flna/Sec62/Tomm5/Tpr/Hsp90aa1/Hsp90ab1/Cct8/Hspa8/Hspd1/Kpnb1/Cct7/Cct2/Cct4/Cct3/Hsph1/Trim28/Nup214/Sirt1/Tomm34/Ssr3/Ranbp2/Ruvbl2/Phb2/Timm13/Ywhaz/Terf1/Bax/Rbm22/H2afy2/Nup88/Mgarp/Vps36/Tnpo2/Grpel1/Spcs2/Hk2/Kpna3/Lmna/Srp9/Dnaja1/Ipo5/Sh3glb1/Aip/Cfl1/Kpna2/Ran/Cct5/Cct6a/Ipo8/Ubr5/Lars	51
GO:0046700	BP	heterocycle catabolic process	56/981	444/23239	2.58839e-13	2.33736e-11	1.66202e-11	Dhx9/Igf2bp1/Ahcy/Khsrp/Lin28a/Gapdh/Apex1/Npm1/Gigyf2/Cnot1/Etf1/Gspt1/Hnrnpu/Dcp1a/Ythdf2/Tardbp/Pgam1/Hnrnpc/Trim71/Hmox2/Aldoa/Pabpc1/Ssb/Bax/Thrap3/Hnrnpd/Fxr1/Larp1/Rnaseh2b/Nudt9/Myef2/Acot7/Csde1/Rbm10/Rnps1/Rnaseh2a/Hnrnpa0/Upf1/Upp1/Cirbp/Ybx1/Nfe2l2/Atm/Nudt17/Hk2/Vim/Ldha/Pgk1/Pfkl/Tpi1/Pkm/Vcp/Ncbp1/Syncrip/Ncbp2/Mrto4	56
GO:1902903	BP	regulation of supramolecular fiber organization	48/981	343/23239	2.93829e-13	2.60419e-11	1.85175e-11	Cit/Tpm1/Rock2/Specc1l/Ckap2/Swap70/Flna/Phldb2/Dstn/Shroom2/Dctn1/Wdr1/Gsn/Actr2/Hspa8/Vasp/Actr3/Arpc5/Cdc42ep4/Rdx/Fkbp4/Stmn1/Hdac2/Terf1/Grb2/Dlg1/Cdk5rap2/Pycard/Lima1/Icam1/S100a10/Arpc2/Spta1/Map1b/Cfl1/Stmn2/Mtpn/Rps3/Pfn1/Sptbn1/Clip1/Arpc5l/Hip1r/Dbn1/Arfgef1/Tmsb4x/Pfn2/Coro1b	48
GO:0006401	BP	RNA catabolic process	38/981	229/23239	4.49064e-13	3.90767e-11	2.77861e-11	Dhx9/Igf2bp1/Khsrp/Lin28a/Apex1/Npm1/Gigyf2/Cnot1/Etf1/Gspt1/Hnrnpu/Dcp1a/Ythdf2/Tardbp/Hnrnpc/Trim71/Pabpc1/Ssb/Thrap3/Hnrnpd/Fxr1/Larp1/Rnaseh2b/Myef2/Csde1/Rbm10/Rnps1/Rnaseh2a/Hnrnpa0/Upf1/Cirbp/Ybx1/Atm/Vim/Ncbp1/Syncrip/Ncbp2/Mrto4	38
GO:0051168	BP	nuclear export	29/981	137/23239	5.00015e-13	4.26491e-11	3.03263e-11	Dhx9/Sfn/Tpr/Calr/Hspa9/Pa2g4/Abce1/Rps15/Rbm27/Npm1/Rbm26/Nup214/Nxf1/Rrs1/Sarnp/Emd/Rpsa/Ssb/Xpo1/Rbm22/Pabpn1/Nup88/Park7/Ddx39b/Rangap1/Ywhae/Ran/Ncbp1/Thoc5	29
GO:0071103	BP	DNA conformation change	36/981	208/23239	5.0794e-13	4.26491e-11	3.03263e-11	Dhx9/Hist1h1a/Hist1h4a/Hist1h3b/Hist1h1c/Hist1h1e/Tpr/Mcm2/Mcm6/Top2a/Top1/Atrx/Npm1/Smc2/Hist1h2bk/Smarca5/Akap8/Mcm4/Smarcc1/Mcm7/Ncapg2/Ncaph/H2afy2/Smc4/Hist1h2bp/Ncapd2/Rpa1/Nasp/Set/Acin1/Pole3/Anxa1/Nap1l1/Smchd1/Ddx1/Hist3h2ba	36
GO:0006402	BP	mRNA catabolic process	35/981	198/23239	5.64757e-13	4.66022e-11	3.31372e-11	Dhx9/Igf2bp1/Khsrp/Apex1/Npm1/Gigyf2/Cnot1/Etf1/Gspt1/Hnrnpu/Dcp1a/Ythdf2/Tardbp/Hnrnpc/Trim71/Pabpc1/Ssb/Thrap3/Hnrnpd/Fxr1/Larp1/Myef2/Csde1/Rbm10/Rnps1/Hnrnpa0/Upf1/Cirbp/Ybx1/Atm/Vim/Ncbp1/Syncrip/Ncbp2/Mrto4	35
GO:0032271	BP	regulation of protein polymerization	36/981	209/23239	5.89301e-13	4.78033e-11	3.39913e-11	Tpm1/Dctn1/Hsp90aa1/Gsn/Actr2/Vasp/Vdac2/Actr3/Arpc5/Cdc42ep4/Rdx/Fkbp4/Stmn1/Terf1/Grb2/Dlg1/Cdk5rap2/Pycard/Icam1/Arpc2/Spta1/Map1b/Cfl1/Stmn2/Mtpn/Rps3/Pfn1/Sptbn1/Clip1/Arpc5l/Hip1r/Dbn1/Arfgef1/Tmsb4x/Pfn2/Coro1b	36
GO:0098813	BP	nuclear chromosome segregation	40/981	256/23239	8.13251e-13	6.48703e-11	4.6127e-11	Cit/Tpr/Actr2/Kpnb1/Top2a/Atrx/Rcc2/Smc2/Hnrnpu/Actr3/Rrs1/Ndc80/Akap8/Dync1h1/Incenp/Phb2/Kif4/Terf1/Ncaph/Smc4/Ncapd2/Cdk5rap2/Sfpq/Zwint/Smc1a/Smc3/Chmp2a/Ik/Atm/Chmp2b/Psmg2/Nuf2/Cul3/Ran/Naa50/Cenpe/Ppp2r1a/Spag5/Dync1li1/Birc5	40
GO:0000280	BP	nuclear division	53/981	417/23239	8.42418e-13	6.60953e-11	4.6998e-11	Cit/Rpl24/Flna/Cul7/Tpr/Calr/Cdk11b/Actr2/Ywhah/Kpnb1/Top2a/Atrx/Kif20b/Smc2/Hnrnpu/Actr3/Rrs1/Ndc80/Akap8/Kifc1/Incenp/Hspa2/Psmc3ip/Phb2/Kif4/Ranbp1/Terf1/Ubr2/Ncaph/Smc4/Ncapd2/Cdk5rap2/Rcc1/Zwint/Smc1a/Smc3/Chmp2a/Ik/Atm/Chmp2b/Psmg2/Nuf2/Cul3/Ran/Cltc/Kif11/Naa50/Cenpe/Ppp2r1a/Spag5/Dync1li1/Ing2/Birc5	53
GO:0043488	BP	regulation of mRNA stability	23/981	87/23239	9.22471e-13	7.0944e-11	5.04458e-11	Dhx9/Igf2bp1/Khsrp/Apex1/Npm1/Gigyf2/Hnrnpu/Ythdf2/Tardbp/Hnrnpc/Trim71/Thrap3/Hnrnpd/Fxr1/Larp1/Myef2/Rbm10/Hnrnpa0/Upf1/Cirbp/Ybx1/Vim/Syncrip	23
GO:0019439	BP	aromatic compound catabolic process	56/981	458/23239	9.39016e-13	7.0944e-11	5.04458e-11	Dhx9/Igf2bp1/Ahcy/Khsrp/Lin28a/Gapdh/Apex1/Npm1/Gigyf2/Cnot1/Etf1/Gspt1/Hnrnpu/Dcp1a/Ythdf2/Tardbp/Pgam1/Hnrnpc/Trim71/Ephx1/Hmox2/Aldoa/Pabpc1/Ssb/Bax/Thrap3/Hnrnpd/Fxr1/Larp1/Rnaseh2b/Nudt9/Myef2/Acot7/Csde1/Rbm10/Rnps1/Rnaseh2a/Hnrnpa0/Upf1/Upp1/Cirbp/Ybx1/Atm/Nudt17/Hk2/Vim/Ldha/Pgk1/Pfkl/Tpi1/Pkm/Vcp/Ncbp1/Syncrip/Ncbp2/Mrto4	56
GO:0051494	BP	negative regulation of cytoskeleton organization	30/981	150/23239	9.48686e-13	7.0944e-11	5.04458e-11	Tpm1/Specc1l/Ckap2/Swap70/Phldb2/Shroom2/Gsn/Npm1/Kifc1/Rdx/Fkbp4/Stmn1/Cdk5rap2/Chmp2a/Lima1/Arpc2/Spta1/Map1b/Cfl1/Stmn2/Mtpn/Pfn1/Sptbn1/Rbm14/Hip1r/Dbn1/Arfgef1/Tmsb4x/Pfn2/Coro1b	30
GO:0042255	BP	ribosome assembly	21/981	72/23239	1.10158e-12	8.11103e-11	5.76747e-11	Rpl6/Rpl24/Rplp0/Rpl3/Rpl12/Rpl5/Rps14/Rpl23a/Rps15/Rps10/Ddx3x/Rpl10/Eif2a/Nip7/Rpl11/Rrs1/Rps19/Rpsa/Surf6/Mrpl11/Mrto4	21
GO:0051495	BP	positive regulation of cytoskeleton organization	36/981	215/23239	1.40803e-12	1.02104e-10	7.26022e-11	Tpm1/Rock2/Swap70/Flna/Dstn/Dctn1/Wdr1/Gsn/Actr2/Vasp/Npm1/Actr3/Arpc5/Dync1h1/Cdc42ep4/Pfdn2/Ranbp1/Terf1/Grb2/Dlg1/Cdk5rap2/Pycard/Icam1/S100a10/Arpc2/Map1b/Cfl1/Stmn2/Rps3/Pfn1/Spag5/Clip1/Arpc5l/Hip1r/Pfn2/Coro1b	36
GO:0000723	BP	telomere maintenance	27/981	124/23239	1.55785e-12	1.11282e-10	7.91284e-11	Hsp90aa1/Hsp90ab1/Xrcc6/Xrcc5/Apex1/Cct8/Cct7/Cct2/Cct4/Cct3/Atrx/Rif1/Nat10/Hnrnpu/Smc6/Hnrnpc/Nop10/Pcna/Terf1/Hnrnpd/Rpa1/Upf1/Ptges3/Atm/Lmna/Cct5/Cct6a	27
GO:0048285	BP	organelle fission	56/981	464/23239	1.60137e-12	1.12708e-10	8.01429e-11	Cit/Rpl24/Flna/Cul7/Tpr/Calr/Cdk11b/Actr2/Ywhah/Kpnb1/Top2a/Atrx/Kif20b/Smc2/Hnrnpu/Actr3/Rrs1/Ndc80/Akap8/Kifc1/Incenp/Hspa2/Psmc3ip/Phb2/Kif4/Ranbp1/Opa1/Terf1/Ubr2/Ncaph/Smc4/Dnm1l/Ncapd2/Cdk5rap2/Rcc1/Zwint/Smc1a/Smc3/Chmp2a/Ik/Atm/Chmp2b/Psmg2/Nuf2/Cul3/Ran/Cltc/Kif11/Naa50/Cenpe/Ppp2r1a/Spag5/Dync1li1/Gimap3/Ing2/Birc5	56
GO:0032886	BP	regulation of microtubule-based process	37/981	228/23239	1.82936e-12	1.26888e-10	9.02259e-11	Rock2/Specc1l/Ckap2/Phldb1/Phldb2/Dst/Pdcd6ip/Tpr/Dctn1/Hsph1/Npm1/Hnrnpu/Dync1h1/Kifc1/Diaph1/Fkbp4/Ranbp1/Stmn1/Terf1/Xpo1/Cdk5rap2/Smc1a/Smc3/Chmp2a/Cetn2/Mark2/Chmp2b/Map1b/Stmn2/Rps3/Cltc/Kif11/Spag5/Rbm14/Dync1li1/Clip1/Traf3ip1	37
GO:0006520	BP	cellular amino acid metabolic process	40/981	263/23239	1.97274e-12	1.34879e-10	9.59077e-11	Glud1/Ahcy/Plod2/Got1/Ass1/Adss/Shmt1/Aars/Farsa/Eprs/Dars/Kars/Mri1/Gars/Rars/Tars/Farsb/Vars/Bcat1/Gmps/Asns/Amt/Yars/Mthfd1/Acy1/Psph/Park7/Gclm/Sars/Got2/P4hb/Glul/P4ha1/Lars/Nars/Iars/Pycr2/Psat1/Txnrd1/Aldh18a1	40
GO:1903829	BP	positive regulation of cellular protein localization	43/981	299/23239	2.02812e-12	1.36713e-10	9.72116e-11	Epb41l2/Sfn/Rock2/Flna/Tpr/Hsp90aa1/Hsp90ab1/Msn/Cct8/Cct7/Cct2/Cct4/Cct3/Npm1/Trim28/Kif20b/Actr3/Rtn4/Ndc80/Emd/Ezr/Rdx/Epb41/Hnrnpk/Bcap31/Dlg1/Rbm22/Park7/Iqgap1/Pcm1/Ipo5/Arpc2/Sh3glb1/Pgrmc1/Cfl1/Ywhae/Cct5/Cct6a/Kif5b/Sptbn1/Ubr5/Pdcd10/Myo5a	43
GO:0032200	BP	telomere organization	27/981	126/23239	2.33286e-12	1.5507e-10	1.10265e-10	Hsp90aa1/Hsp90ab1/Xrcc6/Xrcc5/Apex1/Cct8/Cct7/Cct2/Cct4/Cct3/Atrx/Rif1/Nat10/Hnrnpu/Smc6/Hnrnpc/Nop10/Pcna/Terf1/Hnrnpd/Rpa1/Upf1/Ptges3/Atm/Lmna/Cct5/Cct6a	27
GO:0008064	BP	regulation of actin polymerization or depolymerization	32/981	176/23239	2.5325e-12	1.66035e-10	1.18062e-10	Cit/Tpm1/Specc1l/Swap70/Dstn/Shroom2/Wdr1/Gsn/Actr2/Vasp/Actr3/Arpc5/Cdc42ep4/Rdx/Grb2/Dlg1/Pycard/Lima1/Icam1/Arpc2/Spta1/Cfl1/Mtpn/Pfn1/Sptbn1/Arpc5l/Hip1r/Dbn1/Arfgef1/Tmsb4x/Pfn2/Coro1b	32
GO:0019693	BP	ribose phosphate metabolic process	53/981	430/23239	2.82662e-12	1.82814e-10	1.29992e-10	Umps/Gapdh/Cox4i1/Adss/Atp5b/Hspa8/Atp5a1/Nt5c2/Cs/Pgam1/Atp5h/Clpx/Slc25a13/Far1/Aldoa/Atp1b1/Fasn/Impdh2/Map2k1/Scp2/Tkt/Adsl/Opa1/Atp6v1b2/G6pdx/Gmps/Rnaseh2b/Nudt9/Dnm1l/Acot7/Acly/Taldo1/Park7/Uqcrc1/Atp5o/Pgd/Paics/Acot9/Ak2/Hk2/Atic/Sucla2/Ldha/Pgk1/Pfkl/Tpi1/Msh2/Pkm/Ran/Vcp/Hmgcs1/Ola1/Suclg2	53
GO:2001233	BP	regulation of apoptotic signaling pathway	51/981	404/23239	2.9671e-12	1.8934e-10	1.34633e-10	Hspb1/Ctnna1/Rpl26/Slc9a3r1/Hdac1/Gsn/Cdk11b/Pdia3/Slc25a5/Rps7/Vdac2/Hsph1/Ddx3x/Ppp2r1b/Sirt1/Trap1/Rpl11/Ybx3/Sod2/Hmgb2/Map2k1/Opa1/Hnrnpk/Hdac2/Bax/Bcap31/Kdm1a/Pak2/Dnm1l/Sfpq/Park7/Pycard/Hyou1/Gclm/Icam1/Itgav/Faf1/Nfe2l2/Lmna/Tpt1/Dnaja1/Sh3glb1/Ripk3/P4hb/Rps3/Prdx2/Ppp2r1a/Nono/Fam162a/Ing2/Hip1r	51
GO:0006458	BP	'de novo' protein folding	15/981	35/23239	3.18825e-12	2.00776e-10	1.42765e-10	Hspa9/Hspa8/Hspd1/Cct2/Hsph1/Hspe1/Hspa2/St13/Dnajc7/Dnajb1/Ptges3/Sh3glb1/Dnajb4/Hspa5/Hspa14	15
GO:0097193	BP	intrinsic apoptotic signaling pathway	42/981	291/23239	3.25348e-12	2.02223e-10	1.43794e-10	Sfn/Hspb1/Rpl26/Slc9a3r1/Hdac1/Msh6/Rps7/Vdac2/Hsph1/Ddx3x/Sirt1/Trap1/Rpl11/Ybx3/Sod2/Map2k1/Opa1/Hnrnpk/Hdac2/Bax/Bcap31/Kdm1a/Mybbp1a/Dnm1l/Sfpq/Park7/Pycard/Hyou1/Nfe2l2/Atm/Tpt1/Dnaja1/Sh3glb1/Ripk3/P4hb/Msh2/Ube2k/Rps3/Casp3/Pdcd10/Nono/Snw1	42
GO:1901361	BP	organic cyclic compound catabolic process	57/981	487/23239	3.57283e-12	2.19225e-10	1.55884e-10	Dhx9/Igf2bp1/Ahcy/Khsrp/Lin28a/Gapdh/Apex1/Ywhah/Npm1/Gigyf2/Cnot1/Etf1/Gspt1/Hnrnpu/Dcp1a/Ythdf2/Tardbp/Pgam1/Hnrnpc/Trim71/Hmox2/Aldoa/Pabpc1/Ssb/Bax/Thrap3/Hnrnpd/Fxr1/Larp1/Rnaseh2b/Nudt9/Myef2/Acot7/Csde1/Rbm10/Rnps1/Rnaseh2a/Hnrnpa0/Upf1/Upp1/Cirbp/Ybx1/Nfe2l2/Atm/Nudt17/Hk2/Vim/Ldha/Pgk1/Pfkl/Tpi1/Pkm/Vcp/Ncbp1/Syncrip/Ncbp2/Mrto4	57
GO:0030832	BP	regulation of actin filament length	32/981	179/23239	4.06513e-12	2.46275e-10	1.75117e-10	Cit/Tpm1/Specc1l/Swap70/Dstn/Shroom2/Wdr1/Gsn/Actr2/Vasp/Actr3/Arpc5/Cdc42ep4/Rdx/Grb2/Dlg1/Pycard/Lima1/Icam1/Arpc2/Spta1/Cfl1/Mtpn/Pfn1/Sptbn1/Arpc5l/Hip1r/Dbn1/Arfgef1/Tmsb4x/Pfn2/Coro1b	32
GO:0061013	BP	regulation of mRNA catabolic process	25/981	111/23239	4.69757e-12	2.81032e-10	1.99832e-10	Dhx9/Igf2bp1/Khsrp/Apex1/Npm1/Gigyf2/Cnot1/Hnrnpu/Ythdf2/Tardbp/Hnrnpc/Trim71/Pabpc1/Thrap3/Hnrnpd/Fxr1/Larp1/Myef2/Rbm10/Hnrnpa0/Upf1/Cirbp/Ybx1/Vim/Syncrip	25
GO:0006405	BP	RNA export from nucleus	21/981	78/23239	6.1278e-12	3.62069e-10	2.57455e-10	Dhx9/Tpr/Pa2g4/Abce1/Rps15/Rbm27/Npm1/Rbm26/Nup214/Nxf1/Rrs1/Sarnp/Rpsa/Ssb/Xpo1/Pabpn1/Nup88/Ddx39b/Ran/Ncbp1/Thoc5	21
GO:0007051	BP	spindle organization	30/981	161/23239	6.38086e-12	3.72424e-10	2.64818e-10	Flna/Myh9/Tpr/Dctn1/Kpnb1/Atrx/Hnrnpu/Ndc80/Dync1h1/Kifc1/Ezr/Map4/Kif4/Ranbp1/Pcnt/Stmn1/Dlg1/Rcc1/Smc1a/Smc3/Chmp2a/Chmp2b/Nuf2/Rps3/Vcp/Cltc/Kif11/Cenpe/Ppp2r1a/Spag5	30
GO:0000910	BP	cytokinesis	29/981	151/23239	6.55685e-12	3.78085e-10	2.68843e-10	Cit/Ckap2/Myh10/Myh9/Cul7/Dstn/Pdcd6ip/Actr2/Kif20a/Kif20b/Ahctf1/Anln/Actr3/Prpf40a/Incenp/Kif4/Stmn1/Anxa11/Cep55/Chmp2a/Cetn2/Arl3/Chmp2b/Pin1/Sh3glb1/Cul3/Cfl1/Sptbn1/Birc5	29
GO:0051656	BP	establishment of organelle localization	55/981	468/23239	7.33608e-12	4.17982e-10	2.97212e-10	Nefl/Slc9a3r1/Myh10/Myh9/Erc1/Shroom2/Dctn1/Pa2g4/Actn4/Actr2/Abce1/Rps15/Kpnb1/Npm1/Picalm/Hnrnpu/Actr3/Rrs1/Ndc80/Dync1h1/Kifc1/Copg1/Ezr/Map4/Map2k1/Ywhaz/Terf1/Xpo1/Dlg1/Nup88/Dnm1l/Cdk5rap2/Mgarp/Chmp2a/Pcm1/Atm/Pef1/Chmp2b/Nuf2/Rab27a/Cul3/Snap23/Nudc/Map1b/Ran/Kif5b/Cenpe/Spag5/Ppfia2/Gripap1/Pdcd10/Myo5a/Arfgap2/Birc5/Pfn2	55
GO:0006611	BP	protein export from nucleus	26/981	123/23239	8.26453e-12	4.65342e-10	3.30888e-10	Sfn/Tpr/Calr/Hspa9/Pa2g4/Abce1/Rps15/Npm1/Nup214/Nxf1/Rrs1/Sarnp/Emd/Rpsa/Ssb/Xpo1/Rbm22/Pabpn1/Nup88/Park7/Ddx39b/Rangap1/Ywhae/Ran/Ncbp1/Thoc5	26
GO:0006413	BP	translational initiation	24/981	106/23239	1.11232e-11	6.19018e-10	4.40162e-10	Eif4b/Tpr/Impact/Eif3a/Abce1/Eif5b/Npm1/Ddx3x/Eif4g1/Abcf1/Eif2a/Ythdf2/Eif5/Eif2b4/Larp1/Eif2s2/Eif2b2/Ncbp1/Eif1ax/Eif3b/Eif3l/Ncbp2/Eif3g/Eif2s3x	24
GO:2001252	BP	positive regulation of chromosome organization	31/981	175/23239	1.12605e-11	6.19459e-10	4.40476e-10	Tpr/Dnmt1/Xrcc5/Cct8/Cct7/Cct2/Cct4/Cct3/Rnf20/Sin3a/Atrx/Trim28/Rif1/Hnrnpu/Sirt1/Akap8/Ruvbl2/Rtf1/Terf1/Rnf40/Hnrnpd/Kdm1a/Sfpq/Atm/Lmna/Cul3/Cct5/Cct6a/Cenpe/Snw1/Ing2	31
GO:0043487	BP	regulation of RNA stability	23/981	98/23239	1.35544e-11	7.37176e-10	5.2418e-10	Dhx9/Igf2bp1/Khsrp/Apex1/Npm1/Gigyf2/Hnrnpu/Ythdf2/Tardbp/Hnrnpc/Trim71/Thrap3/Hnrnpd/Fxr1/Larp1/Myef2/Rbm10/Hnrnpa0/Upf1/Cirbp/Ybx1/Vim/Syncrip	23
GO:0044770	BP	cell cycle phase transition	48/981	381/23239	1.40304e-11	7.54488e-10	5.3649e-10	Cit/Rpl26/Rps6/Psme1/Psme2/Rpl24/Pdpn/Tpr/Apex1/Msh6/Sin3a/Npm1/Ddx3x/Eif4g1/Gigyf2/Rcc2/Mta3/Ndc80/Akap8/Anp32b/Hspa2/Trim71/Npat/Phb2/Lmnb1/Rdx/Ube2l3/Terf1/Larp7/Ezh2/Rnaseh2b/Cdk5rap2/Rcc1/Nasp/Chmp2a/Upf1/Brd4/Ik/Cirbp/Atm/Psmg2/Anxa1/Fhl1/Cul3/Cenpe/Dync1li1/Nae1/Birc5	48
GO:0032535	BP	regulation of cellular component size	49/981	395/23239	1.50656e-11	8.01153e-10	5.69672e-10	Nefl/Cit/Tpm1/Slc9a3r1/Specc1l/Swap70/Dstn/Shroom2/Ap2m1/Wdr1/Hsp90aa1/Hsp90ab1/Gsn/Actr2/Vasp/Npm1/Picalm/Actr3/Rtn4/Arpc5/Rpl4/Cdc42ep4/Ezr/Rdx/Grb2/Kdm1a/Dlg1/Golga4/Eif2b2/Pycard/Lima1/Icam1/Gdi1/Arpc2/Spta1/Map1b/Cfl1/Mtpn/Pfn1/Sptbn1/Lars/Arpc5l/Hip1r/Dbn1/Arfgef1/Ilk/Tmsb4x/Pfn2/Coro1b	49
GO:0046394	BP	carboxylic acid biosynthetic process	45/981	344/23239	1.71209e-11	9.00444e-10	6.40275e-10	Glud1/Plod2/Got1/Ass1/Gapdh/Lta4h/Shmt1/Sirt1/Mri1/Pgam1/Akr1a1/Dhfr/Aldoa/Scd1/Ldhb/Fasn/Bcat1/Asns/Erlin2/Acot7/Acly/Erlin1/Mthfd1/Psph/Park7/Tecr/Ptges3/Hk2/Anxa1/Atic/Got2/Ldha/Pgk1/Pfkl/Glul/Tpi1/Pkm/Fabp5/Mthfd1l/Cltc/Pycr2/Myo5a/Psat1/Fads2/Aldh18a1	45
GO:0016053	BP	organic acid biosynthetic process	45/981	345/23239	1.8908e-11	9.83628e-10	6.99424e-10	Glud1/Plod2/Got1/Ass1/Gapdh/Lta4h/Shmt1/Sirt1/Mri1/Pgam1/Akr1a1/Dhfr/Aldoa/Scd1/Ldhb/Fasn/Bcat1/Asns/Erlin2/Acot7/Acly/Erlin1/Mthfd1/Psph/Park7/Tecr/Ptges3/Hk2/Anxa1/Atic/Got2/Ldha/Pgk1/Pfkl/Glul/Tpi1/Pkm/Fabp5/Mthfd1l/Cltc/Pycr2/Myo5a/Psat1/Fads2/Aldh18a1	45
GO:0072521	BP	purine-containing compound metabolic process	54/981	468/23239	2.31891e-11	1.19337e-09	8.48561e-10	Ahcy/Adk/Abcg2/Gapdh/Cox4i1/Adss/Shmt1/Atp5b/Hspa8/Atp5a1/Nt5c2/Cs/Pgam1/Atp5h/Clpx/Slc25a13/Far1/Aldoa/Atp1b1/Fasn/Impdh2/Map2k1/Scp2/Adsl/Opa1/Atp6v1b2/Gmps/Kdm1a/Nudt9/Dnm1l/Acot7/Acly/Mthfd1/Park7/Uqcrc1/Atp5o/Paics/Acot9/Ak2/Hk2/Atic/Sucla2/Ldha/Pgk1/Pfkl/Tpi1/Msh2/Pkm/Ran/Vcp/Mthfd1l/Hmgcs1/Ola1/Suclg2	54
GO:0006281	BP	DNA repair	52/981	442/23239	2.65746e-11	1.35304e-09	9.62102e-10	Dhx9/Trip12/Psmd14/Parp2/Xrcc6/Xrcc5/Apex1/Msh6/Wdhd1/Actr2/Ssrp1/Atrx/Npm1/Trim28/Rif1/Huwe1/Smc2/Gtf2h3/Sirt1/Smc6/Ruvbl2/Pcna/H2afx/Lig1/Rad23a/Ppp4r2/Kdm1a/Dek/Nabp1/Sfr1/Smc4/Rpa1/Sfpq/Park7/Smc1a/Smc3/Rnaseh2a/Upf1/Cetn2/Actl6a/Atm/Smarcad1/Msh2/Rad23b/Ruvbl1/Rps3/Vcp/Smchd1/Ubr5/Swi5/Ddx1/Nono	52
GO:0006732	BP	coenzyme metabolic process	42/981	312/23239	3.23254e-11	1.62852e-09	1.15798e-09	Dnmt1/Gapdh/Shmt1/Cs/Pgam1/Akr1a1/Far1/Idh1/Dhfr/Aldoa/Mdh1/Ldhb/Mthfd2/Fasn/Scp2/Tkt/Idh2/G6pdx/Pck2/Acot7/Acly/Mthfd1/Taldo1/Idh3a/Pgd/Acot9/Nudt17/Hk2/Atic/Sucla2/Ldha/Pgk1/Pfkl/Tpi1/Pkm/Vcp/Mthfd1l/Hmgcs1/Txnrd1/Suclg2/Prdx5/Nampt	42
GO:0051084	BP	'de novo' posttranslational protein folding	14/981	34/23239	3.29152e-11	1.64096e-09	1.16683e-09	Hspa9/Hspa8/Cct2/Hsph1/Hspe1/Hspa2/St13/Dnajc7/Dnajb1/Ptges3/Sh3glb1/Dnajb4/Hspa5/Hspa14	14
GO:0031334	BP	positive regulation of protein complex assembly	36/981	239/23239	3.34458e-11	1.65022e-09	1.17342e-09	Dctn1/Hsp90aa1/Gsn/Msn/Actr2/Psmc5/Vasp/Eif4g1/Cnot1/Actr3/Arpc5/Cdc42ep4/Sub1/Terf1/Bax/Grb2/Cand1/Dlg1/Cdk5rap2/Pycard/Icam1/Faf1/Atm/Arpc2/Sh3glb1/Psmc3/Map1b/Rps3/Pfn1/Vcp/Clip1/Arpc5l/Palld/Hip1r/Pfn2/Coro1b	36
GO:0032970	BP	regulation of actin filament-based process	47/981	378/23239	3.6322e-11	1.77385e-09	1.26132e-09	Dsp/Cit/Tpm1/Rock2/Cnn2/Specc1l/Swap70/Flna/Phldb2/Myh9/Dstn/Shroom2/Pdpn/Wdr1/Gsn/Actr2/Vasp/Actr3/Arpc5/Cdc42ep4/Rdx/Stmn1/Hdac2/Grb2/Dlg1/Atp1a1/Pycard/Lima1/Icam1/S100a10/Arpc2/Ank2/Spta1/Cfl1/Mtpn/Pfn1/Sptbn1/Arhgdia/Arpc5l/Hip1r/Dbn1/Arfgef1/Ilk/Tmsb4x/Phpt1/Pfn2/Coro1b	47
GO:0090068	BP	positive regulation of cell cycle process	36/981	241/23239	4.26621e-11	2.06243e-09	1.46652e-09	Cit/Rpl26/Rock2/Tpr/Apex1/Rpl23/Sin3a/Atrx/Npm1/Ddx3x/Eif4g1/Kif20b/Rcc2/Hnrnpu/Mta3/Ndc80/Anp32b/Dync1h1/Hspa2/Usp19/Phb2/Lmnb1/Rdx/Ranbp1/Terf1/Larp7/Ezh2/Mybbp1a/Sfpq/Brd4/Anxa1/Cul3/Cenpe/Spag5/Dync1li1/Birc5	36
GO:0110053	BP	regulation of actin filament organization	37/981	254/23239	4.84526e-11	2.31894e-09	1.64892e-09	Cit/Tpm1/Rock2/Specc1l/Swap70/Flna/Phldb2/Dstn/Shroom2/Wdr1/Gsn/Actr2/Vasp/Actr3/Arpc5/Cdc42ep4/Rdx/Stmn1/Grb2/Dlg1/Pycard/Lima1/Icam1/S100a10/Arpc2/Spta1/Cfl1/Mtpn/Pfn1/Sptbn1/Arpc5l/Hip1r/Dbn1/Arfgef1/Tmsb4x/Pfn2/Coro1b	37
GO:0006418	BP	tRNA aminoacylation for protein translation	15/981	41/23239	4.90805e-11	2.32574e-09	1.65375e-09	Aars/Farsa/Eprs/Dars/Kars/Gars/Rars/Tars/Farsb/Vars/Yars/Sars/Lars/Nars/Iars	15
GO:0043648	BP	dicarboxylic acid metabolic process	22/981	95/23239	4.99183e-11	2.34224e-09	1.66549e-09	Glud1/Got1/Ass1/Adss/Shmt1/Cs/Idh1/Dhfr/Mdh1/Pck2/Acly/Mthfd1/Sdhb/Idh3a/Gclm/Atic/Sucla2/Got2/Glul/Mthfd1l/Aldh18a1/Suclg2	22
GO:0050684	BP	regulation of mRNA processing	27/981	143/23239	5.25057e-11	2.43973e-09	1.73481e-09	Dhx9/Rbm25/Prdx6/Cdk11b/Hspa8/Srsf6/Rnf20/Npm1/Hnrnpu/Safb/U2af2/Celf1/Hnrnpk/Rnf40/Thrap3/Sltm/Rbmxl1/Rbm10/Rnps1/Acin1/Cirbp/Ncbp1/Srsf1/Ncbp2/Snw1/Dazap1/Rbm5	27
GO:0006278	BP	RNA-dependent DNA biosynthetic process	18/981	63/23239	6.66831e-11	3.0313e-09	2.15545e-09	Hsp90aa1/Hsp90ab1/Xrcc5/Cct8/Cct7/Cct2/Cct4/Cct3/Nat10/Hnrnpu/Hnrnpc/Nop10/Terf1/Rpa1/Ptges3/Atm/Cct5/Cct6a	18
GO:0007004	BP	telomere maintenance via telomerase	18/981	63/23239	6.66831e-11	3.0313e-09	2.15545e-09	Hsp90aa1/Hsp90ab1/Xrcc5/Cct8/Cct7/Cct2/Cct4/Cct3/Nat10/Hnrnpu/Hnrnpc/Nop10/Terf1/Rpa1/Ptges3/Atm/Cct5/Cct6a	18
GO:0009123	BP	nucleoside monophosphate metabolic process	38/981	269/23239	6.71371e-11	3.0313e-09	2.15545e-09	Umps/Gapdh/Cox4i1/Adss/Shmt1/Atp5b/Hspa8/Atp5a1/Nt5c2/Dctd/Pgam1/Atp5h/Clpx/Slc25a13/Aldoa/Atp1b1/Impdh2/Map2k1/Adsl/Atp6v1b2/Gmps/Nudt9/Dnm1l/Park7/Uqcrc1/Atp5o/Paics/Ak2/Hk2/Atic/Ldha/Pgk1/Pfkl/Tpi1/Msh2/Pkm/Vcp/Ola1	38
GO:2001251	BP	negative regulation of chromosome organization	27/981	145/23239	7.32544e-11	3.2766e-09	2.32987e-09	Hist1h1a/Hist1h1c/Hist1h1e/Tpr/Trip12/Dnmt1/Xrcc5/Mcm2/Top2a/Sin3a/Atrx/Nat10/Hnrnpu/Sirt1/Ndc80/Hnrnpc/Terf1/Kdm1a/Cdk5rap2/Taf7/Ik/Atm/Psmg2/Cenpe/Ubr5/Dync1li1/Birc5	27
GO:0009259	BP	ribonucleotide metabolic process	49/981	413/23239	7.43506e-11	3.29483e-09	2.34284e-09	Umps/Gapdh/Cox4i1/Adss/Atp5b/Hspa8/Atp5a1/Nt5c2/Cs/Pgam1/Atp5h/Clpx/Slc25a13/Far1/Aldoa/Atp1b1/Fasn/Impdh2/Map2k1/Scp2/Adsl/Opa1/Atp6v1b2/Gmps/Rnaseh2b/Nudt9/Dnm1l/Acot7/Acly/Park7/Uqcrc1/Atp5o/Paics/Acot9/Ak2/Hk2/Atic/Sucla2/Ldha/Pgk1/Pfkl/Tpi1/Msh2/Pkm/Ran/Vcp/Hmgcs1/Ola1/Suclg2	49
GO:0051054	BP	positive regulation of DNA metabolic process	35/981	237/23239	1.09732e-10	4.81814e-09	3.42601e-09	Anxa3/Dhx9/Otud4/Hsp90aa1/Hsp90ab1/Dnmt1/Xrcc5/Cct8/Msh6/Actr2/Cct7/Cct2/Cct4/Cct3/Atrx/Npm1/Trim28/Rif1/Sirt1/Cacybp/Nvl/Pcna/Bax/Hnrnpd/Rfc4/Ptges3/Ddx39b/Faf1/Atm/Msh2/Rps3/Pfn1/Cct5/Cct6a/Smchd1	35
GO:1902905	BP	positive regulation of supramolecular fiber organization	31/981	192/23239	1.3077e-10	5.68969e-09	4.04574e-09	Tpm1/Rock2/Swap70/Flna/Dstn/Dctn1/Wdr1/Gsn/Actr2/Vasp/Actr3/Arpc5/Cdc42ep4/Terf1/Grb2/Dlg1/Cdk5rap2/Pycard/Icam1/S100a10/Arpc2/Map1b/Cfl1/Stmn2/Rps3/Pfn1/Clip1/Arpc5l/Hip1r/Pfn2/Coro1b	31
GO:0048524	BP	positive regulation of viral process	20/981	82/23239	1.38058e-10	5.95264e-09	4.23272e-09	Dhx9/Ppib/Hspa8/Top2a/Ddx3x/Pabpc1/Rad23a/Larp1/Ppid/Smc3/Chmp2a/Chmp2b/Anxa2/Lgals1/P4hb/Ppia/Cfl1/Pfn1/Snw1/Chd1	20
GO:0043039	BP	tRNA aminoacylation	15/981	44/23239	1.5795e-10	6.74954e-09	4.79936e-09	Aars/Farsa/Eprs/Dars/Kars/Gars/Rars/Tars/Farsb/Vars/Yars/Sars/Lars/Nars/Iars	15
GO:0045787	BP	positive regulation of cell cycle	44/981	355/23239	1.70736e-10	7.20655e-09	5.12433e-09	Cit/Rpl26/Rock2/Tpr/Hsp90ab1/Calr/Apex1/Rps15a/Rpl23/Sin3a/Atrx/Npm1/Ddx3x/Eif4g1/Kif20b/Rcc2/Hnrnpu/Mta3/Ndc80/Anp32b/Dync1h1/Hspa2/Usp19/Phb2/Lgmn/Lmnb1/Rdx/Ranbp1/Rad23a/Terf1/Larp7/Asns/Ezh2/Mybbp1a/Sfpq/Brd4/Ddx39b/Anxa1/Cul3/Cenpe/Spag5/Thoc5/Dync1li1/Birc5	44
GO:0042026	BP	protein refolding	11/981	21/23239	1.71656e-10	7.20655e-09	5.12433e-09	Hsp90aa1/Hspa9/Hspa8/Hspd1/Dnaja2/Hspa2/Ppig/St13/Ppid/Hspa5/Hspa14	11
GO:0071897	BP	DNA biosynthetic process	28/981	161/23239	1.73928e-10	7.23841e-09	5.14698e-09	Hsp90aa1/Hsp90ab1/Xrcc5/Cct8/Cct7/Cct2/Cct4/Cct3/Npm1/Nat10/Hnrnpu/Sirt1/Nvl/Hnrnpc/Nop10/Pcna/Lig1/Terf1/Hnrnpd/Rpa1/Rfc4/Ptges3/Ddx39b/Atm/Dnajc2/Cct5/Cct6a/Vcp	28
GO:0061640	BP	cytoskeleton-dependent cytokinesis	21/981	92/23239	1.82879e-10	7.54535e-09	5.36523e-09	Cit/Ckap2/Myh10/Cul7/Pdcd6ip/Actr2/Kif20a/Kif20b/Anln/Actr3/Incenp/Kif4/Stmn1/Cep55/Chmp2a/Cetn2/Arl3/Chmp2b/Cfl1/Sptbn1/Birc5	21
GO:0044772	BP	mitotic cell cycle phase transition	43/981	344/23239	2.10221e-10	8.59928e-09	6.11465e-09	Cit/Rpl26/Rps6/Psme1/Psme2/Rpl24/Pdpn/Tpr/Apex1/Msh6/Sin3a/Ddx3x/Eif4g1/Gigyf2/Rcc2/Mta3/Ndc80/Anp32b/Hspa2/Trim71/Npat/Phb2/Lmnb1/Rdx/Terf1/Larp7/Ezh2/Rnaseh2b/Cdk5rap2/Rcc1/Nasp/Chmp2a/Brd4/Ik/Atm/Psmg2/Anxa1/Fhl1/Cul3/Cenpe/Dync1li1/Nae1/Birc5	43
GO:0043038	BP	amino acid activation	15/981	45/23239	2.27721e-10	9.23619e-09	6.56753e-09	Aars/Farsa/Eprs/Dars/Kars/Gars/Rars/Tars/Farsb/Vars/Yars/Sars/Lars/Nars/Iars	15
GO:1902904	BP	negative regulation of supramolecular fiber organization	26/981	142/23239	2.41709e-10	9.72116e-09	6.91238e-09	Tpm1/Specc1l/Ckap2/Swap70/Phldb2/Shroom2/Gsn/Hspa8/Rdx/Fkbp4/Stmn1/Lima1/Arpc2/Spta1/Map1b/Cfl1/Stmn2/Mtpn/Pfn1/Sptbn1/Hip1r/Dbn1/Arfgef1/Tmsb4x/Pfn2/Coro1b	26
GO:0006163	BP	purine nucleotide metabolic process	49/981	428/23239	2.59318e-10	1.03425e-08	7.35418e-09	Adk/Gapdh/Cox4i1/Adss/Atp5b/Hspa8/Atp5a1/Nt5c2/Cs/Pgam1/Atp5h/Clpx/Slc25a13/Far1/Aldoa/Atp1b1/Fasn/Impdh2/Map2k1/Scp2/Adsl/Opa1/Atp6v1b2/Gmps/Nudt9/Dnm1l/Acot7/Acly/Mthfd1/Park7/Uqcrc1/Atp5o/Paics/Acot9/Ak2/Hk2/Atic/Sucla2/Ldha/Pgk1/Pfkl/Tpi1/Msh2/Pkm/Ran/Vcp/Hmgcs1/Ola1/Suclg2	49
GO:0071426	BP	ribonucleoprotein complex export from nucleus	18/981	68/23239	2.68713e-10	1.06286e-08	7.55762e-09	Tpr/Pa2g4/Abce1/Rps15/Npm1/Nup214/Nxf1/Rrs1/Sarnp/Rpsa/Ssb/Xpo1/Pabpn1/Nup88/Ddx39b/Ran/Ncbp1/Thoc5	18
GO:0043624	BP	cellular protein complex disassembly	25/981	133/23239	2.98761e-10	1.17203e-08	8.33387e-09	Tpm1/Specc1l/Ckap2/Swap70/Dstn/Shroom2/Wdr1/Gsn/Abce1/Hspa8/Etf1/Gspt1/Rdx/Stmn1/Sh3gl1/Mical1/Upf1/Lima1/Arpc2/Spta1/Map1b/Cfl1/Stmn2/Mtpn/Sptbn1	25
GO:0009161	BP	ribonucleoside monophosphate metabolic process	36/981	258/23239	3.01861e-10	1.17456e-08	8.35187e-09	Umps/Gapdh/Cox4i1/Adss/Atp5b/Hspa8/Atp5a1/Nt5c2/Pgam1/Atp5h/Clpx/Slc25a13/Aldoa/Atp1b1/Impdh2/Map2k1/Adsl/Atp6v1b2/Gmps/Nudt9/Dnm1l/Park7/Uqcrc1/Atp5o/Paics/Ak2/Hk2/Atic/Ldha/Pgk1/Pfkl/Tpi1/Msh2/Pkm/Vcp/Ola1	36
GO:0009150	BP	purine ribonucleotide metabolic process	47/981	403/23239	3.24883e-10	1.25394e-08	8.91634e-09	Gapdh/Cox4i1/Adss/Atp5b/Hspa8/Atp5a1/Nt5c2/Cs/Pgam1/Atp5h/Clpx/Slc25a13/Far1/Aldoa/Atp1b1/Fasn/Impdh2/Map2k1/Scp2/Adsl/Opa1/Atp6v1b2/Gmps/Nudt9/Dnm1l/Acot7/Acly/Park7/Uqcrc1/Atp5o/Paics/Acot9/Ak2/Hk2/Atic/Sucla2/Ldha/Pgk1/Pfkl/Tpi1/Msh2/Pkm/Ran/Vcp/Hmgcs1/Ola1/Suclg2	47
GO:0031503	BP	protein-containing complex localization	35/981	247/23239	3.4811e-10	1.3269e-08	9.4351e-09	Ap2m1/Tpr/Pa2g4/Abce1/Rps15/Npm1/Nup214/Rcc2/Hnrnpu/Nxf1/Rrs1/Sarnp/Rpsa/Ezr/Fkbp4/Map2k1/Ssb/Xpo1/Dlg1/Pabpn1/Nup88/Sfpq/Ap2b1/Ralb/Pcm1/Arl3/Ddx39b/Snap23/Eps15/Ran/Ncbp1/Thoc5/Gripap1/Birc5/Traf3ip1	35
GO:0071166	BP	ribonucleoprotein complex localization	18/981	69/23239	3.49329e-10	1.3269e-08	9.4351e-09	Tpr/Pa2g4/Abce1/Rps15/Npm1/Nup214/Nxf1/Rrs1/Sarnp/Rpsa/Ssb/Xpo1/Pabpn1/Nup88/Ddx39b/Ran/Ncbp1/Thoc5	18
GO:0051028	BP	mRNA transport	22/981	105/23239	3.96233e-10	1.49321e-08	1.06177e-08	Dhx9/Igf2bp1/Khsrp/Igf2bp3/Tpr/Ddx19a/Nup214/Ahctf1/Nxf1/Sarnp/Ranbp2/Hnrnpa1/Xpo1/Hnrnpa3/Pabpn1/Nup88/Ddx39b/Nup43/Ncbp1/Srsf1/Thoc5/Ncbp2	22
GO:0006323	BP	DNA packaging	28/981	167/23239	4.1831e-10	1.56409e-08	1.11217e-08	Hist1h1a/Hist1h4a/Hist1h3b/Hist1h1c/Hist1h1e/Tpr/Mcm2/Top2a/Atrx/Npm1/Smc2/Hist1h2bk/Smarca5/Akap8/Smarcc1/Ncapg2/Ncaph/H2afy2/Smc4/Hist1h2bp/Ncapd2/Nasp/Set/Acin1/Pole3/Nap1l1/Smchd1/Hist3h2ba	28
GO:0007052	BP	mitotic spindle organization	22/981	106/23239	4.80333e-10	1.78207e-08	1.26717e-08	Flna/Tpr/Dctn1/Kpnb1/Hnrnpu/Ndc80/Dync1h1/Kifc1/Map4/Kif4/Pcnt/Stmn1/Rcc1/Smc1a/Smc3/Chmp2a/Chmp2b/Nuf2/Vcp/Cltc/Kif11/Cenpe	22
GO:0009167	BP	purine ribonucleoside monophosphate metabolic process	35/981	254/23239	7.50476e-10	2.74182e-08	1.94961e-08	Gapdh/Cox4i1/Adss/Atp5b/Hspa8/Atp5a1/Nt5c2/Pgam1/Atp5h/Clpx/Slc25a13/Aldoa/Atp1b1/Impdh2/Map2k1/Adsl/Atp6v1b2/Gmps/Nudt9/Dnm1l/Park7/Uqcrc1/Atp5o/Paics/Ak2/Hk2/Atic/Ldha/Pgk1/Pfkl/Tpi1/Msh2/Pkm/Vcp/Ola1	35
GO:1901990	BP	regulation of mitotic cell cycle phase transition	35/981	254/23239	7.50476e-10	2.74182e-08	1.94961e-08	Rpl26/Psme1/Psme2/Pdpn/Tpr/Apex1/Msh6/Sin3a/Ddx3x/Eif4g1/Gigyf2/Rcc2/Mta3/Ndc80/Anp32b/Hspa2/Phb2/Lmnb1/Rdx/Terf1/Larp7/Ezh2/Rnaseh2b/Cdk5rap2/Brd4/Ik/Atm/Psmg2/Anxa1/Fhl1/Cul3/Cenpe/Dync1li1/Nae1/Birc5	35
GO:0071407	BP	cellular response to organic cyclic compound	52/981	485/23239	7.76974e-10	2.81712e-08	2.00316e-08	Dhx9/Ctnna1/Rock2/Calcoco1/Arid1a/Hdac1/Impact/Hsp90b1/Calr/Msn/Pdia3/Shmt1/Ywhah/Npm1/Cnot1/Hnrnpu/Sirt1/Ruvbl2/Tmf1/Safb/Diaph1/Phb2/Alpl/Ezr/Fkbp4/Ranbp1/Slc16a1/Hnrnpk/Ube2i/Ube2l3/Hdac2/Thrap3/Ezh2/Larp1/Pck2/Pak2/Dnm1l/Atp1a1/Mgarp/Park7/Ralb/Ptges3/Taf7/Anxa1/Dnaja1/Arpc2/Flot1/Casp3/Ubr5/Pqbp1/Rwdd1/Snw1	52
GO:0051085	BP	chaperone cofactor-dependent protein refolding	12/981	29/23239	7.99837e-10	2.85813e-08	2.03231e-08	Hspa9/Hspa8/Hsph1/Hspe1/Hspa2/St13/Dnajc7/Dnajb1/Ptges3/Dnajb4/Hspa5/Hspa14	12
GO:0032956	BP	regulation of actin cytoskeleton organization	41/981	332/23239	8.00228e-10	2.85813e-08	2.03231e-08	Cit/Tpm1/Rock2/Specc1l/Swap70/Flna/Phldb2/Dstn/Shroom2/Wdr1/Gsn/Actr2/Vasp/Actr3/Arpc5/Cdc42ep4/Rdx/Stmn1/Hdac2/Grb2/Dlg1/Pycard/Lima1/Icam1/S100a10/Arpc2/Spta1/Cfl1/Mtpn/Pfn1/Sptbn1/Arhgdia/Arpc5l/Hip1r/Dbn1/Arfgef1/Ilk/Tmsb4x/Phpt1/Pfn2/Coro1b	41
GO:0000281	BP	mitotic cytokinesis	19/981	81/23239	8.16543e-10	2.8948e-08	2.05839e-08	Cit/Ckap2/Myh10/Cul7/Pdcd6ip/Kif20a/Kif20b/Anln/Incenp/Kif4/Stmn1/Cep55/Chmp2a/Cetn2/Arl3/Chmp2b/Cfl1/Sptbn1/Birc5	19
GO:0009126	BP	purine nucleoside monophosphate metabolic process	35/981	255/23239	8.35393e-10	2.93985e-08	2.09042e-08	Gapdh/Cox4i1/Adss/Atp5b/Hspa8/Atp5a1/Nt5c2/Pgam1/Atp5h/Clpx/Slc25a13/Aldoa/Atp1b1/Impdh2/Map2k1/Adsl/Atp6v1b2/Gmps/Nudt9/Dnm1l/Park7/Uqcrc1/Atp5o/Paics/Ak2/Hk2/Atic/Ldha/Pgk1/Pfkl/Tpi1/Msh2/Pkm/Vcp/Ola1	35
GO:0032388	BP	positive regulation of intracellular transport	31/981	207/23239	8.93488e-10	3.12134e-08	2.21947e-08	Dhx9/Sfn/Flna/Ehd1/Tpr/Hsp90aa1/Hsp90ab1/Msn/Rbm27/Trim28/Rbm26/Ptpn23/Kif20b/Actr3/Dync1h1/Emd/Ezr/Rdx/Scp2/Bcap31/Rbm22/Dnm1l/Pcm1/Anxa2/Ipo5/Arpc2/Ywhae/Kif5b/Spag5/Ubr5/Pdcd10	31
GO:0009165	BP	nucleotide biosynthetic process	36/981	269/23239	9.70586e-10	3.36611e-08	2.39352e-08	Adk/Umps/Gapdh/Adss/Shmt1/Atp5b/Dtymk/Atp5a1/Dctd/Kars/Gars/Pgam1/Atp5h/Slc25a13/Aldoa/Rrm1/Impdh2/Map2k1/Idh2/Adsl/G6pdx/Gmps/Acot7/Acly/Mthfd1/Atp5o/Paics/Ak2/Hk2/Atic/Pgk1/Pfkl/Tpi1/Pkm/Vcp/Nampt	36
GO:0034504	BP	protein localization to nucleus	37/981	282/23239	9.95887e-10	3.429e-08	2.43824e-08	Flna/Gbp2/Tpr/Dnajb6/Hsp90aa1/Hsp90ab1/Calr/Hspa8/Kpnb1/Sin3a/Npm1/Trim28/Nup214/Hnrnpu/Sirt1/Rpl11/Rrs1/Nvl/Ranbp2/Phb2/Xpo1/Rbm22/Nup88/Tnpo2/Park7/Pin1/Polr1a/Kpna3/Lmna/Ipo5/Cfl1/Rangap1/Kpna2/Ywhae/Ran/Ipo8/Ubr5	37
GO:1901987	BP	regulation of cell cycle phase transition	37/981	284/23239	1.21491e-09	4.15324e-08	2.95323e-08	Rpl26/Psme1/Psme2/Pdpn/Tpr/Apex1/Msh6/Sin3a/Npm1/Ddx3x/Eif4g1/Gigyf2/Rcc2/Mta3/Ndc80/Anp32b/Hspa2/Phb2/Lmnb1/Rdx/Terf1/Larp7/Ezh2/Rnaseh2b/Cdk5rap2/Brd4/Ik/Cirbp/Atm/Psmg2/Anxa1/Fhl1/Cul3/Cenpe/Dync1li1/Nae1/Birc5	37
GO:0070203	BP	regulation of establishment of protein localization to telomere	8/981	11/23239	1.44472e-09	4.90384e-08	3.48695e-08	Cct8/Cct7/Cct2/Cct4/Cct3/Terf1/Cct5/Cct6a	8
GO:0017148	BP	negative regulation of translation	24/981	133/23239	1.60323e-09	5.40358e-08	3.8423e-08	Igf2bp1/Ncl/Khsrp/Lin28a/Tpr/Calr/Gapdh/Shmt1/Ddx3x/Eif4g1/Gigyf2/Cnot1/Eprs/Ythdf2/Trim71/Dhfr/Hnrnpd/Fxr1/Larp1/Upf1/Ilf3/Srp9/Rps3/Syncrip	24
GO:0032273	BP	positive regulation of protein polymerization	23/981	123/23239	1.69945e-09	5.68782e-08	4.04441e-08	Dctn1/Hsp90aa1/Gsn/Actr2/Vasp/Actr3/Arpc5/Cdc42ep4/Terf1/Grb2/Dlg1/Cdk5rap2/Pycard/Icam1/Arpc2/Map1b/Rps3/Pfn1/Clip1/Arpc5l/Hip1r/Pfn2/Coro1b	23
GO:0048255	BP	mRNA stabilization	13/981	37/23239	1.7332e-09	5.76049e-08	4.09609e-08	Dhx9/Igf2bp1/Hnrnpu/Tardbp/Hnrnpc/Thrap3/Hnrnpd/Larp1/Rbm10/Hnrnpa0/Cirbp/Ybx1/Syncrip	13
GO:1901607	BP	alpha-amino acid biosynthetic process	16/981	59/23239	1.7908e-09	5.91086e-08	4.20301e-08	Glud1/Plod2/Got1/Ass1/Shmt1/Mri1/Bcat1/Asns/Mthfd1/Psph/Park7/Got2/Glul/Pycr2/Psat1/Aldh18a1	16
GO:1901293	BP	nucleoside phosphate biosynthetic process	36/981	276/23239	1.96787e-09	6.45085e-08	4.58697e-08	Adk/Umps/Gapdh/Adss/Shmt1/Atp5b/Dtymk/Atp5a1/Dctd/Kars/Gars/Pgam1/Atp5h/Slc25a13/Aldoa/Rrm1/Impdh2/Map2k1/Idh2/Adsl/G6pdx/Gmps/Acot7/Acly/Mthfd1/Atp5o/Paics/Ak2/Hk2/Atic/Pgk1/Pfkl/Tpi1/Pkm/Vcp/Nampt	36
GO:2000278	BP	regulation of DNA biosynthetic process	22/981	114/23239	2.06004e-09	6.70703e-08	4.76914e-08	Hsp90aa1/Hsp90ab1/Xrcc5/Cct8/Cct7/Cct2/Cct4/Cct3/Npm1/Nat10/Hnrnpu/Nvl/Hnrnpc/Terf1/Hnrnpd/Rfc4/Ptges3/Ddx39b/Atm/Dnajc2/Cct5/Cct6a	22
GO:0022411	BP	cellular component disassembly	41/981	343/23239	2.12656e-09	6.87684e-08	4.88988e-08	Tpm1/Specc1l/Ckap2/Swap70/Dstn/Shroom2/Pdpn/Arid1a/Dctn1/Wdr1/Gsn/Abce1/Rpl23/Hspa8/Top2a/Cdc37/Etf1/Gspt1/Hspa2/Rdx/Stmn1/Smarcc1/Bax/Sh3gl1/Vrk1/Dnm1l/Mical1/Upf1/Lima1/Acin1/Hk2/Arpc2/Flot1/Spta1/Map1b/Cfl1/Stmn2/Mtpn/Vcp/Kif5b/Sptbn1	41
GO:0010833	BP	telomere maintenance via telomere lengthening	18/981	77/23239	2.4092e-09	7.73856e-08	5.50262e-08	Hsp90aa1/Hsp90ab1/Xrcc5/Cct8/Cct7/Cct2/Cct4/Cct3/Nat10/Hnrnpu/Hnrnpc/Nop10/Terf1/Rpa1/Ptges3/Atm/Cct5/Cct6a	18
GO:0019058	BP	viral life cycle	29/981	192/23239	2.5396e-09	8.10069e-08	5.76012e-08	Rock2/Pdcd6ip/Hsp90ab1/Gsn/Ppib/Hspa8/Top2a/Ddx3x/Trim28/Pabpc1/Rad23a/Larp1/Eea1/Ppid/Smc3/Chmp2a/Ilf3/Icam1/Itgav/Chmp2b/Anxa2/Lgals1/Banf1/P4hb/Ppia/Eps15/Ddx6/Vcp/Pcbp2	29
GO:1902373	BP	negative regulation of mRNA catabolic process	14/981	45/23239	2.5558e-09	8.10069e-08	5.76012e-08	Dhx9/Igf2bp1/Hnrnpu/Tardbp/Hnrnpc/Pabpc1/Thrap3/Hnrnpd/Larp1/Rbm10/Hnrnpa0/Cirbp/Ybx1/Syncrip	14
GO:2001243	BP	negative regulation of intrinsic apoptotic signaling pathway	20/981	96/23239	2.74453e-09	8.64167e-08	6.14479e-08	Hspb1/Hdac1/Vdac2/Hsph1/Ddx3x/Sirt1/Trap1/Ybx3/Sod2/Map2k1/Opa1/Hdac2/Kdm1a/Park7/Hyou1/Nfe2l2/Tpt1/Dnaja1/Sh3glb1/Nono	20
GO:0032386	BP	regulation of intracellular transport	48/981	445/23239	2.88101e-09	9.0121e-08	6.40819e-08	Dhx9/Sfn/Flna/Ppp1r12a/Ehd1/Tpr/Hsp90aa1/Hsp90ab1/Msn/Rbm27/Trim28/Rbm26/Ptpn23/Picalm/Nup214/Kif20b/Sirt1/Actr3/Dync1h1/Emd/Ezr/Rdx/Map2k1/Scp2/Bcap31/Xpo1/Rbm22/Dnm1l/Park7/Pcm1/Gdi1/Anxa2/Ipo5/Arpc2/Sh3glb1/Map1b/Rangap1/Ywhae/Nucb1/Kif5b/Spag5/Ubr5/Thoc5/Ppfia2/Gripap1/Pdcd10/Dbn1/Pfn2	48
GO:0032984	BP	protein-containing complex disassembly	30/981	205/23239	2.91185e-09	9.04943e-08	6.43474e-08	Tpm1/Specc1l/Ckap2/Swap70/Dstn/Shroom2/Arid1a/Wdr1/Gsn/Abce1/Rpl23/Hspa8/Etf1/Gspt1/Rdx/Stmn1/Smarcc1/Sh3gl1/Mical1/Upf1/Lima1/Arpc2/Spta1/Map1b/Cfl1/Stmn2/Mtpn/Vcp/Kif5b/Sptbn1	30
GO:1902850	BP	microtubule cytoskeleton organization involved in mitosis	23/981	128/23239	3.80916e-09	1.17617e-07	8.36333e-08	Flna/Tpr/Dctn1/Kpnb1/Hnrnpu/Ndc80/Dync1h1/Kifc1/Map4/Kif4/Pcnt/Stmn1/Cdk5rap2/Rcc1/Smc1a/Smc3/Chmp2a/Chmp2b/Nuf2/Vcp/Cltc/Kif11/Cenpe	23
GO:0008652	BP	cellular amino acid biosynthetic process	16/981	62/23239	3.96082e-09	1.21516e-07	8.64057e-08	Glud1/Plod2/Got1/Ass1/Shmt1/Mri1/Bcat1/Asns/Mthfd1/Psph/Park7/Got2/Glul/Pycr2/Psat1/Aldh18a1	16
GO:0043484	BP	regulation of RNA splicing	24/981	139/23239	4.01987e-09	1.22542e-07	8.71354e-08	Rps13/Rbm25/Prdx6/Hspa8/Srsf6/Npm1/Hnrnpu/U2af2/Celf1/Hnrnpk/Thrap3/Rbm22/Rbmxl1/Rbm10/Rnps1/Acin1/Cirbp/Ncbp1/Srsf1/Pqbp1/Ptbp2/Snw1/Dazap1/Rbm5	24
GO:0070202	BP	regulation of establishment of protein localization to chromosome	8/981	12/23239	4.17301e-09	1.26405e-07	8.98823e-08	Cct8/Cct7/Cct2/Cct4/Cct3/Terf1/Cct5/Cct6a	8
GO:0045931	BP	positive regulation of mitotic cell cycle	26/981	162/23239	4.56907e-09	1.37532e-07	9.77942e-08	Tpr/Apex1/Sin3a/Ddx3x/Eif4g1/Kif20b/Rcc2/Hnrnpu/Mta3/Ndc80/Anp32b/Hspa2/Phb2/Lgmn/Lmnb1/Rdx/Ranbp1/Terf1/Larp7/Asns/Brd4/Anxa1/Cul3/Cenpe/Dync1li1/Birc5	26
GO:0071824	BP	protein-DNA complex subunit organization	30/981	210/23239	5.18514e-09	1.55101e-07	1.10287e-07	Hist1h1a/Hist1h4a/Hist1h3b/Hist1h1c/Hist1h1e/Arid1a/Ptma/Psmc5/Rpl23/Mcm2/Atrx/Npm1/Hist1h2bk/Smarca5/Terf1/Smarcc1/Cand1/Atf7ip/H2afy2/Hist1h2bp/Nasp/Set/Pole3/Taf7/Psmc3/Nap1l1/Anp32e/Cenpe/Swi5/Hist3h2ba	30
GO:0030042	BP	actin filament depolymerization	15/981	55/23239	5.28859e-09	1.57212e-07	1.11788e-07	Tpm1/Specc1l/Swap70/Dstn/Shroom2/Wdr1/Gsn/Rdx/Mical1/Lima1/Arpc2/Spta1/Cfl1/Mtpn/Sptbn1	15
GO:0016999	BP	antibiotic metabolic process	23/981	131/23239	6.05625e-09	1.78921e-07	1.27224e-07	Prdx6/Adh5/Cs/Idh1/Sod2/Mdh1/Cat/Idh2/Pck2/Acly/Aco2/Park7/Sdhb/Idh3a/Sucla2/Akr1b8/Prdx3/Prdx1/Mthfd1l/Prdx2/Txnrd1/Suclg2/Prdx5	23
GO:2001234	BP	negative regulation of apoptotic signaling pathway	31/981	224/23239	6.2722e-09	1.84164e-07	1.30953e-07	Hspb1/Ctnna1/Hdac1/Cdk11b/Slc25a5/Vdac2/Hsph1/Ddx3x/Sirt1/Trap1/Ybx3/Sod2/Hmgb2/Map2k1/Opa1/Hdac2/Bax/Kdm1a/Park7/Hyou1/Gclm/Icam1/Itgav/Nfe2l2/Lmna/Tpt1/Dnaja1/Sh3glb1/Prdx2/Nono/Ing2	31
GO:0050792	BP	regulation of viral process	27/981	176/23239	6.34955e-09	1.85299e-07	1.31759e-07	Dhx9/Hdac1/Gsn/Ppib/Hspa8/Top2a/Ddx3x/Trim28/Tardbp/Pabpc1/Rad23a/Larp1/Ppid/Smc3/Chmp2a/Ilf3/Chmp2b/Anxa2/Lgals1/Banf1/Psmc3/P4hb/Ppia/Cfl1/Pfn1/Snw1/Chd1	27
GO:0043903	BP	regulation of symbiosis, encompassing mutualism through parasitism	30/981	212/23239	6.49494e-09	1.8811e-07	1.33758e-07	Dhx9/Hdac1/Gsn/Gapdh/Ppib/Hspa8/Top2a/Ddx3x/Trim28/Tardbp/Scd1/Pabpc1/Rad23a/Larp1/Ppid/Smc3/Chmp2a/Ilf3/Itgav/Chmp2b/Anxa2/Lgals1/Banf1/Psmc3/P4hb/Ppia/Cfl1/Pfn1/Snw1/Chd1	30
GO:0042274	BP	ribosomal small subunit biogenesis	16/981	64/23239	6.5389e-09	1.8811e-07	1.33758e-07	Rps6/Rps7/Rps14/Rps15/Rps10/Tsr1/Npm1/Nat10/Rps21/Rrs1/Rps19/Pwp2/Rpsa/Rps24/Surf6/Srfbp1	16
GO:1901989	BP	positive regulation of cell cycle phase transition	19/981	91/23239	6.56379e-09	1.8811e-07	1.33758e-07	Apex1/Sin3a/Npm1/Ddx3x/Eif4g1/Rcc2/Mta3/Anp32b/Hspa2/Phb2/Lmnb1/Rdx/Larp7/Ezh2/Brd4/Anxa1/Cul3/Cenpe/Birc5	19
GO:0006979	BP	response to oxidative stress	44/981	399/23239	6.76014e-09	1.92583e-07	1.36939e-07	Hspb1/Bcar1/Prdx6/Hdac1/Impact/Apex1/Atp5a1/Sin3a/Hsph1/Sirt1/Trap1/Hmox2/Idh1/Dhfr/Sod2/Cat/Map2k1/Lig1/Hdac2/G6pdx/Hnrnpd/Ezh2/Nqo1/Myef2/Sfpq/Psip1/Park7/Gclm/Itgav/Nfe2l2/Anxa1/P4hb/Cfl1/Prdx3/Prdx1/Rps3/Casp3/Prdx2/Pdcd10/Pycr2/Nono/Rwdd1/Txnrd1/Prdx5	44
GO:0009124	BP	nucleoside monophosphate biosynthetic process	25/981	154/23239	7.09844e-09	1.99034e-07	1.41526e-07	Umps/Gapdh/Adss/Shmt1/Atp5b/Atp5a1/Dctd/Pgam1/Atp5h/Slc25a13/Aldoa/Impdh2/Map2k1/Adsl/Gmps/Atp5o/Paics/Ak2/Hk2/Atic/Pgk1/Pfkl/Tpi1/Pkm/Vcp	25
GO:0032272	BP	negative regulation of protein polymerization	17/981	73/23239	7.11134e-09	1.99034e-07	1.41526e-07	Tpm1/Gsn/Vdac2/Rdx/Fkbp4/Stmn1/Arpc2/Spta1/Cfl1/Stmn2/Mtpn/Pfn1/Sptbn1/Hip1r/Arfgef1/Tmsb4x/Pfn2	17
GO:2000573	BP	positive regulation of DNA biosynthetic process	17/981	73/23239	7.11134e-09	1.99034e-07	1.41526e-07	Hsp90aa1/Hsp90ab1/Xrcc5/Cct8/Cct7/Cct2/Cct4/Cct3/Npm1/Nvl/Hnrnpd/Rfc4/Ptges3/Ddx39b/Atm/Cct5/Cct6a	17
GO:0071428	BP	rRNA-containing ribonucleoprotein complex export from nucleus	9/981	17/23239	7.35097e-09	2.04545e-07	1.45445e-07	Pa2g4/Abce1/Rps15/Npm1/Rrs1/Rpsa/Xpo1/Nup88/Ran	9
GO:0046496	BP	nicotinamide nucleotide metabolic process	24/981	144/23239	8.29884e-09	2.29585e-07	1.6325e-07	Gapdh/Pgam1/Idh1/Aldoa/Mdh1/Ldhb/Tkt/Idh2/G6pdx/Pck2/Taldo1/Idh3a/Pgd/Nudt17/Hk2/Ldha/Pgk1/Pfkl/Tpi1/Pkm/Vcp/Txnrd1/Prdx5/Nampt	24
GO:0006310	BP	DNA recombination	34/981	265/23239	8.42312e-09	2.31684e-07	1.64742e-07	Hist1h1a/Swap70/Hist1h1c/Hist1h1e/Psmd14/Xrcc6/Xrcc5/Apex1/Msh6/Actr2/Hspd1/Top2a/Rif1/Smc6/Ruvbl2/Psmc3ip/H2afx/Hmgb2/Lig1/Ppp4r2/Ubr2/Kdm1a/Nabp1/Sfr1/Rpa1/Sfpq/Actl6a/Atm/Smarcad1/Msh2/Ruvbl1/Smchd1/Swi5/Nono	34
GO:1903902	BP	positive regulation of viral life cycle	15/981	57/23239	9.05756e-09	2.47711e-07	1.76139e-07	Ppib/Hspa8/Top2a/Ddx3x/Pabpc1/Rad23a/Larp1/Ppid/Smc3/Chmp2a/Chmp2b/Anxa2/Lgals1/P4hb/Ppia	15
GO:0030833	BP	regulation of actin filament polymerization	25/981	156/23239	9.29968e-09	2.52888e-07	1.7982e-07	Tpm1/Gsn/Actr2/Vasp/Actr3/Arpc5/Cdc42ep4/Rdx/Grb2/Dlg1/Pycard/Icam1/Arpc2/Spta1/Cfl1/Mtpn/Pfn1/Sptbn1/Arpc5l/Hip1r/Dbn1/Arfgef1/Tmsb4x/Pfn2/Coro1b	25
GO:1903362	BP	regulation of cellular protein catabolic process	31/981	229/23239	1.06811e-08	2.88813e-07	2.05365e-07	Cd81/Psme1/Psme2/Bag2/Psmd14/Hsp90aa1/Hsp90ab1/Msn/Rpl5/Rps7/Rpl23/Rpl11/Usp14/Usp19/Tmf1/Ezr/Rdx/Rad23a/Nub1/Sumo2/Smarcc1/Rnf40/Bcap31/Ubxn1/Park7/Faf1/Anxa2/Pdcl3/Rad23b/Ube2k/Vcp	31
GO:0019362	BP	pyridine nucleotide metabolic process	24/981	146/23239	1.09822e-08	2.95286e-07	2.09968e-07	Gapdh/Pgam1/Idh1/Aldoa/Mdh1/Ldhb/Tkt/Idh2/G6pdx/Pck2/Taldo1/Idh3a/Pgd/Nudt17/Hk2/Ldha/Pgk1/Pfkl/Tpi1/Pkm/Vcp/Txnrd1/Prdx5/Nampt	24
GO:0051261	BP	protein depolymerization	21/981	115/23239	1.33826e-08	3.57816e-07	2.54431e-07	Tpm1/Specc1l/Ckap2/Swap70/Dstn/Shroom2/Wdr1/Gsn/Hspa8/Rdx/Stmn1/Sh3gl1/Mical1/Lima1/Arpc2/Spta1/Map1b/Cfl1/Stmn2/Mtpn/Sptbn1	21
GO:1903320	BP	regulation of protein modification by small protein conjugation or removal	30/981	219/23239	1.39487e-08	3.69551e-07	2.62775e-07	Bag2/Otud4/Trip12/Hsp90aa1/Hsp90ab1/Rpl5/Rps7/Rpl23/Rnf20/Npm1/Gtpbp4/Rpl11/U2af2/Sumo2/Ube2i/Ube2l3/Rnf40/Kdm1a/Ubxn1/Park7/Pef1/Dnaja3/Pin1/Dnaja1/Cul3/Hspa5/Rps3/Vcp/Ubr5/Hmg20a	30
GO:0048024	BP	regulation of mRNA splicing, via spliceosome	20/981	105/23239	1.39759e-08	3.69551e-07	2.62775e-07	Rbm25/Prdx6/Hspa8/Srsf6/Npm1/Hnrnpu/U2af2/Celf1/Hnrnpk/Thrap3/Rbmxl1/Rbm10/Rnps1/Acin1/Cirbp/Ncbp1/Srsf1/Snw1/Dazap1/Rbm5	20
GO:0043489	BP	RNA stabilization	13/981	43/23239	1.40591e-08	3.69708e-07	2.62886e-07	Dhx9/Igf2bp1/Hnrnpu/Tardbp/Hnrnpc/Thrap3/Hnrnpd/Larp1/Rbm10/Hnrnpa0/Cirbp/Ybx1/Syncrip	13
GO:0007163	BP	establishment or maintenance of cell polarity	29/981	207/23239	1.45569e-08	3.79583e-07	2.69908e-07	Ctnna1/Slc9a3r1/Amotl2/Myh9/Spint2/Pdcd6ip/Dctn1/Wdr1/Hsp90aa1/Hsp90ab1/Gsn/Msn/Cap1/Actr2/Kif20b/Actr3/Arpc5/Ndc80/Ezr/Map4/Dlg1/Cdk5rap2/Mark2/Lmna/Map1b/Cfl1/Spag5/Arfgef1/Ilk	29
GO:0030041	BP	actin filament polymerization	26/981	171/23239	1.45932e-08	3.79583e-07	2.69908e-07	Tpm1/Gsn/Actr2/Vasp/Actr3/Arpc5/Cdc42ep4/Diaph1/Rdx/Grb2/Dlg1/Pycard/Icam1/Arpc2/Spta1/Cfl1/Mtpn/Pfn1/Sptbn1/Arpc5l/Hip1r/Dbn1/Arfgef1/Tmsb4x/Pfn2/Coro1b	26
GO:0030834	BP	regulation of actin filament depolymerization	14/981	51/23239	1.56282e-08	4.04306e-07	2.87488e-07	Tpm1/Specc1l/Swap70/Dstn/Shroom2/Wdr1/Gsn/Rdx/Lima1/Arpc2/Spta1/Cfl1/Mtpn/Sptbn1	14
GO:1904951	BP	positive regulation of establishment of protein localization	46/981	441/23239	1.74353e-08	4.48631e-07	3.19006e-07	Dhx9/Sfn/Ncl/Glud1/Myh10/Flna/Lrrfip2/Oxct1/Tpr/Hsp90aa1/Hsp90ab1/Gapdh/Cct8/Hspd1/Cct7/Cct2/Cct4/Cct3/Trim28/Ptpn23/Kif20b/Sirt1/Actr3/Kars/Emd/Ezr/Bcap31/Pck2/Rbm22/Dnm1l/Ppid/Pycard/Pcm1/Ipo5/Arpc2/Sh3glb1/Glul/Ppia/Ywhae/Cct5/Cct6a/Kif5b/Sptbn1/Ubr5/Pdcd10/Phpt1	46
GO:0034249	BP	negative regulation of cellular amide metabolic process	24/981	150/23239	1.89298e-08	4.84482e-07	3.44498e-07	Igf2bp1/Ncl/Khsrp/Lin28a/Tpr/Calr/Gapdh/Shmt1/Ddx3x/Eif4g1/Gigyf2/Cnot1/Eprs/Ythdf2/Trim71/Dhfr/Hnrnpd/Fxr1/Larp1/Upf1/Ilf3/Srp9/Rps3/Syncrip	24
GO:1901992	BP	positive regulation of mitotic cell cycle phase transition	17/981	78/23239	2.06862e-08	5.26618e-07	3.7446e-07	Apex1/Sin3a/Ddx3x/Eif4g1/Rcc2/Mta3/Anp32b/Hspa2/Phb2/Lmnb1/Rdx/Larp7/Brd4/Anxa1/Cul3/Cenpe/Birc5	17
GO:0072524	BP	pyridine-containing compound metabolic process	24/981	151/23239	2.16209e-08	5.47501e-07	3.89309e-07	Gapdh/Pgam1/Idh1/Aldoa/Mdh1/Ldhb/Tkt/Idh2/G6pdx/Pck2/Taldo1/Idh3a/Pgd/Nudt17/Hk2/Ldha/Pgk1/Pfkl/Tpi1/Pkm/Vcp/Txnrd1/Prdx5/Nampt	24
GO:1904851	BP	positive regulation of establishment of protein localization to telomere	7/981	10/23239	2.51045e-08	6.32369e-07	4.49655e-07	Cct8/Cct7/Cct2/Cct4/Cct3/Cct5/Cct6a	7
GO:0007088	BP	regulation of mitotic nuclear division	26/981	176/23239	2.68062e-08	6.69562e-07	4.76102e-07	Cit/Cul7/Tpr/Cdk11b/Ywhah/Atrx/Kif20b/Hnrnpu/Ndc80/Phb2/Ranbp1/Terf1/Cdk5rap2/Rcc1/Smc1a/Smc3/Chmp2a/Ik/Atm/Chmp2b/Psmg2/Cul3/Kif11/Cenpe/Dync1li1/Birc5	26
GO:1902369	BP	negative regulation of RNA catabolic process	14/981	53/23239	2.68608e-08	6.69562e-07	4.76102e-07	Dhx9/Igf2bp1/Hnrnpu/Tardbp/Hnrnpc/Pabpc1/Thrap3/Hnrnpd/Larp1/Rbm10/Hnrnpa0/Cirbp/Ybx1/Syncrip	14
GO:0045814	BP	negative regulation of gene expression, epigenetic	17/981	80/23239	3.09137e-08	7.66595e-07	5.45099e-07	Hist1h1a/Hist1h1c/Hist1h1e/Arid1a/Hdac1/Dnmt1/Sin3a/Trim28/Rif1/Smarca5/Sirt1/Hdac2/Ezh2/Ubr2/H2afy2/Pole3/Smchd1	17
GO:0070199	BP	establishment of protein localization to chromosome	10/981	25/23239	3.14709e-08	7.7639e-07	5.52064e-07	Cct8/Cct7/Cct2/Cct4/Cct3/Ruvbl2/Terf1/H2afy2/Cct5/Cct6a	10
GO:0048545	BP	response to steroid hormone	30/981	228/23239	3.53964e-08	8.68755e-07	6.17741e-07	Anxa3/Calcoco1/Arid1a/Hdac1/Calr/Ass1/Ywhah/Cnot1/Hnrnpu/Sirt1/Safb/Phb2/Idh1/Alpl/Fkbp4/Hmgb2/Map2k1/Ube2i/Ube2l3/Thrap3/Pck2/Atp1a1/Mgarp/Park7/Ptges3/Taf7/Anxa1/Dnaja1/Ubr5/Rwdd1	30
GO:0032204	BP	regulation of telomere maintenance	17/981	81/23239	3.76012e-08	9.18159e-07	6.52871e-07	Xrcc5/Cct8/Cct7/Cct2/Cct4/Cct3/Atrx/Nat10/Hnrnpu/Hnrnpc/Terf1/Hnrnpd/Upf1/Atm/Lmna/Cct5/Cct6a	17
GO:0045454	BP	cell redox homeostasis	15/981	63/23239	3.95607e-08	9.61104e-07	6.83408e-07	Prdx6/Pdia4/Pdia3/Apex1/Glrx3/Nfe2l2/P4hb/Prdx3/Prdx1/Prdx2/Glrx5/Txndc5/Pdia6/Txnrd1/Prdx5	15
GO:0000027	BP	ribosomal large subunit assembly	12/981	39/23239	4.07732e-08	9.85559e-07	7.00796e-07	Rpl6/Rpl24/Rplp0/Rpl3/Rpl12/Rpl5/Rpl23a/Rpl10/Rpl11/Rrs1/Mrpl11/Mrto4	12
GO:0030865	BP	cortical cytoskeleton organization	13/981	47/23239	4.6218e-08	1.11155e-06	7.90387e-07	Epb41l2/Tln1/Rock2/Pdcd6ip/Epb41l1/Wdr1/Calr/Anln/Ezr/Epb41/Dlg1/Actn1/Coro1c	13
GO:0065004	BP	protein-DNA complex assembly	25/981	169/23239	4.80918e-08	1.1417e-06	8.1182e-07	Hist1h1a/Hist1h4a/Hist1h3b/Hist1h1c/Hist1h1e/Psmc5/Mcm2/Atrx/Npm1/Hist1h2bk/Smarca5/Terf1/Cand1/Atf7ip/H2afy2/Hist1h2bp/Nasp/Set/Pole3/Taf7/Psmc3/Nap1l1/Cenpe/Swi5/Hist3h2ba	25
GO:0000054	BP	ribosomal subunit export from nucleus	8/981	15/23239	4.84254e-08	1.1417e-06	8.1182e-07	Pa2g4/Abce1/Rps15/Npm1/Rrs1/Xpo1/Nup88/Ran	8
GO:0033750	BP	ribosome localization	8/981	15/23239	4.84254e-08	1.1417e-06	8.1182e-07	Pa2g4/Abce1/Rps15/Npm1/Rrs1/Xpo1/Nup88/Ran	8
GO:1904814	BP	regulation of protein localization to chromosome, telomeric region	8/981	15/23239	4.84254e-08	1.1417e-06	8.1182e-07	Cct8/Cct7/Cct2/Cct4/Cct3/Terf1/Cct5/Cct6a	8
GO:0006091	BP	generation of precursor metabolites and energy	39/981	354/23239	4.98492e-08	1.1695e-06	8.31592e-07	Oxct1/Gapdh/Cox4i1/Adh5/Ppp1cb/Atp5a1/Trap1/Cs/Pgam1/Slc25a13/Ndufaf2/Idh1/Aldoa/Sod2/Mdh1/Cat/Acadm/Idh2/Adsl/Bax/Mybbp1a/Cisd1/Aco2/Park7/Sdhb/Uqcrc1/Idh3a/Atp5o/Ptges3/Hk2/Sucla2/Ldha/Pgk1/Pfkl/Tpi1/Msh2/Pkm/Vcp/Suclg2	39
GO:0034599	BP	cellular response to oxidative stress	32/981	258/23239	5.16576e-08	1.20602e-06	8.57556e-07	Hspb1/Bcar1/Prdx6/Hdac1/Impact/Apex1/Sin3a/Hsph1/Sirt1/Trap1/Dhfr/Sod2/Hdac2/G6pdx/Hnrnpd/Ezh2/Nqo1/Sfpq/Park7/Nfe2l2/Anxa1/P4hb/Cfl1/Prdx3/Prdx1/Rps3/Prdx2/Pdcd10/Pycr2/Nono/Rwdd1/Prdx5	32
GO:0000302	BP	response to reactive oxygen species	27/981	194/23239	5.23272e-08	1.21572e-06	8.64455e-07	Bcar1/Prdx6/Impact/Apex1/Hsph1/Sirt1/Trap1/Dhfr/Sod2/Cat/Lig1/Hdac2/Hnrnpd/Ezh2/Nqo1/Park7/Itgav/Nfe2l2/Anxa1/Cfl1/Prdx3/Prdx1/Rps3/Casp3/Prdx2/Pdcd10/Prdx5	27
GO:0072350	BP	tricarboxylic acid metabolic process	12/981	40/23239	5.60174e-08	1.29517e-06	9.20947e-07	Glud1/Ass1/Cs/Idh1/Mdh1/Idh2/Acly/Aco2/Sdhb/Idh3a/Sucla2/Suclg2	12
GO:0009156	BP	ribonucleoside monophosphate biosynthetic process	23/981	147/23239	5.71451e-08	1.31489e-06	9.34971e-07	Umps/Gapdh/Adss/Atp5b/Atp5a1/Pgam1/Atp5h/Slc25a13/Aldoa/Impdh2/Map2k1/Adsl/Gmps/Atp5o/Paics/Ak2/Hk2/Atic/Pgk1/Pfkl/Tpi1/Pkm/Vcp	23
GO:0031330	BP	negative regulation of cellular catabolic process	30/981	234/23239	6.39066e-08	1.46343e-06	1.04059e-06	Dhx9/Igf2bp1/Hsp90ab1/Rpl5/Rps7/Rpl23/Eif4g1/Hnrnpu/Tardbp/Rpl11/Usp14/Hnrnpc/Usp19/Pabpc1/Smarcc1/Thrap3/Hnrnpd/Larp1/Ubxn1/Rbm10/Park7/Hnrnpa0/Cirbp/Ybx1/Anxa2/Pdcl3/Syncrip/Rraga/Lars/Nampt	30
GO:0051983	BP	regulation of chromosome segregation	19/981	104/23239	6.46968e-08	1.47436e-06	1.04837e-06	Cit/Tpr/Atrx/Rcc2/Hnrnpu/Smc6/Ndc80/Dync1h1/Terf1/Cdk5rap2/Sfpq/Ik/Atm/Psmg2/Cul3/Cenpe/Spag5/Dync1li1/Birc5	19
GO:0008360	BP	regulation of cell shape	23/981	148/23239	6.5e-08	1.47436e-06	1.04837e-06	Epb41l2/Slc9a3r1/Myh10/Myh9/Pdpn/Cfdp1/Wdr1/Msn/Prpf40a/Cdc42ep4/Diaph1/Aldoa/Ezr/Rdx/Epb41/Dlg1/Icam1/Mark2/Arhgef18/Anxa1/Spta1/Cfl1/Arhgdia	23
GO:0034502	BP	protein localization to chromosome	17/981	84/23239	6.63881e-08	1.49874e-06	1.0657e-06	Cct8/Cct7/Cct2/Cct4/Cct3/Atrx/Rcc2/Ndc80/Ruvbl2/Terf1/Ezh2/H2afy2/Rpa1/Ik/Msh2/Cct5/Cct6a	17
GO:0007018	BP	microtubule-based movement	32/981	261/23239	6.78671e-08	1.52494e-06	1.08433e-06	Nefl/Hspb1/Ktn1/Dst/Dctn1/Actr2/Hspa8/Kpnb1/Kif20a/Dync1li2/Kif20b/Hnrnpu/Actr3/Dync1h1/Kifc1/Copg1/Dync1i2/Map4/Map2k1/Kif4/Mgarp/Sfpq/Pcm1/Arl3/Map1b/Kif5b/Kif15/Kif11/Cenpe/Dync1li1/Myo5a/Traf3ip1	32
GO:1902115	BP	regulation of organelle assembly	27/981	197/23239	7.23429e-08	1.61791e-06	1.15044e-06	Pdcd6ip/Tpr/Gsn/Msn/Npm1/Cnot1/Hnrnpu/Dync1h1/Odf2/Ezr/Rdx/Map4/Hdac2/Stam/Cdk5rap2/Smc1a/Smc3/Chmp2a/Ralb/Chmp2b/Arpc2/Sh3glb1/Spag5/Rbm14/Pqbp1/Rab1b/Palld	27
GO:0051303	BP	establishment of chromosome localization	16/981	75/23239	7.39968e-08	1.6472e-06	1.17127e-06	Actr2/Kpnb1/Hnrnpu/Actr3/Rrs1/Ndc80/Dync1h1/Terf1/Chmp2a/Atm/Chmp2b/Nuf2/Cul3/Cenpe/Spag5/Birc5	16
GO:0016569	BP	covalent chromatin modification	44/981	433/23239	7.61867e-08	1.6881e-06	1.20035e-06	Usp15/Hist1h1c/Hist1h1e/Trip12/Hdac1/Dnmt1/Fbl/Rnf20/Sin3a/Atrx/Trim28/Rif1/Huwe1/Ash2l/Sirt1/Mta3/Akap8/Ruvbl2/Rtf1/Hdac2/Rnf40/Ezh2/Hcfc1/Ubr2/Kdm1a/Suz12/Vrk1/Sfpq/Dpy30/Brd4/Pole3/Taf7/Actl6a/Atm/Lmna/Smarcad1/Prmt1/Ruvbl1/Naa50/Ubr5/Rbm14/Snw1/Ing2/Chd1	44
GO:0006733	BP	oxidoreduction coenzyme metabolic process	24/981	162/23239	8.62884e-08	1.90312e-06	1.35324e-06	Gapdh/Pgam1/Idh1/Aldoa/Mdh1/Ldhb/Tkt/Idh2/G6pdx/Pck2/Taldo1/Idh3a/Pgd/Nudt17/Hk2/Ldha/Pgk1/Pfkl/Tpi1/Pkm/Vcp/Txnrd1/Prdx5/Nampt	24
GO:0050000	BP	chromosome localization	16/981	76/23239	9.00895e-08	1.97784e-06	1.40637e-06	Actr2/Kpnb1/Hnrnpu/Actr3/Rrs1/Ndc80/Dync1h1/Terf1/Chmp2a/Atm/Chmp2b/Nuf2/Cul3/Cenpe/Spag5/Birc5	16
GO:0010498	BP	proteasomal protein catabolic process	44/981	436/23239	9.29139e-08	2.01958e-06	1.43605e-06	Psme1/Psme2/Bag2/Psmd14/Hsp90b1/Hsp90ab1/Psmc5/Psmd1/Psmd2/Sirt1/Rpl11/Ube4b/Usp14/Trim71/Usp19/Tmf1/Psma3/Rad23a/Nub1/Sumo2/Ube2i/Smarcc1/Rnf40/Bcap31/Uggt1/Ubr2/Erlin2/Erlin1/Ubxn1/Park7/Psma7/Nfe2l2/Ubxn4/Cul3/Psmd4/Hspa5/Rad23b/Ube2k/Vcp/Rcn3/Psma4/Psmb2/Psma1/Pcbp2	44
GO:0046822	BP	regulation of nucleocytoplasmic transport	21/981	128/23239	9.29679e-08	2.01958e-06	1.43605e-06	Dhx9/Sfn/Flna/Ppp1r12a/Tpr/Hsp90aa1/Hsp90ab1/Rbm27/Trim28/Rbm26/Nup214/Sirt1/Emd/Xpo1/Rbm22/Park7/Ipo5/Rangap1/Ywhae/Ubr5/Thoc5	21
GO:0070200	BP	establishment of protein localization to telomere	8/981	16/23239	9.32566e-08	2.01958e-06	1.43605e-06	Cct8/Cct7/Cct2/Cct4/Cct3/Terf1/Cct5/Cct6a	8
GO:1901879	BP	regulation of protein depolymerization	17/981	86/23239	9.55346e-08	2.05035e-06	1.45793e-06	Tpm1/Specc1l/Ckap2/Swap70/Dstn/Shroom2/Wdr1/Gsn/Rdx/Lima1/Arpc2/Spta1/Map1b/Cfl1/Stmn2/Mtpn/Sptbn1	17
GO:1903313	BP	positive regulation of mRNA metabolic process	17/981	86/23239	9.55346e-08	2.05035e-06	1.45793e-06	Khsrp/Prdx6/Hspa8/Gigyf2/Cnot1/Ythdf2/Trim71/Pabpc1/Thrap3/Hnrnpd/Rbmxl1/Upf1/Cirbp/Ncbp1/Ncbp2/Snw1/Dazap1	17
GO:0030835	BP	negative regulation of actin filament depolymerization	12/981	42/23239	1.02551e-07	2.19112e-06	1.55803e-06	Tpm1/Specc1l/Swap70/Shroom2/Gsn/Rdx/Lima1/Arpc2/Spta1/Cfl1/Mtpn/Sptbn1	12
GO:0032210	BP	regulation of telomere maintenance via telomerase	13/981	50/23239	1.03648e-07	2.20471e-06	1.56769e-06	Xrcc5/Cct8/Cct7/Cct2/Cct4/Cct3/Nat10/Hnrnpu/Hnrnpc/Terf1/Atm/Cct5/Cct6a	13
GO:0000075	BP	cell cycle checkpoint	25/981	176/23239	1.08262e-07	2.29266e-06	1.63023e-06	Rpl26/Rps6/Rpl24/Tpr/Msh6/Top2a/Nsun2/Gigyf2/Ndc80/Terf1/Rnaseh2b/Nabp1/Cdk5rap2/Zwilch/Zwint/Ik/Ddx39b/Atm/Psmg2/Msh2/Cenpe/Thoc5/Dync1li1/Nae1/Birc5	25
GO:1902175	BP	regulation of oxidative stress-induced intrinsic apoptotic signaling pathway	10/981	28/23239	1.12548e-07	2.37293e-06	1.6873e-06	Hspb1/Hsph1/Sirt1/Trap1/Sod2/Sfpq/Park7/Nfe2l2/P4hb/Nono	10
GO:0051262	BP	protein tetramerization	24/981	165/23239	1.22973e-07	2.58136e-06	1.83552e-06	Hist1h4a/Hist1h3b/Xrcc6/Shmt1/Vasp/Farsa/Rps19/Farsb/Rrm1/Sod2/Cat/Impdh2/Acadm/Adsl/Acads/Dnm1l/Rcc1/St13/Cryz/Anxa2/S100a10/Pfkl/Pkm/Txnrd1	24
GO:0034614	BP	cellular response to reactive oxygen species	22/981	142/23239	1.32132e-07	2.76151e-06	1.96361e-06	Bcar1/Impact/Apex1/Hsph1/Sirt1/Trap1/Dhfr/Sod2/Hdac2/Hnrnpd/Ezh2/Nqo1/Park7/Nfe2l2/Anxa1/Cfl1/Prdx3/Prdx1/Rps3/Prdx2/Pdcd10/Prdx5	22
GO:0071383	BP	cellular response to steroid hormone stimulus	24/981	166/23239	1.38103e-07	2.87374e-06	2.04341e-06	Calcoco1/Arid1a/Hdac1/Calr/Ywhah/Cnot1/Hnrnpu/Sirt1/Safb/Phb2/Fkbp4/Ube2i/Ube2l3/Thrap3/Pck2/Atp1a1/Mgarp/Park7/Ptges3/Taf7/Anxa1/Dnaja1/Ubr5/Rwdd1	24
GO:0007093	BP	mitotic cell cycle checkpoint	21/981	131/23239	1.39892e-07	2.89837e-06	2.06093e-06	Rpl26/Rps6/Rpl24/Tpr/Msh6/Top2a/Gigyf2/Ndc80/Terf1/Nabp1/Cdk5rap2/Zwilch/Zwint/Ik/Atm/Psmg2/Msh2/Cenpe/Dync1li1/Nae1/Birc5	21
GO:0006260	BP	DNA replication	30/981	243/23239	1.48691e-07	3.0674e-06	2.18112e-06	Dhx9/Mcm3/Msh6/Wdhd1/Mcm2/Mcm6/Top1/Ssrp1/Sin3a/Atrx/Npm1/Gtpbp4/Cacybp/Rrm1/Pcna/Lig1/Mcm4/Terf1/Mcm7/Rpa1/Rfc4/Nasp/Smc1a/Smc3/Rnaseh2a/Upf1/Faf1/Dnaja3/Sde2/Dnajc2	30
GO:0009127	BP	purine nucleoside monophosphate biosynthetic process	22/981	143/23239	1.50028e-07	3.06851e-06	2.18191e-06	Gapdh/Adss/Atp5b/Atp5a1/Pgam1/Atp5h/Slc25a13/Aldoa/Impdh2/Map2k1/Adsl/Gmps/Atp5o/Paics/Ak2/Hk2/Atic/Pgk1/Pfkl/Tpi1/Pkm/Vcp	22
GO:0009168	BP	purine ribonucleoside monophosphate biosynthetic process	22/981	143/23239	1.50028e-07	3.06851e-06	2.18191e-06	Gapdh/Adss/Atp5b/Atp5a1/Pgam1/Atp5h/Slc25a13/Aldoa/Impdh2/Map2k1/Adsl/Gmps/Atp5o/Paics/Ak2/Hk2/Atic/Pgk1/Pfkl/Tpi1/Pkm/Vcp	22
GO:0033119	BP	negative regulation of RNA splicing	10/981	29/23239	1.65292e-07	3.36632e-06	2.39367e-06	Rps13/Srsf6/Npm1/U2af2/Hnrnpk/Rbmxl1/Rbm10/Rnps1/Acin1/Ptbp2	10
GO:1902176	BP	negative regulation of oxidative stress-induced intrinsic apoptotic signaling pathway	8/981	17/23239	1.69617e-07	3.43567e-06	2.44298e-06	Hspb1/Hsph1/Sirt1/Trap1/Sod2/Park7/Nfe2l2/Nono	8
GO:0006333	BP	chromatin assembly or disassembly	22/981	144/23239	1.70132e-07	3.43567e-06	2.44298e-06	Hist1h1a/Hist1h4a/Hist1h3b/Hist1h1c/Hist1h1e/Arid1a/Tpr/Mcm2/Atrx/Npm1/Hist1h2bk/Smarca5/Smarcc1/H2afy2/Hist1h2bp/Nasp/Set/Pole3/Nap1l1/Smchd1/Hist3h2ba/Chd1	22
GO:0051783	BP	regulation of nuclear division	27/981	207/23239	2.02426e-07	4.07062e-06	2.89448e-06	Cit/Cul7/Tpr/Calr/Cdk11b/Ywhah/Atrx/Kif20b/Hnrnpu/Ndc80/Phb2/Ranbp1/Terf1/Cdk5rap2/Rcc1/Smc1a/Smc3/Chmp2a/Ik/Atm/Chmp2b/Psmg2/Cul3/Kif11/Cenpe/Dync1li1/Birc5	27
GO:0009144	BP	purine nucleoside triphosphate metabolic process	31/981	263/23239	2.63653e-07	5.27437e-06	3.75042e-06	Adk/Gapdh/Cox4i1/Atp5b/Hspa8/Atp5a1/Pgam1/Atp5h/Clpx/Slc25a13/Aldoa/Atp1b1/Impdh2/Map2k1/Opa1/Atp6v1b2/Dnm1l/Park7/Uqcrc1/Atp5o/Ak2/Hk2/Ldha/Pgk1/Pfkl/Tpi1/Msh2/Pkm/Ran/Vcp/Ola1	31
GO:0016570	BP	histone modification	42/981	422/23239	2.6513e-07	5.27437e-06	3.75042e-06	Usp15/Hist1h1c/Hist1h1e/Trip12/Hdac1/Dnmt1/Fbl/Rnf20/Sin3a/Atrx/Rif1/Huwe1/Ash2l/Sirt1/Mta3/Akap8/Ruvbl2/Rtf1/Hdac2/Rnf40/Ezh2/Hcfc1/Ubr2/Kdm1a/Suz12/Vrk1/Sfpq/Dpy30/Brd4/Pole3/Taf7/Actl6a/Atm/Lmna/Smarcad1/Prmt1/Ruvbl1/Naa50/Ubr5/Rbm14/Snw1/Ing2	42
GO:0043900	BP	regulation of multi-organism process	40/981	392/23239	2.65592e-07	5.27437e-06	3.75042e-06	Dhx9/Hdac1/Gsn/Calr/Gapdh/Ppib/Hspa8/Top2a/Sin3a/Ddx3x/Trim28/Ythdf2/Tardbp/Scd1/Pabpc1/Rad23a/Larp1/Park7/Ppid/Smc3/Chmp2a/Pycard/Ilf3/Itgav/Chmp2b/Anxa2/Lgals1/Banf1/Psmc3/P4hb/Ppia/Cfl1/Pfn1/Prdx2/Ppp2r1a/Pqbp1/Snw1/Chd1/Traf3ip1/Pcbp2	40
GO:0034728	BP	nucleosome organization	21/981	136/23239	2.68638e-07	5.31282e-06	3.77776e-06	Hist1h1a/Hist1h4a/Hist1h3b/Hist1h1c/Hist1h1e/Arid1a/Ptma/Mcm2/Atrx/Npm1/Hist1h2bk/Smarca5/Smarcc1/H2afy2/Hist1h2bp/Nasp/Set/Pole3/Nap1l1/Anp32e/Hist3h2ba	21
GO:0006338	BP	chromatin remodeling	20/981	125/23239	2.8514e-07	5.61597e-06	3.99332e-06	Arid1a/Tpr/Ptma/Top1/Atrx/Npm1/Ash2l/Smarca5/Ruvbl2/Hmgb2/Smarcc1/Nasp/Pole3/Actl6a/Smarcad1/Ruvbl1/Anp32e/Chd8/Smchd1/Chd1	20
GO:0033120	BP	positive regulation of RNA splicing	12/981	46/23239	3.08735e-07	6.05577e-06	4.30604e-06	Prdx6/Hspa8/U2af2/Hnrnpk/Thrap3/Rbm22/Rbmxl1/Cirbp/Ncbp1/Srsf1/Snw1/Dazap1	12
GO:0006399	BP	tRNA metabolic process	23/981	161/23239	3.11939e-07	6.09364e-06	4.33297e-06	Nsun2/Aars/Farsa/Eprs/Nat10/Dars/Kars/Gars/Rars/Tars/Farsb/Vars/Ssb/Thumpd3/Trmt6/Yars/Thumpd1/Elp3/Sars/Lars/Nars/Iars/Ddx1	23
GO:0009895	BP	negative regulation of catabolic process	32/981	279/23239	3.16842e-07	6.15031e-06	4.37327e-06	Dhx9/Igf2bp1/Flna/Hsp90ab1/Rpl5/Rps7/Rpl23/Eif4g1/Hnrnpu/Tardbp/Rpl11/Usp14/Hnrnpc/Usp19/Pabpc1/Smarcc1/Thrap3/Hnrnpd/Larp1/Ubxn1/Rbm10/Park7/Hnrnpa0/Cirbp/Ybx1/Pin1/Anxa2/Pdcl3/Syncrip/Rraga/Lars/Nampt	32
GO:0006342	BP	chromatin silencing	15/981	73/23239	3.17411e-07	6.15031e-06	4.37327e-06	Hist1h1a/Hist1h1c/Hist1h1e/Arid1a/Hdac1/Dnmt1/Sin3a/Trim28/Rif1/Smarca5/Sirt1/Hdac2/Ubr2/Pole3/Smchd1	15
GO:1904816	BP	positive regulation of protein localization to chromosome, telomeric region	7/981	13/23239	3.21001e-07	6.19481e-06	4.40491e-06	Cct8/Cct7/Cct2/Cct4/Cct3/Cct5/Cct6a	7
GO:0042542	BP	response to hydrogen peroxide	19/981	115/23239	3.36723e-07	6.47211e-06	4.60209e-06	Impact/Apex1/Hsph1/Sirt1/Trap1/Sod2/Cat/Lig1/Hdac2/Ezh2/Nqo1/Park7/Nfe2l2/Anxa1/Cfl1/Prdx3/Rps3/Casp3/Pdcd10	19
GO:0042176	BP	regulation of protein catabolic process	38/981	366/23239	3.40456e-07	6.51768e-06	4.6345e-06	Cd81/Psme1/Psme2/Flna/Bag2/Psmd14/Hsp90aa1/Hsp90ab1/Psmd3/Msn/Rpl5/Rps7/Rpl23/Psmd1/Psmd2/Rpl11/Usp14/Snx1/Usp19/Tmf1/Ezr/Rdx/Rad23a/Nub1/Sumo2/Smarcc1/Rnf40/Bcap31/Xpo1/Ubxn1/Park7/Faf1/Pin1/Anxa2/Pdcl3/Rad23b/Ube2k/Vcp	38
GO:0009141	BP	nucleoside triphosphate metabolic process	32/981	280/23239	3.43581e-07	6.55132e-06	4.65841e-06	Adk/Gapdh/Cox4i1/Atp5b/Hspa8/Dtymk/Atp5a1/Pgam1/Atp5h/Clpx/Slc25a13/Aldoa/Atp1b1/Impdh2/Map2k1/Opa1/Atp6v1b2/Dnm1l/Park7/Uqcrc1/Atp5o/Ak2/Hk2/Ldha/Pgk1/Pfkl/Tpi1/Msh2/Pkm/Ran/Vcp/Ola1	32
GO:0051304	BP	chromosome separation	17/981	94/23239	3.67927e-07	6.98769e-06	4.96871e-06	Cit/Tpr/Top2a/Ndc80/Terf1/Ncaph/Ncapd2/Cdk5rap2/Ik/Atm/Psmg2/Smarcad1/Cul3/Cenpe/Ppp2r1a/Dync1li1/Birc5	17
GO:1901880	BP	negative regulation of protein depolymerization	15/981	74/23239	3.82711e-07	7.23974e-06	5.14793e-06	Tpm1/Specc1l/Ckap2/Swap70/Shroom2/Gsn/Rdx/Lima1/Arpc2/Spta1/Map1b/Cfl1/Stmn2/Mtpn/Sptbn1	15
GO:0009205	BP	purine ribonucleoside triphosphate metabolic process	30/981	254/23239	3.9189e-07	7.38419e-06	5.25064e-06	Gapdh/Cox4i1/Atp5b/Hspa8/Atp5a1/Pgam1/Atp5h/Clpx/Slc25a13/Aldoa/Atp1b1/Impdh2/Map2k1/Opa1/Atp6v1b2/Dnm1l/Park7/Uqcrc1/Atp5o/Ak2/Hk2/Ldha/Pgk1/Pfkl/Tpi1/Msh2/Pkm/Ran/Vcp/Ola1	30
GO:0030866	BP	cortical actin cytoskeleton organization	11/981	39/23239	4.05376e-07	7.57864e-06	5.38891e-06	Epb41l2/Tln1/Rock2/Pdcd6ip/Epb41l1/Calr/Anln/Ezr/Epb41/Dlg1/Coro1c	11
GO:1901998	BP	toxin transport	11/981	39/23239	4.05376e-07	7.57864e-06	5.38891e-06	Arid1a/Cct8/Cct7/Cct2/Cct4/Cct3/Dnajc17/Dnaja1/Hspa5/Cct5/Cct6a	11
GO:0045786	BP	negative regulation of cell cycle	43/981	445/23239	4.30614e-07	8.01915e-06	5.70214e-06	Rpl26/Rps6/Slc9a3r1/Rpl24/Tpr/Hsp90ab1/Calr/Msh6/Rpl23/Top2a/Nsun2/Atrx/Npm1/Gigyf2/Ndc80/Kifc1/Map2k1/Terf1/Ezh2/Mybbp1a/Rnaseh2b/Dlg1/Nabp1/Cdk5rap2/Zwilch/Zwint/Smc1a/Smc3/Chmp2a/Ik/Ddx39b/Atm/Psmg2/Fhl1/Msh2/Casp3/Cenpe/Thoc5/Rbm14/Dync1li1/Nae1/Ilk/Birc5	43
GO:0031396	BP	regulation of protein ubiquitination	25/981	189/23239	4.33981e-07	8.05052e-06	5.72445e-06	Bag2/Trip12/Hsp90aa1/Hsp90ab1/Rpl5/Rps7/Rpl23/Rnf20/Npm1/Gtpbp4/Rpl11/U2af2/Ube2l3/Rnf40/Kdm1a/Ubxn1/Park7/Pef1/Dnaja3/Pin1/Dnaja1/Cul3/Hspa5/Rps3/Ubr5	25
GO:0050686	BP	negative regulation of mRNA processing	10/981	32/23239	4.743e-07	8.76447e-06	6.23211e-06	Srsf6/Rnf20/Npm1/U2af2/Hnrnpk/Rnf40/Rbmxl1/Rbm10/Rnps1/Acin1	10
GO:0060249	BP	anatomical structure homeostasis	39/981	386/23239	4.81335e-07	8.86027e-06	6.30023e-06	Dctn1/Hsp90aa1/Hsp90ab1/Xrcc6/Xrcc5/Apex1/Cct8/Cct7/Cct2/Cct4/Cct3/Atrx/Rif1/Gigyf2/Nat10/Hnrnpu/Smc6/Hnrnpc/Nop10/Aldoa/Pcna/Terf1/Bax/Hnrnpd/Rpa1/Upf1/Ptges3/Itgav/Atm/Chmp2b/Lmna/Pgk1/Cct5/Cct6a/Rcn3/Rp1l1/Strap/Prdx5/Stk39	39
GO:0072522	BP	purine-containing compound biosynthetic process	28/981	230/23239	5.11951e-07	9.38774e-06	6.67529e-06	Adk/Gapdh/Adss/Shmt1/Atp5b/Atp5a1/Pgam1/Atp5h/Slc25a13/Aldoa/Impdh2/Map2k1/Adsl/Gmps/Acot7/Acly/Mthfd1/Atp5o/Paics/Ak2/Hk2/Atic/Pgk1/Pfkl/Tpi1/Pkm/Vcp/Mthfd1l	28
GO:0019080	BP	viral gene expression	13/981	57/23239	5.43621e-07	9.93042e-06	7.06118e-06	Dhx9/Hdac1/Eif3a/Tardbp/Ssb/Psmc3/Pfn1/Eif3b/Eif3l/Snw1/Eif3g/Chd1/Pcbp2	13
GO:0034250	BP	positive regulation of cellular amide metabolic process	20/981	130/23239	5.46281e-07	9.94107e-06	7.06875e-06	Dhx9/Rpl26/Rock2/Rps9/Lin28a/Impact/Rpl5/Eef2/Npm1/Ddx3x/Abcf1/Picalm/Ythdf2/Hnrnpd/Fxr1/Jakmip1/Ddx39b/Cirbp/Nfe2l2/Vim	20
GO:0009199	BP	ribonucleoside triphosphate metabolic process	30/981	258/23239	5.48594e-07	9.94535e-06	7.07179e-06	Gapdh/Cox4i1/Atp5b/Hspa8/Atp5a1/Pgam1/Atp5h/Clpx/Slc25a13/Aldoa/Atp1b1/Impdh2/Map2k1/Opa1/Atp6v1b2/Dnm1l/Park7/Uqcrc1/Atp5o/Ak2/Hk2/Ldha/Pgk1/Pfkl/Tpi1/Msh2/Pkm/Ran/Vcp/Ola1	30
GO:0019081	BP	viral translation	7/981	14/23239	6.18533e-07	1.11709e-05	7.94327e-06	Dhx9/Eif3a/Ssb/Eif3b/Eif3l/Eif3g/Pcbp2	7
GO:0000470	BP	maturation of LSU-rRNA	9/981	26/23239	6.69871e-07	1.20526e-05	8.57021e-06	Rpl7a/Rpl7/Npm1/Gtpbp4/Pes1/Wdr12/Rsl1d1/Las1l/Rpl35	9
GO:0046605	BP	regulation of centrosome cycle	13/981	58/23239	6.73777e-07	1.20775e-05	8.58791e-06	Rock2/Pdcd6ip/Npm1/Kifc1/Ranbp1/Xpo1/Cdk5rap2/Chmp2a/Cetn2/Chmp2b/Kif11/Rbm14/Dync1li1	13
GO:0031497	BP	chromatin assembly	19/981	121/23239	7.56846e-07	1.35159e-05	9.61069e-06	Hist1h1a/Hist1h4a/Hist1h3b/Hist1h1c/Hist1h1e/Tpr/Mcm2/Atrx/Npm1/Hist1h2bk/Smarca5/H2afy2/Hist1h2bp/Nasp/Set/Pole3/Nap1l1/Smchd1/Hist3h2ba	19
GO:0045333	BP	cellular respiration	22/981	157/23239	7.84445e-07	1.39567e-05	9.92412e-06	Cox4i1/Trap1/Cs/Slc25a13/Ndufaf2/Idh1/Sod2/Mdh1/Cat/Idh2/Adsl/Bax/Mybbp1a/Cisd1/Aco2/Park7/Sdhb/Uqcrc1/Idh3a/Sucla2/Vcp/Suclg2	22
GO:0006334	BP	nucleosome assembly	17/981	99/23239	7.91025e-07	1.40216e-05	9.9703e-06	Hist1h1a/Hist1h4a/Hist1h3b/Hist1h1c/Hist1h1e/Mcm2/Atrx/Npm1/Hist1h2bk/Smarca5/H2afy2/Hist1h2bp/Nasp/Set/Pole3/Nap1l1/Hist3h2ba	17
GO:0030837	BP	negative regulation of actin filament polymerization	13/981	59/23239	8.31035e-07	1.46225e-05	1.03976e-05	Tpm1/Gsn/Rdx/Arpc2/Spta1/Cfl1/Mtpn/Pfn1/Sptbn1/Hip1r/Arfgef1/Tmsb4x/Pfn2	13
GO:1904356	BP	regulation of telomere maintenance via telomere lengthening	13/981	59/23239	8.31035e-07	1.46225e-05	1.03976e-05	Xrcc5/Cct8/Cct7/Cct2/Cct4/Cct3/Nat10/Hnrnpu/Hnrnpc/Terf1/Atm/Cct5/Cct6a	13
GO:0006739	BP	NADP metabolic process	10/981	34/23239	8.9268e-07	1.56497e-05	1.11279e-05	Pgam1/Idh1/Tkt/Idh2/G6pdx/Taldo1/Pgd/Nudt17/Txnrd1/Prdx5	10
GO:0090407	BP	organophosphate biosynthetic process	44/981	473/23239	8.975e-07	1.56768e-05	1.11472e-05	Adk/Umps/Gapdh/Adss/Shmt1/Atp5b/Dtymk/Atp5a1/Dctd/Kars/Gars/Pgam1/Atp5h/Slc25a13/Far1/Idh1/Aldoa/Rrm1/Impdh2/Map2k1/Scp2/Tkt/Idh2/Adsl/G6pdx/Gmps/Acot7/Acly/Mthfd1/Atp5o/Paics/Ak2/Hk2/Atic/Sh3glb1/Pgk1/Pfkl/Tpi1/Pkm/Vcp/Fabp5/Hmgcs1/Fdps/Nampt	44
GO:0043244	BP	regulation of protein complex disassembly	18/981	111/23239	9.06412e-07	1.57244e-05	1.11811e-05	Tpm1/Specc1l/Ckap2/Swap70/Dstn/Shroom2/Wdr1/Gsn/Rdx/Upf1/Lima1/Arpc2/Spta1/Map1b/Cfl1/Stmn2/Mtpn/Sptbn1	18
GO:0046390	BP	ribose phosphate biosynthetic process	27/981	223/23239	9.06799e-07	1.57244e-05	1.11811e-05	Umps/Gapdh/Adss/Atp5b/Atp5a1/Pgam1/Atp5h/Slc25a13/Aldoa/Impdh2/Map2k1/Tkt/Adsl/G6pdx/Gmps/Acot7/Acly/Atp5o/Paics/Ak2/Hk2/Atic/Pgk1/Pfkl/Tpi1/Pkm/Vcp	27
GO:0033047	BP	regulation of mitotic sister chromatid segregation	14/981	69/23239	9.20652e-07	1.5907e-05	1.13109e-05	Cit/Tpr/Atrx/Hnrnpu/Ndc80/Terf1/Cdk5rap2/Ik/Atm/Psmg2/Cul3/Cenpe/Dync1li1/Birc5	14
GO:0018205	BP	peptidyl-lysine modification	35/981	337/23239	9.74855e-07	1.67829e-05	1.19338e-05	Plod2/Hist1h1c/Hist1h1e/Hdac1/Dnmt1/Por/Sin3a/Atrx/Trim28/Rif1/Ash2l/Sirt1/Sae1/Ruvbl2/Uba2/Rtf1/Sumo2/Ube2i/Hdac2/Ezh2/Hcfc1/Kdm1a/Suz12/Dpy30/Park7/Brd4/Pole3/Taf7/Actl6a/Lmna/Ruvbl1/Naa50/Glrx5/Snw1/Hmg20a	35
GO:0000055	BP	ribosomal large subunit export from nucleus	6/981	10/23239	1.01155e-06	1.73523e-05	1.23386e-05	Pa2g4/Npm1/Rrs1/Xpo1/Nup88/Ran	6
GO:0043524	BP	negative regulation of neuron apoptotic process	23/981	172/23239	1.02549e-06	1.75286e-05	1.2464e-05	Nefl/Hdac1/Hsp90ab1/Hspd1/Hsph1/Npm1/Aars/Sirt1/Lgmn/Sod2/Bax/Park7/Set/Hyou1/Gclm/Pin1/Prdx3/Msh2/Prdx2/Nes/Nono/Ilk/Birc5	23
GO:0030518	BP	intracellular steroid hormone receptor signaling pathway	18/981	112/23239	1.03793e-06	1.76781e-05	1.25703e-05	Calcoco1/Arid1a/Hdac1/Calr/Ywhah/Cnot1/Sirt1/Safb/Phb2/Fkbp4/Ube2i/Thrap3/Park7/Ptges3/Taf7/Dnaja1/Ubr5/Rwdd1	18
GO:0030838	BP	positive regulation of actin filament polymerization	16/981	91/23239	1.19698e-06	2.02666e-05	1.44109e-05	Gsn/Actr2/Vasp/Actr3/Arpc5/Cdc42ep4/Grb2/Dlg1/Pycard/Icam1/Arpc2/Pfn1/Arpc5l/Hip1r/Pfn2/Coro1b	16
GO:0006101	BP	citrate metabolic process	10/981	35/23239	1.20262e-06	2.02666e-05	1.44109e-05	Cs/Idh1/Mdh1/Idh2/Acly/Aco2/Sdhb/Idh3a/Sucla2/Suclg2	10
GO:0018208	BP	peptidyl-proline modification	10/981	35/23239	1.20262e-06	2.02666e-05	1.44109e-05	Ppib/Ranbp2/Ppig/Fkbp4/Fkbp5/Ppid/Fkbp10/P4hb/Ppia/P4ha1	10
GO:0034976	BP	response to endoplasmic reticulum stress	26/981	213/23239	1.22984e-06	2.06526e-05	1.46854e-05	Pdia4/Hsp90b1/Pdia3/Sirt1/Ube4b/Usp14/Usp19/Opa1/Bax/Bcap31/Uggt1/Erlin2/Erlin1/Ubxn1/Park7/Ufc1/Hyou1/Nfe2l2/Ubxn4/Flot1/P4hb/Hspa5/Ube2k/Casp3/Vcp/Rcn3	26
GO:0006479	BP	protein methylation	23/981	174/23239	1.25803e-06	2.09789e-05	1.49174e-05	Hist1h1c/Hist1h1e/Dnmt1/Fbl/Rnf20/Atrx/Rif1/Etf1/Gspt1/Ash2l/Sirt1/Rtf1/Hdac2/Ezh2/Kdm1a/Suz12/Dpy30/Ilf3/Lmna/Prmt1/Fam98b/Snw1/Snrpb	23
GO:0008213	BP	protein alkylation	23/981	174/23239	1.25803e-06	2.09789e-05	1.49174e-05	Hist1h1c/Hist1h1e/Dnmt1/Fbl/Rnf20/Atrx/Rif1/Etf1/Gspt1/Ash2l/Sirt1/Rtf1/Hdac2/Ezh2/Kdm1a/Suz12/Dpy30/Ilf3/Lmna/Prmt1/Fam98b/Snw1/Snrpb	23
GO:0043242	BP	negative regulation of protein complex disassembly	15/981	81/23239	1.29674e-06	2.15493e-05	1.5323e-05	Tpm1/Specc1l/Ckap2/Swap70/Shroom2/Gsn/Rdx/Lima1/Arpc2/Spta1/Map1b/Cfl1/Stmn2/Mtpn/Sptbn1	15
GO:0051402	BP	neuron apoptotic process	31/981	283/23239	1.30723e-06	2.16485e-05	1.53935e-05	Nefl/Cit/Hdac1/Hsp90ab1/Gapdh/Hspd1/Hsph1/Npm1/Aars/Sirt1/Lgmn/Sod2/G6pdx/Bax/Nqo1/Park7/Set/Hyou1/Gclm/Atm/Pin1/Prdx3/Msh2/Casp3/Prdx2/Nes/Nae1/Nono/Fam162a/Ilk/Birc5	31
GO:0070198	BP	protein localization to chromosome, telomeric region	9/981	28/23239	1.37205e-06	2.26435e-05	1.6101e-05	Cct8/Cct7/Cct2/Cct4/Cct3/Atrx/Terf1/Cct5/Cct6a	9
GO:1902275	BP	regulation of chromatin organization	24/981	188/23239	1.40317e-06	2.30775e-05	1.64096e-05	Hist1h1a/Hist1h1c/Hist1h1e/Tpr/Trip12/Dnmt1/Rnf20/Sin3a/Atrx/Trim28/Rif1/Hnrnpu/Sirt1/Akap8/Ruvbl2/Rtf1/Rnf40/Kdm1a/Taf7/Atm/Lmna/Ubr5/Snw1/Ing2	24
GO:0051053	BP	negative regulation of DNA metabolic process	21/981	150/23239	1.41007e-06	2.31116e-05	1.64339e-05	Hist1h1a/Hist1h1c/Hist1h1e/Trip12/Xrcc5/Msh6/Trim28/Rif1/Nat10/Hnrnpu/Gtpbp4/Hnrnpc/Terf1/Smc1a/Smc3/Atm/Msh2/Dnajc2/Rps3/Smchd1/Ubr5	21
GO:0051017	BP	actin filament bundle assembly	22/981	163/23239	1.49482e-06	2.4417e-05	1.73621e-05	Tpm1/Rock2/Myh10/Swap70/Flna/Phldb2/Hsp90b1/Actn4/Ezr/Rdx/Stmn1/Lima1/S100a10/Actn1/Cul3/Cfl1/Marcks/Pfn1/Pls3/Dbn1/Pfn2/Coro1b	22
GO:0051306	BP	mitotic sister chromatid separation	13/981	62/23239	1.51707e-06	2.46962e-05	1.75606e-05	Cit/Tpr/Ndc80/Terf1/Cdk5rap2/Ik/Atm/Psmg2/Cul3/Cenpe/Ppp2r1a/Dync1li1/Birc5	13
GO:0046034	BP	ATP metabolic process	27/981	229/23239	1.52604e-06	2.47581e-05	1.76047e-05	Gapdh/Cox4i1/Atp5b/Hspa8/Atp5a1/Pgam1/Atp5h/Clpx/Slc25a13/Aldoa/Atp1b1/Map2k1/Atp6v1b2/Dnm1l/Park7/Uqcrc1/Atp5o/Ak2/Hk2/Ldha/Pgk1/Pfkl/Tpi1/Msh2/Pkm/Vcp/Ola1	27
GO:0040029	BP	regulation of gene expression, epigenetic	30/981	271/23239	1.54997e-06	2.50613e-05	1.78202e-05	Dhx9/Hist1h1a/Lin28a/Hist1h1c/Hist1h1e/Arid1a/Hdac1/Dnmt1/Sin3a/Trim28/Eif4g1/Rif1/Gigyf2/Cnot1/Hnrnpu/Ash2l/Smarca5/Sirt1/Trim71/Map2k1/Hdac2/Ezh2/Fxr1/Ubr2/H2afy2/Srrt/Upf1/Pole3/Ncbp1/Smchd1	30
GO:0043161	BP	proteasome-mediated ubiquitin-dependent protein catabolic process	37/981	374/23239	1.55979e-06	2.51352e-05	1.78728e-05	Psmd14/Hsp90b1/Hsp90ab1/Psmc5/Psmd1/Psmd2/Sirt1/Rpl11/Ube4b/Usp14/Trim71/Usp19/Psma3/Rad23a/Nub1/Sumo2/Ube2i/Smarcc1/Bcap31/Ubr2/Erlin2/Erlin1/Ubxn1/Park7/Psma7/Nfe2l2/Ubxn4/Cul3/Psmd4/Hspa5/Rad23b/Ube2k/Vcp/Psma4/Psmb2/Psma1/Pcbp2	37
GO:0033045	BP	regulation of sister chromatid segregation	15/981	83/23239	1.79041e-06	2.87547e-05	2.04464e-05	Cit/Tpr/Atrx/Hnrnpu/Ndc80/Terf1/Cdk5rap2/Sfpq/Ik/Atm/Psmg2/Cul3/Cenpe/Dync1li1/Birc5	15
GO:0031333	BP	negative regulation of protein complex assembly	20/981	140/23239	1.81233e-06	2.90094e-05	2.06276e-05	Tpm1/Impact/Gsn/Vdac2/Ddx3x/Rdx/Fkbp4/Stmn1/Arpc2/Spta1/Cfl1/Stmn2/Mtpn/Pfn1/Sptbn1/Hip1r/Arfgef1/Tmsb4x/Traf3ip1/Pfn2	20
GO:0006302	BP	double-strand break repair	25/981	204/23239	1.82244e-06	2.90739e-05	2.06735e-05	Trip12/Psmd14/Parp2/Xrcc6/Xrcc5/Actr2/Rif1/Smc6/H2afx/Lig1/Ppp4r2/Kdm1a/Dek/Nabp1/Sfr1/Rpa1/Sfpq/Atm/Smarcad1/Msh2/Vcp/Smchd1/Ubr5/Swi5/Ddx1	25
GO:0051098	BP	regulation of binding	38/981	392/23239	1.85174e-06	2.94433e-05	2.09361e-05	Dhx9/Lrpap1/Bag2/Hsp90ab1/Sin3a/Trim28/Eif4g1/Sirt1/Actr3/Gtpbp4/Rpl11/Nvl/Ruvbl2/Hmgb2/Epb41/Stmn1/Hnrnpk/Hdac2/Larp7/Bax/Gtf2f1/Eif2b4/Kdm1a/Park7/Brd4/Ralb/Mark2/Edf1/Pin1/Anxa2/S100a10/Flot1/Spta1/Eno1/Ran/Ncbp1/Hip1r/Traf3ip1	38
GO:0030307	BP	positive regulation of cell growth	24/981	191/23239	1.86574e-06	2.95677e-05	2.10245e-05	Sfn/Cd81/Parp2/Slc25a4/Ddx3x/Eif4g1/Picalm/Sirt1/Rtn4/Rpl4/Hnrnpk/Golga4/Eif2b2/Ddx39b/Gdi1/Pin1/Sh3glb1/Map1b/Cfl1/Mtpn/Ncbp1/Fdps/Dbn1/Ilk	24
GO:2001235	BP	positive regulation of apoptotic signaling pathway	23/981	178/23239	1.87382e-06	2.95977e-05	2.10459e-05	Ctnna1/Rpl26/Slc9a3r1/Gsn/Pdia3/Rps7/Ppp2r1b/Sirt1/Rpl11/Bax/Bcap31/Pak2/Dnm1l/Sfpq/Park7/Pycard/Faf1/Sh3glb1/Ripk3/Rps3/Ppp2r1a/Fam162a/Hip1r	23
GO:0009060	BP	aerobic respiration	14/981	73/23239	1.88178e-06	2.96257e-05	2.10658e-05	Cox4i1/Cs/Idh1/Mdh1/Cat/Idh2/Adsl/Aco2/Sdhb/Uqcrc1/Idh3a/Sucla2/Vcp/Suclg2	14
GO:0008631	BP	intrinsic apoptotic signaling pathway in response to oxidative stress	11/981	45/23239	1.94618e-06	3.03401e-05	2.15738e-05	Hspb1/Hsph1/Sirt1/Trap1/Sod2/Sfpq/Park7/Nfe2l2/P4hb/Pdcd10/Nono	11
GO:0030261	BP	chromosome condensation	11/981	45/23239	1.94618e-06	3.03401e-05	2.15738e-05	Hist1h1a/Hist1h1c/Hist1h1e/Top2a/Smc2/Akap8/Ncapg2/Ncaph/Smc4/Ncapd2/Acin1	11
GO:0033048	BP	negative regulation of mitotic sister chromatid segregation	11/981	45/23239	1.94618e-06	3.03401e-05	2.15738e-05	Tpr/Atrx/Ndc80/Terf1/Cdk5rap2/Ik/Atm/Psmg2/Cenpe/Dync1li1/Birc5	11
GO:0051099	BP	positive regulation of binding	25/981	205/23239	1.99397e-06	3.09842e-05	2.20318e-05	Dhx9/Hsp90ab1/Trim28/Eif4g1/Actr3/Rpl11/Nvl/Hmgb2/Epb41/Stmn1/Eif2b4/Kdm1a/Park7/Brd4/Ralb/Edf1/Pin1/Anxa2/S100a10/Flot1/Spta1/Eno1/Ran/Ncbp1/Hip1r	25
GO:0061572	BP	actin filament bundle organization	22/981	166/23239	2.0369e-06	3.15488e-05	2.24333e-05	Tpm1/Rock2/Myh10/Swap70/Flna/Phldb2/Hsp90b1/Actn4/Ezr/Rdx/Stmn1/Lima1/S100a10/Actn1/Cul3/Cfl1/Marcks/Pfn1/Pls3/Dbn1/Pfn2/Coro1b	22
GO:0007094	BP	mitotic spindle assembly checkpoint	10/981	37/23239	2.11309e-06	3.23107e-05	2.2975e-05	Tpr/Ndc80/Terf1/Cdk5rap2/Ik/Atm/Psmg2/Cenpe/Dync1li1/Birc5	10
GO:0032781	BP	positive regulation of ATPase activity	10/981	37/23239	2.11309e-06	3.23107e-05	2.2975e-05	Dhx9/Tpm1/Dnajc9/Hnrnpu/Hspa2/Atp1b1/Ahsa1/Dnajb1/Pfn1/Pfn2	10
GO:0043044	BP	ATP-dependent chromatin remodeling	10/981	37/23239	2.11309e-06	3.23107e-05	2.2975e-05	Arid1a/Ptma/Smarca5/Smarcc1/Nasp/Pole3/Actl6a/Smarcad1/Anp32e/Chd8	10
GO:0071173	BP	spindle assembly checkpoint	10/981	37/23239	2.11309e-06	3.23107e-05	2.2975e-05	Tpr/Ndc80/Terf1/Cdk5rap2/Ik/Atm/Psmg2/Cenpe/Dync1li1/Birc5	10
GO:2001244	BP	positive regulation of intrinsic apoptotic signaling pathway	13/981	64/23239	2.21839e-06	3.38127e-05	2.40431e-05	Rpl26/Slc9a3r1/Rps7/Sirt1/Rpl11/Bax/Bcap31/Dnm1l/Sfpq/Park7/Sh3glb1/Ripk3/Rps3	13
GO:0000380	BP	alternative mRNA splicing, via spliceosome	14/981	74/23239	2.23156e-06	3.39056e-05	2.41091e-05	Dhx9/Rbm25/Srsf6/Hnrnpu/Celf1/Hnrnpa1/Thrap3/Sfpq/Rbmxl1/Rbm10/Rnps1/Srsf1/Pqbp1/Rbm5	14
GO:0016458	BP	gene silencing	28/981	248/23239	2.32947e-06	3.52811e-05	2.50872e-05	Dhx9/Hist1h1a/Hist1h3b/Lin28a/Hist1h1c/Hist1h1e/Arid1a/Hdac1/Dnmt1/Sin3a/Trim28/Eif4g1/Rif1/Gigyf2/Cnot1/Smarca5/Sirt1/Trim71/Pabpc1/Map2k1/Hdac2/Fxr1/Ubr2/Srrt/Pole3/Ncbp1/Smchd1/Ncbp2	28
GO:0033157	BP	regulation of intracellular protein transport	26/981	221/23239	2.47038e-06	3.72972e-05	2.65208e-05	Sfn/Flna/Tpr/Hsp90aa1/Hsp90ab1/Trim28/Kif20b/Sirt1/Actr3/Emd/Bcap31/Xpo1/Rbm22/Park7/Pcm1/Gdi1/Ipo5/Arpc2/Rangap1/Ywhae/Nucb1/Kif5b/Ubr5/Thoc5/Gripap1/Pdcd10	26
GO:0016482	BP	cytosolic transport	20/981	143/23239	2.5359e-06	3.81661e-05	2.71386e-05	Flna/Erc1/Dctn1/Msn/Actr2/Ptpn23/Vps53/Snx1/Vps26a/Ezr/Rdx/Map2k1/Sh3glb1/Eps15/Kif5b/Cltc/Snx6/Hook1/Rab14/Ccdc91	20
GO:0007098	BP	centrosome cycle	18/981	119/23239	2.56038e-06	3.82937e-05	2.72293e-05	Rock2/Ppp1r12a/Pdcd6ip/Dctn1/Npm1/Kifc1/Odf2/Ranbp1/Slc16a1/Xpo1/Cdk5rap2/Chmp2a/Pcm1/Cetn2/Chmp2b/Kif11/Rbm14/Dync1li1	18
GO:0043401	BP	steroid hormone mediated signaling pathway	18/981	119/23239	2.56038e-06	3.82937e-05	2.72293e-05	Calcoco1/Arid1a/Hdac1/Calr/Ywhah/Cnot1/Sirt1/Safb/Phb2/Fkbp4/Ube2i/Thrap3/Park7/Ptges3/Taf7/Dnaja1/Ubr5/Rwdd1	18
GO:0046824	BP	positive regulation of nucleocytoplasmic transport	14/981	75/23239	2.63818e-06	3.93343e-05	2.79693e-05	Dhx9/Sfn/Flna/Tpr/Hsp90aa1/Hsp90ab1/Rbm27/Trim28/Rbm26/Emd/Rbm22/Ipo5/Ywhae/Ubr5	14
GO:0010952	BP	positive regulation of peptidase activity	21/981	156/23239	2.68334e-06	3.98293e-05	2.83212e-05	Rock2/Psme1/Psme2/Hip1/Gsn/Hspd1/Ddx3x/Picalm/Sirt1/Kars/Casp8ap2/Lgmn/Bax/Bcap31/Pycard/Dnaja3/Rps3/Vcp/Rcn3/Fam162a/Hip1r	21
GO:0010948	BP	negative regulation of cell cycle process	26/981	222/23239	2.68802e-06	3.98293e-05	2.83212e-05	Rpl26/Tpr/Hsp90ab1/Calr/Msh6/Rpl23/Atrx/Npm1/Gigyf2/Ndc80/Kifc1/Terf1/Ezh2/Cdk5rap2/Smc1a/Smc3/Chmp2a/Ik/Atm/Psmg2/Fhl1/Cenpe/Rbm14/Dync1li1/Nae1/Birc5	26
GO:1901605	BP	alpha-amino acid metabolic process	24/981	195/23239	2.69977e-06	3.98799e-05	2.83572e-05	Glud1/Ahcy/Plod2/Got1/Ass1/Adss/Shmt1/Mri1/Bcat1/Gmps/Asns/Amt/Mthfd1/Psph/Park7/Gclm/Got2/P4hb/Glul/P4ha1/Pycr2/Psat1/Txnrd1/Aldh18a1	24
GO:0006606	BP	protein import into nucleus	22/981	169/23239	2.7529e-06	4.05396e-05	2.88263e-05	Flna/Tpr/Hsp90aa1/Hsp90ab1/Hspa8/Kpnb1/Trim28/Nup214/Sirt1/Ranbp2/Phb2/Rbm22/Nup88/Tnpo2/Kpna3/Lmna/Ipo5/Cfl1/Kpna2/Ran/Ipo8/Ubr5	22
GO:0043902	BP	positive regulation of multi-organism process	22/981	170/23239	3.0383e-06	4.46052e-05	3.17172e-05	Dhx9/Gapdh/Ppib/Hspa8/Top2a/Ddx3x/Pabpc1/Rad23a/Larp1/Park7/Ppid/Smc3/Chmp2a/Chmp2b/Anxa2/Lgals1/P4hb/Ppia/Cfl1/Pfn1/Snw1/Chd1	22
GO:0033046	BP	negative regulation of sister chromatid segregation	11/981	47/23239	3.09088e-06	4.52384e-05	3.21674e-05	Tpr/Atrx/Ndc80/Terf1/Cdk5rap2/Ik/Atm/Psmg2/Cenpe/Dync1li1/Birc5	11
GO:1903050	BP	regulation of proteolysis involved in cellular protein catabolic process	24/981	197/23239	3.23365e-06	4.71837e-05	3.35507e-05	Psme1/Psme2/Bag2/Psmd14/Hsp90ab1/Rpl5/Rps7/Rpl23/Rpl11/Usp14/Usp19/Tmf1/Rad23a/Nub1/Sumo2/Smarcc1/Rnf40/Bcap31/Ubxn1/Park7/Pdcl3/Rad23b/Ube2k/Vcp	24
GO:0031023	BP	microtubule organizing center organization	19/981	133/23239	3.26151e-06	4.73018e-05	3.36347e-05	Rock2/Ppp1r12a/Pdcd6ip/Dctn1/Npm1/Kifc1/Odf2/Ranbp1/Slc16a1/Xpo1/Cdk5rap2/Chmp2a/Pcm1/Cetn2/Chmp2b/Cetn3/Kif11/Rbm14/Dync1li1	19
GO:0072331	BP	signal transduction by p53 class mediator	19/981	133/23239	3.26151e-06	4.73018e-05	3.36347e-05	Rpl26/Rpl5/Rps7/Rpl23/Atrx/Npm1/Sirt1/Rpl11/Rrs1/Pak1ip1/Hnrnpk/Bax/Kdm1a/Mybbp1a/Pycard/Atm/Sh3glb1/Msh2/Snw1	19
GO:0006164	BP	purine nucleotide biosynthetic process	26/981	225/23239	3.45069e-06	4.98943e-05	3.54781e-05	Adk/Gapdh/Adss/Atp5b/Atp5a1/Pgam1/Atp5h/Slc25a13/Aldoa/Impdh2/Map2k1/Adsl/Gmps/Acot7/Acly/Mthfd1/Atp5o/Paics/Ak2/Hk2/Atic/Pgk1/Pfkl/Tpi1/Pkm/Vcp	26
GO:0071174	BP	mitotic spindle checkpoint	10/981	39/23239	3.57155e-06	5.13431e-05	3.65083e-05	Tpr/Ndc80/Terf1/Cdk5rap2/Ik/Atm/Psmg2/Cenpe/Dync1li1/Birc5	10
GO:0006099	BP	tricarboxylic acid cycle	9/981	31/23239	3.57235e-06	5.13431e-05	3.65083e-05	Cs/Idh1/Mdh1/Idh2/Aco2/Sdhb/Idh3a/Sucla2/Suclg2	9
GO:0007091	BP	metaphase/anaphase transition of mitotic cell cycle	12/981	57/23239	3.65744e-06	5.24086e-05	3.7266e-05	Cit/Tpr/Ndc80/Terf1/Cdk5rap2/Ik/Atm/Psmg2/Cul3/Cenpe/Dync1li1/Birc5	12
GO:0051225	BP	spindle assembly	16/981	99/23239	3.78814e-06	5.41196e-05	3.84825e-05	Flna/Tpr/Kpnb1/Hnrnpu/Dync1h1/Kifc1/Kif4/Rcc1/Smc1a/Smc3/Chmp2a/Chmp2b/Rps3/Cltc/Kif11/Spag5	16
GO:0048025	BP	negative regulation of mRNA splicing, via spliceosome	8/981	24/23239	3.94059e-06	5.61299e-05	3.9912e-05	Srsf6/Npm1/U2af2/Hnrnpk/Rbmxl1/Rbm10/Rnps1/Acin1	8
GO:0045727	BP	positive regulation of translation	17/981	111/23239	4.06177e-06	5.75398e-05	4.09146e-05	Dhx9/Rpl26/Rps9/Lin28a/Impact/Rpl5/Eef2/Npm1/Ddx3x/Abcf1/Ythdf2/Hnrnpd/Fxr1/Jakmip1/Ddx39b/Cirbp/Vim	17
GO:0051170	BP	import into nucleus	22/981	173/23239	4.06362e-06	5.75398e-05	4.09146e-05	Flna/Tpr/Hsp90aa1/Hsp90ab1/Hspa8/Kpnb1/Trim28/Nup214/Sirt1/Ranbp2/Phb2/Rbm22/Nup88/Tnpo2/Kpna3/Lmna/Ipo5/Cfl1/Kpna2/Ran/Ipo8/Ubr5	22
GO:0043523	BP	regulation of neuron apoptotic process	28/981	256/23239	4.32534e-06	6.10652e-05	4.34213e-05	Nefl/Hdac1/Hsp90ab1/Hspd1/Hsph1/Npm1/Aars/Sirt1/Lgmn/Sod2/G6pdx/Bax/Nqo1/Park7/Set/Hyou1/Gclm/Atm/Pin1/Prdx3/Msh2/Casp3/Prdx2/Nes/Nae1/Nono/Ilk/Birc5	28
GO:0010965	BP	regulation of mitotic sister chromatid separation	12/981	58/23239	4.43578e-06	6.2257e-05	4.42688e-05	Cit/Tpr/Ndc80/Terf1/Cdk5rap2/Ik/Atm/Psmg2/Cul3/Cenpe/Dync1li1/Birc5	12
GO:0043462	BP	regulation of ATPase activity	12/981	58/23239	4.43578e-06	6.2257e-05	4.42688e-05	Dhx9/Tpm1/Dnajc9/Cnn3/Hnrnpu/Hspa2/Atp1b1/Ahsa1/Dnajb1/Pfn1/Dbn1/Pfn2	12
GO:0006081	BP	cellular aldehyde metabolic process	13/981	68/23239	4.53099e-06	6.34074e-05	4.50868e-05	Adh5/Pgam1/Akr1a1/Idh1/Aldoa/Tkt/Idh2/G6pdx/Taldo1/Park7/Glo1/Pgd/Tpi1	13
GO:0032212	BP	positive regulation of telomere maintenance via telomerase	9/981	32/23239	4.78463e-06	6.65622e-05	4.73301e-05	Xrcc5/Cct8/Cct7/Cct2/Cct4/Cct3/Atm/Cct5/Cct6a	9
GO:0032508	BP	DNA duplex unwinding	9/981	32/23239	4.78463e-06	6.65622e-05	4.73301e-05	Dhx9/Mcm2/Mcm6/Top2a/Mcm4/Mcm7/Rpa1/Anxa1/Ddx1	9
GO:0045862	BP	positive regulation of proteolysis	32/981	316/23239	4.79815e-06	6.65622e-05	4.73301e-05	Ctnnd1/Rock2/Psme1/Psme2/Hip1/Myh9/Bag2/Gsn/Hspa8/Hspd1/Ddx3x/Picalm/Sirt1/Kars/Casp8ap2/Lgmn/Rad23a/Nub1/Sumo2/Hdac2/Bax/Rnf40/Bcap31/Pycard/Dnaja3/Cfl1/Ruvbl1/Rps3/Vcp/Rcn3/Fam162a/Hip1r	32
GO:0009260	BP	ribonucleotide biosynthetic process	25/981	216/23239	5.13868e-06	7.10801e-05	5.05426e-05	Umps/Gapdh/Adss/Atp5b/Atp5a1/Pgam1/Atp5h/Slc25a13/Aldoa/Impdh2/Map2k1/Adsl/Gmps/Acot7/Acly/Atp5o/Paics/Ak2/Hk2/Atic/Pgk1/Pfkl/Tpi1/Pkm/Vcp	25
GO:0051187	BP	cofactor catabolic process	12/981	59/23239	5.35614e-06	7.38407e-05	5.25055e-05	Ahcy/Prdx6/Hmox2/Cat/Acot7/Nudt17/Prdx3/Prdx1/Vcp/Prdx2/Txnrd1/Prdx5	12
GO:1901796	BP	regulation of signal transduction by p53 class mediator	13/981	69/23239	5.36911e-06	7.38407e-05	5.25055e-05	Rpl26/Rpl5/Rps7/Rpl23/Npm1/Sirt1/Rpl11/Rrs1/Pak1ip1/Hnrnpk/Kdm1a/Atm/Sh3glb1	13
GO:0031577	BP	spindle checkpoint	10/981	41/23239	5.83296e-06	7.95344e-05	5.65541e-05	Tpr/Ndc80/Terf1/Cdk5rap2/Ik/Atm/Psmg2/Cenpe/Dync1li1/Birc5	10
GO:0045841	BP	negative regulation of mitotic metaphase/anaphase transition	10/981	41/23239	5.83296e-06	7.95344e-05	5.65541e-05	Tpr/Ndc80/Terf1/Cdk5rap2/Ik/Atm/Psmg2/Cenpe/Dync1li1/Birc5	10
GO:0090224	BP	regulation of spindle organization	10/981	41/23239	5.83296e-06	7.95344e-05	5.65541e-05	Tpr/Dctn1/Hnrnpu/Dync1h1/Smc1a/Smc3/Chmp2a/Chmp2b/Cltc/Spag5	10
GO:0051985	BP	negative regulation of chromosome segregation	11/981	50/23239	5.90336e-06	8.02656e-05	5.70741e-05	Tpr/Atrx/Ndc80/Terf1/Cdk5rap2/Ik/Atm/Psmg2/Cenpe/Dync1li1/Birc5	11
GO:0044784	BP	metaphase/anaphase transition of cell cycle	12/981	60/23239	6.44013e-06	8.70691e-05	6.19118e-05	Cit/Tpr/Ndc80/Terf1/Cdk5rap2/Ik/Atm/Psmg2/Cul3/Cenpe/Dync1li1/Birc5	12
GO:0090307	BP	mitotic spindle assembly	12/981	60/23239	6.44013e-06	8.70691e-05	6.19118e-05	Flna/Tpr/Kpnb1/Hnrnpu/Kifc1/Kif4/Smc1a/Smc3/Chmp2a/Chmp2b/Cltc/Kif11	12
GO:0045930	BP	negative regulation of mitotic cell cycle	26/981	233/23239	6.55161e-06	8.83267e-05	6.28061e-05	Rpl26/Rps6/Slc9a3r1/Rpl24/Tpr/Msh6/Top2a/Atrx/Gigyf2/Ndc80/Terf1/Ezh2/Dlg1/Nabp1/Cdk5rap2/Zwilch/Zwint/Ik/Atm/Psmg2/Fhl1/Msh2/Cenpe/Dync1li1/Nae1/Birc5	26
GO:0010035	BP	response to inorganic substance	42/981	478/23239	6.65828e-06	8.95127e-05	6.36494e-05	Nefl/Krt8/Glud1/Bcar1/Impact/Gsn/Ass1/Apex1/Atrx/Hsph1/Sirt1/Trap1/Slc25a13/Lgmn/Dhfr/Sod2/Cat/Lig1/Hdac2/Wnk1/Anxa11/Hnrnpd/Ezh2/Nqo1/Park7/Iqgap1/Itgav/Gdi1/Nfe2l2/Pef1/Anxa1/Anxa5/Cfl1/Prdx3/Prdx1/Fus/Rps3/Casp3/Vcp/Sec31a/Prdx2/Pdcd10	42
GO:0070585	BP	protein localization to mitochondrion	15/981	92/23239	6.76653e-06	9.06577e-05	6.44635e-05	Tomm5/Hsp90aa1/Hspd1/Hsph1/Tomm34/Timm13/Ywhaz/Bax/Dnm1l/Mgarp/Grpel1/Hk2/Dnaja1/Sh3glb1/Aip	15
GO:1903321	BP	negative regulation of protein modification by small protein conjugation or removal	14/981	81/23239	6.78133e-06	9.06577e-05	6.44635e-05	Bag2/Trip12/Rpl5/Rps7/Rpl23/Gtpbp4/Rpl11/U2af2/Ubxn1/Park7/Dnaja1/Rps3/Ubr5/Hmg20a	14
GO:0034330	BP	cell junction organization	27/981	248/23239	6.94995e-06	9.26531e-05	6.58824e-05	Dsp/Tln1/Ctnna1/Ctnnd1/Rock2/Vcl/Flna/Phldb2/Dst/Plec/Pdcd6ip/Shroom2/Wdr1/Actn4/Ptpn23/Rcc2/Rdx/Cd9/Dlg1/Iqgap1/Itgav/S100a10/Map4k4/Actn1/Flot1/Cfl1/Coro1c	27
GO:1903900	BP	regulation of viral life cycle	19/981	140/23239	7.02469e-06	9.33894e-05	6.64059e-05	Gsn/Ppib/Hspa8/Top2a/Ddx3x/Trim28/Pabpc1/Rad23a/Larp1/Ppid/Smc3/Chmp2a/Ilf3/Chmp2b/Anxa2/Lgals1/Banf1/P4hb/Ppia	19
GO:0044843	BP	cell cycle G1/S phase transition	22/981	179/23239	7.10928e-06	9.42521e-05	6.70194e-05	Rpl26/Rps6/Psme1/Psme2/Pdpn/Apex1/Ddx3x/Eif4g1/Gigyf2/Anp32b/Trim71/Npat/Phb2/Rdx/Larp7/Ezh2/Rcc1/Nasp/Brd4/Cirbp/Anxa1/Fhl1	22
GO:0032206	BP	positive regulation of telomere maintenance	11/981	51/23239	7.24169e-06	9.57423e-05	6.8079e-05	Xrcc5/Cct8/Cct7/Cct2/Cct4/Cct3/Atrx/Hnrnpd/Atm/Cct5/Cct6a	11
GO:2000816	BP	negative regulation of mitotic sister chromatid separation	10/981	42/23239	7.36772e-06	9.71402e-05	6.9073e-05	Tpr/Ndc80/Terf1/Cdk5rap2/Ik/Atm/Psmg2/Cenpe/Dync1li1/Birc5	10
GO:0031397	BP	negative regulation of protein ubiquitination	13/981	71/23239	7.46558e-06	9.816e-05	6.97982e-05	Bag2/Trip12/Rpl5/Rps7/Rpl23/Gtpbp4/Rpl11/U2af2/Ubxn1/Park7/Dnaja1/Rps3/Ubr5	13
GO:0009152	BP	purine ribonucleotide biosynthetic process	24/981	207/23239	7.65359e-06	0.000100356	7.136e-05	Gapdh/Adss/Atp5b/Atp5a1/Pgam1/Atp5h/Slc25a13/Aldoa/Impdh2/Map2k1/Adsl/Gmps/Acot7/Acly/Atp5o/Paics/Ak2/Hk2/Atic/Pgk1/Pfkl/Tpi1/Pkm/Vcp	24
GO:0009408	BP	response to heat	16/981	105/23239	8.28027e-06	0.00010784	7.66813e-05	Dhx9/Tpr/Hsp90aa1/Hspa9/Hspa8/Dnaja2/Hspa2/Eif2b4/Psip1/Eif2b2/Dnaja3/Dnaja1/Hspa5/Ywhae/Vcp/Hspa14	16
GO:1905269	BP	positive regulation of chromatin organization	16/981	105/23239	8.28027e-06	0.00010784	7.66813e-05	Tpr/Dnmt1/Rnf20/Sin3a/Trim28/Rif1/Sirt1/Akap8/Ruvbl2/Rtf1/Rnf40/Kdm1a/Atm/Lmna/Snw1/Ing2	16
GO:0045070	BP	positive regulation of viral genome replication	9/981	34/23239	8.29192e-06	0.00010784	7.66813e-05	Ppib/Hspa8/Top2a/Ddx3x/Pabpc1/Rad23a/Larp1/Ppid/Ppia	9
GO:0031529	BP	ruffle organization	11/981	52/23239	8.8368e-06	0.000114615	8.14987e-05	Tpm1/Rcc2/Rdx/Lima1/Icam1/Pfn1/Dbnl/Palld/Coro1c/Pfn2/Coro1b	11
GO:0070301	BP	cellular response to hydrogen peroxide	14/981	83/23239	9.09555e-06	0.000117652	8.36584e-05	Impact/Apex1/Hsph1/Sirt1/Trap1/Hdac2/Ezh2/Nqo1/Park7/Nfe2l2/Anxa1/Cfl1/Rps3/Pdcd10	14
GO:0000245	BP	spliceosomal complex assembly	10/981	43/23239	9.23928e-06	0.000118233	8.40715e-05	Srsf6/Celf1/Luc7l3/Rbmxl1/Psip1/Ddx39b/Ncbp1/Srsf1/Ptbp2/Rbm5	10
GO:0010824	BP	regulation of centrosome duplication	10/981	43/23239	9.23928e-06	0.000118233	8.40715e-05	Rock2/Pdcd6ip/Npm1/Kifc1/Xpo1/Cdk5rap2/Chmp2a/Cetn2/Chmp2b/Rbm14	10
GO:0051653	BP	spindle localization	10/981	43/23239	9.23928e-06	0.000118233	8.40715e-05	Myh9/Dctn1/Actr2/Kpnb1/Actr3/Ndc80/Dync1h1/Map4/Cdk5rap2/Spag5	10
GO:1902100	BP	negative regulation of metaphase/anaphase transition of cell cycle	10/981	43/23239	9.23928e-06	0.000118233	8.40715e-05	Tpr/Ndc80/Terf1/Cdk5rap2/Ik/Atm/Psmg2/Cenpe/Dync1li1/Birc5	10
GO:0097237	BP	cellular response to toxic substance	20/981	156/23239	9.72623e-06	0.000124133	8.82663e-05	Prdx6/Impact/Apex1/Adh5/Hsph1/Sirt1/Trap1/Dhfr/Sod2/Hdac2/Ezh2/Nqo1/Park7/Nfe2l2/Anxa1/Cfl1/Prdx1/Rps3/Prdx2/Pdcd10	20
GO:0043414	BP	macromolecule methylation	29/981	282/23239	9.8212e-06	0.000125011	8.88912e-05	Hist1h1c/Hist1h1e/Dnmt1/Fbl/Nsun2/Rnf20/Atrx/Trim28/Rif1/Etf1/Gspt1/Ash2l/Sirt1/Rtf1/Hdac2/Thumpd3/Mphosph8/Ezh2/Kdm1a/Atf7ip/Suz12/Trmt6/Dpy30/Ilf3/Lmna/Prmt1/Fam98b/Snw1/Snrpb	29
GO:0031346	BP	positive regulation of cell projection organization	40/981	454/23239	1.02922e-05	0.000130659	9.29071e-05	Nefl/Hspb1/Cul7/Ehd1/Hsp90aa1/Eef1a1/Actr2/Picalm/Anln/Sirt1/Actr3/Rtn4/Ddx56/Rpl4/Cdc42ep4/Map2k1/Ranbp1/Opa1/Hnrnpk/Ezh2/Kdm1a/Dnm1l/Golga4/Eif2b2/Iqgap1/Gdi1/Mark2/Nfe2l2/Arpc2/Sh3glb1/Map1b/Cfl1/Hspa5/Stmn2/Pfn1/Pqbp1/Dbn1/Coro1c/Ilk/Coro1b	40
GO:0051260	BP	protein homooligomerization	34/981	359/23239	1.0481e-05	0.000132704	9.43609e-05	Atxn10/Pdcd6ip/Ehd1/Eef1a1/Anxa6/Shmt1/Vasp/Npm1/Dync1li2/Sod2/Cat/Impdh2/Acadm/Terf1/Acads/Bax/Dnm1l/Rbmxl1/St13/Chmp2a/Pycard/Cryz/Anxa5/Prmt1/Ripk3/Flot1/Pfkl/Glul/Marcks/Pkm/Vcp/Gopc/Dync1li1/Letm1	34
GO:0017038	BP	protein import	25/981	225/23239	1.05584e-05	0.000133331	9.48071e-05	Flna/Tpr/Hsp90aa1/Hsp90ab1/Hspa8/Hspd1/Kpnb1/Trim28/Nup214/Sirt1/Ranbp2/Phb2/Timm13/Rbm22/Nup88/Tnpo2/Grpel1/Kpna3/Lmna/Ipo5/Cfl1/Kpna2/Ran/Ipo8/Ubr5	25
GO:0019079	BP	viral genome replication	16/981	107/23239	1.05978e-05	0.000133469	9.49053e-05	Rock2/Ppib/Hspa8/Top2a/Ddx3x/Trim28/Pabpc1/Rad23a/Larp1/Eea1/Ppid/Ilf3/Banf1/Ppia/Vcp/Pcbp2	16
GO:0090169	BP	regulation of spindle assembly	8/981	27/23239	1.06251e-05	0.000133469	9.49053e-05	Tpr/Hnrnpu/Dync1h1/Smc1a/Smc3/Chmp2a/Chmp2b/Spag5	8
GO:0030071	BP	regulation of mitotic metaphase/anaphase transition	11/981	53/23239	1.07291e-05	0.000134422	9.55831e-05	Tpr/Ndc80/Terf1/Cdk5rap2/Ik/Atm/Psmg2/Cul3/Cenpe/Dync1li1/Birc5	11
GO:0051222	BP	positive regulation of protein transport	38/981	423/23239	1.09839e-05	0.000137256	9.75981e-05	Dhx9/Sfn/Ncl/Glud1/Myh10/Flna/Lrrfip2/Oxct1/Tpr/Hsp90aa1/Hsp90ab1/Gapdh/Hspd1/Trim28/Ptpn23/Kif20b/Sirt1/Actr3/Kars/Emd/Ezr/Bcap31/Pck2/Rbm22/Dnm1l/Ppid/Pycard/Pcm1/Ipo5/Arpc2/Glul/Ppia/Ywhae/Kif5b/Sptbn1/Ubr5/Pdcd10/Phpt1	38
GO:1905819	BP	negative regulation of chromosome separation	10/981	44/23239	1.15072e-05	0.00014342	0.000101981	Tpr/Ndc80/Terf1/Cdk5rap2/Ik/Atm/Psmg2/Cenpe/Dync1li1/Birc5	10
GO:0006107	BP	oxaloacetate metabolic process	6/981	14/23239	1.25013e-05	0.000155405	0.000110503	Got1/Cs/Mdh1/Pck2/Acly/Got2	6
GO:1905818	BP	regulation of chromosome separation	12/981	64/23239	1.29411e-05	0.000160229	0.000113933	Cit/Tpr/Ndc80/Terf1/Cdk5rap2/Ik/Atm/Psmg2/Cul3/Cenpe/Dync1li1/Birc5	12
GO:0030705	BP	cytoskeleton-dependent intracellular transport	20/981	159/23239	1.29563e-05	0.000160229	0.000113933	Nefl/Hspb1/Dst/Dctn1/Actn4/Hspa8/Hnrnpu/Dync1h1/Kifc1/Copg1/Map2k1/Mgarp/Sfpq/Pcm1/Arl3/Map1b/Kif5b/Hook1/Myo5a/Traf3ip1	20
GO:1904358	BP	positive regulation of telomere maintenance via telomere lengthening	9/981	36/23239	1.37938e-05	0.000170147	0.000120985	Xrcc5/Cct8/Cct7/Cct2/Cct4/Cct3/Atm/Cct5/Cct6a	9
GO:0030010	BP	establishment of cell polarity	18/981	134/23239	1.40322e-05	0.000172643	0.00012276	Slc9a3r1/Amotl2/Myh9/Dctn1/Hsp90aa1/Hsp90ab1/Gsn/Msn/Kif20b/Ndc80/Map4/Cdk5rap2/Mark2/Lmna/Map1b/Cfl1/Spag5/Arfgef1	18
GO:0010769	BP	regulation of cell morphogenesis involved in differentiation	32/981	333/23239	1.41007e-05	0.000173041	0.000123043	Nefl/Cit/Flna/Cul7/Bcar1/Pdpn/Calr/Actn4/Actr2/Ywhah/Picalm/Rcc2/Actr3/Rtn4/Rpl4/Map2k1/Opa1/Dnm1l/Golga4/Eif2b2/Gdi1/Mark2/S100a10/Vim/Arpc2/Sh3glb1/Map1b/Cfl1/Pqbp1/Dbn1/Coro1c/Ilk	32
GO:0006575	BP	cellular modified amino acid metabolic process	20/981	160/23239	1.42301e-05	0.000174182	0.000123855	Ahcy/Plod2/Ass1/Shmt1/Idh1/Dhfr/Sod2/Mthfd2/Acadm/G6pdx/Mthfd1/Park7/Glo1/Gclm/Nfe2l2/Atic/P4hb/Mthfd1l/P4ha1/Hmgn5	20
GO:1990748	BP	cellular detoxification	8/981	28/23239	1.43263e-05	0.000174913	0.000124374	Prdx6/Adh5/Dhfr/Sod2/Park7/Nfe2l2/Prdx1/Prdx2	8
GO:0001701	BP	in utero embryonic development	42/981	494/23239	1.4789e-05	0.000180102	0.000128064	Krt8/Tjp1/Tpm1/Myh10/Myh9/Spint2/Dnajb6/Cdk11b/Sin3a/Trim28/Btf3/Cnot1/Rtn4/Ybx3/Rtf1/Prkcsh/Atp1b1/Map2k1/Pcnt/Rcn1/Grb2/Hcfc1/Ncapg2/Kdm1a/Rnaseh2b/Matr3/Rpa1/Eif2s2/Nasp/Brd4/Nsdhl/Actl6a/Itgav/Ybx1/Prmt1/Cul3/Psmc3/Eno1/Msh2/Chd8/Srsf1/Thoc5	42
GO:0006261	BP	DNA-dependent DNA replication	18/981	135/23239	1.55626e-05	0.000188917	0.000134332	Mcm3/Msh6/Wdhd1/Mcm2/Mcm6/Atrx/Npm1/Pcna/Lig1/Mcm4/Mcm7/Rpa1/Rfc4/Smc1a/Smc3/Rnaseh2a/Upf1/Dnaja3	18
GO:0045839	BP	negative regulation of mitotic nuclear division	11/981	55/23239	1.55918e-05	0.000188917	0.000134332	Tpr/Atrx/Ndc80/Terf1/Cdk5rap2/Ik/Atm/Psmg2/Cenpe/Dync1li1/Birc5	11
GO:0010950	BP	positive regulation of endopeptidase activity	19/981	148/23239	1.58004e-05	0.000190962	0.000135786	Rock2/Psme1/Psme2/Hip1/Gsn/Hspd1/Ddx3x/Picalm/Sirt1/Casp8ap2/Lgmn/Bax/Bcap31/Pycard/Dnaja3/Rps3/Vcp/Fam162a/Hip1r	19
GO:0060968	BP	regulation of gene silencing	14/981	87/23239	1.59052e-05	0.000191262	0.000135999	Dhx9/Hist1h1a/Hist1h3b/Lin28a/Hist1h1c/Hist1h1e/Dnmt1/Sin3a/Trim28/Eif4g1/Sirt1/Trim71/Map2k1/Fxr1	14
GO:0072655	BP	establishment of protein localization to mitochondrion	14/981	87/23239	1.59052e-05	0.000191262	0.000135999	Tomm5/Hsp90aa1/Hspd1/Hsph1/Tomm34/Timm13/Ywhaz/Bax/Mgarp/Grpel1/Hk2/Dnaja1/Sh3glb1/Aip	14
GO:0051702	BP	interaction with symbiont	13/981	76/23239	1.61473e-05	0.000193687	0.000137724	Hdac1/Gapdh/Ppib/Hspa8/Hspd1/Tardbp/Sugt1/Smc3/Anxa2/Psmc3/Cfl1/Snw1/Chd1	13
GO:0045927	BP	positive regulation of growth	30/981	305/23239	1.65834e-05	0.00019842	0.00014109	Sfn/Cd81/Parp2/Ppib/Slc25a4/Ddx3x/Eif4g1/Picalm/Sirt1/Rtn4/Rpl4/Ybx3/Ezr/Celf1/Hnrnpk/Dlg1/Golga4/Eif2b2/Ddx39b/Gdi1/Pin1/Sh3glb1/Map1b/Cfl1/Mtpn/Ncbp1/Hlx/Fdps/Dbn1/Ilk	30
GO:0015980	BP	energy derivation by oxidation of organic compounds	26/981	246/23239	1.72829e-05	0.000206274	0.000146674	Cox4i1/Ppp1cb/Trap1/Cs/Slc25a13/Ndufaf2/Idh1/Sod2/Mdh1/Cat/Acadm/Idh2/Adsl/Bax/Mybbp1a/Cisd1/Aco2/Park7/Sdhb/Uqcrc1/Idh3a/Ptges3/Sucla2/Ldha/Vcp/Suclg2	26
GO:0032506	BP	cytokinetic process	9/981	37/23239	1.75483e-05	0.000207886	0.000147821	Myh9/Pdcd6ip/Kif20a/Kif20b/Anln/Anxa11/Cep55/Chmp2a/Chmp2b	9
GO:0042398	BP	cellular modified amino acid biosynthetic process	9/981	37/23239	1.75483e-05	0.000207886	0.000147821	Plod2/Dhfr/Acadm/Mthfd1/Park7/Gclm/Nfe2l2/Atic/Mthfd1l	9
GO:0060236	BP	regulation of mitotic spindle organization	9/981	37/23239	1.75483e-05	0.000207886	0.000147821	Tpr/Dctn1/Hnrnpu/Dync1h1/Smc1a/Smc3/Chmp2a/Chmp2b/Cltc	9
GO:0006790	BP	sulfur compound metabolic process	27/981	261/23239	1.76818e-05	0.000208951	0.000148578	Ahcy/Dnmt1/Hspa9/Ciapin1/Glrx3/Mri1/Cs/Far1/Idh1/Sod2/Fasn/Scp2/G6pdx/Mical1/Acot7/Acly/Mthfd1/Park7/Glo1/Acot9/Gclm/Nfe2l2/Sucla2/Hmgcs1/Hmgn5/Suclg2/Impad1	27
GO:0010770	BP	positive regulation of cell morphogenesis involved in differentiation	21/981	176/23239	1.79972e-05	0.000212155	0.000150856	Nefl/Flna/Cul7/Calr/Actr2/Picalm/Actr3/Rtn4/Rpl4/Map2k1/Opa1/Dnm1l/Golga4/Eif2b2/Gdi1/S100a10/Arpc2/Sh3glb1/Map1b/Dbn1/Ilk	21
GO:1902099	BP	regulation of metaphase/anaphase transition of cell cycle	11/981	56/23239	1.86693e-05	0.000219536	0.000156105	Tpr/Ndc80/Terf1/Cdk5rap2/Ik/Atm/Psmg2/Cul3/Cenpe/Dync1li1/Birc5	11
GO:0016571	BP	histone methylation	18/981	137/23239	1.9078e-05	0.000223793	0.000159131	Hist1h1c/Hist1h1e/Dnmt1/Fbl/Rnf20/Atrx/Rif1/Ash2l/Sirt1/Rtf1/Hdac2/Ezh2/Kdm1a/Suz12/Dpy30/Lmna/Prmt1/Snw1	18
GO:1901215	BP	negative regulation of neuron death	25/981	233/23239	1.92883e-05	0.000225707	0.000160492	Nefl/Hdac1/Parp2/Hsp90ab1/Psmc1/Hspd1/Hsph1/Npm1/Aars/Sirt1/Lgmn/Sod2/Bax/Park7/Set/Hyou1/Gclm/Pin1/Prdx3/Msh2/Prdx2/Nes/Nono/Ilk/Birc5	25
GO:0061051	BP	positive regulation of cell growth involved in cardiac muscle cell development	6/981	15/23239	2.00905e-05	0.00023452	0.000166759	Parp2/Slc25a4/Sirt1/Ddx39b/Pin1/Fdps	6
GO:0010212	BP	response to ionizing radiation	17/981	125/23239	2.04762e-05	0.00023844	0.000169547	Rpl26/Xrcc6/Xrcc5/Sirt1/Kars/Sod2/H2afx/Bax/Grb2/Kdm1a/Nabp1/Pole3/Atm/Anxa1/Msh2/Eef1d/Swi5	17
GO:0034446	BP	substrate adhesion-dependent cell spreading	14/981	89/23239	2.0756e-05	0.000241112	0.000171446	Lamb1/Flna/Bcar1/Pdpn/Calr/Actn4/Rcc2/Itgav/S100a10/Arpc2/Srgap2/Dbn1/Coro1c/Ilk	14
GO:0006605	BP	protein targeting	26/981	249/23239	2.13663e-05	0.0002476	0.00017606	Sec62/Tomm5/Hsp90aa1/Hspa8/Hspd1/Actr3/Ywhab/Rpl11/Tomm34/Ssr3/Akap12/Ywhag/Timm13/Ywhaz/Mgarp/Grpel1/Spcs2/Gdi1/Srp9/Arpc2/Rab27a/Aip/Ywhae/Ywhaq/Nucb1/Lars	26
GO:0051310	BP	metaphase plate congression	11/981	57/23239	2.22591e-05	0.000257324	0.000182974	Kpnb1/Hnrnpu/Rrs1/Ndc80/Dync1h1/Chmp2a/Chmp2b/Nuf2/Cul3/Cenpe/Spag5	11
GO:0000082	BP	G1/S transition of mitotic cell cycle	20/981	165/23239	2.24494e-05	0.000258898	0.000184094	Rpl26/Rps6/Psme1/Psme2/Pdpn/Apex1/Ddx3x/Eif4g1/Gigyf2/Anp32b/Trim71/Npat/Rdx/Larp7/Ezh2/Rcc1/Nasp/Brd4/Anxa1/Fhl1	20
GO:0000413	BP	protein peptidyl-prolyl isomerization	7/981	22/23239	2.28358e-05	0.000262722	0.000186812	Ppib/Ranbp2/Ppig/Fkbp4/Fkbp5/Ppid/Ppia	7
GO:1990778	BP	protein localization to cell periphery	31/981	327/23239	2.48754e-05	0.0002855	0.000203009	Epb41l2/Rock2/Slc9a3r1/Flna/Ap2m1/Picalm/Anln/Actr3/Atp1b1/Ezr/Rdx/Map2k1/Scp2/Epb41/Dlg1/Golga4/Lztfl1/Appl1/Anxa2/S100a10/Ank2/Flot1/Snap23/Pgrmc1/Kif5b/Sptbn1/Cltc/Gopc/Gripap1/Clip1/Myo5a	31
GO:0048026	BP	positive regulation of mRNA splicing, via spliceosome	8/981	30/23239	2.50256e-05	0.000286538	0.000203747	Prdx6/Hspa8/Thrap3/Rbmxl1/Cirbp/Ncbp1/Snw1/Dazap1	8
GO:0090316	BP	positive regulation of intracellular protein transport	18/981	140/23239	2.56851e-05	0.000293386	0.000208617	Sfn/Flna/Tpr/Hsp90aa1/Hsp90ab1/Trim28/Kif20b/Actr3/Emd/Bcap31/Rbm22/Pcm1/Ipo5/Arpc2/Ywhae/Kif5b/Ubr5/Pdcd10	18
GO:0017001	BP	antibiotic catabolic process	10/981	48/23239	2.60262e-05	0.000296575	0.000210884	Prdx6/Adh5/Cat/Pck2/Akr1b8/Prdx3/Prdx1/Prdx2/Txnrd1/Prdx5	10
GO:0048588	BP	developmental cell growth	26/981	252/23239	2.63045e-05	0.000299034	0.000212633	Vcl/Impact/Parp2/Hsp90aa1/Hsp90ab1/Slc25a4/Picalm/Sirt1/Actr3/Rtn4/Rpl4/Hnrnpk/G6pdx/Kdm1a/Golga4/Eif2b2/Iqgap1/Ddx39b/Gdi1/Pin1/Sh3glb1/Map1b/Fubp1/Fdps/Dbn1/Ilk	26
GO:0006446	BP	regulation of translational initiation	11/981	58/23239	2.64305e-05	0.000299754	0.000213145	Tpr/Impact/Eif5b/Npm1/Ddx3x/Eif4g1/Ythdf2/Eif5/Ncbp1/Eif3b/Ncbp2	11
GO:0061136	BP	regulation of proteasomal protein catabolic process	20/981	167/23239	2.6783e-05	0.000303034	0.000215477	Psme1/Psme2/Bag2/Psmd14/Hsp90ab1/Rpl11/Usp14/Usp19/Tmf1/Rad23a/Nub1/Sumo2/Smarcc1/Rnf40/Bcap31/Ubxn1/Park7/Rad23b/Ube2k/Vcp	20
GO:0048639	BP	positive regulation of developmental growth	23/981	209/23239	2.74083e-05	0.000309378	0.000219988	Parp2/Ppib/Slc25a4/Picalm/Sirt1/Rtn4/Rpl4/Ybx3/Ezr/Celf1/Hnrnpk/Dlg1/Golga4/Eif2b2/Ddx39b/Gdi1/Pin1/Sh3glb1/Map1b/Hlx/Fdps/Dbn1/Ilk	23
GO:0010613	BP	positive regulation of cardiac muscle hypertrophy	9/981	39/23239	2.77077e-05	0.00031056	0.000220828	Adk/Rock2/Parp2/Slc25a4/Sirt1/Ddx39b/Pin1/Mtpn/Fdps	9
GO:0014742	BP	positive regulation of muscle hypertrophy	9/981	39/23239	2.77077e-05	0.00031056	0.000220828	Adk/Rock2/Parp2/Slc25a4/Sirt1/Ddx39b/Pin1/Mtpn/Fdps	9
GO:0032392	BP	DNA geometric change	9/981	39/23239	2.77077e-05	0.00031056	0.000220828	Dhx9/Mcm2/Mcm6/Top2a/Mcm4/Mcm7/Rpa1/Anxa1/Ddx1	9
GO:0033182	BP	regulation of histone ubiquitination	5/981	10/23239	2.80022e-05	0.000312398	0.000222135	Trip12/Rnf20/Rnf40/Kdm1a/Ubr5	5
GO:1904667	BP	negative regulation of ubiquitin protein ligase activity	5/981	10/23239	2.80022e-05	0.000312398	0.000222135	Bag2/Rpl5/Rps7/Rpl23/Rpl11	5
GO:0006839	BP	mitochondrial transport	20/981	168/23239	2.92187e-05	0.000325211	0.000231246	Tomm5/Hsp90aa1/Slc25a4/Slc25a5/Hspd1/Tomm34/Slc25a13/Opa1/Timm13/Ywhaz/Bax/Mgarp/Grpel1/Atp5o/Hk2/Sh3glb1/Aip/Kif5b/Hip1r/Letm1	20
GO:1904375	BP	regulation of protein localization to cell periphery	17/981	129/23239	3.09964e-05	0.000342608	0.000243616	Epb41l2/Ap2m1/Picalm/Actr3/Ezr/Map2k1/Epb41/Dlg1/Lztfl1/Appl1/Pgrmc1/Kif5b/Sptbn1/Cltc/Gopc/Gripap1/Myo5a	17
GO:0000463	BP	maturation of LSU-rRNA from tricistronic rRNA transcript (SSU-rRNA, 5.8S rRNA, LSU-rRNA)	6/981	16/23239	3.09965e-05	0.000342608	0.000243616	Rpl7/Npm1/Gtpbp4/Pes1/Wdr12/Rpl35	6
GO:0019682	BP	glyceraldehyde-3-phosphate metabolic process	6/981	16/23239	3.09965e-05	0.000342608	0.000243616	Pgam1/Tkt/G6pdx/Taldo1/Pgd/Tpi1	6
GO:2000059	BP	negative regulation of ubiquitin-dependent protein catabolic process	10/981	49/23239	3.14724e-05	0.000347067	0.000246787	Hsp90ab1/Rpl5/Rps7/Rpl23/Rpl11/Usp14/Smarcc1/Ubxn1/Park7/Pdcl3	10
GO:0098869	BP	cellular oxidant detoxification	7/981	23/23239	3.1633e-05	0.000348036	0.000247476	Prdx6/Dhfr/Sod2/Park7/Nfe2l2/Prdx1/Prdx2	7
GO:0043281	BP	regulation of cysteine-type endopeptidase activity involved in apoptotic process	22/981	197/23239	3.24431e-05	0.00035613	0.000253232	Sfn/Hip1/Dnajb6/Gsn/Rps6ka1/Por/Hspd1/Ddx3x/Sirt1/Casp8ap2/Bax/Bcap31/Pak2/Mical1/Park7/Pycard/Dnaja3/Rps3/Vcp/Fam162a/Hip1r/Birc5	22
GO:0010611	BP	regulation of cardiac muscle hypertrophy	12/981	70/23239	3.32234e-05	0.00036386	0.000258728	Adk/Rock2/Parp2/Slc25a4/Sirt1/Glrx3/G6pdx/Ddx39b/Pin1/Lmna/Mtpn/Fdps	12
GO:0007339	BP	binding of sperm to zona pellucida	9/981	40/23239	3.44214e-05	0.00037612	0.000267446	Cct8/Cct7/Cct2/Cct4/Cct3/Vdac2/Aldoa/Cct5/Cct6a	9
GO:0009636	BP	response to toxic substance	31/981	334/23239	3.737e-05	0.000407409	0.000289694	Nefl/Prdx6/Hdac1/Impact/Ass1/Apex1/Adh5/Hsph1/Sirt1/Trap1/Ephx1/Dhfr/Sod2/Cat/Lig1/Hdac2/G6pdx/Bax/Ezh2/Nqo1/Park7/Nfe2l2/Anxa1/Got2/Cfl1/Prdx3/Prdx1/Rps3/Casp3/Prdx2/Pdcd10	31
GO:0046677	BP	response to antibiotic	29/981	303/23239	3.77488e-05	0.000410001	0.000291538	Nefl/Impact/Apex1/Rpl23/Hsph1/Sirt1/Trap1/Alpl/Sod2/Cat/Ranbp1/Lig1/Hnrnpk/Hdac2/G6pdx/Hnrnpd/Ezh2/Nqo1/Larp1/Park7/Nfe2l2/Anxa1/Arpc2/Got2/Cfl1/Prdx3/Rps3/Casp3/Pdcd10	29
GO:0010976	BP	positive regulation of neuron projection development	32/981	350/23239	3.78138e-05	0.000410001	0.000291538	Nefl/Hspb1/Cul7/Ehd1/Eef1a1/Actr2/Picalm/Sirt1/Actr3/Rtn4/Ddx56/Rpl4/Map2k1/Ranbp1/Opa1/Hnrnpk/Ezh2/Kdm1a/Dnm1l/Golga4/Eif2b2/Iqgap1/Gdi1/Mark2/Nfe2l2/Sh3glb1/Map1b/Cfl1/Hspa5/Stmn2/Dbn1/Ilk	32
GO:1900024	BP	regulation of substrate adhesion-dependent cell spreading	10/981	50/23239	3.78647e-05	0.000410001	0.000291538	Flna/Bcar1/Pdpn/Calr/Actn4/Rcc2/S100a10/Arpc2/Dbn1/Coro1c	10
GO:0051851	BP	modification by host of symbiont morphology or physiology	12/981	71/23239	3.84622e-05	0.000415531	0.00029547	Hdac1/Gapdh/Ppib/Hspa8/Tardbp/Sugt1/Smc3/Anxa2/Psmc3/Cfl1/Snw1/Chd1	12
GO:0034329	BP	cell junction assembly	22/981	200/23239	4.09143e-05	0.000441027	0.000313599	Tln1/Ctnna1/Ctnnd1/Rock2/Vcl/Phldb2/Dst/Plec/Pdcd6ip/Wdr1/Actn4/Rcc2/Cd9/Dlg1/Iqgap1/Itgav/S100a10/Map4k4/Actn1/Flot1/Cfl1/Coro1c	22
GO:0046825	BP	regulation of protein export from nucleus	9/981	41/23239	4.24619e-05	0.000455656	0.000324001	Sfn/Tpr/Emd/Xpo1/Rbm22/Park7/Rangap1/Ywhae/Thoc5	9
GO:0050685	BP	positive regulation of mRNA processing	9/981	41/23239	4.24619e-05	0.000455656	0.000324001	Prdx6/Hspa8/Thrap3/Rbmxl1/Cirbp/Ncbp1/Ncbp2/Snw1/Dazap1	9
GO:0014743	BP	regulation of muscle hypertrophy	12/981	72/23239	4.44023e-05	0.000475412	0.000338049	Adk/Rock2/Parp2/Slc25a4/Sirt1/Glrx3/G6pdx/Ddx39b/Pin1/Lmna/Mtpn/Fdps	12
GO:0009142	BP	nucleoside triphosphate biosynthetic process	18/981	146/23239	4.52858e-05	0.000483789	0.000344006	Adk/Gapdh/Atp5b/Dtymk/Atp5a1/Pgam1/Atp5h/Slc25a13/Aldoa/Impdh2/Map2k1/Atp5o/Hk2/Pgk1/Pfkl/Tpi1/Pkm/Vcp	18
GO:1902806	BP	regulation of cell cycle G1/S phase transition	16/981	120/23239	4.54873e-05	0.00048486	0.000344767	Rpl26/Psme1/Psme2/Pdpn/Apex1/Ddx3x/Eif4g1/Gigyf2/Anp32b/Phb2/Rdx/Larp7/Ezh2/Cirbp/Anxa1/Fhl1	16
GO:0009145	BP	purine nucleoside triphosphate biosynthetic process	17/981	133/23239	4.60581e-05	0.000489854	0.000348318	Adk/Gapdh/Atp5b/Atp5a1/Pgam1/Atp5h/Slc25a13/Aldoa/Impdh2/Map2k1/Atp5o/Hk2/Pgk1/Pfkl/Tpi1/Pkm/Vcp	17
GO:0034968	BP	histone lysine methylation	15/981	108/23239	4.82645e-05	0.000512182	0.000364195	Hist1h1c/Hist1h1e/Dnmt1/Atrx/Rif1/Ash2l/Sirt1/Rtf1/Hdac2/Ezh2/Kdm1a/Suz12/Dpy30/Lmna/Snw1	15
GO:0052547	BP	regulation of peptidase activity	35/981	403/23239	4.8495e-05	0.000513489	0.000365124	Sfn/Serpinh1/Rock2/Psme1/Psme2/Hip1/Spint2/Dnajb6/Gsn/Gapdh/Rps6ka1/Por/Hspd1/Ddx3x/Picalm/Sirt1/Kars/Casp8ap2/Psma3/Lgmn/Bax/Bcap31/Cstb/Pak2/Mical1/Ubxn1/Park7/Pycard/Dnaja3/Rps3/Vcp/Rcn3/Fam162a/Hip1r/Birc5	35
GO:0010970	BP	transport along microtubule	18/981	147/23239	4.96053e-05	0.000522931	0.000371838	Nefl/Hspb1/Dst/Dctn1/Hspa8/Hnrnpu/Dync1h1/Kifc1/Copg1/Map2k1/Mgarp/Sfpq/Pcm1/Arl3/Map1b/Kif5b/Myo5a/Traf3ip1	18
GO:0099111	BP	microtubule-based transport	18/981	147/23239	4.96053e-05	0.000522931	0.000371838	Nefl/Hspb1/Dst/Dctn1/Hspa8/Hnrnpu/Dync1h1/Kifc1/Copg1/Map2k1/Mgarp/Sfpq/Pcm1/Arl3/Map1b/Kif5b/Myo5a/Traf3ip1	18
GO:0009988	BP	cell-cell recognition	11/981	62/23239	5.05801e-05	0.000530869	0.000377483	Msn/Cct8/Cct7/Cct2/Cct4/Cct3/Vdac2/Aldoa/Dlg1/Cct5/Cct6a	11
GO:0071479	BP	cellular response to ionizing radiation	11/981	62/23239	5.05801e-05	0.000530869	0.000377483	Rpl26/Xrcc6/Xrcc5/Sirt1/H2afx/Grb2/Kdm1a/Pole3/Atm/Eef1d/Swi5	11
GO:0030522	BP	intracellular receptor signaling pathway	22/981	203/23239	5.13148e-05	0.000537402	0.000382128	Calcoco1/Arid1a/Hdac1/Calr/Actn4/Ywhah/Cnot1/Sirt1/Safb/Phb2/Fkbp4/Ube2i/Thrap3/Ezh2/Park7/Ptges3/Taf7/Dnaja1/Fabp5/Ubr5/Rwdd1/Snw1	22
GO:0007080	BP	mitotic metaphase plate congression	9/981	42/23239	5.2033e-05	0.000541369	0.000384949	Kpnb1/Hnrnpu/Rrs1/Ndc80/Chmp2a/Chmp2b/Nuf2/Cul3/Cenpe	9
GO:0019674	BP	NAD metabolic process	9/981	42/23239	5.2033e-05	0.000541369	0.000384949	Mdh1/Ldhb/Pck2/Idh3a/Nudt17/Ldha/Pfkl/Vcp/Nampt	9
GO:0030490	BP	maturation of SSU-rRNA	9/981	42/23239	5.2033e-05	0.000541369	0.000384949	Rps14/Tsr1/Nat10/Rps21/Rrs1/Rps19/Pwp2/Rpsa/Srfbp1	9
GO:1905475	BP	regulation of protein localization to membrane	20/981	175/23239	5.25836e-05	0.000545912	0.000388179	Ap2m1/Gsn/Picalm/Actr3/Ezr/Map2k1/Dlg1/Lztfl1/Gdi1/Appl1/Arpc2/Sh3glb1/Pgrmc1/Kif5b/Sptbn1/Cltc/Gopc/Gripap1/Myo5a/Dbn1	20
GO:0008637	BP	apoptotic mitochondrial changes	15/981	109/23239	5.38159e-05	0.000556873	0.000395973	Sfn/Slc25a4/Slc25a5/Hspd1/Sod2/Opa1/Bax/Dnm1l/Pycard/Gclm/Hk2/Lmna/Sh3glb1/Fam162a/Hip1r	15
GO:0051271	BP	negative regulation of cellular component movement	29/981	309/23239	5.38722e-05	0.000556873	0.000395973	Ctnna1/Tpm1/Slc9a3r1/Cnn2/Phldb2/Spint2/Calr/Apex1/Actn4/Rnf20/Ptpn23/Nisch/Mia3/Gtpbp4/Cd9/Idh2/Nfe2l2/Pin1/Actn1/Cfl1/Pdcd10/Srgap2/Arhgdia/Dbn1/Coro1c/Strap/Ilk/Pfn2/Coro1b	29
GO:0072330	BP	monocarboxylic acid biosynthetic process	25/981	248/23239	5.47662e-05	0.000564894	0.000401677	Gapdh/Sirt1/Pgam1/Aldoa/Scd1/Ldhb/Fasn/Asns/Erlin2/Acot7/Acly/Erlin1/Park7/Tecr/Ptges3/Hk2/Anxa1/Ldha/Pgk1/Pfkl/Tpi1/Pkm/Fabp5/Myo5a/Fads2	25
GO:0007623	BP	circadian rhythm	21/981	191/23239	6.1106e-05	0.000628932	0.000447211	Dhx9/Ahcy/Rock2/Hdac1/Ass1/Ppp1cb/Top2a/Top1/Sin3a/Pspc1/Hnrnpu/Sirt1/Impdh2/Hdac2/Thrap3/Hnrnpd/Ezh2/Mybbp1a/Sfpq/Nono/Nampt	21
GO:0009266	BP	response to temperature stimulus	19/981	163/23239	6.12809e-05	0.000629044	0.000447291	Dhx9/Tpr/Hsp90aa1/Hspa9/Hspa8/Dnaja2/Hspa2/Acadm/Eif2b4/Psip1/Eif2b2/Cirbp/Dnaja3/Dnaja1/Hspa5/Ywhae/Vcp/Hspa14/Aldh18a1	19
GO:2000116	BP	regulation of cysteine-type endopeptidase activity	23/981	220/23239	6.13798e-05	0.000629044	0.000447291	Sfn/Hip1/Dnajb6/Gsn/Rps6ka1/Por/Hspd1/Ddx3x/Sirt1/Casp8ap2/Lgmn/Bax/Bcap31/Pak2/Mical1/Park7/Pycard/Dnaja3/Rps3/Vcp/Fam162a/Hip1r/Birc5	23
GO:1902808	BP	positive regulation of cell cycle G1/S phase transition	9/981	43/23239	6.33607e-05	0.000647587	0.000460477	Apex1/Ddx3x/Eif4g1/Anp32b/Phb2/Rdx/Larp7/Ezh2/Anxa1	9
GO:0070997	BP	neuron death	34/981	392/23239	6.34598e-05	0.000647587	0.000460477	Nefl/Cit/Hdac1/Parp2/Hsp90ab1/Gapdh/Psmc1/Hspd1/Hsph1/Npm1/Picalm/Aars/Sirt1/Lgmn/Sod2/G6pdx/Bax/Nqo1/Park7/Set/Hyou1/Gclm/Atm/Pin1/Prdx3/Msh2/Casp3/Prdx2/Nes/Nae1/Nono/Fam162a/Ilk/Birc5	34
GO:0031032	BP	actomyosin structure organization	21/981	192/23239	6.59378e-05	0.000671443	0.00047744	Epb41l2/Krt8/Tpm1/Rock2/Cnn2/Myh10/Phldb2/Myh9/Cnn3/Pdcd6ip/Epb41l1/Wdr1/Anln/Epb41/Stmn1/Hdac2/S100a10/Cul3/Pfn1/Cdc42bpb/Pfn2	21
GO:0048268	BP	clathrin coat assembly	6/981	18/23239	6.68191e-05	0.000676102	0.000480753	Hip1/Picalm/Cltb/Eps15/Cltc/Hip1r	6
GO:0051444	BP	negative regulation of ubiquitin-protein transferase activity	6/981	18/23239	6.68191e-05	0.000676102	0.000480753	Bag2/Rpl5/Rps7/Rpl23/Rpl11/Park7	6
GO:2000641	BP	regulation of early endosome to late endosome transport	6/981	18/23239	6.68191e-05	0.000676102	0.000480753	Msn/Ptpn23/Ezr/Rdx/Map2k1/Sh3glb1	6
GO:0052548	BP	regulation of endopeptidase activity	30/981	329/23239	6.85665e-05	0.000692319	0.000492284	Sfn/Serpinh1/Rock2/Psme1/Psme2/Hip1/Dnajb6/Gsn/Gapdh/Rps6ka1/Por/Hspd1/Ddx3x/Picalm/Sirt1/Casp8ap2/Psma3/Lgmn/Bax/Bcap31/Pak2/Mical1/Park7/Pycard/Dnaja3/Rps3/Vcp/Fam162a/Hip1r/Birc5	30
GO:0031056	BP	regulation of histone modification	18/981	151/23239	7.07595e-05	0.000712958	0.00050696	Trip12/Dnmt1/Rnf20/Sin3a/Atrx/Rif1/Sirt1/Akap8/Ruvbl2/Rtf1/Rnf40/Kdm1a/Taf7/Atm/Lmna/Ubr5/Snw1/Ing2	18
GO:1903046	BP	meiotic cell cycle process	21/981	194/23239	7.66331e-05	0.000770516	0.000547887	Myh9/Calr/Msh6/Actr2/Top2a/Nsun2/Atrx/Smc2/Ythdf2/Actr3/Hspa2/Psmc3ip/Terf1/Ubr2/Ncaph/Smc4/Ncapd2/Atm/Nuf2/Ppp2r1a/Ing2	21
GO:0036503	BP	ERAD pathway	13/981	88/23239	7.959e-05	0.00079857	0.000567835	Hsp90b1/Ube4b/Usp14/Usp19/Bcap31/Uggt1/Erlin2/Erlin1/Ubxn1/Ubxn4/Hspa5/Vcp/Rcn3	13
GO:0006098	BP	pentose-phosphate shunt	5/981	12/23239	8.19866e-05	0.000816069	0.000580278	Pgam1/Tkt/G6pdx/Taldo1/Pgd	5
GO:0010826	BP	negative regulation of centrosome duplication	5/981	12/23239	8.19866e-05	0.000816069	0.000580278	Npm1/Kifc1/Cdk5rap2/Chmp2a/Rbm14	5
GO:1900244	BP	positive regulation of synaptic vesicle endocytosis	5/981	12/23239	8.19866e-05	0.000816069	0.000580278	Ap2m1/Picalm/Sh3gl1/Dnm1l/Ppp3cc	5
GO:1903828	BP	negative regulation of cellular protein localization	15/981	113/23239	8.20162e-05	0.000816069	0.000580278	Rock2/Ap2m1/Sin3a/Hsph1/Picalm/Sirt1/Terf1/Park7/Lztfl1/Gdi1/Polr1a/Dnaja1/Rangap1/Cltc/Gopc	15
GO:0072332	BP	intrinsic apoptotic signaling pathway by p53 class mediator	12/981	77/23239	8.75371e-05	0.000869197	0.000618055	Rpl26/Rps7/Sirt1/Rpl11/Hnrnpk/Bax/Kdm1a/Mybbp1a/Pycard/Sh3glb1/Msh2/Snw1	12
GO:0051784	BP	negative regulation of nuclear division	11/981	66/23239	9.16514e-05	0.000908164	0.000645764	Tpr/Atrx/Ndc80/Terf1/Cdk5rap2/Ik/Atm/Psmg2/Cenpe/Dync1li1/Birc5	11
GO:0035036	BP	sperm-egg recognition	9/981	45/23239	9.23084e-05	0.000912785	0.00064905	Cct8/Cct7/Cct2/Cct4/Cct3/Vdac2/Aldoa/Cct5/Cct6a	9
GO:0031579	BP	membrane raft organization	6/981	19/23239	9.41783e-05	0.000929355	0.000660832	Gsn/Dlg1/Pacsin2/Anxa2/S100a10/Flot1	6
GO:0000460	BP	maturation of 5.8S rRNA	7/981	27/23239	9.88313e-05	0.000963353	0.000685007	Npm1/Rps21/Rrs1/Pes1/Wdr12/Rpsa/Las1l	7
GO:0006376	BP	mRNA splice site selection	7/981	27/23239	9.88313e-05	0.000963353	0.000685007	Srsf6/Celf1/Luc7l3/Rbmxl1/Psip1/Srsf1/Ptbp2	7
GO:0006734	BP	NADH metabolic process	7/981	27/23239	9.88313e-05	0.000963353	0.000685007	Mdh1/Pck2/Idh3a/Nudt17/Ldha/Pfkl/Vcp	7
GO:0032069	BP	regulation of nuclease activity	7/981	27/23239	9.88313e-05	0.000963353	0.000685007	Abce1/Npm1/Sirt1/Pcna/Hmgb2/Terf1/Rps3	7
GO:0045292	BP	mRNA cis splicing, via spliceosome	7/981	27/23239	9.88313e-05	0.000963353	0.000685007	Srsf6/Wbp4/Rbm22/Psip1/Ncbp1/Srsf1/Ncbp2	7
GO:0061050	BP	regulation of cell growth involved in cardiac muscle cell development	7/981	27/23239	9.88313e-05	0.000963353	0.000685007	Parp2/Slc25a4/Sirt1/G6pdx/Ddx39b/Pin1/Fdps	7
GO:0031331	BP	positive regulation of cellular catabolic process	30/981	336/23239	0.000100265	0.000975343	0.000693533	Cd81/Khsrp/Bag2/Hsp90aa1/Msn/Cdc37/Gigyf2/Cnot1/Ythdf2/Sirt1/Trim71/Ezr/Rdx/Pabpc1/Map2k1/Rad23a/Nub1/Sumo2/Bax/Rnf40/Hnrnpd/Bcap31/Larp1/Upf1/Ralb/Faf1/Atm/Hk2/Sh3glb1/Vcp	30
GO:1901214	BP	regulation of neuron death	31/981	353/23239	0.000104848	0.00101785	0.00072376	Nefl/Hdac1/Parp2/Hsp90ab1/Psmc1/Hspd1/Hsph1/Npm1/Picalm/Aars/Sirt1/Lgmn/Sod2/G6pdx/Bax/Nqo1/Park7/Set/Hyou1/Gclm/Atm/Pin1/Prdx3/Msh2/Casp3/Prdx2/Nes/Nae1/Nono/Ilk/Birc5	31
GO:0006898	BP	receptor-mediated endocytosis	22/981	213/23239	0.000105157	0.00101879	0.000724428	Cd81/Hist1h1a/Lrpap1/Hip1/Ap2m1/Cap1/Atp5b/Picalm/Snx1/Ezr/Canx/Cd9/Hnrnpk/Grb2/Ap2b1/Cltb/Anxa2/Flot1/Eps15/Dbnl/Cltc/Hip1r	22
GO:0001667	BP	ameboidal-type cell migration	34/981	403/23239	0.000108875	0.00105268	0.000748525	Anxa3/Sparc/Hspb1/Rock2/Amotl2/Myh9/Bcar1/Calr/Anxa6/Cap1/Atp5b/Atp5a1/Ptpn23/Mia3/Rcc2/Anln/Sirt1/Actr3/Rtn4/Lgmn/Itgav/Nfe2l2/Anxa1/Map4k4/Cfl1/Pfn1/Pdcd10/Srgap2/Coro1c/Strap/Ilk/Emc10/Pfn2/Coro1b	34
GO:0014020	BP	primary neural tube formation	15/981	116/23239	0.000110922	0.00107031	0.000761062	Rock2/Spint2/Arid1a/Rps7/Vasp/Enah/Kif20b/Luzp1/Trim71/Opa1/Mthfd1/Cfl1/Pfn1/Mthfd1l/Fzd2	15
GO:0051817	BP	modification of morphology or physiology of other organism involved in symbiotic interaction	13/981	91/23239	0.000113122	0.00108934	0.000774592	Hdac1/Gapdh/Ppib/Hspa8/Tardbp/Sugt1/Smc3/Anxa2/Psmc3/Cfl1/Rraga/Snw1/Chd1	13
GO:2001020	BP	regulation of response to DNA damage stimulus	21/981	200/23239	0.000118555	0.00113937	0.000810164	Dhx9/Rpl26/Trip12/Actr2/Npm1/Trim28/Rif1/Sirt1/Pcna/Hnrnpk/Ppp4r2/Kdm1a/Dek/Rnaseh2b/Ddx39b/Atm/Tpt1/Rps3/Smchd1/Ubr5/Thoc5	21
GO:0000184	BP	nuclear-transcribed mRNA catabolic process, nonsense-mediated decay	8/981	37/23239	0.00012699	0.00121321	0.000862674	Etf1/Gspt1/Dcp1a/Pabpc1/Rnps1/Upf1/Ncbp1/Ncbp2	8
GO:0051693	BP	actin filament capping	8/981	37/23239	0.00012699	0.00121321	0.000862674	Tpm1/Gsn/Rdx/Arpc2/Spta1/Cfl1/Mtpn/Sptbn1	8
GO:0071480	BP	cellular response to gamma radiation	7/981	28/23239	0.000127	0.00121321	0.000862674	Rpl26/Xrcc6/Xrcc5/H2afx/Kdm1a/Pole3/Atm	7
GO:0006607	BP	NLS-bearing protein import into nucleus	5/981	13/23239	0.000128598	0.0012236	0.000870057	Kpnb1/Ranbp2/Tnpo2/Ipo5/Kpna2	5
GO:0046606	BP	negative regulation of centrosome cycle	5/981	13/23239	0.000128598	0.0012236	0.000870057	Npm1/Kifc1/Cdk5rap2/Chmp2a/Rbm14	5
GO:0019430	BP	removal of superoxide radicals	6/981	20/23239	0.00012975	0.00122724	0.000872645	Dhfr/Sod2/Park7/Nfe2l2/Prdx1/Prdx2	6
GO:0046653	BP	tetrahydrofolate metabolic process	6/981	20/23239	0.00012975	0.00122724	0.000872645	Shmt1/Dhfr/Mthfd2/Mthfd1/Atic/Mthfd1l	6
GO:1901673	BP	regulation of mitotic spindle assembly	6/981	20/23239	0.00012975	0.00122724	0.000872645	Tpr/Hnrnpu/Smc1a/Smc3/Chmp2a/Chmp2b	6
GO:0000956	BP	nuclear-transcribed mRNA catabolic process	14/981	105/23239	0.000133608	0.00125876	0.000895059	Cnot1/Etf1/Gspt1/Dcp1a/Pabpc1/Ssb/Thrap3/Csde1/Rnps1/Upf1/Atm/Ncbp1/Ncbp2/Mrto4	14
GO:0045185	BP	maintenance of protein location	14/981	105/23239	0.000133608	0.00125876	0.000895059	Tln1/Flna/Gsn/Hnrnpu/Ywhab/Park7/Faf1/Hk2/Hspa5/Rangap1/Pfn1/Gopc/Dbn1/Tmsb4x	14
GO:0010631	BP	epithelial cell migration	26/981	278/23239	0.000135885	0.00127769	0.000908522	Anxa3/Sparc/Hspb1/Rock2/Myh9/Bcar1/Calr/Atp5b/Atp5a1/Ptpn23/Mia3/Anln/Sirt1/Rtn4/Lgmn/Itgav/Nfe2l2/Anxa1/Map4k4/Pfn1/Pdcd10/Coro1c/Strap/Emc10/Pfn2/Coro1b	26
GO:2000058	BP	regulation of ubiquitin-dependent protein catabolic process	17/981	145/23239	0.000136713	0.00128295	0.000912264	Hsp90ab1/Rpl5/Rps7/Rpl23/Rpl11/Usp14/Rad23a/Nub1/Sumo2/Smarcc1/Bcap31/Ubxn1/Park7/Pdcl3/Rad23b/Ube2k/Vcp	17
GO:0034404	BP	nucleobase-containing small molecule biosynthetic process	18/981	159/23239	0.000138105	0.00129348	0.000919749	Adk/Umps/Gapdh/Pgam1/Aldoa/Impdh2/Gmps/Nudt9/Acot7/Upp1/Nudt17/Hk2/Ldha/Pgk1/Pfkl/Tpi1/Pkm/Vcp	18
GO:1903051	BP	negative regulation of proteolysis involved in cellular protein catabolic process	11/981	69/23239	0.000138693	0.00129645	0.000921863	Hsp90ab1/Rpl5/Rps7/Rpl23/Rpl11/Usp14/Usp19/Smarcc1/Ubxn1/Park7/Pdcl3	11
GO:0072593	BP	reactive oxygen species metabolic process	26/981	279/23239	0.000143981	0.00133889	0.000952038	Khsrp/Prdx6/Hsp90aa1/Eef1a1/Ass1/Por/Hspd1/Sirt1/Ndufaf2/Dhfr/Sod2/Cat/G6pdx/Grb2/Nqo1/Park7/Icam1/Nfe2l2/Hk2/Rab27a/Ripk3/Prdx3/Prdx1/Prdx2/Txnrd1/Prdx5	26
GO:0009206	BP	purine ribonucleoside triphosphate biosynthetic process	16/981	132/23239	0.000144074	0.00133889	0.000952038	Gapdh/Atp5b/Atp5a1/Pgam1/Atp5h/Slc25a13/Aldoa/Impdh2/Map2k1/Atp5o/Hk2/Pgk1/Pfkl/Tpi1/Pkm/Vcp	16
GO:1900180	BP	regulation of protein localization to nucleus	16/981	132/23239	0.000144074	0.00133889	0.000952038	Flna/Tpr/Hsp90aa1/Hsp90ab1/Sin3a/Npm1/Trim28/Sirt1/Nvl/Rbm22/Park7/Pin1/Polr1a/Lmna/Ipo5/Ubr5	16
GO:1903363	BP	negative regulation of cellular protein catabolic process	12/981	81/23239	0.000144352	0.00133889	0.000952038	Hsp90ab1/Rpl5/Rps7/Rpl23/Rpl11/Usp14/Usp19/Smarcc1/Ubxn1/Park7/Anxa2/Pdcl3	12
GO:2000045	BP	regulation of G1/S transition of mitotic cell cycle	14/981	106/23239	0.000148059	0.00137062	0.000974598	Rpl26/Psme1/Psme2/Pdpn/Apex1/Ddx3x/Eif4g1/Gigyf2/Anp32b/Rdx/Larp7/Ezh2/Anxa1/Fhl1	14
GO:0090132	BP	epithelium migration	26/981	280/23239	0.000152504	0.00140904	0.00100192	Anxa3/Sparc/Hspb1/Rock2/Myh9/Bcar1/Calr/Atp5b/Atp5a1/Ptpn23/Mia3/Anln/Sirt1/Rtn4/Lgmn/Itgav/Nfe2l2/Anxa1/Map4k4/Pfn1/Pdcd10/Coro1c/Strap/Emc10/Pfn2/Coro1b	26
GO:0051293	BP	establishment of spindle localization	8/981	38/23239	0.00015495	0.00142889	0.00101603	Myh9/Dctn1/Kpnb1/Ndc80/Dync1h1/Map4/Cdk5rap2/Spag5	8
GO:0007005	BP	mitochondrion organization	36/981	445/23239	0.000160087	0.00147341	0.00104769	Sfn/Tomm5/Hsp90aa1/Slc25a4/Slc25a5/Hspd1/Cluh/Cdc37/Eif4g1/Tomm34/Phb2/Sod2/Tfam/Opa1/Timm13/Ywhaz/Bax/Dnm1l/Mgarp/Grpel1/Park7/Pycard/Gclm/Dnaja3/Hk2/Lmna/Acad9/Sh3glb1/Aip/Prdx3/Dnajc11/Immt/Gimap3/Fam162a/Hip1r/Letm1	36
GO:0071353	BP	cellular response to interleukin-4	7/981	29/23239	0.000161346	0.00148215	0.00105391	Hsp90ab1/Rplp0/Rpl3/Mcm2/Fasn/Impdh2/Hspa5	7
GO:0018022	BP	peptidyl-lysine methylation	15/981	120/23239	0.000163016	0.00149462	0.00106277	Hist1h1c/Hist1h1e/Dnmt1/Atrx/Rif1/Ash2l/Sirt1/Rtf1/Hdac2/Ezh2/Kdm1a/Suz12/Dpy30/Lmna/Snw1	15
GO:0090130	BP	tissue migration	26/981	282/23239	0.000170909	0.001564	0.00111211	Anxa3/Sparc/Hspb1/Rock2/Myh9/Bcar1/Calr/Atp5b/Atp5a1/Ptpn23/Mia3/Anln/Sirt1/Rtn4/Lgmn/Itgav/Nfe2l2/Anxa1/Map4k4/Pfn1/Pdcd10/Coro1c/Strap/Emc10/Pfn2/Coro1b	26
GO:0000466	BP	maturation of 5.8S rRNA from tricistronic rRNA transcript (SSU-rRNA, 5.8S rRNA, LSU-rRNA)	6/981	21/23239	0.000175186	0.001594	0.00113343	Npm1/Rps21/Rrs1/Pes1/Wdr12/Rpsa	6
GO:0036010	BP	protein localization to endosome	6/981	21/23239	0.000175186	0.001594	0.00113343	Rock2/Msn/Ezr/Rdx/Pacsin2/Acap2	6
GO:0044346	BP	fibroblast apoptotic process	6/981	21/23239	0.000175186	0.001594	0.00113343	Cfdp1/Sirt1/Cul3/Api5/Ruvbl1/Chd8	6
GO:0010595	BP	positive regulation of endothelial cell migration	13/981	95/23239	0.000176307	0.00160115	0.00113852	Anxa3/Sparc/Hspb1/Rock2/Bcar1/Calr/Atp5b/Atp5a1/Sirt1/Lgmn/Nfe2l2/Anxa1/Emc10	13
GO:0007044	BP	cell-substrate junction assembly	12/981	83/23239	0.000182997	0.00165512	0.0011769	Tln1/Phldb2/Dst/Plec/Rcc2/Iqgap1/Itgav/S100a10/Map4k4/Actn1/Cfl1/Coro1c	12
GO:0006406	BP	mRNA export from nucleus	9/981	49/23239	0.000183979	0.00165512	0.0011769	Tpr/Nup214/Nxf1/Sarnp/Pabpn1/Nup88/Ddx39b/Ncbp1/Thoc5	9
GO:0010332	BP	response to gamma radiation	9/981	49/23239	0.000183979	0.00165512	0.0011769	Rpl26/Xrcc6/Xrcc5/Sod2/H2afx/Bax/Kdm1a/Pole3/Atm	9
GO:0031113	BP	regulation of microtubule polymerization	9/981	49/23239	0.000183979	0.00165512	0.0011769	Dctn1/Fkbp4/Stmn1/Terf1/Cdk5rap2/Map1b/Stmn2/Rps3/Clip1	9
GO:0071427	BP	mRNA-containing ribonucleoprotein complex export from nucleus	9/981	49/23239	0.000183979	0.00165512	0.0011769	Tpr/Nup214/Nxf1/Sarnp/Pabpn1/Nup88/Ddx39b/Ncbp1/Thoc5	9
GO:0009201	BP	ribonucleoside triphosphate biosynthetic process	16/981	135/23239	0.000187575	0.00168305	0.00119676	Gapdh/Atp5b/Atp5a1/Pgam1/Atp5h/Slc25a13/Aldoa/Impdh2/Map2k1/Atp5o/Hk2/Pgk1/Pfkl/Tpi1/Pkm/Vcp	16
GO:0098754	BP	detoxification	8/981	39/23239	0.000187787	0.00168305	0.00119676	Prdx6/Adh5/Dhfr/Sod2/Park7/Nfe2l2/Prdx1/Prdx2	8
GO:0043393	BP	regulation of protein binding	23/981	237/23239	0.000188766	0.00168866	0.00120075	Lrpap1/Bag2/Hsp90ab1/Actr3/Rpl11/Nvl/Ruvbl2/Epb41/Stmn1/Hnrnpk/Bax/Gtf2f1/Eif2b4/Kdm1a/Park7/Ralb/Mark2/Pin1/Anxa2/Flot1/Spta1/Ran/Hip1r	23
GO:0045807	BP	positive regulation of endocytosis	18/981	163/23239	0.000189243	0.00168977	0.00120154	Cd151/Hist1h1a/Lyar/Hip1/Ap2m1/Calr/Actn4/Hspa8/Picalm/Hnrnpk/Sh3gl1/Dnm1l/Pycard/Anxa2/Rab27a/Flot1/Ppp3cc/Hip1r	18
GO:0007076	BP	mitotic chromosome condensation	5/981	14/23239	0.000193096	0.00171458	0.00121918	Smc2/Akap8/Ncaph/Smc4/Ncapd2	5
GO:0043650	BP	dicarboxylic acid biosynthetic process	5/981	14/23239	0.000193096	0.00171458	0.00121918	Glud1/Got1/Mthfd1/Got2/Mthfd1l	5
GO:1902570	BP	protein localization to nucleolus	5/981	14/23239	0.000193096	0.00171458	0.00121918	Npm1/Rrs1/Nvl/Polr1a/Ran	5
GO:0031058	BP	positive regulation of histone modification	13/981	96/23239	0.000196168	0.00173588	0.00123433	Dnmt1/Rnf20/Rif1/Sirt1/Akap8/Ruvbl2/Rtf1/Rnf40/Kdm1a/Atm/Lmna/Snw1/Ing2	13
GO:0006754	BP	ATP biosynthetic process	15/981	122/23239	0.000196221	0.00173588	0.00123433	Gapdh/Atp5b/Atp5a1/Pgam1/Atp5h/Slc25a13/Aldoa/Map2k1/Atp5o/Hk2/Pgk1/Pfkl/Tpi1/Pkm/Vcp	15
GO:0042744	BP	hydrogen peroxide catabolic process	7/981	30/23239	0.000202835	0.0017845	0.00126889	Prdx6/Cat/Prdx3/Prdx1/Prdx2/Txnrd1/Prdx5	7
GO:1902253	BP	regulation of intrinsic apoptotic signaling pathway by p53 class mediator	7/981	30/23239	0.000202835	0.0017845	0.00126889	Rpl26/Rps7/Sirt1/Rpl11/Hnrnpk/Kdm1a/Sh3glb1	7
GO:1902751	BP	positive regulation of cell cycle G2/M phase transition	7/981	30/23239	0.000202835	0.0017845	0.00126889	Sin3a/Npm1/Rcc2/Mta3/Hspa2/Lmnb1/Brd4	7
GO:0009755	BP	hormone-mediated signaling pathway	18/981	164/23239	0.000204361	0.00179181	0.00127409	Calcoco1/Arid1a/Hdac1/Calr/Ywhah/Cnot1/Sirt1/Safb/Phb2/Fkbp4/Ube2i/Thrap3/Park7/Ptges3/Taf7/Dnaja1/Ubr5/Rwdd1	18
GO:0009411	BP	response to UV	16/981	136/23239	0.000204415	0.00179181	0.00127409	Rpl26/Trove2/Impact/Msh6/Npm1/Sirt1/Ube4b/Ruvbl2/Pcna/Cat/Bax/Kdm1a/Ppid/Cirbp/Msh2/Casp3	16
GO:0031110	BP	regulation of microtubule polymerization or depolymerization	12/981	84/23239	0.000205419	0.00179733	0.00127802	Specc1l/Ckap2/Dst/Dctn1/Fkbp4/Stmn1/Terf1/Cdk5rap2/Map1b/Stmn2/Rps3/Clip1	12
GO:0043268	BP	positive regulation of potassium ion transport	9/981	50/23239	0.000216053	0.00188692	0.00134172	Flna/Atp1b1/Wnk1/Dlg1/Fhl1/Ank2/Kif5b/Akap9/Stk39	9
GO:1905268	BP	negative regulation of chromatin organization	10/981	61/23239	0.00021849	0.00190472	0.00135438	Hist1h1a/Hist1h1c/Hist1h1e/Trip12/Dnmt1/Sin3a/Sirt1/Kdm1a/Taf7/Ubr5	10
GO:0071478	BP	cellular response to radiation	17/981	151/23239	0.000223983	0.00194906	0.00138591	Rpl26/Impact/Xrcc6/Xrcc5/Npm1/Sirt1/Ruvbl2/Pcna/H2afx/Bax/Grb2/Kdm1a/Ppid/Pole3/Atm/Eef1d/Swi5	17
GO:0045022	BP	early endosome to late endosome transport	8/981	40/23239	0.000226129	0.00196416	0.00139665	Flna/Msn/Ptpn23/Ezr/Rdx/Map2k1/Sh3glb1/Hook1	8
GO:0009067	BP	aspartate family amino acid biosynthetic process	6/981	22/23239	0.000232318	0.00200337	0.00142453	Plod2/Got1/Mri1/Asns/Mthfd1/Got2	6
GO:0071450	BP	cellular response to oxygen radical	6/981	22/23239	0.000232318	0.00200337	0.00142453	Dhfr/Sod2/Park7/Nfe2l2/Prdx1/Prdx2	6
GO:0071451	BP	cellular response to superoxide	6/981	22/23239	0.000232318	0.00200337	0.00142453	Dhfr/Sod2/Park7/Nfe2l2/Prdx1/Prdx2	6
GO:1902410	BP	mitotic cytokinetic process	6/981	22/23239	0.000232318	0.00200337	0.00142453	Pdcd6ip/Kif20a/Kif20b/Cep55/Chmp2a/Chmp2b	6
GO:0006888	BP	ER to Golgi vesicle-mediated transport	15/981	124/23239	0.000235124	0.00202029	0.00143656	Arcn1/Mia3/Copb1/Copg1/Bcap31/Lman1/Hyou1/Uso1/Pef1/Cul3/Trappc11/Vcp/Sec31a/Arfgap2/Rab1b	15
GO:0035966	BP	response to topologically incorrect protein	15/981	124/23239	0.000235124	0.00202029	0.00143656	Hspb1/Hsp90aa1/Hspa9/Hspa8/Hspd1/Hsph1/Hspa2/Bax/Uggt1/Nfe2l2/Ubxn4/Cul3/Hspa5/Vcp/Hspa14	15
GO:0048193	BP	Golgi vesicle transport	24/981	257/23239	0.000247313	0.00212122	0.00150833	Arcn1/Mia3/Copb1/Copg1/Snx1/Bcap31/Golga4/Lman1/Hyou1/Arl3/Uso1/Pef1/Cul3/Trappc11/Eps15/Vcp/Sec31a/Sptbn1/Gopc/Rab14/Myo5a/Arfgap2/Rab1b/Ccdc91	24
GO:0000462	BP	maturation of SSU-rRNA from tricistronic rRNA transcript (SSU-rRNA, 5.8S rRNA, LSU-rRNA)	7/981	31/23239	0.000252519	0.00214763	0.00152711	Rps14/Tsr1/Rps21/Rrs1/Rps19/Pwp2/Rpsa	7
GO:0034314	BP	Arp2/3 complex-mediated actin nucleation	7/981	31/23239	0.000252519	0.00214763	0.00152711	Actr2/Actr3/Arpc5/Arpc2/Arpc5l/Hip1r/Coro1b	7
GO:0070670	BP	response to interleukin-4	7/981	31/23239	0.000252519	0.00214763	0.00152711	Hsp90ab1/Rplp0/Rpl3/Mcm2/Fasn/Impdh2/Hspa5	7
GO:0099563	BP	modification of synaptic structure	7/981	31/23239	0.000252519	0.00214763	0.00152711	Myh10/Chmp2b/Pgrmc1/Cfl1/Pfn1/Gripap1/Pfn2	7
GO:0016126	BP	sterol biosynthetic process	9/981	51/23239	0.000252636	0.00214763	0.00152711	Lbr/Por/Scp2/G6pdx/Erlin2/Erlin1/Nsdhl/Hmgcs1/Fdps	9
GO:0008630	BP	intrinsic apoptotic signaling pathway in response to DNA damage	14/981	112/23239	0.000266429	0.00226087	0.00160762	Sfn/Rpl26/Msh6/Sirt1/Sod2/Hnrnpk/Bax/Kdm1a/Pycard/Atm/Tpt1/Msh2/Rps3/Snw1	14
GO:0009066	BP	aspartate family amino acid metabolic process	8/981	41/23239	0.000270654	0.00229266	0.00163023	Plod2/Got1/Ass1/Adss/Mri1/Asns/Mthfd1/Got2	8
GO:0010256	BP	endomembrane system organization	30/981	356/23239	0.000275285	0.00232776	0.00165519	Cit/Myh10/Rtn3/Dctn1/Gsn/Tardbp/Gorasp2/Rtn4/Tmf1/Map2k1/Ywhaz/Vrk1/Lman1/Chmp2a/Pacsin2/Uso1/Chmp2b/Lmna/Rab27a/Sh3glb1/Ank2/Trappc11/Flot1/Spta1/Sptbn1/Cltc/Akap9/Hook1/Pdcd10/Arfgef1	30
GO:0051291	BP	protein heterooligomerization	18/981	168/23239	0.00027589	0.00232876	0.0016559	Ctnna1/Hist1h4a/Hist1h3b/Xrcc6/Farsa/Ywhab/Farsb/Prkcsh/Rrm1/Map2k1/Gnb1/Grb2/Rcc1/Chmp2a/Anxa2/S100a10/Ripk3/Ilk	18
GO:0009084	BP	glutamine family amino acid biosynthetic process	5/981	15/23239	0.000279599	0.00233536	0.00166059	Glud1/Ass1/Glul/Pycr2/Aldh18a1	5
GO:0009263	BP	deoxyribonucleotide biosynthetic process	5/981	15/23239	0.000279599	0.00233536	0.00166059	Adk/Shmt1/Dtymk/Dctd/Rrm1	5
GO:0046831	BP	regulation of RNA export from nucleus	5/981	15/23239	0.000279599	0.00233536	0.00166059	Dhx9/Tpr/Rbm27/Rbm26/Thoc5	5
GO:0051645	BP	Golgi localization	5/981	15/23239	0.000279599	0.00233536	0.00166059	Slc9a3r1/Arcn1/Copg1/Ywhaz/Pdcd10	5
GO:0070932	BP	histone H3 deacetylation	5/981	15/23239	0.000279599	0.00233536	0.00166059	Hdac1/Sirt1/Hdac2/Sfpq/Smarcad1	5
GO:1903423	BP	positive regulation of synaptic vesicle recycling	5/981	15/23239	0.000279599	0.00233536	0.00166059	Ap2m1/Picalm/Sh3gl1/Dnm1l/Ppp3cc	5
GO:2000146	BP	negative regulation of cell motility	25/981	275/23239	0.000280307	0.00233719	0.0016619	Ctnna1/Tpm1/Slc9a3r1/Cnn2/Phldb2/Spint2/Calr/Apex1/Rnf20/Ptpn23/Nisch/Mia3/Gtpbp4/Idh2/Nfe2l2/Pin1/Cfl1/Pdcd10/Srgap2/Arhgdia/Coro1c/Strap/Ilk/Pfn2/Coro1b	25
GO:0032259	BP	methylation	29/981	340/23239	0.000282677	0.00235286	0.00167304	Hist1h1c/Hist1h1e/Dnmt1/Fbl/Nsun2/Rnf20/Atrx/Trim28/Rif1/Etf1/Gspt1/Ash2l/Sirt1/Rtf1/Hdac2/Thumpd3/Mphosph8/Ezh2/Kdm1a/Atf7ip/Suz12/Trmt6/Dpy30/Ilf3/Lmna/Prmt1/Fam98b/Snw1/Snrpb	29
GO:0000381	BP	regulation of alternative mRNA splicing, via spliceosome	10/981	63/23239	0.000286971	0.00238256	0.00169416	Rbm25/Srsf6/Hnrnpu/Celf1/Thrap3/Rbmxl1/Rbm10/Rnps1/Srsf1/Rbm5	10
GO:0051289	BP	protein homotetramerization	12/981	87/23239	0.000287242	0.00238256	0.00169416	Shmt1/Vasp/Sod2/Cat/Impdh2/Acadm/Acads/Dnm1l/St13/Cryz/Pfkl/Pkm	12
GO:0051348	BP	negative regulation of transferase activity	23/981	244/23239	0.0002884	0.00238803	0.00169805	Hspb1/Bag2/Rpl5/Rps7/Rpl23/Npm1/Hnrnpu/Sirt1/Rpl11/Mvp/Terf1/Wnk1/Park7/Prkrip1/Pycard/Taf7/Dnaja3/Dnaja1/Prdx3/Casp3/Coro1c/Ilk/Phpt1	23
GO:0043500	BP	muscle adaptation	14/981	113/23239	0.000292508	0.00241786	0.00171926	Adk/Rock2/Parp2/Gsn/Slc25a4/Sirt1/Glrx3/G6pdx/Ezh2/Ddx39b/Pin1/Lmna/Mtpn/Fdps	14
GO:0051290	BP	protein heterotetramerization	9/981	52/23239	0.000294206	0.00242771	0.00172626	Hist1h4a/Hist1h3b/Xrcc6/Farsa/Farsb/Rrm1/Rcc1/Anxa2/S100a10	9
GO:0003300	BP	cardiac muscle hypertrophy	13/981	100/23239	0.000295977	0.00243812	0.00173366	Adk/Rock2/Parp2/Slc25a4/Sirt1/Glrx3/G6pdx/Ezh2/Ddx39b/Pin1/Lmna/Mtpn/Fdps	13
GO:2000637	BP	positive regulation of gene silencing by miRNA	6/981	23/23239	0.000303148	0.00249289	0.00177261	Dhx9/Lin28a/Eif4g1/Trim71/Map2k1/Fxr1	6
GO:0010634	BP	positive regulation of epithelial cell migration	16/981	141/23239	0.00030977	0.00254298	0.00180822	Anxa3/Sparc/Hspb1/Rock2/Bcar1/Calr/Atp5b/Atp5a1/Sirt1/Rtn4/Lgmn/Nfe2l2/Anxa1/Map4k4/Pfn1/Emc10	16
GO:0031112	BP	positive regulation of microtubule polymerization or depolymerization	7/981	32/23239	0.000311542	0.00254879	0.00181235	Dctn1/Terf1/Cdk5rap2/Map1b/Stmn2/Rps3/Clip1	7
GO:0031935	BP	regulation of chromatin silencing	7/981	32/23239	0.000311542	0.00254879	0.00181235	Hist1h1a/Hist1h1c/Hist1h1e/Dnmt1/Sin3a/Trim28/Sirt1	7
GO:0051188	BP	cofactor biosynthetic process	22/981	230/23239	0.00031587	0.00257979	0.0018344	Gapdh/Pgam1/Akr1a1/Dhfr/Aldoa/Sod2/Idh2/G6pdx/Acot7/Acly/Mthfd1/Gclm/Nfe2l2/Hk2/Atic/Spta1/Pgk1/Pfkl/Tpi1/Pkm/Mthfd1l/Nampt	22
GO:0061028	BP	establishment of endothelial barrier	8/981	42/23239	0.000322094	0.00262167	0.00186418	Tjp1/Rock2/Tjp2/Msn/Fasn/Ezr/Rdx/Icam1	8
GO:0098927	BP	vesicle-mediated transport between endosomal compartments	8/981	42/23239	0.000322094	0.00262167	0.00186418	Flna/Msn/Ptpn23/Ezr/Rdx/Map2k1/Sh3glb1/Hook1	8
GO:0034605	BP	cellular response to heat	10/981	64/23239	0.000327425	0.00265603	0.00188861	Dhx9/Tpr/Hsp90aa1/Hspa9/Hspa8/Hspa2/Hspa5/Ywhae/Vcp/Hspa14	10
GO:0051298	BP	centrosome duplication	10/981	64/23239	0.000327425	0.00265603	0.00188861	Rock2/Pdcd6ip/Npm1/Kifc1/Xpo1/Cdk5rap2/Chmp2a/Cetn2/Chmp2b/Rbm14	10
GO:0044839	BP	cell cycle G2/M phase transition	15/981	128/23239	0.000333255	0.00269875	0.00191898	Cit/Msh6/Sin3a/Npm1/Rcc2/Mta3/Akap8/Hspa2/Lmnb1/Rnaseh2b/Brd4/Atm/Fhl1/Nae1/Birc5	15
GO:1901991	BP	negative regulation of mitotic cell cycle phase transition	16/981	142/23239	0.000335704	0.00271399	0.00192982	Rpl26/Tpr/Msh6/Gigyf2/Ndc80/Terf1/Ezh2/Cdk5rap2/Ik/Atm/Psmg2/Fhl1/Cenpe/Dync1li1/Nae1/Birc5	16
GO:0072659	BP	protein localization to plasma membrane	24/981	263/23239	0.000347867	0.00280757	0.00199637	Rock2/Slc9a3r1/Flna/Ap2m1/Picalm/Actr3/Atp1b1/Ezr/Rdx/Scp2/Dlg1/Golga4/Appl1/Anxa2/S100a10/Ank2/Flot1/Pgrmc1/Kif5b/Sptbn1/Cltc/Gopc/Gripap1/Myo5a	24
GO:0000724	BP	double-strand break repair via homologous recombination	14/981	115/23239	0.000351282	0.00282087	0.00200582	Psmd14/Actr2/Rif1/Smc6/H2afx/Ppp4r2/Kdm1a/Nabp1/Sfr1/Rpa1/Sfpq/Atm/Smchd1/Swi5	14
GO:0000725	BP	recombinational repair	14/981	115/23239	0.000351282	0.00282087	0.00200582	Psmd14/Actr2/Rif1/Smc6/H2afx/Ppp4r2/Kdm1a/Nabp1/Sfr1/Rpa1/Sfpq/Atm/Smchd1/Swi5	14
GO:0043280	BP	positive regulation of cysteine-type endopeptidase activity involved in apoptotic process	14/981	115/23239	0.000351282	0.00282087	0.00200582	Hip1/Gsn/Hspd1/Ddx3x/Sirt1/Casp8ap2/Bax/Bcap31/Pycard/Dnaja3/Rps3/Vcp/Fam162a/Hip1r	14
GO:0042594	BP	response to starvation	17/981	157/23239	0.000356191	0.0028555	0.00203044	Slc2a1/Fstl1/Impact/Eif2a/Sirt1/Acadm/Asns/Larp1/Mybbp1a/Pck2/Ralb/Nfe2l2/Sh3glb1/Glul/Hspa5/Rraga/Lars	17
GO:0045666	BP	positive regulation of neuron differentiation	35/981	447/23239	0.00036206	0.00289769	0.00206045	Nefl/Hspb1/Lin28a/Cul7/Ehd1/Impact/Eef1a1/Actr2/Eif4g1/Picalm/Sirt1/Actr3/Rtn4/Ddx56/Rpl4/Map2k1/Ranbp1/Opa1/Hnrnpk/Ezh2/Kdm1a/Dnm1l/Golga4/Eif2b2/Iqgap1/Gdi1/Mark2/Nfe2l2/Sh3glb1/Map1b/Cfl1/Hspa5/Stmn2/Dbn1/Ilk	35
GO:0009064	BP	glutamine family amino acid metabolic process	10/981	65/23239	0.000372527	0.00297152	0.00211295	Glud1/Got1/Ass1/Gmps/Asns/Gclm/Got2/Glul/Pycr2/Aldh18a1	10
GO:0030433	BP	ubiquitin-dependent ERAD pathway	10/981	65/23239	0.000372527	0.00297152	0.00211295	Hsp90b1/Ube4b/Usp14/Usp19/Bcap31/Erlin2/Erlin1/Ubxn4/Hspa5/Vcp	10
GO:0006695	BP	cholesterol biosynthetic process	8/981	43/23239	0.000381234	0.00303591	0.00215873	Por/Scp2/G6pdx/Erlin2/Erlin1/Nsdhl/Hmgcs1/Fdps	8
GO:0010499	BP	proteasomal ubiquitin-independent protein catabolic process	6/981	24/23239	0.000389852	0.00308402	0.00219294	Psma3/Psma7/Nfe2l2/Psma4/Psmb2/Psma1	6
GO:0060148	BP	positive regulation of posttranscriptional gene silencing	6/981	24/23239	0.000389852	0.00308402	0.00219294	Dhx9/Lin28a/Eif4g1/Trim71/Map2k1/Fxr1	6
GO:1901798	BP	positive regulation of signal transduction by p53 class mediator	6/981	24/23239	0.000389852	0.00308402	0.00219294	Rpl26/Rps7/Rpl23/Rpl11/Atm/Sh3glb1	6
GO:2000765	BP	regulation of cytoplasmic translation	6/981	24/23239	0.000389852	0.00308402	0.00219294	Dhx9/Lin28a/Eef2/Aars/Ythdf2/Jakmip1	6
GO:0045540	BP	regulation of cholesterol biosynthetic process	5/981	16/23239	0.0003926	0.00308536	0.00219389	Por/Scp2/Erlin2/Erlin1/Fdps	5
GO:0061952	BP	midbody abscission	5/981	16/23239	0.0003926	0.00308536	0.00219389	Pdcd6ip/Kif20a/Cep55/Chmp2a/Chmp2b	5
GO:0099640	BP	axo-dendritic protein transport	5/981	16/23239	0.0003926	0.00308536	0.00219389	Hspb1/Hnrnpu/Sfpq/Kif5b/Myo5a	5
GO:0106118	BP	regulation of sterol biosynthetic process	5/981	16/23239	0.0003926	0.00308536	0.00219389	Por/Scp2/Erlin2/Erlin1/Fdps	5
GO:0042743	BP	hydrogen peroxide metabolic process	9/981	54/23239	0.000394388	0.00309433	0.00220027	Prdx6/Sod2/Cat/Park7/Prdx3/Prdx1/Prdx2/Txnrd1/Prdx5	9
GO:0045069	BP	regulation of viral genome replication	12/981	90/23239	0.000395182	0.00309549	0.00220109	Ppib/Hspa8/Top2a/Ddx3x/Trim28/Pabpc1/Rad23a/Larp1/Ppid/Ilf3/Banf1/Ppia	12
GO:0014897	BP	striated muscle hypertrophy	13/981	103/23239	0.000396722	0.00310247	0.00220606	Adk/Rock2/Parp2/Slc25a4/Sirt1/Glrx3/G6pdx/Ezh2/Ddx39b/Pin1/Lmna/Mtpn/Fdps	13
GO:0001841	BP	neural tube formation	15/981	131/23239	0.000428264	0.00334367	0.00237757	Rock2/Spint2/Arid1a/Rps7/Vasp/Enah/Kif20b/Luzp1/Trim71/Opa1/Mthfd1/Cfl1/Pfn1/Mthfd1l/Fzd2	15
GO:0035088	BP	establishment or maintenance of apical/basal cell polarity	8/981	44/23239	0.000448909	0.00348779	0.00248005	Slc9a3r1/Pdcd6ip/Wdr1/Msn/Ezr/Dlg1/Mark2/Ilk	8
GO:0061245	BP	establishment or maintenance of bipolar cell polarity	8/981	44/23239	0.000448909	0.00348779	0.00248005	Slc9a3r1/Pdcd6ip/Wdr1/Msn/Ezr/Dlg1/Mark2/Ilk	8
GO:1902653	BP	secondary alcohol biosynthetic process	8/981	44/23239	0.000448909	0.00348779	0.00248005	Por/Scp2/G6pdx/Erlin2/Erlin1/Nsdhl/Hmgcs1/Fdps	8
GO:0006900	BP	vesicle budding from membrane	9/981	55/23239	0.000454123	0.00352258	0.00250479	Ap2m1/Picalm/Mia3/Pef1/Anxa2/S100a10/Cul3/Sec31a/Arfgap2	9
GO:1900087	BP	positive regulation of G1/S transition of mitotic cell cycle	7/981	34/23239	0.000462628	0.00357696	0.00254345	Apex1/Ddx3x/Eif4g1/Anp32b/Rdx/Larp7/Anxa1	7
GO:1901976	BP	regulation of cell cycle checkpoint	7/981	34/23239	0.000462628	0.00357696	0.00254345	Tpr/Ndc80/Rnaseh2b/Cdk5rap2/Ddx39b/Thoc5/Dync1li1	7
GO:2001056	BP	positive regulation of cysteine-type endopeptidase activity	15/981	132/23239	0.000464698	0.00358717	0.00255071	Hip1/Gsn/Hspd1/Ddx3x/Sirt1/Casp8ap2/Lgmn/Bax/Bcap31/Pycard/Dnaja3/Rps3/Vcp/Fam162a/Hip1r	15
GO:0010632	BP	regulation of epithelial cell migration	21/981	221/23239	0.000467165	0.00360041	0.00256012	Anxa3/Sparc/Hspb1/Rock2/Bcar1/Calr/Atp5b/Atp5a1/Ptpn23/Sirt1/Rtn4/Lgmn/Nfe2l2/Anxa1/Map4k4/Pfn1/Pdcd10/Coro1c/Strap/Emc10/Pfn2	21
GO:0014896	BP	muscle hypertrophy	13/981	105/23239	0.000478954	0.00367941	0.0026163	Adk/Rock2/Parp2/Slc25a4/Sirt1/Glrx3/G6pdx/Ezh2/Ddx39b/Pin1/Lmna/Mtpn/Fdps	13
GO:0030048	BP	actin filament-based movement	13/981	105/23239	0.000478954	0.00367941	0.0026163	Dsp/Tpm1/Myl6/Myh10/Flna/Myh9/Pdpn/Actn4/Dlg1/Atp1a1/Ank2/Myo5a/Dbn1	13
GO:0000303	BP	response to superoxide	6/981	25/23239	0.000494773	0.00377668	0.00268547	Dhfr/Sod2/Park7/Nfe2l2/Prdx1/Prdx2	6
GO:0006760	BP	folic acid-containing compound metabolic process	6/981	25/23239	0.000494773	0.00377668	0.00268547	Shmt1/Dhfr/Mthfd2/Mthfd1/Atic/Mthfd1l	6
GO:1901984	BP	negative regulation of protein acetylation	6/981	25/23239	0.000494773	0.00377668	0.00268547	Hdac1/Sin3a/Sirt1/Hdac2/Park7/Taf7	6
GO:1903649	BP	regulation of cytoplasmic transport	6/981	25/23239	0.000494773	0.00377668	0.00268547	Msn/Ptpn23/Ezr/Rdx/Map2k1/Sh3glb1	6
GO:0071236	BP	cellular response to antibiotic	19/981	192/23239	0.000518921	0.0039547	0.00281205	Impact/Apex1/Rpl23/Hsph1/Sirt1/Trap1/Ranbp1/Hnrnpk/Hdac2/Ezh2/Nqo1/Larp1/Park7/Nfe2l2/Anxa1/Arpc2/Cfl1/Rps3/Pdcd10	19
GO:0010389	BP	regulation of G2/M transition of mitotic cell cycle	11/981	80/23239	0.000522842	0.00397825	0.0028288	Msh6/Sin3a/Rcc2/Mta3/Hspa2/Lmnb1/Rnaseh2b/Brd4/Atm/Fhl1/Nae1	11
GO:1903076	BP	regulation of protein localization to plasma membrane	13/981	106/23239	0.000525208	0.00398992	0.00283709	Ap2m1/Picalm/Actr3/Ezr/Dlg1/Appl1/Pgrmc1/Kif5b/Sptbn1/Cltc/Gopc/Gripap1/Myo5a	13
GO:0071214	BP	cellular response to abiotic stimulus	25/981	287/23239	0.000530691	0.00401881	0.00285764	Rpl26/Cnn2/Impact/Got1/Xrcc6/Xrcc5/Npm1/Ddx3x/Sirt1/Ybx3/Ruvbl2/Pcna/H2afx/Bax/Grb2/Kdm1a/Atp1a1/Ppid/Pole3/Atm/Eef1d/Casp3/Swi5/Arhgdia/Stk39	25
GO:0104004	BP	cellular response to environmental stimulus	25/981	287/23239	0.000530691	0.00401881	0.00285764	Rpl26/Cnn2/Impact/Got1/Xrcc6/Xrcc5/Npm1/Ddx3x/Sirt1/Ybx3/Ruvbl2/Pcna/H2afx/Bax/Grb2/Kdm1a/Atp1a1/Ppid/Pole3/Atm/Eef1d/Casp3/Swi5/Arhgdia/Stk39	25
GO:0032239	BP	regulation of nucleobase-containing compound transport	5/981	17/23239	0.000536935	0.00403417	0.00286855	Dhx9/Tpr/Rbm27/Rbm26/Thoc5	5
GO:0044794	BP	positive regulation by host of viral process	5/981	17/23239	0.000536935	0.00403417	0.00286855	Ppib/Hspa8/Smc3/Anxa2/Cfl1	5
GO:0051156	BP	glucose 6-phosphate metabolic process	5/981	17/23239	0.000536935	0.00403417	0.00286855	Pgam1/Tkt/G6pdx/Taldo1/Pgd	5
GO:1904666	BP	regulation of ubiquitin protein ligase activity	5/981	17/23239	0.000536935	0.00403417	0.00286855	Bag2/Rpl5/Rps7/Rpl23/Rpl11	5
GO:0006531	BP	aspartate metabolic process	4/981	10/23239	0.000540305	0.00403417	0.00286855	Got1/Ass1/Adss/Got2	4
GO:0051014	BP	actin filament severing	4/981	10/23239	0.000540305	0.00403417	0.00286855	Myh9/Dstn/Gsn/Srgap2	4
GO:0051095	BP	regulation of helicase activity	4/981	10/23239	0.000540305	0.00403417	0.00286855	Msh6/Mcm2/Sirt1/Msh2	4
GO:0075522	BP	IRES-dependent viral translational initiation	4/981	10/23239	0.000540305	0.00403417	0.00286855	Eif3a/Ssb/Eif3b/Pcbp2	4
GO:1903332	BP	regulation of protein folding	4/981	10/23239	0.000540305	0.00403417	0.00286855	Pdia4/Pdia3/Hspa8/St13	4
GO:0009108	BP	coenzyme biosynthetic process	18/981	178/23239	0.00055684	0.00414906	0.00295025	Gapdh/Pgam1/Akr1a1/Dhfr/Aldoa/Idh2/G6pdx/Acot7/Acly/Mthfd1/Hk2/Atic/Pgk1/Pfkl/Tpi1/Pkm/Mthfd1l/Nampt	18
GO:0051973	BP	positive regulation of telomerase activity	7/981	35/23239	0.000557427	0.00414906	0.00295025	Hsp90aa1/Hsp90ab1/Cct2/Cct4/Nvl/Hnrnpd/Ptges3	7
GO:0007568	BP	aging	22/981	240/23239	0.000566655	0.0042112	0.00299443	Calr/Apex1/Msh6/Sin3a/Npm1/Picalm/Sirt1/Smc6/Sod2/Map2k1/Scp2/Opa1/Grb2/Rsl1d1/Atm/Dnaja3/Lmna/Msh2/Rwdd1/Ing2/Ilk/Nampt	22
GO:0051100	BP	negative regulation of binding	17/981	164/23239	0.00059123	0.00438702	0.00311946	Lrpap1/Bag2/Sin3a/Sirt1/Gtpbp4/Ruvbl2/Stmn1/Hnrnpk/Hdac2/Larp7/Bax/Gtf2f1/Eif2b4/Kdm1a/Park7/Ralb/Pin1	17
GO:2001021	BP	negative regulation of response to DNA damage stimulus	10/981	69/23239	0.000607911	0.00450381	0.0032025	Trip12/Rif1/Sirt1/Kdm1a/Ddx39b/Tpt1/Rps3/Smchd1/Ubr5/Thoc5	10
GO:0016574	BP	histone ubiquitination	8/981	46/23239	0.000613487	0.0045311	0.0032219	Trip12/Rnf20/Huwe1/Rnf40/Ubr2/Kdm1a/Suz12/Ubr5	8
GO:0061014	BP	positive regulation of mRNA catabolic process	8/981	46/23239	0.000613487	0.0045311	0.0032219	Khsrp/Gigyf2/Cnot1/Ythdf2/Trim71/Pabpc1/Hnrnpd/Upf1	8
GO:0000305	BP	response to oxygen radical	6/981	26/23239	0.000620415	0.00456817	0.00324826	Dhfr/Sod2/Park7/Nfe2l2/Prdx1/Prdx2	6
GO:0010165	BP	response to X-ray	6/981	26/23239	0.000620415	0.00456817	0.00324826	Xrcc6/Xrcc5/Kars/Atm/Anxa1/Msh2	6
GO:0007006	BP	mitochondrial membrane organization	12/981	95/23239	0.000650681	0.004769	0.00339107	Hsp90aa1/Slc25a4/Slc25a5/Opa1/Timm13/Bax/Hk2/Sh3glb1/Dnajc11/Immt/Hip1r/Letm1	12
GO:0043502	BP	regulation of muscle adaptation	12/981	95/23239	0.000650681	0.004769	0.00339107	Adk/Rock2/Parp2/Slc25a4/Sirt1/Glrx3/G6pdx/Ddx39b/Pin1/Lmna/Mtpn/Fdps	12
GO:1902749	BP	regulation of cell cycle G2/M phase transition	12/981	95/23239	0.000650681	0.004769	0.00339107	Msh6/Sin3a/Npm1/Rcc2/Mta3/Hspa2/Lmnb1/Rnaseh2b/Brd4/Atm/Fhl1/Nae1	12
GO:0045197	BP	establishment or maintenance of epithelial cell apical/basal polarity	7/981	36/23239	0.000667037	0.00488141	0.003471	Slc9a3r1/Pdcd6ip/Wdr1/Msn/Dlg1/Mark2/Ilk	7
GO:0043112	BP	receptor metabolic process	19/981	196/23239	0.000668735	0.00488636	0.00347452	Cd81/Lrpap1/Ap2m1/Hdac1/Picalm/Snx1/Lgmn/Ezr/Cd9/Hnrnpk/Hdac2/Grb2/Ap2b1/Itgav/Anxa2/Sh3glb1/Flot1/Eps15/Cltc	19
GO:0048608	BP	reproductive structure development	34/981	445/23239	0.000673484	0.00491356	0.00349386	Krt8/Rps6/Flna/Cul7/Spint2/Arid1a/Dnajb6/Hsp90ab1/Atrx/Trim28/Sirt1/Ybx3/Adrm1/Tmf1/Fkbp4/Hmgb2/Map2k1/Hnrnpk/Bax/Grb2/Eif2b4/Dlg1/Eif2s2/Eif2b2/Nsdhl/Icam1/Itgav/Atm/Anxa1/Prdx3/Msh2/Akap9/Ing2/Dazap1	34
GO:0051346	BP	negative regulation of hydrolase activity	31/981	393/23239	0.000677537	0.00493561	0.00350954	Sfn/Serpinh1/Rock2/Cnn3/Spint2/Dnajb6/Gapdh/Rps6ka1/Por/Abce1/Mcm2/Ddx3x/Rbm26/Picalm/Rcc2/Sirt1/Rdx/Terf1/Wnk1/Cstb/Pak2/Mical1/Ubxn1/Park7/Dnaja3/Anxa1/Aip/Mphosph10/Dbn1/Arfgef1/Birc5	31
GO:0016575	BP	histone deacetylation	10/981	70/23239	0.000682837	0.00496665	0.00353161	Hdac1/Sin3a/Sirt1/Mta3/Akap8/Hdac2/Sfpq/Smarcad1/Rbm14/Ing2	10
GO:0001843	BP	neural tube closure	13/981	109/23239	0.000687254	0.0049761	0.00353833	Rock2/Spint2/Arid1a/Rps7/Vasp/Enah/Kif20b/Trim71/Opa1/Mthfd1/Pfn1/Mthfd1l/Fzd2	13
GO:0006282	BP	regulation of DNA repair	13/981	109/23239	0.000687254	0.0049761	0.00353833	Dhx9/Trip12/Actr2/Trim28/Rif1/Sirt1/Pcna/Ppp4r2/Kdm1a/Dek/Rps3/Smchd1/Ubr5	13
GO:0032092	BP	positive regulation of protein binding	13/981	109/23239	0.000687254	0.0049761	0.00353833	Hsp90ab1/Actr3/Rpl11/Nvl/Epb41/Park7/Ralb/Pin1/Anxa2/Flot1/Spta1/Ran/Hip1r	13
GO:0007162	BP	negative regulation of cell adhesion	24/981	276/23239	0.000696066	0.00503229	0.00357828	Lamb1/Swap70/Phldb2/Spint2/Bcar1/Epcam/Ass1/Atp5b/Actn4/Mia3/Rcc2/Gtpbp4/Rdx/Map2k1/Cd9/Wnk1/Dlg1/Anxa1/Lgals1/Cfl1/Casp3/Prdx2/Hlx/Coro1c	24
GO:0009166	BP	nucleotide catabolic process	14/981	123/23239	0.00069806	0.00503254	0.00357846	Gapdh/Pgam1/Aldoa/Nudt9/Acot7/Upp1/Nudt17/Hk2/Ldha/Pgk1/Pfkl/Tpi1/Pkm/Vcp	14
GO:0051321	BP	meiotic cell cycle	26/981	309/23239	0.000698205	0.00503254	0.00357846	Utp14b/Myh9/Calr/Msh6/Actr2/Top2a/Nsun2/Atrx/Smc2/Ythdf2/Actr3/Hspa2/Psmc3ip/H2afx/Terf1/Ubr2/Ncaph/Smc4/Ncapd2/Rpa1/Smc1a/Smc3/Atm/Nuf2/Ppp2r1a/Ing2	26
GO:0040013	BP	negative regulation of locomotion	27/981	326/23239	0.000708432	0.00509858	0.00362542	Ctnna1/Tpm1/Slc9a3r1/Cnn2/Phldb2/Spint2/Calr/Apex1/Rnf20/Trim28/Ptpn23/Nisch/Mia3/Gtpbp4/Idh2/Nfe2l2/Pin1/Cfl1/Pdcd10/Srgap2/Arhgdia/Dbn1/Coro1c/Strap/Ilk/Pfn2/Coro1b	27
GO:0045010	BP	actin nucleation	8/981	47/23239	0.000712335	0.0051113	0.00363447	Gsn/Actr2/Actr3/Arpc5/Arpc2/Arpc5l/Hip1r/Coro1b	8
GO:0051438	BP	regulation of ubiquitin-protein transferase activity	8/981	47/23239	0.000712335	0.0051113	0.00363447	Bag2/Rpl5/Rps7/Rpl23/Rpl11/Ube2l3/Park7/Pin1	8
GO:0032401	BP	establishment of melanosome localization	5/981	18/23239	0.000717749	0.00513475	0.00365114	Shroom2/Dctn1/Map2k1/Rab27a/Myo5a	5
GO:0034063	BP	stress granule assembly	5/981	18/23239	0.000717749	0.00513475	0.00365114	Rps23/Ddx3x/Dync1h1/Cirbp/Pqbp1	5
GO:0051235	BP	maintenance of location	26/981	310/23239	0.00073237	0.00523153	0.00371996	Tln1/Flna/Ehd1/Gsn/Anxa6/Hnrnpu/Sirt1/Ywhab/Diaph1/Bax/Park7/Itgav/Faf1/Hk2/Anxa5/Ank2/Hspa5/Rangap1/Pfn1/Soat1/Akap9/Gopc/Myo5a/Dbn1/Letm1/Tmsb4x	26
GO:0060606	BP	tube closure	13/981	110/23239	0.000749849	0.0053484	0.00380306	Rock2/Spint2/Arid1a/Rps7/Vasp/Enah/Kif20b/Trim71/Opa1/Mthfd1/Pfn1/Mthfd1l/Fzd2	13
GO:0010822	BP	positive regulation of mitochondrion organization	10/981	71/23239	0.000765214	0.00544987	0.00387521	Cdc37/Opa1/Bax/Dnm1l/Mgarp/Pycard/Hk2/Sh3glb1/Fam162a/Hip1r	10
GO:0010971	BP	positive regulation of G2/M transition of mitotic cell cycle	6/981	27/23239	0.000769439	0.00545561	0.00387929	Sin3a/Rcc2/Mta3/Hspa2/Lmnb1/Brd4	6
GO:0051570	BP	regulation of histone H3-K9 methylation	6/981	27/23239	0.000769439	0.00545561	0.00387929	Dnmt1/Atrx/Rif1/Sirt1/Kdm1a/Lmna	6
GO:0061157	BP	mRNA destabilization	6/981	27/23239	0.000769439	0.00545561	0.00387929	Khsrp/Gigyf2/Ythdf2/Trim71/Hnrnpd/Upf1	6
GO:0061458	BP	reproductive system development	34/981	449/23239	0.000786894	0.00557112	0.00396143	Krt8/Rps6/Flna/Cul7/Spint2/Arid1a/Dnajb6/Hsp90ab1/Atrx/Trim28/Sirt1/Ybx3/Adrm1/Tmf1/Fkbp4/Hmgb2/Map2k1/Hnrnpk/Bax/Grb2/Eif2b4/Dlg1/Eif2s2/Eif2b2/Nsdhl/Icam1/Itgav/Atm/Anxa1/Prdx3/Msh2/Akap9/Ing2/Dazap1	34
GO:0009069	BP	serine family amino acid metabolic process	7/981	37/23239	0.000793048	0.0056064	0.00398651	Shmt1/Amt/Mthfd1/Psph/Gclm/Psat1/Txnrd1	7
GO:0042177	BP	negative regulation of protein catabolic process	14/981	125/23239	0.000820045	0.00573437	0.00407751	Flna/Hsp90ab1/Rpl5/Rps7/Rpl23/Rpl11/Usp14/Usp19/Smarcc1/Ubxn1/Park7/Pin1/Anxa2/Pdcl3	14
GO:0000478	BP	endonucleolytic cleavage involved in rRNA processing	4/981	11/23239	0.000820737	0.00573437	0.00407751	Npm1/Rps21/Rrs1/Rpsa	4
GO:0000479	BP	endonucleolytic cleavage of tricistronic rRNA transcript (SSU-rRNA, 5.8S rRNA, LSU-rRNA)	4/981	11/23239	0.000820737	0.00573437	0.00407751	Npm1/Rps21/Rrs1/Rpsa	4
GO:0001765	BP	membrane raft assembly	4/981	11/23239	0.000820737	0.00573437	0.00407751	Pacsin2/Anxa2/S100a10/Flot1	4
GO:0046040	BP	IMP metabolic process	4/981	11/23239	0.000820737	0.00573437	0.00407751	Adss/Nt5c2/Paics/Atic	4
GO:1902946	BP	protein localization to early endosome	4/981	11/23239	0.000820737	0.00573437	0.00407751	Rock2/Msn/Ezr/Rdx	4
GO:1905666	BP	regulation of protein localization to endosome	4/981	11/23239	0.000820737	0.00573437	0.00407751	Rock2/Msn/Ezr/Rdx	4
GO:1905668	BP	positive regulation of protein localization to endosome	4/981	11/23239	0.000820737	0.00573437	0.00407751	Rock2/Msn/Ezr/Rdx	4
GO:0030521	BP	androgen receptor signaling pathway	8/981	48/23239	0.000823609	0.00573769	0.00407987	Arid1a/Hdac1/Sirt1/Fkbp4/Thrap3/Park7/Dnaja1/Rwdd1	8
GO:0051972	BP	regulation of telomerase activity	8/981	48/23239	0.000823609	0.00573769	0.00407987	Hsp90aa1/Hsp90ab1/Cct2/Cct4/Nvl/Terf1/Hnrnpd/Ptges3	8
GO:0090257	BP	regulation of muscle system process	21/981	231/23239	0.000832498	0.00579119	0.00411791	Dsp/Adk/Rock2/Flna/Parp2/Anxa6/Slc25a4/Sirt1/Glrx3/Atp1b1/Map2k1/G6pdx/Dlg1/Atp1a1/Ddx39b/Pin1/Lmna/Ank2/Mtpn/Fdps/Dbn1	21
GO:0048872	BP	homeostasis of number of cells	26/981	313/23239	0.000843768	0.00586106	0.0041676	Rps6/Lyar/Tcea1/Hspa9/Rps14/Gigyf2/Rps19/Hmgb2/Rps24/G6pdx/Bax/Ezh2/Ncapg2/Kdm1a/Rpa1/Mthfd1/Dnaja3/Anxa1/Prmt1/Ripk3/Spta1/Prdx1/Casp3/Prdx2/Ubap2l/Prdx5	26
GO:0000086	BP	G2/M transition of mitotic cell cycle	13/981	112/23239	0.000889486	0.00616076	0.0043807	Cit/Msh6/Sin3a/Rcc2/Mta3/Hspa2/Lmnb1/Rnaseh2b/Brd4/Atm/Fhl1/Nae1/Birc5	13
GO:0071346	BP	cellular response to interferon-gamma	13/981	112/23239	0.000889486	0.00616076	0.0043807	Flnb/Gbp2/Gsn/Gapdh/Actr2/Cdc37/Eprs/Actr3/Cdc42ep4/Dnaja3/Vim/Kif5b/Syncrip	13
GO:0016050	BP	vesicle organization	22/981	249/23239	0.000925441	0.00640052	0.00455119	Pdcd6ip/Shroom2/Ap2m1/Picalm/Mia3/Tmf1/Stam/Eea1/Uso1/Pef1/Chmp2b/Anxa2/S100a10/Anxa1/Rab27a/Cul3/Snap23/Sec31a/Kif5b/Hook1/Rab14/Arfgap2	22
GO:0120031	BP	plasma membrane bounded cell projection assembly	36/981	489/23239	0.000930387	0.00640382	0.00455353	Atxn10/Slc9a3r1/Myh10/Vcl/Flna/Ehd1/Prdx6/Dctn1/Trove2/Hsp90aa1/Gsn/Actr2/Ptpn23/Rcc2/Anln/Actr3/Cdc42ep4/Odf2/Ezr/Rdx/Map4/Pcnt/Pcm1/Arl3/Icam1/Arpc2/Cfl1/Pfn1/Dbnl/Rp1l1/Pqbp1/Srgap2/Dbn1/Coro1c/Traf3ip1/Pfn2	36
GO:1990138	BP	neuron projection extension	18/981	186/23239	0.000933528	0.00640382	0.00455353	Vcl/Impact/Hsp90aa1/Hsp90ab1/Picalm/Actr3/Rtn4/Rpl4/Hnrnpk/Kdm1a/Golga4/Eif2b2/Iqgap1/Gdi1/Sh3glb1/Map1b/Dbn1/Ilk	18
GO:0042149	BP	cellular response to glucose starvation	7/981	38/23239	0.000937135	0.00640382	0.00455353	Slc2a1/Impact/Asns/Mybbp1a/Nfe2l2/Sh3glb1/Hspa5	7
GO:0002183	BP	cytoplasmic translational initiation	5/981	19/23239	0.000940453	0.00640382	0.00455353	Eif4b/Eif3a/Ythdf2/Eif5/Eif2s3x	5
GO:0046827	BP	positive regulation of protein export from nucleus	5/981	19/23239	0.000940453	0.00640382	0.00455353	Sfn/Tpr/Emd/Rbm22/Ywhae	5
GO:0051905	BP	establishment of pigment granule localization	5/981	19/23239	0.000940453	0.00640382	0.00455353	Shroom2/Dctn1/Map2k1/Rab27a/Myo5a	5
GO:0098840	BP	protein transport along microtubule	5/981	19/23239	0.000940453	0.00640382	0.00455353	Hspb1/Hnrnpu/Sfpq/Kif5b/Myo5a	5
GO:0099118	BP	microtubule-based protein transport	5/981	19/23239	0.000940453	0.00640382	0.00455353	Hspb1/Hnrnpu/Sfpq/Kif5b/Myo5a	5
GO:2000269	BP	regulation of fibroblast apoptotic process	5/981	19/23239	0.000940453	0.00640382	0.00455353	Cfdp1/Sirt1/Api5/Ruvbl1/Chd8	5
GO:0009896	BP	positive regulation of catabolic process	31/981	401/23239	0.000941942	0.00640382	0.00455353	Cd81/Khsrp/Bag2/Hsp90aa1/Msn/Cdc37/Gigyf2/Cnot1/Ythdf2/Sirt1/Snx1/Trim71/Ezr/Rdx/Pabpc1/Map2k1/Rad23a/Nub1/Sumo2/Bax/Rnf40/Hnrnpd/Bcap31/Larp1/Upf1/Ralb/Faf1/Atm/Hk2/Sh3glb1/Vcp	31
GO:0007007	BP	inner mitochondrial membrane organization	6/981	28/23239	0.00094465	0.00640382	0.00455353	Opa1/Timm13/Bax/Dnajc11/Immt/Letm1	6
GO:0031116	BP	positive regulation of microtubule polymerization	6/981	28/23239	0.00094465	0.00640382	0.00455353	Dctn1/Terf1/Cdk5rap2/Map1b/Rps3/Clip1	6
GO:0051984	BP	positive regulation of chromosome segregation	6/981	28/23239	0.00094465	0.00640382	0.00455353	Rcc2/Hnrnpu/Smc6/Sfpq/Cul3/Cenpe	6
GO:2000727	BP	positive regulation of cardiac muscle cell differentiation	6/981	28/23239	0.00094465	0.00640382	0.00455353	Parp2/Slc25a4/Sirt1/Ddx39b/Pin1/Fdps	6
GO:0006749	BP	glutathione metabolic process	8/981	49/23239	0.000948414	0.00641117	0.00455876	Idh1/Sod2/G6pdx/Park7/Glo1/Gclm/Nfe2l2/Hmgn5	8
GO:0032784	BP	regulation of DNA-templated transcription, elongation	8/981	49/23239	0.000948414	0.00641117	0.00455876	Hnrnpu/Rtf1/Map2k1/Gtf2f1/Ezh2/Brd4/Ddx39b/Thoc5	8
GO:0046031	BP	ADP metabolic process	11/981	86/23239	0.00097086	0.00653522	0.00464696	Gapdh/Pgam1/Aldoa/Nudt9/Ak2/Hk2/Ldha/Pgk1/Pfkl/Tpi1/Pkm	11
GO:0097581	BP	lamellipodium organization	11/981	86/23239	0.00097086	0.00653522	0.00464696	Vcl/Pdpn/Hsp90aa1/Actr3/Arpc5/Snx1/Arpc2/Cfl1/Srgap2/Coro1c/Coro1b	11
GO:1900407	BP	regulation of cellular response to oxidative stress	11/981	86/23239	0.00097086	0.00653522	0.00464696	Hspb1/Hsph1/Sirt1/Trap1/Dhfr/Sod2/Sfpq/Park7/Nfe2l2/P4hb/Nono	11
GO:0006354	BP	DNA-templated transcription, elongation	9/981	61/23239	0.000988476	0.00663513	0.00471801	Hnrnpu/Adrm1/Rtf1/Map2k1/Gtf2f1/Ezh2/Brd4/Ddx39b/Thoc5	9
GO:0090559	BP	regulation of membrane permeability	9/981	61/23239	0.000988476	0.00663513	0.00471801	Pdcd6ip/Tjp2/Slc25a4/Slc25a5/Hspa8/Bax/Hk2/Sh3glb1/Hip1r	9
GO:0003298	BP	physiological muscle hypertrophy	7/981	39/23239	0.00110105	0.00733934	0.00521875	Parp2/Slc25a4/Sirt1/G6pdx/Ddx39b/Pin1/Fdps	7
GO:0003301	BP	physiological cardiac muscle hypertrophy	7/981	39/23239	0.00110105	0.00733934	0.00521875	Parp2/Slc25a4/Sirt1/G6pdx/Ddx39b/Pin1/Fdps	7
GO:0006284	BP	base-excision repair	7/981	39/23239	0.00110105	0.00733934	0.00521875	Parp2/Apex1/Huwe1/Pcna/Lig1/Rpa1/Rps3	7
GO:0016925	BP	protein sumoylation	7/981	39/23239	0.00110105	0.00733934	0.00521875	Trim28/Sae1/Uba2/Sumo2/Ube2i/Park7/Hmg20a	7
GO:0061049	BP	cell growth involved in cardiac muscle cell development	7/981	39/23239	0.00110105	0.00733934	0.00521875	Parp2/Slc25a4/Sirt1/G6pdx/Ddx39b/Pin1/Fdps	7
GO:0006367	BP	transcription initiation from RNA polymerase II promoter	9/981	62/23239	0.00111374	0.00740331	0.00526424	Psmc5/Taf5/Sub1/Gtf2f1/Thrap3/Cand1/Atf7ip/Taf7/Psmc3	9
GO:1903391	BP	regulation of adherens junction organization	9/981	62/23239	0.00111374	0.00740331	0.00526424	Phldb2/Ptpn23/Rcc2/Rdx/Iqgap1/S100a10/Map4k4/Cfl1/Coro1c	9
GO:0051701	BP	interaction with host	13/981	115/23239	0.00113938	0.00756318	0.00537791	Gsn/Gapdh/Trim28/Smc3/Chmp2a/Ddx39b/Itgav/Chmp2b/Lgals1/P4hb/Eps15/Rraga/Thoc5	13
GO:0009303	BP	rRNA transcription	6/981	29/23239	0.00114899	0.00759471	0.00540033	Ncl/Top1/Npm1/Tcof1/H2afy2/Polr1a	6
GO:0050779	BP	RNA destabilization	6/981	29/23239	0.00114899	0.00759471	0.00540033	Khsrp/Gigyf2/Ythdf2/Trim71/Hnrnpd/Upf1	6
GO:1900027	BP	regulation of ruffle assembly	6/981	29/23239	0.00114899	0.00759471	0.00540033	Rcc2/Rdx/Icam1/Pfn1/Coro1c/Pfn2	6
GO:0002262	BP	myeloid cell homeostasis	17/981	174/23239	0.00115047	0.00759471	0.00540033	Rps6/Lyar/Tcea1/Hspa9/Rps14/Rps19/Hmgb2/Rps24/G6pdx/Bax/Ncapg2/Kdm1a/Mthfd1/Anxa1/Prmt1/Prdx1/Casp3	17
GO:0051147	BP	regulation of muscle cell differentiation	16/981	159/23239	0.00116266	0.00765405	0.00544253	Ehd1/Parp2/Dnmt1/Slc25a4/Sirt1/Sod2/Hdac2/G6pdx/Ezh2/Tnpo2/Ddx39b/Ybx1/Pin1/Flot1/Fdps/Tmsb4x	16
GO:1901988	BP	negative regulation of cell cycle phase transition	16/981	159/23239	0.00116266	0.00765405	0.00544253	Rpl26/Tpr/Msh6/Gigyf2/Ndc80/Terf1/Ezh2/Cdk5rap2/Ik/Atm/Psmg2/Fhl1/Cenpe/Dync1li1/Nae1/Birc5	16
GO:0048511	BP	rhythmic process	23/981	270/23239	0.0011734	0.00771415	0.00548526	Dhx9/Ahcy/Rock2/Hdac1/Ass1/Ppp1cb/Top2a/Top1/Sin3a/Pspc1/Hnrnpu/Sirt1/Adrm1/Impdh2/Hdac2/Thrap3/Hnrnpd/Ezh2/Mybbp1a/Sfpq/Anxa1/Nono/Nampt	23
GO:0032507	BP	maintenance of protein location in cell	10/981	75/23239	0.00118067	0.00774066	0.00550412	Tln1/Gsn/Hnrnpu/Park7/Hk2/Hspa5/Rangap1/Pfn1/Dbn1/Tmsb4x	10
GO:1903201	BP	regulation of oxidative stress-induced cell death	10/981	75/23239	0.00118067	0.00774066	0.00550412	Hspb1/Hsph1/Sirt1/Trap1/Sod2/Sfpq/Park7/Nfe2l2/P4hb/Nono	10
GO:0009265	BP	2'-deoxyribonucleotide biosynthetic process	4/981	12/23239	0.00119011	0.00774949	0.00551039	Adk/Shmt1/Dtymk/Dctd	4
GO:0046385	BP	deoxyribose phosphate biosynthetic process	4/981	12/23239	0.00119011	0.00774949	0.00551039	Adk/Shmt1/Dtymk/Dctd	4
GO:0051988	BP	regulation of attachment of spindle microtubules to kinetochore	4/981	12/23239	0.00119011	0.00774949	0.00551039	Rcc2/Hnrnpu/Cenpe/Spag5	4
GO:0072697	BP	protein localization to cell cortex	4/981	12/23239	0.00119011	0.00774949	0.00551039	Epb41l2/Anln/Ezr/Epb41	4
GO:0090557	BP	establishment of endothelial intestinal barrier	4/981	12/23239	0.00119011	0.00774949	0.00551039	Tjp1/Tjp2/Fasn/Icam1	4
GO:0000028	BP	ribosomal small subunit assembly	5/981	20/23239	0.00121069	0.00786208	0.00559045	Rps14/Rps15/Rps10/Rps19/Rpsa	5
GO:0051383	BP	kinetochore organization	5/981	20/23239	0.00121069	0.00786208	0.00559045	Smc2/Ndc80/Smc4/Nuf2/Cenpe	5
GO:0032231	BP	regulation of actin filament bundle assembly	12/981	102/23239	0.00122943	0.00797298	0.00566931	Tpm1/Rock2/Swap70/Flna/Phldb2/Rdx/Stmn1/S100a10/Cfl1/Pfn1/Dbn1/Pfn2	12
GO:0001824	BP	blastocyst development	15/981	145/23239	0.00123801	0.00801773	0.00570113	Tjp1/Cdk11b/Cnot1/Rtn4/Rtf1/Atp1b1/Hcfc1/Ncapg2/Matr3/Nasp/Brd4/Actl6a/Cul3/Psmc3/Thoc5	15
GO:0016197	BP	endosomal transport	18/981	191/23239	0.00126562	0.00818547	0.0058204	Erc1/Ehd1/Dctn1/Ptpn23/Picalm/Vps53/Snx1/Vps26a/Vps36/Dpy30/Chmp2a/Chmp2b/Eps15/Vcp/Cltc/Snx6/Gripap1/Rab14	18
GO:0031062	BP	positive regulation of histone methylation	7/981	40/23239	0.00128665	0.00831023	0.00590912	Dnmt1/Rnf20/Rif1/Sirt1/Rtf1/Lmna/Snw1	7
GO:0006476	BP	protein deacetylation	11/981	89/23239	0.0012927	0.00833806	0.00592891	Hdac1/Sin3a/Sirt1/Mta3/Akap8/Hdac2/Sfpq/Smarcad1/Ripk3/Rbm14/Ing2	11
GO:0046785	BP	microtubule polymerization	10/981	76/23239	0.0013091	0.0084325	0.00599605	Dctn1/Fkbp4/Stmn1/Terf1/Cdk5rap2/Cetn3/Map1b/Stmn2/Rps3/Clip1	10
GO:0048638	BP	regulation of developmental growth	30/981	392/23239	0.00132119	0.00849897	0.00604332	Wwc2/Parp2/Ppib/Por/Slc25a4/Picalm/Sirt1/Actr3/Rtn4/Rpl4/Ybx3/Lgmn/Ezr/Celf1/Hnrnpk/Hdac2/G6pdx/Dlg1/Golga4/Eif2b2/Ddx39b/Gdi1/Pin1/Sh3glb1/Map1b/Cfl1/Hlx/Fdps/Dbn1/Ilk	30
GO:0006986	BP	response to unfolded protein	12/981	103/23239	0.00133924	0.00859196	0.00610944	Hspb1/Hsp90aa1/Hspa9/Hspa8/Hspd1/Hsph1/Hspa2/Bax/Nfe2l2/Ubxn4/Hspa5/Hspa14	12
GO:1900006	BP	positive regulation of dendrite development	12/981	103/23239	0.00133924	0.00859196	0.00610944	Cul7/Actr2/Actr3/Opa1/Hnrnpk/Ezh2/Dnm1l/Iqgap1/Sh3glb1/Cfl1/Dbn1/Ilk	12
GO:0010721	BP	negative regulation of cell development	29/981	375/23239	0.001346	0.00862378	0.00613207	Ctnna1/Cit/Flna/Lin28a/Tjp2/Bcar1/Calr/Actn4/Ywhah/Rcc2/Actr3/Rtn4/Prkcsh/Dync1i2/Idh2/Hdac2/G6pdx/Kdm1a/Cdk5rap2/Pcm1/Gdi1/Lgals1/Vim/Map4k4/Ddx6/Stmn2/Srgap2/Hmg20a/Coro1c	29
GO:0009314	BP	response to radiation	30/981	393/23239	0.00137439	0.00879388	0.00625302	Rpl26/Trove2/Impact/Xrcc6/Xrcc5/Msh6/Ppp1cb/Npm1/Sirt1/Kars/Ube4b/Ruvbl2/Sod2/Pcna/Cat/H2afx/Gnb1/Bax/Grb2/Kdm1a/Nabp1/Ppid/Pole3/Cirbp/Atm/Anxa1/Msh2/Eef1d/Casp3/Swi5	30
GO:0008608	BP	attachment of spindle microtubules to kinetochore	6/981	30/23239	0.00138553	0.00881801	0.00627018	Rcc2/Hnrnpu/Ndc80/Nuf2/Cenpe/Spag5	6
GO:0010667	BP	negative regulation of cardiac muscle cell apoptotic process	6/981	30/23239	0.00138553	0.00881801	0.00627018	Slc25a4/Hspa8/Npm1/Sirt1/Nfe2l2/Ilk	6
GO:0061842	BP	microtubule organizing center localization	6/981	30/23239	0.00138553	0.00881801	0.00627018	Dync1li2/Arpc5/Ezr/Dlg1/Kif5b/Akap9	6
GO:1902745	BP	positive regulation of lamellipodium organization	6/981	30/23239	0.00138553	0.00881801	0.00627018	Hsp90aa1/Actr3/Arpc2/Cfl1/Coro1c/Coro1b	6
GO:0050775	BP	positive regulation of dendrite morphogenesis	8/981	52/23239	0.00141588	0.00898669	0.00639012	Cul7/Actr2/Actr3/Opa1/Dnm1l/Sh3glb1/Dbn1/Ilk	8
GO:1903202	BP	negative regulation of oxidative stress-induced cell death	8/981	52/23239	0.00141588	0.00898669	0.00639012	Hspb1/Hsph1/Sirt1/Trap1/Sod2/Park7/Nfe2l2/Nono	8
GO:1902600	BP	proton transmembrane transport	11/981	90/23239	0.00141767	0.00898669	0.00639012	Slc9a3r1/Slc25a4/Atp5b/Atp5a1/Atp5h/Atp6v1e1/Atp6v1b2/Atp1a1/Park7/Atp5o/Atp6v1c1	11
GO:0031109	BP	microtubule polymerization or depolymerization	13/981	118/23239	0.00144527	0.00914689	0.00650404	Specc1l/Ckap2/Dst/Dctn1/Fkbp4/Stmn1/Terf1/Cdk5rap2/Cetn3/Map1b/Stmn2/Rps3/Clip1	13
GO:0032465	BP	regulation of cytokinesis	10/981	77/23239	0.00144867	0.00914689	0.00650404	Cit/Kif20a/Kif20b/Ahctf1/Prpf40a/Incenp/Cetn2/Pin1/Sh3glb1/Cul3	10
GO:1902117	BP	positive regulation of organelle assembly	10/981	77/23239	0.00144867	0.00914689	0.00650404	Pdcd6ip/Msn/Cnot1/Dync1h1/Ralb/Arpc2/Sh3glb1/Spag5/Pqbp1/Palld	10
GO:0046782	BP	regulation of viral transcription	7/981	41/23239	0.00149582	0.00941973	0.00669804	Dhx9/Hdac1/Tardbp/Psmc3/Pfn1/Snw1/Chd1	7
GO:0086009	BP	membrane repolarization	7/981	41/23239	0.00149582	0.00941973	0.00669804	Flna/Wdr1/Atp1b1/Dlg1/Atp1a1/Ywhae/Akap9	7
GO:0043542	BP	endothelial cell migration	18/981	194/23239	0.0015094	0.00948466	0.00674421	Anxa3/Sparc/Hspb1/Rock2/Myh9/Bcar1/Calr/Atp5b/Atp5a1/Mia3/Sirt1/Lgmn/Itgav/Nfe2l2/Anxa1/Pdcd10/Emc10/Coro1b	18
GO:0035303	BP	regulation of dephosphorylation	16/981	163/23239	0.00151009	0.00948466	0.00674421	Rock2/Swap70/Ppp1r12a/Hsp90b1/Hsp90ab1/Rpl5/Rbm26/Ywhab/Wnk1/Ppp1r7/Ppp6r3/Iqgap1/Pin1/Ripk3/Ywhae/Mphosph10	16
GO:0032400	BP	melanosome localization	5/981	21/23239	0.00153428	0.00961135	0.0068343	Shroom2/Dctn1/Map2k1/Rab27a/Myo5a	5
GO:0051016	BP	barbed-end actin filament capping	5/981	21/23239	0.00153428	0.00961135	0.0068343	Gsn/Rdx/Arpc2/Cfl1/Mtpn	5
GO:0009135	BP	purine nucleoside diphosphate metabolic process	11/981	91/23239	0.00155237	0.00969925	0.0068968	Gapdh/Pgam1/Aldoa/Nudt9/Ak2/Hk2/Ldha/Pgk1/Pfkl/Tpi1/Pkm	11
GO:0009179	BP	purine ribonucleoside diphosphate metabolic process	11/981	91/23239	0.00155237	0.00969925	0.0068968	Gapdh/Pgam1/Aldoa/Nudt9/Ak2/Hk2/Ldha/Pgk1/Pfkl/Tpi1/Pkm	11
GO:0032434	BP	regulation of proteasomal ubiquitin-dependent protein catabolic process	13/981	119/23239	0.00156125	0.00974205	0.00692723	Hsp90ab1/Rpl11/Usp14/Rad23a/Nub1/Sumo2/Smarcc1/Bcap31/Ubxn1/Park7/Rad23b/Ube2k/Vcp	13
GO:0032091	BP	negative regulation of protein binding	12/981	105/23239	0.00158323	0.00986633	0.00701561	Lrpap1/Bag2/Ruvbl2/Stmn1/Hnrnpk/Bax/Gtf2f1/Eif2b4/Kdm1a/Park7/Ralb/Pin1	12
GO:0051568	BP	histone H3-K4 methylation	8/981	53/23239	0.00160692	0.00998793	0.00710207	Hist1h1c/Hist1h1e/Dnmt1/Ash2l/Rtf1/Kdm1a/Dpy30/Snw1	8
GO:1900408	BP	negative regulation of cellular response to oxidative stress	8/981	53/23239	0.00160692	0.00998793	0.00710207	Hspb1/Hsph1/Sirt1/Trap1/Sod2/Park7/Nfe2l2/Nono	8
GO:0043209	CC	myelin sheath	63/998	214/23416	1.95711e-35	1.28974e-32	6.7366e-33	Nefl/Pdcd6ip/Ehd1/Wdr1/Hsp90aa1/Eef1a1/Gsn/Ass1/Gapdh/Msn/Pdia3/Hspa9/Slc25a4/Slc25a5/Atp5b/Rps27a/Hspa8/Hspd1/Cct2/Cct3/Atp5a1/Vdac2/Slc25a3/Rtn4/Pgam1/Atp5h/Hspa2/Aldoa/Sod2/Atp1b1/Mdh1/Ldhb/Ezr/Rdx/Canx/Tkt/Ywhag/Atp6v1b2/Gnb1/Ckb/Stip1/Dlg1/Atp1a1/Aco2/Uqcrc1/Idh3a/Atp5o/Gdi1/Anxa2/Sucla2/Got2/Glul/Eno1/Ppia/Hspa5/Prdx3/Prdx1/Pkm/Cct5/Vcp/Prdx2/Cltc/Immt	63
GO:0044445	CC	cytosolic part	73/998	302/23416	1.32731e-34	4.37349e-32	2.28437e-32	Rpl7a/Rpl7/Rpl18/Rpl6/Rpl13/Rpl26/Rps13/Rps6/Rpl19/Rps9/Rpl24/Erc1/Rpl14/Rpl34/Psmd14/Rpl27a/Rplp0/Rpl3/Rpl12/Cct8/Rpl5/Rpl27/Rps7/Psmc5/Rps15a/Rps14/Rps23/Rps29/Rps11/Rpl23a/Rpl23/Rps15/Rps27a/Hspa8/Rps10/Rpl22/Cct7/Cct2/Cct4/Cct3/Psmd1/Ddx3x/Rpl10/Eif2a/Psmd2/Rps21/Rpl11/Rps19/Rpl4/Rrm1/Rpsa/Rpl28/Rpl18a/Rps24/Surf6/Rpl36a/Rplp2/Pycard/Dnajb1/Pin1/Ripk3/Pfkl/Eno1/Ppp3cc/Rps18/Rps3/Cct5/Cct6a/Rp…	73
GO:0022626	CC	cytosolic ribosome	49/998	149/23416	2.59126e-30	5.69214e-28	2.97313e-28	Rpl7a/Rpl7/Rpl18/Rpl6/Rpl13/Rpl26/Rps13/Rps6/Rpl19/Rps9/Rpl24/Rpl14/Rpl34/Rpl27a/Rplp0/Rpl3/Rpl12/Rpl5/Rpl27/Rps7/Rps15a/Rps14/Rps23/Rps29/Rps11/Rpl23a/Rpl23/Rps15/Rps27a/Rps10/Rpl22/Ddx3x/Rpl10/Eif2a/Rps21/Rpl11/Rps19/Rpl4/Rpsa/Rpl28/Rpl18a/Rps24/Surf6/Rpl36a/Rplp2/Rps18/Rps3/Rpl35/Rpl22l1	49
GO:0005840	CC	ribosome	58/998	267/23416	3.98728e-25	6.56905e-23	3.43116e-23	Dhx9/Rpl7a/Rpl7/Rpl18/Rpl6/Rpl13/Rpl26/Rps13/Rps6/Rpl19/Rps9/Rpl24/Rpl14/Rpl34/Rpl27a/Rplp0/Rpl3/Rpl12/Rpl5/Eef2/Rpl27/Rps7/Rps15a/Rps14/Rps23/Rps29/Rps11/Rpl23a/Rpl23/Rps15/Rps27a/Rps10/Rpl22/Npm1/Ddx3x/Abcf1/Rpl10/Eif2a/Rps21/Rpl11/Rps19/Rpl4/Rpsa/Canx/Rpl28/Rpl18a/Rps24/Surf6/Rpl36a/Rplp2/Mrpl11/Tma16/Rps18/Rps3/Rpl35/Hspa14/Rpl22l1/Mrpl12	58
GO:0044391	CC	ribosomal subunit	52/998	228/23416	1.08911e-23	1.43545e-21	7.49766e-22	Rpl7a/Rpl7/Rpl18/Rpl6/Rpl13/Rpl26/Rps13/Rps6/Rpl19/Rps9/Rpl24/Rpl14/Rpl34/Rpl27a/Rplp0/Rpl3/Rpl12/Rpl5/Rpl27/Rps7/Rps15a/Rps14/Rps23/Rps29/Rps11/Rpl23a/Rpl23/Rps15/Rps27a/Rps10/Rpl22/Npm1/Ddx3x/Rpl10/Eif2a/Rps21/Rpl11/Rps19/Rpl4/Rpsa/Rpl28/Rpl18a/Rps24/Surf6/Rpl36a/Rplp2/Mrpl11/Rps18/Rps3/Rpl35/Rpl22l1/Mrpl12	52
GO:0015629	CC	actin cytoskeleton	73/998	466/23416	3.47895e-22	3.82105e-20	1.99582e-20	Dhx9/Epb41l2/Slc2a1/Tpm3/Ctnna1/Cit/Tpm1/Cnn2/Specc1l/Myl6/Lasp1/Myh10/Vcl/Flnb/Flna/Hip1/Myh9/Flnc/Dst/Myl9/Cnn3/Ppp1r12a/Dstn/Pdcd6ip/Gbp2/Shroom2/Bcar1/Dctn1/Wdr1/Eef1a1/Gsn/Cap1/Actn4/Actr2/Enah/Taf5/Anln/Actr3/Arpc5/Tars/Hnrnpc/Cdc42ep4/Aldoa/Ezr/Rdx/Epb41/Lima1/Iqgap1/Ptges3/Mark2/Dnaja3/Anxa2/Anxa1/Actn1/Arpc2/Flot1/Spta1/Cfl1/Marcks/Mtpn/Sptbn1/Dbnl/Tpm4/Cdc42bpb/Myo5a/Pls3/Arpc5l/Palld/H…	73
GO:0005844	CC	polysome	30/998	75/23416	6.30475e-22	5.93548e-20	3.10023e-20	Dhx9/Rpl7a/Rpl7/Rpl18/Rpl6/Rps6/Rpl19/Myh10/Eif4b/Rpl24/Lin28a/Impact/Calr/Drg1/Eef2/Rps23/Rps29/Eif4g1/Abcf1/Rps21/Rpl11/Rpl18a/Fxr1/Larp1/Vim/Fus/Vbp1/Rps3/Hspa14/Rwdd1	30
GO:0022625	CC	cytosolic large ribosomal subunit	29/998	88/23416	1.66209e-18	1.36914e-16	7.15135e-17	Rpl7a/Rpl7/Rpl18/Rpl6/Rpl13/Rpl26/Rpl19/Rpl24/Rpl14/Rpl34/Rpl27a/Rplp0/Rpl3/Rpl12/Rpl5/Rpl27/Rpl23a/Rpl23/Rpl22/Rpl10/Rpl11/Rpl4/Rpl28/Rpl18a/Surf6/Rpl36a/Rplp2/Rpl35/Rpl22l1	29
GO:0005681	CC	spliceosomal complex	38/998	183/23416	3.26696e-16	2.39214e-14	1.24947e-14	Snrpa1/Hspa8/Frg1/Wbp4/Hnrnpu/Prpf3/Ctnnbl1/Prpf40a/Hnrnpc/Pnn/U2af2/Pabpc1/Hnrnpa1/Hnrnpk/Snrpd2/Luc7l3/Snrpa/Raly/Hnrnpa3/Rbm22/Myef2/Sf3a1/Rbmxl1/Ddx41/Upf1/Ik/Ddx39b/Cirbp/Ybx1/Api5/Srsf1/Syncrip/Htatsf1/Ptbp2/Zmat2/Snw1/Snrpb/Rbm5	38
GO:0034399	CC	nuclear periphery	30/998	118/23416	1.32466e-15	8.72954e-14	4.55964e-14	Sparc/Lbr/Tpr/Kpnb1/Npm1/Ahctf1/Hnrnpu/Akap8/Prpf40a/Ppig/Emd/Phb2/Anp32a/Lmnb1/Pcna/Lmnb2/Matr3/Sfpq/Psip1/Tnpo2/Smc1a/Smc3/Ddx39b/Lmna/Ipo5/Ruvbl1/Tcerg1/Nono/Snw1/Ebna1bp2	30
GO:0035770	CC	ribonucleoprotein granule	38/998	206/23416	1.87903e-14	1.12571e-12	5.87982e-13	Dhx9/Igf2bp1/Ncl/Rpl6/Rps6/Rock2/Khsrp/Lin28a/Rplp0/Kpnb1/Top1/Nsun2/Ddx3x/Gigyf2/Cnot1/Ckap4/Hnrnpu/Dcp1a/Ythdf2/Sarnp/Trim71/Pabpc1/Rpl28/Hnrnpk/Fxr1/Larp1/Hnrnpa3/Jakmip1/Iqgap1/Cirbp/Ybx1/Psmc3/Kpna2/Ddx6/Vcp/Pqbp1/Ddx1/Psma4	38
GO:0005874	CC	microtubule	56/998	416/23416	2.43291e-14	1.24791e-12	6.5181e-13	Ckap2/Bag2/Dst/Shroom2/Dctn1/Eif3a/Cct8/Hspa8/Cct7/Cct2/Cct4/Cct3/Kif20a/Hsph1/Dync1li2/Kif20b/Rcc2/Hnrnpu/Tbcb/Dync1h1/Kifc1/Incenp/Odf2/Emd/Dync1i2/Map4/Fkbp4/Map2k1/Kif4/Tbca/Pcnt/Stmn1/Dlg1/Jakmip1/Dnm1l/Cdk5rap2/Iqgap1/Arl3/Tpt1/Cul3/Nudc/Map1b/Cct5/Cct6a/Kif5b/Cltc/Kif15/Kif11/Cenpe/Spag5/Cep170b/Hook1/Dync1li1/Clip1/Myo5a/Birc5	56
GO:0022627	CC	cytosolic small ribosomal subunit	20/998	54/23416	2.63261e-14	1.24791e-12	6.5181e-13	Rps13/Rps6/Rps9/Rps7/Rps15a/Rps14/Rps23/Rps29/Rps11/Rps15/Rps27a/Rps10/Ddx3x/Eif2a/Rps21/Rps19/Rpsa/Rps24/Rps18/Rps3	20
GO:0015934	CC	large ribosomal subunit	32/998	149/23416	2.65109e-14	1.24791e-12	6.5181e-13	Rpl7a/Rpl7/Rpl18/Rpl6/Rpl13/Rpl26/Rpl19/Rpl24/Rpl14/Rpl34/Rpl27a/Rplp0/Rpl3/Rpl12/Rpl5/Rpl27/Rpl23a/Rpl23/Rpl22/Npm1/Rpl10/Rpl11/Rpl4/Rpl28/Rpl18a/Surf6/Rpl36a/Rplp2/Mrpl11/Rpl35/Rpl22l1/Mrpl12	32
GO:0101031	CC	chaperone complex	13/998	19/23416	3.03415e-14	1.333e-12	6.96258e-13	Bag2/Hsp90ab1/Cct8/Hspa8/Cct7/Cct2/Cct4/Cct3/Cdc37/Stip1/Ptges3/Cct5/Cct6a	13
GO:0036464	CC	cytoplasmic ribonucleoprotein granule	36/998	193/23416	6.44175e-14	2.6532e-12	1.38582e-12	Dhx9/Igf2bp1/Ncl/Rpl6/Rps6/Rock2/Khsrp/Lin28a/Rplp0/Kpnb1/Top1/Nsun2/Ddx3x/Gigyf2/Cnot1/Ckap4/Hnrnpu/Dcp1a/Ythdf2/Sarnp/Trim71/Pabpc1/Rpl28/Hnrnpk/Fxr1/Larp1/Iqgap1/Cirbp/Ybx1/Psmc3/Kpna2/Ddx6/Vcp/Pqbp1/Ddx1/Psma4	36
GO:0098687	CC	chromosomal region	45/998	293/23416	7.98545e-14	3.09554e-12	1.61687e-12	Ppp1r12a/Tpr/Dctn1/Cfdp1/Dnmt1/Xrcc6/Xrcc5/Wdhd1/Ppp1cb/Sin3a/Atrx/Dync1li2/Rif1/Rcc2/Ahctf1/Hnrnpu/Smc6/Ndc80/Incenp/H2afx/Terf1/Cbx1/Xpo1/Kdm1a/Nabp1/Ercc6l/Ncapd2/Zwilch/Rpa1/Zwint/Smc1a/Smc3/Upf1/Atm/Nuf2/Rangap1/Nup43/Cbx5/Smchd1/Cenpe/Ppp2r1a/Spag5/Thoc5/Dync1li1/Birc5	45
GO:0014069	CC	postsynaptic density	52/998	387/23416	2.24472e-13	8.21816e-12	4.29253e-12	Rpl7/Hspb1/Ctnnd1/Rpl6/Rps13/Dst/Erc1/Rpl14/Cnn3/Epb41l1/Rplp0/Gapdh/Eif3a/Rpl12/Rpl5/Actr2/Rps14/Rpl23/Hspa8/Picalm/Rtn4/Rps19/Rpl4/Snx1/Phb2/Map4/Map2k1/Epb41/Hnrnpk/Rpl18a/Ywhaz/Fxr1/Sh3gl1/Dlg1/Hnrnpa3/Pak2/Atp1a1/Dnajb1/Chmp2b/Ank2/Map1b/Rps18/Rps3/Fabp5/Sptbn1/Dbnl/Akap9/Srgap2/Hip1r/Dbn1/Hnrnph2/Pcbp2	52
GO:0032279	CC	asymmetric synapse	52/998	390/23416	3.05426e-13	1.05935e-11	5.53321e-12	Rpl7/Hspb1/Ctnnd1/Rpl6/Rps13/Dst/Erc1/Rpl14/Cnn3/Epb41l1/Rplp0/Gapdh/Eif3a/Rpl12/Rpl5/Actr2/Rps14/Rpl23/Hspa8/Picalm/Rtn4/Rps19/Rpl4/Snx1/Phb2/Map4/Map2k1/Epb41/Hnrnpk/Rpl18a/Ywhaz/Fxr1/Sh3gl1/Dlg1/Hnrnpa3/Pak2/Atp1a1/Dnajb1/Chmp2b/Ank2/Map1b/Rps18/Rps3/Fabp5/Sptbn1/Dbnl/Akap9/Srgap2/Hip1r/Dbn1/Hnrnph2/Pcbp2	52
GO:0030496	CC	midbody	29/998	136/23416	5.22081e-13	1.72026e-11	8.98528e-12	Slc2a1/Ctnnd1/Cit/Myh10/Pdcd6ip/Hsp90b1/Kif20a/Kif20b/Rcc2/Nat10/Anln/Hnrnpu/Incenp/Rdx/Kif4/Anxa11/Cep55/Lap3/Ralb/Iqgap1/Arl3/Gdi1/Pin1/Anxa2/Sh3glb1/Hspa5/Ran/Cenpe/Birc5	29
GO:0099572	CC	postsynaptic specialization	54/998	426/23416	8.34029e-13	2.61726e-11	1.36705e-11	Rpl7/Hspb1/Ctnnd1/Rpl6/Rps13/Dst/Erc1/Rpl14/Cnn3/Epb41l1/Rplp0/Gapdh/Eif3a/Rpl12/Rpl5/Actr2/Rps14/Rpl23/Hspa8/Picalm/Rtn4/Rps19/Rpl4/Snx1/Dlgap4/Phb2/Map4/Map2k1/Epb41/Hnrnpk/Rpl18a/Ywhaz/Fxr1/Sh3gl1/Dlg1/Hnrnpa3/Pak2/Atp1a1/Dnajb1/Chmp2b/Ank2/Map1b/Kpna2/Rps18/Rps3/Fabp5/Sptbn1/Dbnl/Akap9/Srgap2/Hip1r/Dbn1/Hnrnph2/Pcbp2	54
GO:0044448	CC	cell cortex part	34/998	191/23416	1.28941e-12	3.86236e-11	2.0174e-11	Epb41l2/Slc2a1/Tpm3/Ctnnd1/Lasp1/Phldb1/Flna/Phldb2/Hip1/Myh9/Erc1/Dstn/Shroom2/Dctn1/Wdr1/Eef1a1/Gsn/Cap1/Actn4/Actr2/Anln/Emd/Rdx/Epb41/Mark2/Cltb/Actn1/Flot1/Spta1/Eno1/Cfl1/Sptbn1/Tpm4/Hip1r	34
GO:0005819	CC	spindle	40/998	262/23416	2.35867e-12	6.7581e-11	3.52991e-11	Rock2/Myh10/Myh9/Tpr/Dctn1/Rps6ka1/Slc25a5/Kif20a/Npm1/Rif1/Kif20b/Rcc2/Dlgap5/Hnrnpu/Kifc1/Incenp/Hspa2/Emd/Diaph1/Map4/Terf1/Cbx1/Anxa11/Cdk5rap2/Smc1a/Smc3/Pin4/Arl3/Ik/Atm/Tpt1/Cul3/Rangap1/Rps3/Cltc/Kif11/Cenpe/Spag5/Dync1li1/Birc5	40
GO:0000502	CC	proteasome complex	20/998	67/23416	2.8036e-12	7.69823e-11	4.02096e-11	Hspb1/Psme1/Psmd14/Psmd3/Psmc1/Psmc5/Psmd1/Psmd2/Adrm1/Usp14/Psma3/Rad23a/Psma7/Psmd4/Psmc3/Rad23b/Vcp/Psma4/Psmb2/Psma1	20
GO:0098984	CC	neuron to neuron synapse	52/998	415/23416	3.4822e-12	9.17908e-11	4.79444e-11	Rpl7/Hspb1/Ctnnd1/Rpl6/Rps13/Dst/Erc1/Rpl14/Cnn3/Epb41l1/Rplp0/Gapdh/Eif3a/Rpl12/Rpl5/Actr2/Rps14/Rpl23/Hspa8/Picalm/Rtn4/Rps19/Rpl4/Snx1/Phb2/Map4/Map2k1/Epb41/Hnrnpk/Rpl18a/Ywhaz/Fxr1/Sh3gl1/Dlg1/Hnrnpa3/Pak2/Atp1a1/Dnajb1/Chmp2b/Ank2/Map1b/Rps18/Rps3/Fabp5/Sptbn1/Dbnl/Akap9/Srgap2/Hip1r/Dbn1/Hnrnph2/Pcbp2	52
GO:1905369	CC	endopeptidase complex	20/998	68/23416	3.81411e-12	9.66731e-11	5.04945e-11	Hspb1/Psme1/Psmd14/Psmd3/Psmc1/Psmc5/Psmd1/Psmd2/Adrm1/Usp14/Psma3/Rad23a/Psma7/Psmd4/Psmc3/Rad23b/Vcp/Psma4/Psmb2/Psma1	20
GO:0030684	CC	preribosome	21/998	76/23416	4.23589e-12	1.03387e-10	5.40014e-11	Nop58/Utp14b/Pdcd11/Fbl/Rps7/Tsr1/Krr1/Nop14/Nip7/Rrs1/Nop56/Pes1/Rrp1/Pwp2/Wdr12/Rsl1d1/Pin4/Las1l/Srfbp1/Mphosph10/Ebna1bp2	21
GO:0005938	CC	cell cortex	42/998	296/23416	7.83102e-12	1.84309e-10	9.62685e-11	Epb41l2/Ncl/Slc2a1/Tpm3/Ctnnd1/Lasp1/Myh10/Phldb1/Flna/Phldb2/Hip1/Myh9/Erc1/Dstn/Shroom2/Dctn1/Wdr1/Eef1a1/Gsn/Cap1/Actn4/Actr2/Anln/Emd/Rdx/Map2k1/Epb41/Hnrnpk/Mark2/Cltb/Anxa2/Actn1/Flot1/Spta1/Eno1/Cfl1/Marcks/Pfn1/Sptbn1/Dbnl/Tpm4/Hip1r	42
GO:0031252	CC	cell leading edge	47/998	371/23416	2.62985e-11	5.97611e-10	3.12145e-10	Tln1/Ctnna1/Ctnnd1/Cit/Myh10/Phldb2/Myh9/Bcar1/Pdpn/Dctn1/Hsp90aa1/Eef1a1/Gsn/Actr2/Vasp/Enah/Cdc37/Actr3/Arpc5/Diaph1/Ezr/Rdx/Atp6v1b2/Ywhaz/Lima1/Iqgap1/Itgav/Anxa2/S100a6/Vim/Actn1/Arpc2/Flot1/Cfl1/Stmn2/Rps3/Sptbn1/Dbnl/Acap2/Srgap2/Myo5a/Palld/Hip1r/Dbn1/Coro1c/Ilk/Coro1b	47
GO:1905368	CC	peptidase complex	22/998	92/23416	3.04865e-11	6.69688e-10	3.49793e-10	Hspb1/Psme1/Psmd14/Psmd3/Psmc1/Psmc5/Psmd1/Psmd2/Adrm1/Usp14/Psma3/Rad23a/Spcs2/Psma7/Psmd4/Psmc3/Rad23b/Vcp/Sec11a/Psma4/Psmb2/Psma1	22
GO:0015935	CC	small ribosomal subunit	21/998	84/23416	3.44726e-11	7.32821e-10	3.82769e-10	Rps13/Rps6/Rps9/Rps7/Rps15a/Rps14/Rps23/Rps29/Rps11/Rps15/Rps27a/Rps10/Npm1/Ddx3x/Eif2a/Rps21/Rps19/Rpsa/Rps24/Rps18/Rps3	21
GO:0001726	CC	ruffle	27/998	142/23416	5.51146e-11	1.11548e-09	5.82643e-10	Tln1/Cit/Myh9/Bcar1/Pdpn/Hsp90aa1/Eef1a1/Gsn/Cdc37/Actr3/Diaph1/Ezr/Rdx/Atp6v1b2/Lima1/Iqgap1/Itgav/Anxa2/S100a6/Actn1/Arpc2/Rps3/Dbnl/Acap2/Myo5a/Palld/Hip1r	27
GO:0032432	CC	actin filament bundle	21/998	86/23416	5.58589e-11	1.11548e-09	5.82643e-10	Tpm3/Cnn2/Myh10/Vcl/Flnb/Flna/Myh9/Dst/Myl9/Actn4/Enah/Lima1/Anxa2/Actn1/Cfl1/Marcks/Tpm4/Pls3/Palld/Ilk/Coro1b	21
GO:0042641	CC	actomyosin	21/998	88/23416	8.91813e-11	1.72854e-09	9.02857e-10	Tpm3/Cnn2/Myh10/Vcl/Flnb/Myh9/Dst/Myl9/Pdcd6ip/Wdr1/Actn4/Enah/Lima1/Anxa2/Actn1/Tpm4/Cdc42bpb/Myo5a/Palld/Ilk/Coro1b	21
GO:0000775	CC	chromosome, centromeric region	31/998	188/23416	9.60134e-11	1.80779e-09	9.44252e-10	Ppp1r12a/Tpr/Dctn1/Cfdp1/Dnmt1/Wdhd1/Sin3a/Atrx/Dync1li2/Rcc2/Ahctf1/Hnrnpu/Ndc80/Incenp/Cbx1/Xpo1/Ercc6l/Ncapd2/Zwilch/Zwint/Smc1a/Smc3/Nuf2/Rangap1/Nup43/Cbx5/Cenpe/Ppp2r1a/Spag5/Dync1li1/Birc5	31
GO:0030863	CC	cortical cytoskeleton	24/998	116/23416	1.02466e-10	1.87569e-09	9.79717e-10	Slc2a1/Tpm3/Lasp1/Flna/Hip1/Myh9/Dstn/Shroom2/Wdr1/Eef1a1/Gsn/Cap1/Actn4/Actr2/Anln/Rdx/Epb41/Actn1/Flot1/Spta1/Cfl1/Sptbn1/Tpm4/Hip1r	24
GO:0042788	CC	polysomal ribosome	13/998	31/23416	1.43092e-10	2.54859e-09	1.33119e-09	Dhx9/Rpl7a/Rpl18/Rpl6/Rpl19/Rpl24/Eef2/Rps23/Rps29/Abcf1/Rps21/Rpl11/Rpl18a	13
GO:0000790	CC	nuclear chromatin	47/998	398/23416	2.93625e-10	5.09208e-09	2.65971e-09	Dhx9/Hist1h1a/Hist1h4a/Hist1h3b/Calcoco1/Hist1h1c/Hist1h1e/Arid1a/Hdac1/Msh6/Sin3a/Atrx/Trim28/Rif1/Taf5/Ash2l/Smarca5/Sirt1/Mta3/Akap8/Ruvbl2/Aldoa/H2afx/Hmgb2/Hnrnpk/Hdac2/Smarcc1/Mphosph8/Ezh2/Chd4/Kdm1a/Suz12/Sfr1/H2afy2/Hist1h2ah/Rcc1/Psip1/Nasp/Brd4/Actl6a/Appl1/Prdx1/Ruvbl1/Cbx5/Swi5/Ing2/Hist1h2ak	47
GO:0016363	CC	nuclear matrix	20/998	87/23416	5.11375e-10	8.64093e-09	4.51335e-09	Sparc/Npm1/Ahctf1/Hnrnpu/Akap8/Prpf40a/Ppig/Phb2/Anp32a/Lmnb1/Matr3/Sfpq/Smc1a/Smc3/Ddx39b/Lmna/Ruvbl1/Tcerg1/Nono/Snw1	20
GO:0044452	CC	nucleolar part	29/998	180/23416	6.76925e-10	1.11523e-08	5.82512e-09	Ncl/Nop58/Fbl/Top1/Ddx46/Npm1/Pspc1/Smarca5/Mri1/Rrs1/Nop56/Pes1/Pwp2/Nop10/Wdr12/Tcof1/Ezr/Timm13/Ube2i/Surf6/Terf1/Gar1/Uso1/Polr1a/Eef1d/Mphosph10/Eif3l/Txnrd1/Chd1	29
GO:0099568	CC	cytoplasmic region	50/998	454/23416	9.14767e-10	1.47032e-08	7.67982e-09	Epb41l2/Ncl/Slc2a1/Tpm3/Ctnnd1/Lasp1/Myh10/Phldb1/Flna/Phldb2/Hip1/Myh9/Erc1/Dstn/Shroom2/Dctn1/Wdr1/Eef1a1/Gsn/Cap1/Actn4/Actr2/Anln/Emd/Rdx/Map4/Map2k1/Ranbp1/Canx/Epb41/Hnrnpk/Arl3/Mark2/Cltb/Anxa2/Actn1/Flot1/Spta1/Eno1/Cfl1/Marcks/Rangap1/Pfn1/Sptbn1/Dbnl/Tpm4/Rp1l1/Pqbp1/Hip1r/Traf3ip1	50
GO:0016607	CC	nuclear speck	39/998	305/23416	9.90655e-10	1.55438e-08	8.1189e-09	Basp1/Trip12/Apex1/Snrpa1/Srsf6/Ddx46/Wbp4/Npm1/Ckap4/Hnrnpu/Prpf3/Nxf1/Unc45a/Sarnp/Prpf40a/Ppig/Pnn/U2af2/H2afx/Tkt/Acadm/Zc3h18/Thrap3/Luc7l3/Ncapg2/Fam76b/Smc4/Sf3a1/Rbm10/Acin1/Pacsin2/Ik/Ddx39b/Api5/Srsf1/Rbm14/Pqbp1/Snw1/Nampt	39
GO:0005635	CC	nuclear envelope	46/998	402/23416	1.27128e-09	1.94831e-08	1.01764e-08	Lbr/Dst/Tpr/Dctn1/Calr/Gapdh/Kpnb1/Ddx19a/Abcf1/Rif1/Nup214/Ahctf1/Sirt1/Nxf1/Gtpbp4/Rtn4/Cacybp/Ranbp2/Dync1h1/Emd/Rrm1/Lmnb1/Lmnb2/Ranbp1/Ube2i/Anxa11/Bax/Xpo1/Txlng/Nup88/Rcc1/Tnpo2/Chmp2a/Pcm1/Faf1/Ybx1/S100a6/Lmna/Ipo5/Rangap1/Dnajc2/Nup43/Ran/Ipo8/Clip1/Clic1	46
GO:0030864	CC	cortical actin cytoskeleton	19/998	83/23416	1.49212e-09	2.23479e-08	1.16728e-08	Slc2a1/Lasp1/Hip1/Myh9/Dstn/Shroom2/Wdr1/Eef1a1/Gsn/Cap1/Actr2/Anln/Rdx/Actn1/Flot1/Spta1/Cfl1/Sptbn1/Hip1r	19
GO:0010494	CC	cytoplasmic stress granule	16/998	59/23416	2.05642e-09	3.01152e-08	1.57298e-08	Igf2bp1/Khsrp/Lin28a/Kpnb1/Ddx3x/Gigyf2/Pabpc1/Hnrnpk/Larp1/Cirbp/Ybx1/Kpna2/Ddx6/Vcp/Pqbp1/Ddx1	16
GO:0005925	CC	focal adhesion	25/998	147/23416	3.21875e-09	4.6112e-08	2.40853e-08	Tln1/Lasp1/Vcl/Flnb/Phldb2/Myh9/Dst/Plec/Bcar1/Gsn/Anxa6/Msn/Vasp/Enah/Nup214/Ezr/Rdx/Map2k1/Lima1/Iqgap1/Itgav/Map4k4/Actn1/Arpc2/Ilk	25
GO:0005912	CC	adherens junction	36/998	280/23416	3.75307e-09	5.26228e-08	2.74861e-08	Dsp/Tln1/Ctnna1/Ctnnd1/Tjp1/Lasp1/Vcl/Flnb/Phldb2/Myh9/Dst/Plec/Shroom2/Bcar1/Gsn/Anxa6/Msn/Vasp/Enah/Nup214/Actr3/Cdc42ep4/Ezr/Rdx/Map2k1/Dlg1/Lima1/Iqgap1/Itgav/Map4k4/Actn1/Arpc2/Flot1/Snap23/Ddx6/Ilk	36
GO:0070161	CC	anchoring junction	37/998	294/23416	4.1208e-09	5.65752e-08	2.95505e-08	Dsp/Tln1/Ctnna1/Ctnnd1/Tjp1/Lasp1/Vcl/Flnb/Phldb2/Myh9/Dst/Plec/Shroom2/Bcar1/Gsn/Anxa6/Msn/Vasp/Enah/Nup214/Actr3/Cdc42ep4/Pnn/Ezr/Rdx/Map2k1/Dlg1/Lima1/Iqgap1/Itgav/Map4k4/Actn1/Arpc2/Flot1/Snap23/Ddx6/Ilk	37
GO:0030055	CC	cell-substrate junction	26/998	160/23416	4.25668e-09	5.7248e-08	2.99019e-08	Tln1/Lasp1/Vcl/Flnb/Phldb2/Myh9/Dst/Plec/Bcar1/Gsn/Anxa6/Msn/Vasp/Enah/Nup214/Actr3/Ezr/Rdx/Map2k1/Lima1/Iqgap1/Itgav/Map4k4/Actn1/Arpc2/Ilk	26
GO:0000776	CC	kinetochore	23/998	130/23416	6.2297e-09	8.21075e-08	4.28866e-08	Ppp1r12a/Tpr/Dctn1/Cfdp1/Sin3a/Dync1li2/Ahctf1/Hnrnpu/Ndc80/Incenp/Xpo1/Ercc6l/Zwilch/Zwint/Smc1a/Nuf2/Rangap1/Nup43/Cbx5/Cenpe/Spag5/Dync1li1/Birc5	23
GO:0005924	CC	cell-substrate adherens junction	25/998	153/23416	7.50271e-09	9.69468e-08	5.06375e-08	Tln1/Lasp1/Vcl/Flnb/Phldb2/Myh9/Dst/Plec/Bcar1/Gsn/Anxa6/Msn/Vasp/Enah/Nup214/Ezr/Rdx/Map2k1/Lima1/Iqgap1/Itgav/Map4k4/Actn1/Arpc2/Ilk	25
GO:0017101	CC	aminoacyl-tRNA synthetase multienzyme complex	8/998	13/23416	1.1264e-08	1.4275e-07	7.45615e-08	Rpl5/Eprs/Dars/Kars/Rars/Yars/Lars/Iars	8
GO:0001725	CC	stress fiber	17/998	77/23416	1.93884e-08	2.36611e-07	1.23587e-07	Tpm3/Cnn2/Myh10/Vcl/Flnb/Myh9/Dst/Myl9/Actn4/Enah/Lima1/Anxa2/Actn1/Tpm4/Palld/Ilk/Coro1b	17
GO:0097517	CC	contractile actin filament bundle	17/998	77/23416	1.93884e-08	2.36611e-07	1.23587e-07	Tpm3/Cnn2/Myh10/Vcl/Flnb/Myh9/Dst/Myl9/Actn4/Enah/Lima1/Anxa2/Actn1/Tpm4/Palld/Ilk/Coro1b	17
GO:0005832	CC	chaperonin-containing T-complex	7/998	10/23416	2.6828e-08	3.21448e-07	1.67899e-07	Cct8/Cct7/Cct2/Cct4/Cct3/Cct5/Cct6a	7
GO:0022624	CC	proteasome accessory complex	10/998	25/23416	3.44662e-08	4.05593e-07	2.11851e-07	Psme1/Psmd14/Psmd3/Psmc1/Psmc5/Psmd1/Psmd2/Adrm1/Psmd4/Psmc3	10
GO:0030120	CC	vesicle coat	14/998	54/23416	3.93066e-08	4.54439e-07	2.37364e-07	Hip1/Ap2m1/Arcn1/Picalm/Copb1/Copg1/Necap1/Cltb/Pef1/Eps15/Sec31a/Cltc/Arfgap2/Hip1r	14
GO:0000792	CC	heterochromatin	18/998	92/23416	5.50595e-08	6.2559e-07	3.2676e-07	Hist1h1e/Hdac1/Dnmt1/Rnf20/Atrx/Trim28/Sirt1/Incenp/Aldoa/Hdac2/Cbx1/Mphosph8/Rnf40/Suz12/Psip1/Smarcad1/Ddx6/Cbx5	18
GO:0005884	CC	actin filament	20/998	114/23416	6.95419e-08	7.76748e-07	4.05713e-07	Tpm3/Tpm1/Specc1l/Vcl/Flna/Wdr1/Actr3/Ezr/Ptges3/Mark2/Dnaja3/Anxa1/Actn1/Arpc2/Tpm4/Myo5a/Pls3/Palld/Dbn1/Coro1b	20
GO:0000793	CC	condensed chromosome	28/998	208/23416	7.51509e-08	8.25408e-07	4.31129e-07	Top2a/Atrx/Rif1/Smc2/Ahctf1/Smarca5/Smc6/Rrs1/Ndc80/Akap8/Pes1/Incenp/Hspa2/H2afx/Hmgb2/Ncapg2/Ncaph/Smc4/Ncapd2/Rcc1/Rpa1/Smc1a/Smc3/Brd4/Nuf2/Banf1/Cenpe/Birc5	28
GO:0044815	CC	DNA packaging complex	18/998	96/23416	1.09181e-07	1.17952e-06	6.16088e-07	Hist1h1a/Hist1h4a/Hist1h3b/Hist1h1c/Hist1h1e/Smc2/Hist1h2bk/H2afx/Mphosph8/Ncapg2/Ncaph/H2afy2/Smc4/Hist1h2bp/Hist1h2ah/Ncapd2/Hist3h2ba/Hist1h2ak	18
GO:0005838	CC	proteasome regulatory particle	9/998	22/23416	1.34851e-07	1.43333e-06	7.48661e-07	Psmd14/Psmd3/Psmc1/Psmc5/Psmd1/Psmd2/Adrm1/Psmd4/Psmc3	9
GO:0005790	CC	smooth endoplasmic reticulum	11/998	37/23416	2.46066e-07	2.57392e-06	1.34442e-06	Pdia4/Hsp90b1/Calr/Ppib/Pdia3/Rpl10/Canx/Hyou1/Hspa5/Pdia6/Myo5a	11
GO:0030662	CC	coated vesicle membrane	15/998	72/23416	2.96683e-07	3.05491e-06	1.59565e-06	Hip1/Ap2m1/Arcn1/Picalm/Copb1/Copg1/Necap1/Uso1/Cltb/Pef1/Eps15/Sec31a/Cltc/Arfgap2/Hip1r	15
GO:0071013	CC	catalytic step 2 spliceosome	16/998	82/23416	3.11552e-07	3.15866e-06	1.64984e-06	Snrpa1/Frg1/Hnrnpu/Hnrnpc/Pnn/Pabpc1/Hnrnpk/Snrpd2/Raly/Rbm22/Sf3a1/Ddx41/Srsf1/Syncrip/Snw1/Snrpb	16
GO:0002199	CC	zona pellucida receptor complex	7/998	13/23416	3.42658e-07	3.42139e-06	1.78707e-06	Cct8/Cct7/Cct2/Cct4/Cct3/Cct5/Cct6a	7
GO:0030027	CC	lamellipodium	23/998	162/23416	4.13268e-07	4.06483e-06	2.12315e-06	Ctnna1/Ctnnd1/Myh10/Bcar1/Pdpn/Gsn/Actr2/Vasp/Enah/Actr3/Arpc5/Rdx/Itgav/Arpc2/Flot1/Cfl1/Stmn2/Dbnl/Srgap2/Dbn1/Coro1c/Ilk/Coro1b	23
GO:0001650	CC	fibrillar center	20/998	128/23416	4.92152e-07	4.76953e-06	2.49123e-06	Ncl/Nop58/Fbl/Top1/Ddx46/Pspc1/Smarca5/Mri1/Rrs1/Nop56/Tcof1/Ezr/Timm13/Ube2i/Terf1/Uso1/Eef1d/Eif3l/Txnrd1/Chd1	20
GO:0034663	CC	endoplasmic reticulum chaperone complex	7/998	14/23416	6.6002e-07	6.30367e-06	3.29255e-06	Pdia4/Hsp90b1/Ppib/Hyou1/P4hb/Hspa5/Pdia6	7
GO:0002102	CC	podosome	9/998	26/23416	7.26013e-07	6.83489e-06	3.57002e-06	Tpm3/Vcl/Gsn/Actr2/Actr3/Arpc2/Dbnl/Tpm4/Palld	9
GO:0008180	CC	COP9 signalosome	10/998	34/23416	9.74284e-07	9.04301e-06	4.72337e-06	Epb41l2/Myh9/Basp1/Hsp90ab1/Atp5a1/Grb2/Cops7a/Flot1/Hspa5/Cops7b	10
GO:0072686	CC	mitotic spindle	17/998	100/23416	1.04546e-06	9.56887e-06	4.99803e-06	Tpr/Kif20b/Rcc2/Hnrnpu/Kifc1/Diaph1/Map4/Cdk5rap2/Smc1a/Smc3/Ik/Rangap1/Rps3/Cltc/Kif11/Cenpe/Spag5	17
GO:0032993	CC	protein-DNA complex	24/998	184/23416	1.12473e-06	1.01534e-05	5.30334e-06	Hist1h1a/Hist1h4a/Hist1h3b/Hist1h1c/Hist1h1e/Xrcc6/Xrcc5/Top1/Npm1/Hist1h2bk/Gtf2h3/H2afx/Hnrnpk/Terf1/Mphosph8/Chd4/Suz12/H2afy2/Hist1h2bp/Hist1h2ah/Rpa1/Nfe2l2/Hist3h2ba/Hist1h2ak	24
GO:0014704	CC	intercalated disc	13/998	61/23416	1.38785e-06	1.23594e-05	6.45559e-06	Dsp/Slc2a1/Ctnna1/Tjp1/Vcl/Dst/Anxa6/Ywhah/Atp1b1/Atp1a1/Anxa5/Actn1/Ank2	13
GO:1904949	CC	ATPase complex	16/998	94/23416	2.12165e-06	1.86422e-05	9.73726e-06	Arid1a/Hdac1/Smarca5/Mta3/Ruvbl2/Atp1b1/Hdac2/Smarcc1/Chd4/Suz12/Atp1a1/Rfc4/Actl6a/Appl1/Ruvbl1/Vcp	16
GO:0005759	CC	mitochondrial matrix	29/998	259/23416	2.21363e-06	1.91945e-05	1.00257e-05	Glud1/Hspa9/Slc25a5/Atp5b/Hspd1/Dtymk/Vdac2/Hspe1/Hadha/Lrrc59/Trap1/Cs/Etfb/Clpx/Sod2/Tfam/Acadm/Acads/Grpel1/Park7/Mrpl11/Pin4/Dnaja3/Prdx1/Rps3/Glrx5/Fdps/Mrpl12/Suclg2	29
GO:0008540	CC	proteasome regulatory particle, base subcomplex	6/998	11/23416	2.2692e-06	1.94208e-05	1.01439e-05	Psmc1/Psmc5/Psmd1/Psmd2/Psmd4/Psmc3	6
GO:0032040	CC	small-subunit processome	10/998	37/23416	2.30363e-06	1.94627e-05	1.01658e-05	Nop58/Utp14b/Pdcd11/Fbl/Rps7/Krr1/Nop14/Nop56/Pwp2/Mphosph10	10
GO:0034708	CC	methyltransferase complex	18/998	118/23416	2.58827e-06	2.15908e-05	1.12773e-05	Tex10/Ash2l/Sirt1/Ruvbl2/Snrpd2/Hdac2/Ezh2/Hcfc1/Suz12/Trmt6/Dpy30/Taf7/Las1l/Prmt1/Ruvbl1/Chd8/Cbx5/Snrpb	18
GO:0043292	CC	contractile fiber	26/998	220/23416	2.704e-06	2.22742e-05	1.16343e-05	Krt8/Rpl7/Hspb1/Slc2a1/Rpl6/Tpm1/Vcl/Flna/Dst/Myl9/Ppp1r12a/Plec/Dnajb6/Actn4/Frg1/Glrx3/Rpl4/Aldoa/Fxr1/Dek/Lman1/Anxa5/Actn1/Ank2/Sptbn1/Ilk	26
GO:0000781	CC	chromosome, telomeric region	17/998	107/23416	2.75769e-06	2.2436e-05	1.17188e-05	Xrcc6/Xrcc5/Ppp1cb/Atrx/Rif1/Smc6/H2afx/Terf1/Cbx1/Kdm1a/Nabp1/Rpa1/Upf1/Atm/Cbx5/Smchd1/Thoc5	17
GO:0005684	CC	U2-type spliceosomal complex	14/998	76/23416	3.47598e-06	2.76704e-05	1.44529e-05	Snrpa1/Wbp4/Prpf3/Prpf40a/U2af2/Snrpd2/Luc7l3/Rbm22/Sf3a1/Ik/Htatsf1/Zmat2/Snw1/Snrpb	14
GO:0044449	CC	contractile fiber part	24/998	196/23416	3.48504e-06	2.76704e-05	1.44529e-05	Krt8/Rpl7/Hspb1/Slc2a1/Rpl6/Tpm1/Vcl/Flna/Dst/Myl9/Ppp1r12a/Dnajb6/Actn4/Frg1/Glrx3/Rpl4/Aldoa/Fxr1/Lman1/Anxa5/Actn1/Ank2/Sptbn1/Ilk	24
GO:0005643	CC	nuclear pore	13/998	67/23416	4.23203e-06	3.32013e-05	1.73418e-05	Lbr/Tpr/Kpnb1/Ddx19a/Nup214/Ahctf1/Nxf1/Ranbp2/Ranbp1/Nup88/Rangap1/Nup43/Ran	13
GO:0019866	CC	organelle inner membrane	42/998	467/23416	4.74105e-06	3.67571e-05	1.91991e-05	Glud1/Lbr/Cox4i1/Slc25a4/Slc25a5/Atp5b/Hspd1/Atp5a1/Vdac2/Hadha/Slc25a3/Sirt1/Cox6c/Trap1/Atp5h/Clpx/Slc25a13/Emd/Phb2/Sod2/Lmnb1/Idh2/Opa1/Timm13/Hadh/Csde1/Grpel1/Park7/Sdhb/Uqcrc1/Atp5o/Ak2/Ndufa4/Cox6b1/Got2/Rps3/Dnajc11/Bdh1/Immt/Srgap2/Aldh18a1/Letm1	42
GO:0030125	CC	clathrin vesicle coat	8/998	25/23416	5.9906e-06	4.59047e-05	2.3977e-05	Hip1/Ap2m1/Picalm/Necap1/Cltb/Eps15/Cltc/Hip1r	8
GO:0030117	CC	membrane coat	16/998	102/23416	6.37452e-06	4.77365e-05	2.49338e-05	Hip1/Ap2m1/Arcn1/Picalm/Copb1/Copg1/Necap1/Chmp2a/Ap2b1/Cltb/Pef1/Eps15/Sec31a/Cltc/Arfgap2/Hip1r	16
GO:0048475	CC	coated membrane	16/998	102/23416	6.37452e-06	4.77365e-05	2.49338e-05	Hip1/Ap2m1/Arcn1/Picalm/Copb1/Copg1/Necap1/Chmp2a/Ap2b1/Cltb/Pef1/Eps15/Sec31a/Cltc/Arfgap2/Hip1r	16
GO:0005911	CC	cell-cell junction	41/998	459/23416	7.23617e-06	5.35802e-05	2.79861e-05	Dsp/Krt8/Slc2a1/Ctnna1/Ctnnd1/Tjp1/Specc1l/Vcl/Flna/Amotl2/Myh9/Dst/Pdcd6ip/Tjp2/Shroom2/Epcam/Wdr1/Anxa6/Actn4/Ywhah/Vasp/Actr3/Ybx3/Cdc42ep4/Pnn/Atp1b1/Rdx/Grb2/Dlg1/Atp1a1/Iqgap1/Pacsin2/Anxa5/Actn1/Ank2/Flot1/Snap23/Cfl1/Ddx6/Dbn1/Ilk	41
GO:0044291	CC	cell-cell contact zone	14/998	81/23416	7.56584e-06	5.53987e-05	2.8936e-05	Dsp/Slc2a1/Ctnna1/Tjp1/Vcl/Dst/Anxa6/Ywhah/Atp1b1/Atp1a1/Anxa5/Actn1/Ank2/Flot1	14
GO:0005652	CC	nuclear lamina	6/998	13/23416	7.82976e-06	5.67013e-05	2.96163e-05	Lbr/Emd/Lmnb1/Pcna/Lmnb2/Lmna	6
GO:0005697	CC	telomerase holoenzyme complex	7/998	19/23416	8.03186e-06	5.69139e-05	2.97274e-05	Nat10/Hnrnpu/Nvl/Hnrnpc/Nop10/Ptges3/Snrpb	7
GO:0061827	CC	sperm head	7/998	19/23416	8.03186e-06	5.69139e-05	2.97274e-05	Hsp90ab1/Actr3/Aldoa/Park7/Dnajb1/Arpc2/Ddx6	7
GO:0099738	CC	cell cortex region	11/998	52/23416	9.67506e-06	6.78283e-05	3.54283e-05	Epb41l2/Ctnnd1/Phldb1/Phldb2/Erc1/Dctn1/Anln/Epb41/Mark2/Cltb/Eno1	11
GO:0030132	CC	clathrin coat of coated pit	7/998	20/23416	1.19023e-05	8.25641e-05	4.31251e-05	Hip1/Ap2m1/Picalm/Cltb/Eps15/Cltc/Hip1r	7
GO:0030532	CC	small nuclear ribonucleoprotein complex	12/998	63/23416	1.20369e-05	8.26285e-05	4.31587e-05	Snrpa1/Prpf3/Prpf40a/Snrpd2/Luc7l3/Snrpa/Sf3a1/Ddx39b/Htatsf1/Zmat2/Arfgef1/Snrpb	12
GO:0000784	CC	nuclear chromosome, telomeric region	13/998	74/23416	1.3249e-05	8.90927e-05	4.65351e-05	Xrcc6/Xrcc5/Ppp1cb/Atrx/Terf1/Cbx1/Kdm1a/Nabp1/Rpa1/Upf1/Cbx5/Smchd1/Thoc5	13
GO:0120114	CC	Sm-like protein family complex	13/998	74/23416	1.3249e-05	8.90927e-05	4.65351e-05	Snrpa1/Prpf3/Prpf40a/Snrpd2/Luc7l3/Snrpa/Sf3a1/Ddx39b/Htatsf1/Zmat2/Strap/Arfgef1/Snrpb	13
GO:0005743	CC	mitochondrial inner membrane	38/998	425/23416	1.51487e-05	0.000100839	5.26703e-05	Glud1/Cox4i1/Slc25a4/Slc25a5/Atp5b/Hspd1/Atp5a1/Vdac2/Hadha/Slc25a3/Cox6c/Trap1/Atp5h/Clpx/Slc25a13/Phb2/Sod2/Idh2/Opa1/Timm13/Hadh/Csde1/Grpel1/Park7/Sdhb/Uqcrc1/Atp5o/Ak2/Ndufa4/Cox6b1/Got2/Rps3/Dnajc11/Bdh1/Immt/Srgap2/Aldh18a1/Letm1	38
GO:0030135	CC	coated vesicle	21/998	174/23416	1.74296e-05	0.000114861	5.99946e-05	Hip1/Ap2m1/Hspd1/Arcn1/Picalm/Copb1/Copg1/Bcap31/Necap1/Lman1/Uso1/Cltb/Pef1/Rab27a/Eps15/Sec31a/Cltc/Gopc/Rab14/Arfgap2/Hip1r	21
GO:0042383	CC	sarcolemma	20/998	161/23416	1.79318e-05	0.000117	6.11119e-05	Krt8/Slc2a1/Vcl/Flnc/Dst/Plec/Anxa6/Msn/Atp1b1/Ezr/Rdx/Dlg1/Atp1a1/Anxa2/Anxa1/Anxa5/Ank2/Flot1/Got2/Cltc	20
GO:0098589	CC	membrane region	34/998	367/23416	2.02923e-05	0.000129412	6.75947e-05	Slc2a1/Serpinh1/Ctnna1/Slc2a3/Slc9a3r1/Vcl/Pdpn/Slc25a4/Slc25a5/Atp5b/Eef2/Hspa8/Hspd1/Atp5a1/Vdac2/Ppp2r1b/Atp1b1/Ldhb/Ezr/Xpo1/Dlg1/Erlin2/Atp1a1/Park7/Iqgap1/Pacsin2/Icam1/Anxa2/S100a10/Flot1/Pgk1/Eno1/Casp3/Coro1c	34
GO:0044665	CC	MLL1/2 complex	8/998	29/23416	2.04231e-05	0.000129412	6.75947e-05	Tex10/Ash2l/Ruvbl2/Hcfc1/Taf7/Las1l/Ruvbl1/Chd8	8
GO:0071339	CC	MLL1 complex	8/998	29/23416	2.04231e-05	0.000129412	6.75947e-05	Tex10/Ash2l/Ruvbl2/Hcfc1/Taf7/Las1l/Ruvbl1/Chd8	8
GO:0009295	CC	nucleoid	10/998	47/23416	2.325e-05	0.000143867	7.51451e-05	Hspa9/Slc25a5/Atp5b/Vdac2/Hadha/Lrrc59/Clpx/Sod2/Tfam/Dnaja3	10
GO:0042645	CC	mitochondrial nucleoid	10/998	47/23416	2.325e-05	0.000143867	7.51451e-05	Hspa9/Slc25a5/Atp5b/Vdac2/Hadha/Lrrc59/Clpx/Sod2/Tfam/Dnaja3	10
GO:0030016	CC	myofibril	23/998	205/23416	2.33732e-05	0.000143867	7.51451e-05	Krt8/Rpl7/Hspb1/Slc2a1/Rpl6/Tpm1/Vcl/Flna/Dst/Myl9/Ppp1r12a/Dnajb6/Actn4/Glrx3/Rpl4/Aldoa/Fxr1/Lman1/Anxa5/Actn1/Ank2/Sptbn1/Ilk	23
GO:0045121	CC	membrane raft	33/998	354/23416	2.35776e-05	0.000143867	7.51451e-05	Slc2a1/Serpinh1/Ctnna1/Slc2a3/Slc9a3r1/Vcl/Pdpn/Slc25a4/Slc25a5/Atp5b/Eef2/Hspa8/Hspd1/Atp5a1/Vdac2/Ppp2r1b/Atp1b1/Ldhb/Ezr/Dlg1/Erlin2/Atp1a1/Park7/Iqgap1/Pacsin2/Icam1/Anxa2/S100a10/Flot1/Pgk1/Eno1/Casp3/Coro1c	33
GO:0090734	CC	site of DNA damage	11/998	57/23416	2.43243e-05	0.000147062	7.68137e-05	Xrcc5/Actr2/Rif1/Smc6/H2afx/Cbx1/Rpa1/Smarcad1/Vcp/Cbx5/Smchd1	11
GO:0098857	CC	membrane microdomain	33/998	355/23416	2.49581e-05	0.000149522	7.80985e-05	Slc2a1/Serpinh1/Ctnna1/Slc2a3/Slc9a3r1/Vcl/Pdpn/Slc25a4/Slc25a5/Atp5b/Eef2/Hspa8/Hspd1/Atp5a1/Vdac2/Ppp2r1b/Atp1b1/Ldhb/Ezr/Dlg1/Erlin2/Atp1a1/Park7/Iqgap1/Pacsin2/Icam1/Anxa2/S100a10/Flot1/Pgk1/Eno1/Casp3/Coro1c	33
GO:0016324	CC	apical plasma membrane	30/998	310/23416	2.71029e-05	0.000160908	8.40459e-05	Slc2a1/Cd81/Tjp1/Igfbp2/Slc9a3r1/Abcg2/Amotl2/Plec/Shroom2/Pdpn/Epcam/Hsp90aa1/Hsp90ab1/Anxa6/Msn/Pdia3/Akr1a1/Atp1b1/Ezr/Rdx/Cd9/Atp6v1e1/Atp1a1/Anxa1/Rab27a/Eps15/Rab14/Hip1r/Birc5/Stk39	30
GO:0097525	CC	spliceosomal snRNP complex	11/998	58/23416	2.88718e-05	0.00016988	8.87321e-05	Snrpa1/Prpf3/Prpf40a/Snrpd2/Luc7l3/Snrpa/Sf3a1/Ddx39b/Htatsf1/Zmat2/Snrpb	11
GO:0045120	CC	pronucleus	7/998	23/23416	3.36436e-05	0.000196205	0.000102482	Slc2a1/Rif1/Akap8/Hnrnpc/Cbx1/Ezh2/Ncapd2	7
GO:0005913	CC	cell-cell adherens junction	15/998	104/23416	3.43557e-05	0.000197146	0.000102974	Dsp/Ctnna1/Ctnnd1/Tjp1/Vcl/Myh9/Shroom2/Actr3/Cdc42ep4/Rdx/Dlg1/Actn1/Flot1/Snap23/Ddx6	15
GO:0030017	CC	sarcomere	21/998	182/23416	3.44034e-05	0.000197146	0.000102974	Krt8/Rpl7/Hspb1/Slc2a1/Rpl6/Tpm1/Vcl/Flna/Dst/Myl9/Ppp1r12a/Dnajb6/Actn4/Glrx3/Rpl4/Aldoa/Lman1/Anxa5/Actn1/Ank2/Sptbn1	21
GO:1990391	CC	DNA repair complex	9/998	40/23416	3.71108e-05	0.000210827	0.00011012	Xrcc6/Xrcc5/Msh6/Kdm1a/Cetn2/Atm/Cetn3/Msh2/Rad23b	9
GO:0035097	CC	histone methyltransferase complex	14/998	93/23416	3.83088e-05	0.000215774	0.000112703	Tex10/Ash2l/Sirt1/Ruvbl2/Hdac2/Ezh2/Hcfc1/Suz12/Dpy30/Taf7/Las1l/Ruvbl1/Chd8/Cbx5	14
GO:0030426	CC	growth cone	22/998	198/23416	4.04972e-05	0.000226166	0.000118132	Nefl/Tpm3/Ctnnd1/Myh10/Flna/Hsp90aa1/Hsp90ab1/Sirt1/Rtn4/Arpc5/Fkbp4/Iqgap1/Arpc2/Map1b/Eno1/Cfl1/Stmn2/Ywhae/Kif5b/Ptbp2/Palld/Dbn1	22
GO:0030687	CC	preribosome, large subunit precursor	7/998	24/23416	4.57545e-05	0.00025338	0.000132346	Nip7/Rrs1/Pes1/Rrp1/Wdr12/Las1l/Ebna1bp2	7
GO:0005905	CC	clathrin-coated pit	11/998	61/23416	4.71785e-05	0.000259089	0.000135328	Hip1/Ap2m1/Hspd1/Picalm/Dnm1l/Necap1/Ap2b1/Cltb/Eps15/Cltc/Hip1r	11
GO:0030427	CC	site of polarized growth	22/998	201/23416	5.09167e-05	0.000277307	0.000144844	Nefl/Tpm3/Ctnnd1/Myh10/Flna/Hsp90aa1/Hsp90ab1/Sirt1/Rtn4/Arpc5/Fkbp4/Iqgap1/Arpc2/Map1b/Eno1/Cfl1/Stmn2/Ywhae/Kif5b/Ptbp2/Palld/Dbn1	22
GO:0005885	CC	Arp2/3 protein complex	5/998	11/23416	5.18836e-05	0.000277978	0.000145194	Actr2/Actr3/Arpc5/Arpc2/Arpc5l	5
GO:0042555	CC	MCM complex	5/998	11/23416	5.18836e-05	0.000277978	0.000145194	Mcm3/Mcm2/Mcm6/Mcm4/Mcm7	5
GO:0000922	CC	spindle pole	16/998	121/23416	5.64811e-05	0.000299307	0.000156335	Rock2/Dctn1/Npm1/Kif20b/Dlgap5/Kifc1/Emd/Cdk5rap2/Smc1a/Smc3/Ik/Tpt1/Cul3/Kif11/Spag5/Dync1li1	16
GO:0030665	CC	clathrin-coated vesicle membrane	8/998	33/23416	5.67729e-05	0.000299307	0.000156335	Hip1/Ap2m1/Picalm/Necap1/Cltb/Eps15/Cltc/Hip1r	8
GO:0033267	CC	axon part	37/998	441/23416	7.54989e-05	0.000394871	0.00020625	Nefl/Tpm3/Ctnnd1/Rpl26/Myh10/Flna/Got1/Hsp90aa1/Hsp90ab1/Hspa8/Sirt1/Rtn4/Arpc5/Fkbp4/Ranbp1/Hnrnpk/Rnf40/Dlg1/Eea1/Mical1/Iqgap1/Anxa5/Arpc2/Map1b/Glul/Eno1/Cfl1/Rangap1/Stmn2/Ywhae/Kif5b/Sptbn1/Ptbp2/Palld/Dbn1/Ilk/Pfn2	37
GO:0000786	CC	nucleosome	13/998	87/23416	7.77178e-05	0.000403276	0.00021064	Hist1h1a/Hist1h4a/Hist1h3b/Hist1h1c/Hist1h1e/Hist1h2bk/H2afx/Mphosph8/H2afy2/Hist1h2bp/Hist1h2ah/Hist3h2ba/Hist1h2ak	13
GO:0150034	CC	distal axon	32/998	361/23416	8.19503e-05	0.00042178	0.000220305	Nefl/Tpm3/Ctnnd1/Rpl26/Myh10/Flna/Got1/Hsp90aa1/Hsp90ab1/Hspa8/Sirt1/Rtn4/Arpc5/Fkbp4/Hnrnpk/Rnf40/Mical1/Iqgap1/Anxa5/Arpc2/Map1b/Glul/Eno1/Cfl1/Stmn2/Ywhae/Kif5b/Ptbp2/Palld/Dbn1/Ilk/Pfn2	32
GO:0005720	CC	nuclear heterochromatin	9/998	44/23416	8.25639e-05	0.00042178	0.000220305	Hist1h1e/Atrx/Trim28/Sirt1/Aldoa/Mphosph8/Suz12/Psip1/Cbx5	9
GO:0070603	CC	SWI/SNF superfamily-type complex	12/998	76/23416	8.4163e-05	0.000426641	0.000222844	Arid1a/Hdac1/Smarca5/Mta3/Ruvbl2/Hdac2/Smarcc1/Chd4/Suz12/Actl6a/Appl1/Ruvbl1	12
GO:0044433	CC	cytoplasmic vesicle part	40/998	496/23416	9.32408e-05	0.000469051	0.000244996	Anxa3/Sparc/Slc2a3/Hip1/Ehd1/Ap2m1/Anxa6/Msn/Arcn1/Picalm/Rcc2/Vps53/Copb1/Copg1/Snx1/Vps26a/Stam/Dnm1l/Vps36/Necap1/Chmp2a/Pacsin2/Uso1/Cltb/Pef1/Chmp2b/Appl1/Anxa2/Actn1/Rab27a/Eps15/Sec31a/Cltc/Snx6/Acap2/Rraga/Gripap1/Rab14/Arfgap2/Hip1r	40
GO:0030175	CC	filopodium	13/998	89/23416	9.87302e-05	0.000492903	0.000257454	Pdpn/Msn/Vasp/Enah/Dync1h1/Ezr/Rdx/Itgav/Cfl1/Ube2k/Myo5a/Palld/Dbn1	13
GO:0043230	CC	extracellular organelle	14/998	103/23416	0.000119842	0.000593805	0.000310158	Cd81/Pdcd6ip/Gbp2/Hspa8/Hspd1/Gars/Aldoa/Alpl/Cd9/Acy1/Icam1/Anxa2/Anxa1/Clic1	14
GO:0005793	CC	endoplasmic reticulum-Golgi intermediate compartment	11/998	68/23416	0.000131836	0.000643573	0.000336153	Serpinh1/Lrpap1/Copg1/Uggt1/Lman1/P4hb/Hspa5/Nucb1/Pdia6/Arfgap2/Rab1b	11
GO:0005788	CC	endoplasmic reticulum lumen	10/998	57/23416	0.00013184	0.000643573	0.000336153	Lrpap1/Calu/Pdia4/Hsp90b1/Calr/Uggt1/Hspa5/Txndc5/Pdia6/Kdelc1	10
GO:0005875	CC	microtubule associated complex	17/998	144/23416	0.000140826	0.000682387	0.000356426	Tpr/Dctn1/Kif20a/Dync1li2/Kif20b/Dync1h1/Kifc1/Dync1i2/Kif4/Map1b/Ywhae/Kif5b/Kif15/Kif11/Cenpe/Dync1li1/Birc5	17
GO:0030686	CC	90S preribosome	7/998	29/23416	0.000171228	0.000823645	0.000430209	Nop14/Pes1/Pwp2/Wdr12/Rsl1d1/Srfbp1/Mphosph10	7
GO:0045177	CC	apical part of cell	34/998	409/23416	0.000173036	0.000826312	0.000431601	Slc2a1/Cd81/Tjp1/Igfbp2/Slc9a3r1/Abcg2/Amotl2/Plec/Shroom2/Pdpn/Epcam/Hsp90aa1/Hsp90ab1/Anxa6/Msn/Pdia3/Akr1a1/Lgmn/Atp1b1/Ezr/Rdx/Cd9/Atp6v1e1/Atp1a1/Pcm1/Atp6v1c1/Arhgef18/Anxa1/Rab27a/Eps15/Rab14/Hip1r/Birc5/Stk39	34
GO:0030122	CC	AP-2 adaptor complex	5/998	14/23416	0.000201981	0.00093081	0.000486183	Hip1/Ap2m1/Picalm/Eps15/Hip1r	5
GO:0033178	CC	proton-transporting two-sector ATPase complex, catalytic domain	5/998	14/23416	0.000201981	0.00093081	0.000486183	Atp5b/Atp5a1/Atp6v1e1/Atp6v1b2/Atp6v1c1	5
GO:0071004	CC	U2-type prespliceosome	5/998	14/23416	0.000201981	0.00093081	0.000486183	Prpf40a/U2af2/Luc7l3/Sf3a1/Snrpb	5
GO:0071010	CC	prespliceosome	5/998	14/23416	0.000201981	0.00093081	0.000486183	Prpf40a/U2af2/Luc7l3/Sf3a1/Snrpb	5
GO:0071437	CC	invadopodium	5/998	14/23416	0.000201981	0.00093081	0.000486183	Pdpn/Msn/Actr2/Ezr/Arpc2	5
GO:0030139	CC	endocytic vesicle	18/998	163/23416	0.000212857	0.000974118	0.000508804	Anxa3/Flnb/Hip1/Ehd1/Ap2m1/Gsn/Picalm/Kifc1/Cdc42ep4/Anxa11/Vim/Rabep1/Eps15/Kif5b/Cltc/Rab14/Srgap2/Hip1r	18
GO:0030018	CC	Z disc	15/998	122/23416	0.000217651	0.000989184	0.000516673	Krt8/Hspb1/Slc2a1/Vcl/Flna/Dst/Myl9/Ppp1r12a/Dnajb6/Actn4/Glrx3/Aldoa/Anxa5/Actn1/Ank2	15
GO:0070062	CC	extracellular exosome	12/998	84/23416	0.000224414	0.00101294	0.00052908	Cd81/Pdcd6ip/Hspa8/Hspd1/Gars/Aldoa/Cd9/Acy1/Icam1/Anxa2/Anxa1/Clic1	12
GO:0005719	CC	nuclear euchromatin	7/998	31/23416	0.000267793	0.0011924	0.000622819	Hist1h1a/Hist1h1c/Trim28/Ash2l/Sirt1/Ruvbl2/Prdx1	7
GO:0090568	CC	nuclear transcriptional repressor complex	7/998	31/23416	0.000267793	0.0011924	0.000622819	Hdac1/Smarca5/Sirt1/Mta3/Hdac2/Chd4/Appl1	7
GO:0030118	CC	clathrin coat	9/998	51/23416	0.000271268	0.00119977	0.000626667	Hip1/Ap2m1/Picalm/Necap1/Ap2b1/Cltb/Eps15/Cltc/Hip1r	9
GO:0031672	CC	A band	8/998	41/23416	0.000288821	0.00126755	0.00066207	Rpl7/Hspb1/Rpl6/Dst/Ppp1r12a/Rpl4/Ank2/Sptbn1	8
GO:0005852	CC	eukaryotic translation initiation factor 3 complex	5/998	15/23416	0.000292364	0.00126755	0.00066207	Eif3a/Ddx3x/Eif3b/Eif3l/Eif3g	5
GO:0030128	CC	clathrin coat of endocytic vesicle	5/998	15/23416	0.000292364	0.00126755	0.00066207	Hip1/Ap2m1/Picalm/Eps15/Hip1r	5
GO:0019898	CC	extrinsic component of membrane	27/998	307/23416	0.000323825	0.00139478	0.000728523	Ctnna1/Ctnnd1/Hip1/Tpr/Picalm/Snx1/Ezr/Scp2/Opa1/Gnb1/Rnf40/Eea1/Jakmip1/Iqgap1/Pacsin2/Dnaja3/Anxa2/S100a10/Anxa1/S100a6/Eno1/Kpna2/Nucb1/Cltc/Akap9/Gripap1/Stk39	27
GO:0005741	CC	mitochondrial outer membrane	18/998	169/23416	0.000333129	0.00142553	0.000744588	Tomm5/Ass1/Slc25a4/Vdac2/Ddx3x/Tomm34/Phb2/Scp2/Opa1/Bax/Dnm1l/Mgarp/Cisd1/Slc44a1/Hk2/Sh3glb1/Dnajc11/Gimap3	18
GO:0019867	CC	outer membrane	19/998	186/23416	0.00039265	0.00165869	0.000866374	Tomm5/Ass1/Slc25a4/Vdac2/Ddx3x/Tomm34/Emd/Phb2/Scp2/Opa1/Bax/Dnm1l/Mgarp/Cisd1/Slc44a1/Hk2/Sh3glb1/Dnajc11/Gimap3	19
GO:0031968	CC	organelle outer membrane	19/998	186/23416	0.00039265	0.00165869	0.000866374	Tomm5/Ass1/Slc25a4/Vdac2/Ddx3x/Tomm34/Emd/Phb2/Scp2/Opa1/Bax/Dnm1l/Mgarp/Cisd1/Slc44a1/Hk2/Sh3glb1/Dnajc11/Gimap3	19
GO:0030669	CC	clathrin-coated endocytic vesicle membrane	5/998	16/23416	0.000410382	0.00171173	0.000894075	Hip1/Ap2m1/Picalm/Eps15/Hip1r	5
GO:0030666	CC	endocytic vesicle membrane	6/998	24/23416	0.0004104	0.00171173	0.000894075	Anxa3/Hip1/Ap2m1/Picalm/Eps15/Hip1r	6
GO:1903561	CC	extracellular vesicle	12/998	91/23416	0.000477276	0.00197814	0.00103323	Cd81/Pdcd6ip/Hspa8/Hspd1/Gars/Aldoa/Cd9/Acy1/Icam1/Anxa2/Anxa1/Clic1	12
GO:0005871	CC	kinesin complex	9/998	56/23416	0.000558502	0.00230033	0.00120151	Kif20a/Kif20b/Kifc1/Kif4/Ywhae/Kif5b/Kif15/Kif11/Cenpe	9
GO:0031674	CC	I band	15/998	134/23416	0.000602406	0.00246575	0.00128792	Krt8/Hspb1/Slc2a1/Vcl/Flna/Dst/Myl9/Ppp1r12a/Dnajb6/Actn4/Glrx3/Aldoa/Anxa5/Actn1/Ank2	15
GO:0005903	CC	brush border	15/998	135/23416	0.000651571	0.00263133	0.0013744	Slc9a3r1/Myl6/Myh10/Flnb/Flna/Myh9/Plec/Hsp90aa1/Hsp90ab1/Actr3/Diaph1/Ezr/Dnm1l/Lima1/Actn1	15
GO:0005868	CC	cytoplasmic dynein complex	6/998	26/23416	0.000652657	0.00263133	0.0013744	Tpr/Dctn1/Dync1li2/Dync1h1/Dync1i2/Dync1li1	6
GO:0005657	CC	replication fork	10/998	69/23416	0.000654838	0.00263133	0.0013744	Dnmt1/Wdhd1/Top1/Smarca5/Pcna/H2afx/Hdac2/Rpa1/Rfc4/Smarcad1	10
GO:0001772	CC	immunological synapse	7/998	36/23416	0.000706119	0.00282019	0.00147305	Cd81/Myh9/Pdcd6ip/Ezr/Dlg1/Icam1/Arhgdia	7
GO:0016581	CC	NuRD complex	5/998	18/23416	0.000749744	0.00295857	0.00154533	Hdac1/Mta3/Hdac2/Chd4/Appl1	5
GO:0090545	CC	CHD-type complex	5/998	18/23416	0.000749744	0.00295857	0.00154533	Hdac1/Mta3/Hdac2/Chd4/Appl1	5
GO:0030136	CC	clathrin-coated vesicle	12/998	96/23416	0.00077828	0.0030529	0.0015946	Hip1/Ap2m1/Picalm/Bcap31/Necap1/Cltb/Rab27a/Eps15/Cltc/Gopc/Rab14/Hip1r	12
GO:0005732	CC	small nucleolar ribonucleoprotein complex	6/998	27/23416	0.000809141	0.00315517	0.00164802	Nop58/Fbl/Nop56/Nop10/Gar1/Mphosph10	6
GO:0030660	CC	Golgi-associated vesicle membrane	9/998	59/23416	0.000826624	0.00320438	0.00167372	Arcn1/Copb1/Copg1/Uso1/Cltb/Pef1/Sec31a/Cltc/Arfgap2	9
GO:0001931	CC	uropod	4/998	11/23416	0.000850933	0.00326026	0.00170291	Myh9/Msn/Ezr/Flot1	4
GO:0031254	CC	cell trailing edge	4/998	11/23416	0.000850933	0.00326026	0.00170291	Myh9/Msn/Ezr/Flot1	4
GO:0031616	CC	spindle pole centrosome	5/998	19/23416	0.000982038	0.00369727	0.00193117	Rock2/Npm1/Dlgap5/Kifc1/Emd	5
GO:0043034	CC	costamere	5/998	19/23416	0.000982038	0.00369727	0.00193117	Krt8/Vcl/Fxr1/Ank2/Ilk	5
GO:0045334	CC	clathrin-coated endocytic vesicle	6/998	28/23416	0.000993045	0.00369727	0.00193117	Hip1/Ap2m1/Picalm/Eps15/Cltc/Hip1r	6
GO:0071005	CC	U2-type precatalytic spliceosome	6/998	28/23416	0.000993045	0.00369727	0.00193117	Snrpa1/Wbp4/Prpf3/Ik/Zmat2/Snrpb	6
GO:0071011	CC	precatalytic spliceosome	6/998	28/23416	0.000993045	0.00369727	0.00193117	Snrpa1/Wbp4/Prpf3/Ik/Zmat2/Snrpb	6
GO:0098858	CC	actin-based cell projection	19/998	201/23416	0.00101561	0.00376003	0.00196395	Slc9a3r1/Pdpn/Msn/Vasp/Enah/Dync1h1/Ezr/Rdx/Atp6v1e1/Atp6v1b2/Dlg1/Itgav/Cfl1/Cbr1/Ube2k/Myo5a/Pls3/Palld/Dbn1	19
GO:0005777	CC	peroxisome	15/998	142/23416	0.00110092	0.00403059	0.00210527	Hspd1/Acbd5/Far1/Idh1/Cat/Scp2/Tkt/Idh2/Dnm1l/Nudt17/Vim/Prdx1/Fdps/Myo5a/Prdx5	15
GO:0042579	CC	microbody	15/998	142/23416	0.00110092	0.00403059	0.00210527	Hspd1/Acbd5/Far1/Idh1/Cat/Scp2/Tkt/Idh2/Dnm1l/Nudt17/Vim/Prdx1/Fdps/Myo5a/Prdx5	15
GO:0005876	CC	spindle microtubule	8/998	50/23416	0.00115716	0.00421309	0.00220059	Hnrnpu/Arl3/Cul3/Cltc/Kif11/Cenpe/Spag5/Birc5	8
GO:0000803	CC	sex chromosome	7/998	39/23416	0.00116432	0.00421587	0.00220204	Hnrnpu/Smc6/H2afx/Smarcc1/Suz12/H2afy2/Smchd1	7
GO:0097431	CC	mitotic spindle pole	6/998	29/23416	0.00120743	0.00434807	0.0022711	Kif20b/Cdk5rap2/Smc1a/Smc3/Ik/Spag5	6
GO:0005685	CC	U1 snRNP	5/998	20/23416	0.00126379	0.00452629	0.00236419	Prpf40a/Snrpd2/Luc7l3/Snrpa/Snrpb	5
GO:0031965	CC	nuclear membrane	21/998	237/23416	0.00129873	0.00462627	0.00241641	Lbr/Tpr/Gapdh/Kpnb1/Rif1/Ahctf1/Sirt1/Gtpbp4/Emd/Lmnb1/Lmnb2/Xpo1/Txlng/Rcc1/Tnpo2/Pcm1/Ybx1/Lmna/Ipo5/Rangap1/Dnajc2	21
GO:0032155	CC	cell division site part	8/998	51/23416	0.00132198	0.00468379	0.00244645	Tpm3/Cit/Myh10/Myh9/Kif20a/Anln/Rdx/Lima1	8
GO:0032154	CC	cleavage furrow	7/998	40/23416	0.00136009	0.00476757	0.00249021	Tpm3/Cit/Myh10/Myh9/Kif20a/Rdx/Lima1	7
GO:0099522	CC	region of cytosol	7/998	40/23416	0.00136009	0.00476757	0.00249021	Hspa8/Dnajb1/Pin1/Ppp3cc/Ppfia2/Hnrnpab/Dbn1	7
GO:0000791	CC	euchromatin	7/998	41/23416	0.00158065	0.00549521	0.00287027	Hist1h1a/Hist1h1c/Trim28/Ash2l/Sirt1/Ruvbl2/Prdx1	7
GO:0005686	CC	U2 snRNP	5/998	21/23416	0.00160103	0.00549521	0.00287027	Snrpa1/Snrpd2/Sf3a1/Htatsf1/Snrpb	5
GO:0005839	CC	proteasome core complex	5/998	21/23416	0.00160103	0.00549521	0.00287027	Psma3/Psma7/Psma4/Psmb2/Psma1	5
GO:0035145	CC	exon-exon junction complex	5/998	21/23416	0.00160103	0.00549521	0.00287027	Pnn/Thrap3/Upf1/Acin1/Srsf1	5
GO:0000346	CC	transcription export complex	4/998	13/23416	0.0017219	0.00578946	0.00302396	Nxf1/Sarnp/Ddx39b/Thoc5	4
GO:0016580	CC	Sin3 complex	4/998	13/23416	0.0017219	0.00578946	0.00302396	Hdac1/Sin3a/Hdac2/Ing2	4
GO:0098833	CC	presynaptic endocytic zone	4/998	13/23416	0.0017219	0.00578946	0.00302396	Picalm/Dnm1l/Cltb/Cltc	4
GO:1990124	CC	messenger ribonucleoprotein complex	4/998	13/23416	0.0017219	0.00578946	0.00302396	Hspa8/Pabpc1/Hnrnpa3/Ybx1	4
GO:0030131	CC	clathrin adaptor complex	6/998	31/23416	0.00174054	0.00582243	0.00304118	Hip1/Ap2m1/Picalm/Ap2b1/Eps15/Hip1r	6
GO:0012506	CC	vesicle membrane	25/998	312/23416	0.00197123	0.00656082	0.00342686	Anxa3/Sparc/Slc2a3/Hip1/Ap2m1/Msn/Arcn1/Picalm/Copb1/Copg1/Grb2/Dnm1l/Necap1/Uso1/Cltb/Pef1/Appl1/Actn1/Rab27a/Eps15/Sec31a/Cltc/Rab14/Arfgap2/Hip1r	25
GO:0005721	CC	pericentric heterochromatin	5/998	22/23416	0.00199994	0.00662293	0.00345931	Dnmt1/Atrx/Incenp/Cbx1/Cbx5	5
GO:0032587	CC	ruffle membrane	9/998	68/23416	0.00230606	0.00759845	0.00396884	Pdpn/Hsp90aa1/Eef1a1/Cdc37/Diaph1/Itgav/Arpc2/Rps3/Hip1r	9
GO:0030126	CC	COPI vesicle coat	4/998	14/23416	0.00232987	0.00760092	0.00397013	Arcn1/Copb1/Copg1/Arfgap2	4
GO:1990023	CC	mitotic spindle midzone	4/998	14/23416	0.00232987	0.00760092	0.00397013	Kif20b/Rcc2/Hnrnpu/Cenpe	4
GO:0032153	CC	cell division site	8/998	56/23416	0.00244616	0.00794098	0.00414775	Tpm3/Cit/Myh10/Myh9/Kif20a/Anln/Rdx/Lima1	8
GO:0035371	CC	microtubule plus-end	5/998	23/23416	0.00246681	0.00796875	0.00416226	Dctn1/Cdk5rap2/Spag5/Clip1/Myo5a	5
GO:0098862	CC	cluster of actin-based cell projections	17/998	186/23416	0.00260658	0.0083792	0.00437665	Slc9a3r1/Myl6/Myh10/Flnb/Flna/Myh9/Plec/Hsp90aa1/Hsp90ab1/Actr3/Diaph1/Ezr/Rdx/Dnm1l/Lima1/Actn1/Pls3	17
GO:0005798	CC	Golgi-associated vesicle	13/998	125/23416	0.00264062	0.00844741	0.00441227	Arcn1/Copb1/Copg1/Lman1/Uso1/Cltb/Pef1/Nucb1/Sec31a/Cltc/Gopc/Rab14/Arfgap2	13
GO:0017053	CC	transcriptional repressor complex	10/998	83/23416	0.00274484	0.00873841	0.00456427	Hdac1/Sin3a/Smarca5/Sirt1/Mta3/Ywhab/Hdac2/Chd4/Appl1/Cbx5	10
GO:0030659	CC	cytoplasmic vesicle membrane	23/998	287/23416	0.00291433	0.0092334	0.00482281	Anxa3/Sparc/Slc2a3/Hip1/Ap2m1/Msn/Arcn1/Picalm/Copb1/Copg1/Dnm1l/Necap1/Uso1/Cltb/Pef1/Actn1/Rab27a/Eps15/Sec31a/Cltc/Rab14/Arfgap2/Hip1r	23
GO:0000974	CC	Prp19 complex	4/998	15/23416	0.00307078	0.00968252	0.0050574	Hspa8/Ctnnbl1/U2af2/Rbm22	4
GO:0097223	CC	sperm part	20/998	238/23416	0.00310439	0.00971984	0.00507689	Ctnna1/Slc2a3/Slc9a3r1/Hsp90aa1/Hsp90ab1/Calr/Pdia3/Vdac2/Actr3/Odf2/Aldoa/Park7/Dnajb1/Ak2/Arpc2/Cul3/Ldha/Ddx6/Ran/Cct6a	20
GO:0000932	CC	P-body	9/998	71/23416	0.00311212	0.00971984	0.00507689	Lin28a/Top1/Cnot1/Dcp1a/Ythdf2/Trim71/Psmc3/Ddx6/Psma4	9
GO:0003729	MF	mRNA binding	69/973	256/22744	6.38522e-36	5.2742e-33	3.62277e-33	Dhx9/Igf2bp1/Ncl/Rpl7/Rpl6/Rpl26/Rps13/Rps6/Khsrp/Myh10/Lin28a/Igf2bp3/Rbm25/Tpr/Hsp90aa1/Eef1a1/Calr/Eif3a/Rpl5/Shmt1/Rps7/Rps14/Rnf20/Rbm27/Cluh/Ddx3x/Eif4g1/Rbm26/Etf1/Hnrnpu/Dcp1a/Tardbp/Nxf1/Cpsf1/Ybx3/Hnrnpc/Dhfr/Celf1/Pabpc1/Ssb/Hnrnpa1/Hnrnpk/Rnf40/Luc7l3/Hnrnpd/Fxr1/Larp1/Hnrnpa3/Jakmip1/Rsl1d1/Myef2/Park7/Rnps1/Dppa5a/Hnrnpa0/Cryz/Cirbp/Ybx1/Rps3/Cct5/Ncbp1/Srsf1/Rpl35/Thoc5/Ptbp2/Ncbp2…	69
GO:0051082	MF	unfolded protein binding	43/973	94/22744	8.1448e-34	3.3638e-31	2.31055e-31	Serpinh1/Dnajb6/Hsp90aa1/Hsp90b1/Hsp90ab1/Calr/Ppib/Hspa9/Cct8/Hspa8/Hspd1/Cct7/Cct2/Cct4/Cct3/Cdc37/Npm1/Hspe1/Trap1/Ube4b/Clpx/Dnaja2/Hspa2/Ppig/Pfdn2/Canx/Uggt1/St13/Grpel1/Ppid/Dnajb1/Ptges3/Dnaja3/Dnaja1/Dnajb4/Aip/Nudc/Ppia/Hspa5/Cct5/Cct6a/Hspa14/Pfdn5	43
GO:0003735	MF	structural constituent of ribosome	45/973	180/22744	2.3712e-22	6.52871e-20	4.48448e-20	Rpl7/Rpl18/Rpl6/Rpl13/Rpl26/Rps13/Rps6/Rpl19/Rps9/Rpl24/Rpl14/Rpl27a/Rplp0/Rpl3/Rpl12/Rpl5/Rpl27/Rps7/Rps15a/Rps14/Rps23/Rps29/Rps11/Rpl23a/Rpl23/Rps15/Rps27a/Rps10/Rpl22/Rpl10/Rps21/Rpl11/Rps19/Rpl4/Rpsa/Rpl28/Rpl18a/Rps24/Rplp2/Mrpl11/Rps18/Rps3/Rpl35/Rpl22l1/Mrpl12	45
GO:0031072	MF	heat shock protein binding	39/973	134/22744	3.83074e-22	7.91047e-20	5.4336e-20	Dnajc9/Bag2/Tpr/Dnajb6/Hsp90ab1/Hspa9/Hspa8/Kpnb1/Cdc37/Dnajc8/Unc45a/Tomm34/Dnaja2/Hspa2/Usp19/Fkbp4/Tfam/Hnrnpk/Hdac2/Bax/Stip1/Fkbp5/Ahsa1/St13/Ppid/Dnajc7/Dnajb1/Ptges3/Faf1/Dnaja3/Dnaja1/Eno1/Hspa5/Dnajc2/Eef1d/Rps3/Cltc/Hspa14/Arhgdia	39
GO:0003779	MF	actin binding	67/973	414/22744	3.63294e-21	6.00162e-19	4.12244e-19	Epb41l2/Tpm3/Tln1/Ctnna1/Tagln/Tpm1/Cnn2/Lasp1/Myh10/Vcl/Flnb/Flna/Hip1/Myh9/Flnc/Dst/Cnn3/Plec/Dstn/Epb41l1/Shroom2/Impact/Wdr1/Gsn/Anxa6/Msn/Cap1/Actn4/Eef2/Actr2/Ywhah/Vasp/Frg1/Enah/Anln/Hnrnpu/Actr3/Arpc5/Emd/Diaph1/Ezr/Rdx/Epb41/Mical1/Lima1/S100a4/Actn1/Arpc2/Spta1/Map1b/Cfl1/Marcks/Pfn1/Sptbn1/Dbnl/Tpm4/Hook1/Myo5a/Pls3/Arpc5l/Palld/Hip1r/Dbn1/Coro1c/Tmsb4x/Pfn2/Coro1b	67
GO:0016887	MF	ATPase activity	65/973	424/22744	2.67069e-19	3.67665e-17	2.52544e-17	Dhx9/Myh10/Abcg2/Myh9/Hsp90aa1/Xrcc6/Xrcc5/Hspa9/Msh6/Atp5b/Abce1/Psmc1/Psmc5/Hspa8/Mcm6/Kif20a/Top2a/Atp5a1/Atrx/Ddx3x/Abcf1/Kif20b/Gtf2h3/Smarca5/Abcf2/Nvl/Atp5h/Clpx/Dync1h1/Ddx21/Kifc1/Ruvbl2/Hspa2/Dync1i2/Atp1b1/Kif4/Mcm4/Atp6v1e1/Mcm7/Atf7ip/Ercc6l/Atp1a1/Rfc4/Atp5o/Upf1/Atp6v1c1/Ddx39b/Anxa1/Anxa5/Psmc3/Hspa5/Msh2/Ruvbl1/Vcp/Chd8/Kif5b/Smchd1/Kif15/Kif11/Cenpe/Ipo8/Ddx1/Hspa14/Ola1/Pfn2	65
GO:0031625	MF	ubiquitin protein ligase binding	51/973	304/22744	4.57452e-17	5.39793e-15	3.70777e-15	Vcl/Cul7/Bag2/Prdx6/Hsp90aa1/Hsp90ab1/Calr/Xrcc5/Hspa9/Rpl5/Pa2g4/Slc25a5/Rpl23/Rps27a/Hspa8/Hspd1/Cct2/Psmd1/Rnf20/Trim28/Smc6/Rtn4/Cacybp/Rpl11/Usp19/Psma3/Sumo2/Ywhaz/Ube2l3/Ckb/Rnf40/Erlin2/Dnm1l/Erlin1/Ubxn1/Uqcrc1/Ralb/Faf1/Cul5/Dnaja1/Cul3/Tpi1/Hspa5/Nedd8/Rangap1/Ube2k/Ywhae/Vcp/Rraga/Nae1/Pcbp2	51
GO:0044389	MF	ubiquitin-like protein ligase binding	52/973	320/22744	9.06751e-17	9.3622e-15	6.43077e-15	Vcl/Cul7/Bag2/Prdx6/Hsp90aa1/Hsp90ab1/Calr/Xrcc5/Hspa9/Rpl5/Pa2g4/Slc25a5/Rpl23/Rps27a/Hspa8/Hspd1/Cct2/Psmd1/Rnf20/Trim28/Smc6/Rtn4/Cacybp/Rpl11/Usp19/Psma3/Sumo2/Ywhaz/Ube2l3/Stam/Ckb/Rnf40/Erlin2/Dnm1l/Erlin1/Ubxn1/Uqcrc1/Ralb/Faf1/Cul5/Dnaja1/Cul3/Tpi1/Hspa5/Nedd8/Rangap1/Ube2k/Ywhae/Vcp/Rraga/Nae1/Pcbp2	52
GO:0051015	MF	actin filament binding	38/973	193/22744	2.29467e-15	2.106e-13	1.44658e-13	Tpm3/Tln1/Ctnna1/Tagln/Tpm1/Lasp1/Myh10/Vcl/Flna/Hip1/Myh9/Flnc/Dstn/Shroom2/Wdr1/Gsn/Anxa6/Actn4/Eef2/Actr2/Frg1/Actr3/Arpc5/Ezr/Lima1/Actn1/Arpc2/Cfl1/Marcks/Dbnl/Tpm4/Myo5a/Pls3/Arpc5l/Hip1r/Dbn1/Coro1c/Coro1b	38
GO:0019843	MF	rRNA binding	24/973	75/22744	3.43918e-15	2.84076e-13	1.95128e-13	Ncl/Rpl7/Rpl6/Rps13/Rpl19/Rps9/Rplp0/Rpl3/Rpl12/Rpl5/Eef2/Rps14/Rps11/Rpl23a/Rpl23/Npm1/Rpl11/Rrs1/Rpl4/Ddx21/Mrpl11/Cirbp/Rps18/Rps3	24
GO:0004386	MF	helicase activity	31/973	138/22744	1.98916e-14	1.49367e-12	1.02599e-12	Dhx9/Xrcc6/Mcm3/Xrcc5/Mcm2/Mcm6/Ddx46/Ddx19a/Atrx/Ddx3x/Ddx10/Smarca5/Ddx27/Ddx56/Ddx21/Ruvbl2/Mcm4/Mcm7/Chd4/Ercc6l/Ddx41/Upf1/Ddx39b/Smarcad1/Ddx18/Ddx6/Ruvbl1/Chd8/Ddx1/Ddx24/Chd1	31
GO:0016874	MF	ligase activity	32/973	148/22744	2.37992e-14	1.52944e-12	1.05055e-12	Ass1/Adss/Lrrc47/Aars/Farsa/Eprs/Dars/Kars/Gars/Rars/Tars/Sae1/Farsb/Uba2/Vars/Lig1/Gmps/Asns/Yars/Mthfd1/Paics/Gclm/Pccb/Sars/Sucla2/Glul/Mthfd1l/Lars/Nars/Iars/Nae1/Suclg2	32
GO:0003730	MF	mRNA 3'-UTR binding	24/973	81/22744	2.40711e-14	1.52944e-12	1.05055e-12	Igf2bp1/Khsrp/Igf2bp3/Rpl5/Rps7/Rnf20/Hnrnpu/Tardbp/Cpsf1/Ybx3/Hnrnpc/Pabpc1/Hnrnpk/Rnf40/Hnrnpd/Fxr1/Larp1/Rsl1d1/Rnps1/Cryz/Cirbp/Cct5/Serbp1/Dazap1	24
GO:0048027	MF	mRNA 5'-UTR binding	14/973	23/22744	3.57901e-14	2.11161e-12	1.45044e-12	Igf2bp1/Ncl/Rpl26/Rps13/Myh10/Igf2bp3/Rpl5/Shmt1/Rps7/Rps14/Ddx3x/Larp1/Rsl1d1/Cct5	14
GO:0042623	MF	ATPase activity, coupled	49/973	340/22744	8.61497e-14	4.74398e-12	3.25857e-12	Dhx9/Myh10/Abcg2/Myh9/Xrcc6/Xrcc5/Hspa9/Msh6/Atp5b/Psmc1/Psmc5/Hspa8/Mcm6/Top2a/Atp5a1/Atrx/Ddx3x/Kif20b/Gtf2h3/Atp5h/Clpx/Dync1h1/Ddx21/Kifc1/Ruvbl2/Hspa2/Dync1i2/Atp1b1/Mcm4/Atp6v1e1/Mcm7/Ercc6l/Atp1a1/Rfc4/Atp5o/Upf1/Atp6v1c1/Ddx39b/Anxa1/Anxa5/Psmc3/Hspa5/Msh2/Ruvbl1/Chd8/Kif11/Ipo8/Ddx1/Hspa14	49
GO:0004812	MF	aminoacyl-tRNA ligase activity	16/973	41/22744	4.1984e-12	2.03993e-10	1.4012e-10	Lrrc47/Aars/Farsa/Eprs/Dars/Kars/Gars/Rars/Tars/Farsb/Vars/Yars/Sars/Lars/Nars/Iars	16
GO:0016875	MF	ligase activity, forming carbon-oxygen bonds	16/973	41/22744	4.1984e-12	2.03993e-10	1.4012e-10	Lrrc47/Aars/Farsa/Eprs/Dars/Kars/Gars/Rars/Tars/Farsb/Vars/Yars/Sars/Lars/Nars/Iars	16
GO:0008022	MF	protein C-terminus binding	37/973	235/22744	6.80564e-12	3.12303e-10	2.14517e-10	Nefl/Ncl/Tjp1/Calcoco1/Tjp2/Xrcc6/Xrcc5/Top2a/Cdc37/Sirt1/Ywhab/Sarnp/Sae1/Npat/Phb2/Atp1b1/Ezr/Pabpc1/Map2k1/Epb41/Ube2i/Terf1/Prrc2c/Stip1/Sh3gl1/Dlg1/Vps36/Kpna3/Vim/Banf1/Prdx3/Msh2/Ywhaq/Dbnl/Cltc/Gopc/Pqbp1	37
GO:0008135	MF	translation factor activity, RNA binding	21/973	78/22744	7.84927e-12	3.41237e-10	2.34391e-10	Eif4b/Eef1a1/Eif3a/Eef2/Eif5b/Eif4g1/Eif2a/Etf1/Gspt1/Eef1g/Eif5/Eif2b4/Eif2s2/Eif2b2/Eef1d/Eif1ax/Eif3b/Eif3l/Eif3g/Hbs1l/Eif2s3x	21
GO:0051087	MF	chaperone binding	22/973	97/22744	9.93375e-11	4.10264e-09	2.81805e-09	Lbr/Bag2/Pdpn/Dnajb6/Hspa9/Hspa8/Hspd1/Cdc37/Hspe1/Dnaja2/Hspa2/Bax/Stip1/Ahsa1/Atp1a1/St13/Grpel1/Dnajb1/Ptges3/Dnaja1/Dnajb4/Birc5	22
GO:0043531	MF	ADP binding	14/973	39/22744	3.47945e-10	1.36859e-08	9.40063e-09	Glud1/Myh10/Myh9/Hist1h1e/Msh6/Hspa8/Atp5a1/Ruvbl2/Atp1a1/Pgk1/Msh2/Pkm/Ruvbl1/Vcp	14
GO:0015631	MF	tubulin binding	41/973	326/22744	6.76038e-10	2.53822e-08	1.74347e-08	Dst/Cnn3/Tpr/Dctn1/Gapdh/Kif20a/Hsph1/Kif20b/Rcc2/Cacybp/Kifc1/Emd/Ezr/Map4/Kif4/Tbca/Stmn1/Opa1/Terf1/Jakmip1/Dnm1l/Cdk5rap2/Smc3/Cetn2/Arl3/Map4k4/Cetn3/Map1b/Stmn2/Vbp1/Rps3/Cct5/Kif5b/Kif15/Kif11/Cenpe/Spag5/Hook1/Clip1/Birc5/Traf3ip1	41
GO:0043021	MF	ribonucleoprotein complex binding	25/973	145/22744	2.5765e-09	9.25299e-08	6.35576e-08	Dhx9/Eif4b/Lin28a/Impact/Eef2/Abce1/Npm1/Ddx3x/Abcf1/Eif2a/Hnrnpu/Nvl/Ybx3/Hnrnpc/Rpsa/Hnrnpk/Snrpd2/Ezh2/Prmt1/Hspa5/Cbx5/Rpl35/Pqbp1/Letm1/Snrpb	25
GO:0044183	MF	protein binding involved in protein folding	10/973	21/22744	4.50069e-09	1.54899e-07	1.06398e-07	Hspb1/Dnajb6/Hspa9/Hspa8/Cct2/Hspa2/Pfdn2/Pdcl3/Hspa5/Hspa14	10
GO:0003743	MF	translation initiation factor activity	14/973	47/22744	5.72268e-09	1.89077e-07	1.29875e-07	Eif4b/Eif3a/Eif5b/Eif4g1/Eif2a/Eif5/Eif2b4/Eif2s2/Eif2b2/Eif1ax/Eif3b/Eif3l/Eif3g/Eif2s3x	14
GO:0008094	MF	DNA-dependent ATPase activity	18/973	82/22744	8.66544e-09	2.75294e-07	1.89096e-07	Dhx9/Xrcc6/Xrcc5/Msh6/Mcm6/Top2a/Atrx/Ddx3x/Gtf2h3/Ruvbl2/Mcm4/Mcm7/Ercc6l/Rfc4/Anxa1/Msh2/Ruvbl1/Chd8	18
GO:0003697	MF	single-stranded DNA binding	20/973	103/22744	1.23396e-08	3.77499e-07	2.59299e-07	Dhx9/Ncl/Mcm6/Top1/Smc2/Hnrnpu/Ybx3/Rtf1/Sub1/Mcm4/Hnrnpk/Terf1/Mcm7/Nabp1/Smc4/Rpa1/Ybx1/Anxa1/Msh2/Pcbp2	20
GO:0016853	MF	isomerase activity	24/973	146/22744	1.41262e-08	4.06814e-07	2.79435e-07	Pdia4/Ppib/Pdia3/Top2a/Top1/Mri1/Pgam1/Ranbp2/Ppig/Fkbp4/Acadm/Fkbp3/Fkbp5/Ppid/Pin4/Ptges3/Pin1/Fkbp10/P4hb/Ppia/Tpi1/Hmgcs1/Txndc5/Pdia6	24
GO:0003727	MF	single-stranded RNA binding	19/973	94/22744	1.42828e-08	4.06814e-07	2.79435e-07	Dhx9/Eif4b/Rps7/Ddx3x/Hnrnpu/Tardbp/Hnrnpc/U2af2/Pabpc1/Ssb/L1td1/Fxr1/Pabpn1/Ilf3/Cirbp/Anxa1/Syncrip/Ddx1/Dazap1	19
GO:0008017	MF	microtubule binding	31/973	234/22744	2.41266e-08	6.64285e-07	4.56289e-07	Dst/Cnn3/Dctn1/Gapdh/Kif20a/Kif20b/Rcc2/Kifc1/Ezr/Map4/Kif4/Opa1/Terf1/Jakmip1/Dnm1l/Cdk5rap2/Cetn2/Arl3/Map4k4/Cetn3/Map1b/Rps3/Kif5b/Kif15/Kif11/Cenpe/Spag5/Hook1/Clip1/Birc5/Traf3ip1	31
GO:0060590	MF	ATPase regulator activity	12/973	39/22744	4.71477e-08	1.25626e-06	8.62907e-07	Bag2/Dnajb6/Hsph1/Dnaja2/Atp1b1/Ahsa1/Ncaph/Grpel1/Dnajb1/Dnaja1/Dnajb4/Pfn1	12
GO:0045182	MF	translation regulator activity	14/973	55/22744	5.298e-08	1.36755e-06	9.39349e-07	Igf2bp1/Rps9/Shmt1/Rps14/Rpl22/Abcf1/Rpl10/Aars/Trim71/Dhfr/Fxr1/Larp1/Jakmip1/Cirbp	14
GO:0050662	MF	coenzyme binding	34/973	285/22744	7.16055e-08	1.79231e-06	1.23111e-06	Glud1/Ahcy/Plod2/Got1/Por/Shmt1/Hadha/Sirt1/Acbd5/Idh1/Dhfr/Mdh1/Ldhb/Fasn/Cat/Scp2/Tkt/Acadm/Idh2/G6pdx/Acads/Hadh/Kdm1a/Mical1/Acot7/Idh3a/Pgd/Cryz/Acad9/Prmt1/Got2/P4ha1/Soat1/Txnrd1	34
GO:0042393	MF	histone binding	29/973	227/22744	1.50241e-07	3.64998e-06	2.50712e-06	Ncl/Usp15/Ptma/Msh6/Mcm2/Rnf20/Atrx/Npm1/Smarca5/Sirt1/Anp32b/Anp32a/H2afx/Mphosph8/Ncapg2/Dek/Suz12/Vrk1/Brd3/Ncapd2/Rcc1/Nasp/Taf7/Dnajc2/Anp32e/Chd8/Cbx5/Ing2/Chd1	29
GO:0003755	MF	peptidyl-prolyl cis-trans isomerase activity	11/973	36/22744	1.86481e-07	4.40095e-06	3.02295e-06	Ppib/Ranbp2/Ppig/Fkbp4/Fkbp3/Fkbp5/Ppid/Pin4/Pin1/Fkbp10/Ppia	11
GO:0051117	MF	ATPase binding	17/973	91/22744	2.72364e-07	6.24924e-06	4.29252e-06	Nop58/Fbl/Actr3/Ube4b/Ruvbl2/Atp1b1/Ezr/Rdx/Atp6v1e1/Hnrnpk/Ubxn1/Grpel1/Ralb/Dnajb1/Arpc2/Ank2/Ruvbl1	17
GO:0044325	MF	ion channel binding	21/973	135/22744	2.93659e-07	6.55574e-06	4.50305e-06	Flna/Bag2/Ap2m1/Hsp90aa1/Hsp90ab1/Actn4/Ywhah/Prkcsh/Diaph1/Ywhaz/Sh3gl1/Dlg1/Pycard/S100a10/Fhl1/Actn1/Ank2/Ywhae/Ywhaq/Gopc/Phpt1	21
GO:0008097	MF	5S rRNA binding	7/973	13/22744	3.51298e-07	7.63611e-06	5.24514e-06	Rpl7/Rpl3/Rpl5/Eef2/Rpl11/Rrs1/Rpl4	7
GO:0003725	MF	double-stranded RNA binding	16/973	84/22744	4.61612e-07	9.77671e-06	6.71549e-06	Dhx9/Eif4b/Hsp90ab1/Msn/Hspd1/Ddx3x/Hnrnpu/Ddx21/Slc3a2/Fxr1/Prkrip1/Ilf3/Vim/Actn1/Cltc/Ddx1	16
GO:0001671	MF	ATPase activator activity	9/973	25/22744	5.08691e-07	1.05045e-05	7.21539e-06	Dnajb6/Dnaja2/Atp1b1/Ahsa1/Ncaph/Grpel1/Dnajb1/Dnaja1/Dnajb4	9
GO:0016859	MF	cis-trans isomerase activity	11/973	40/22744	6.13211e-07	1.2354e-05	8.48577e-06	Ppib/Ranbp2/Ppig/Fkbp4/Fkbp3/Fkbp5/Ppid/Pin4/Pin1/Fkbp10/Ppia	11
GO:0140101	MF	catalytic activity, acting on a tRNA	18/973	110/22744	9.54955e-07	1.87808e-05	1.29003e-05	Nsun2/Lrrc47/Aars/Farsa/Eprs/Dars/Kars/Gars/Rars/Tars/Farsb/Vars/Thumpd3/Yars/Sars/Lars/Nars/Iars	18
GO:0097718	MF	disordered domain specific binding	10/973	34/22744	1.00701e-06	1.93439e-05	1.32871e-05	Tpm1/Ap2m1/Hsp90aa1/Hsp90ab1/Gapdh/Hspa2/Rrm1/Ezr/Cltc/Myo5a	10
GO:0140097	MF	catalytic activity, acting on DNA	23/973	171/22744	1.15757e-06	2.17308e-05	1.49266e-05	Dhx9/Dnmt1/Xrcc6/Xrcc5/Apex1/Mcm6/Top2a/Top1/Atrx/Ddx3x/Ruvbl2/Pcna/Lig1/Mcm4/Terf1/Mcm7/Ercc6l/Pole3/Ptges3/Ruvbl1/Rps3/Chd8/Ddx1	23
GO:0008536	MF	Ran GTPase binding	10/973	35/22744	1.35593e-06	2.48889e-05	1.70959e-05	Kpnb1/Ranbp2/Ranbp1/Xpo1/Rcc1/Tnpo2/Ipo5/Rangap1/Ipo8/Birc5	10
GO:0048306	MF	calcium-dependent protein binding	14/973	71/22744	1.54843e-06	2.78044e-05	1.90984e-05	Anxa3/Pdcd6ip/Anxa6/Anxa11/Rbm22/Pef1/S100a4/Anxa2/Anxa1/S100a6/S100a11/Stmn2/Sec31a/Myo5a	14
GO:0017016	MF	Ras GTPase binding	39/973	401/22744	1.72265e-06	3.02746e-05	2.07952e-05	Cit/Rock2/Vcl/Flna/Erc1/Ehd1/Kpnb1/Picalm/Rcc2/Anln/Ranbp2/Cdc42ep4/Odf2/Diaph1/Map2k1/Ranbp1/Xpo1/Pak2/Dnm1l/Tbc1d13/Mical1/Rcc1/Tnpo2/Iqgap1/Gdi1/Arhgef18/Anxa2/Ipo5/Rangap1/Adprh/Pfn1/Acap2/Ipo8/Cdc42bpb/Srgap2/Myo5a/Arhgdia/Coro1c/Birc5	39
GO:0001098	MF	basal transcription machinery binding	12/973	54/22744	2.28666e-06	3.82998e-05	2.63076e-05	Dhx9/Nop58/Fbl/Hnrnpu/Ruvbl2/Rtf1/Elp3/Brd4/Taf7/Edf1/Ruvbl1/Rprd1b	12
GO:0001099	MF	basal RNA polymerase II transcription machinery binding	12/973	54/22744	2.28666e-06	3.82998e-05	2.63076e-05	Dhx9/Nop58/Fbl/Hnrnpu/Ruvbl2/Rtf1/Elp3/Brd4/Taf7/Edf1/Ruvbl1/Rprd1b	12
GO:0051920	MF	peroxiredoxin activity	6/973	11/22744	2.31839e-06	3.82998e-05	2.63076e-05	Prdx6/Park7/Prdx3/Prdx1/Prdx2/Prdx5	6
GO:0031369	MF	translation initiation factor binding	10/973	37/22744	2.38001e-06	3.85468e-05	2.64773e-05	Lin28a/Ddx3x/Eif4g1/Rps19/Celf1/Eif5/Rps24/Eif2b4/Larp1/Eif3b	10
GO:0047485	MF	protein N-terminus binding	19/973	129/22744	2.48377e-06	3.94537e-05	2.71003e-05	Tpm1/Slc9a3r1/Plec/Hdac1/Actn4/Npm1/Gtf2h3/Rps21/Npat/Phb2/Map2k1/Epb41/Smarcc1/Zwint/Mark2/Atm/Banf1/Ywhaq/Pdcd10	19
GO:0031490	MF	chromatin DNA binding	16/973	95/22744	2.56725e-06	4.00103e-05	2.74826e-05	Dhx9/Hist1h1a/Hist1h3b/Hist1h1c/Hist1h1e/Apex1/Actn4/Top1/Hnrnpu/Ruvbl2/Hdac2/Ezh2/Suz12/H2afy2/Rcc1/Hmgn5	16
GO:0008026	MF	ATP-dependent helicase activity	13/973	65/22744	3.08352e-06	4.63088e-05	3.18089e-05	Dhx9/Xrcc6/Xrcc5/Mcm6/Ddx3x/Ddx21/Ruvbl2/Mcm4/Mcm7/Upf1/Ddx39b/Ruvbl1/Ddx1	13
GO:0070035	MF	purine NTP-dependent helicase activity	13/973	65/22744	3.08352e-06	4.63088e-05	3.18089e-05	Dhx9/Xrcc6/Xrcc5/Mcm6/Ddx3x/Ddx21/Ruvbl2/Mcm4/Mcm7/Upf1/Ddx39b/Ruvbl1/Ddx1	13
GO:0000049	MF	tRNA binding	12/973	57/22744	4.18942e-06	6.07099e-05	4.17008e-05	Rpl6/Eef1a1/Rps10/Nsun2/Aars/Eif2a/Farsa/Kars/Rars/Ssb/Yars/Iars	12
GO:0003684	MF	damaged DNA binding	12/973	57/22744	4.18942e-06	6.07099e-05	4.17008e-05	Xrcc6/Xrcc5/Apex1/Msh6/Pcna/H2afx/Hmgb2/Rad23a/Rpa1/Msh2/Rad23b/Rps3	12
GO:0005200	MF	structural constituent of cytoskeleton	13/973	67/22744	4.40164e-06	6.21282e-05	4.2675e-05	Nefl/Tln1/Tpm1/Plec/Actr2/Nisch/Actr3/Arpc5/Odf2/Vim/Arpc2/Sptbn1/Pls3	13
GO:0031267	MF	small GTPase binding	39/973	417/22744	4.43773e-06	6.21282e-05	4.2675e-05	Cit/Rock2/Vcl/Flna/Erc1/Ehd1/Kpnb1/Picalm/Rcc2/Anln/Ranbp2/Cdc42ep4/Odf2/Diaph1/Map2k1/Ranbp1/Xpo1/Pak2/Dnm1l/Tbc1d13/Mical1/Rcc1/Tnpo2/Iqgap1/Gdi1/Arhgef18/Anxa2/Ipo5/Rangap1/Adprh/Pfn1/Acap2/Ipo8/Cdc42bpb/Srgap2/Myo5a/Arhgdia/Coro1c/Birc5	39
GO:0004003	MF	ATP-dependent DNA helicase activity	9/973	33/22744	7.05115e-06	9.70708e-05	6.66766e-05	Dhx9/Xrcc6/Xrcc5/Mcm6/Ddx3x/Ruvbl2/Mcm4/Mcm7/Ruvbl1	9
GO:0044548	MF	S100 protein binding	6/973	13/22744	7.99734e-06	0.000108292	7.43843e-05	Cacybp/Ezr/Anxa11/Iqgap1/Anxa2/S100a6	6
GO:0003678	MF	DNA helicase activity	10/973	42/22744	8.27696e-06	0.00010852	7.4541e-05	Dhx9/Xrcc6/Xrcc5/Mcm6/Ddx3x/Ruvbl2/Mcm4/Mcm7/Ruvbl1/Chd8	10
GO:0051879	MF	Hsp90 protein binding	10/973	42/22744	8.27696e-06	0.00010852	7.4541e-05	Kpnb1/Cdc37/Unc45a/Usp19/Stip1/Ahsa1/Ppid/Ptges3/Rps3/Arhgdia	10
GO:0000062	MF	fatty-acyl-CoA binding	8/973	26/22744	8.55682e-06	0.000110436	7.58574e-05	Hadha/Acbd5/Scp2/Acadm/Acads/Acot7/Acad9/Soat1	8
GO:0001882	MF	nucleoside binding	35/973	368/22744	9.43215e-06	0.000119861	8.23308e-05	Glud1/Ehd1/Gbp2/Hist1h1e/Hsp90aa1/Eef1a1/Hsp90ab1/Anxa6/Drg1/Adss/Actn4/Eef2/Eif5b/Tsr1/Gspt1/Gtpbp4/Fkbp4/Opa1/Eif5/Pck2/Dnm1l/Eif2b2/Ralb/Arl3/Rab27a/Ran/Rraga/Dync1li1/Rab14/Gimap3/Ola1/Rab1b/Suclg2/Hbs1l/Eif2s3x	35
GO:0032550	MF	purine ribonucleoside binding	34/973	353/22744	9.63942e-06	0.000120639	8.28652e-05	Glud1/Ehd1/Gbp2/Hist1h1e/Hsp90aa1/Eef1a1/Hsp90ab1/Anxa6/Drg1/Adss/Eef2/Eif5b/Tsr1/Gspt1/Gtpbp4/Fkbp4/Opa1/Eif5/Pck2/Dnm1l/Eif2b2/Ralb/Arl3/Rab27a/Ran/Rraga/Dync1li1/Rab14/Gimap3/Ola1/Rab1b/Suclg2/Hbs1l/Eif2s3x	34
GO:0042162	MF	telomeric DNA binding	9/973	35/22744	1.19517e-05	0.000144414	9.91957e-05	Ncl/Xrcc6/Xrcc5/Apex1/Terf1/Hnrnpd/Kdm1a/Rpa1/Upf1	9
GO:1901567	MF	fatty acid derivative binding	9/973	35/22744	1.19517e-05	0.000144414	9.91957e-05	Hspa8/Hadha/Acbd5/Scp2/Acadm/Acads/Acot7/Acad9/Soat1	9
GO:0003774	MF	motor activity	18/973	131/22744	1.22081e-05	0.000144414	9.91957e-05	Myl6/Myh10/Myh9/Dctn1/Kif20a/Dync1li2/Kif20b/Dync1h1/Kifc1/Dync1i2/Kif4/Pin1/Kif5b/Kif15/Kif11/Cenpe/Dync1li1/Myo5a	18
GO:0001883	MF	purine nucleoside binding	34/973	357/22744	1.22384e-05	0.000144414	9.91957e-05	Glud1/Ehd1/Gbp2/Hist1h1e/Hsp90aa1/Eef1a1/Hsp90ab1/Anxa6/Drg1/Adss/Eef2/Eif5b/Tsr1/Gspt1/Gtpbp4/Fkbp4/Opa1/Eif5/Pck2/Dnm1l/Eif2b2/Ralb/Arl3/Rab27a/Ran/Rraga/Dync1li1/Rab14/Gimap3/Ola1/Rab1b/Suclg2/Hbs1l/Eif2s3x	34
GO:0032549	MF	ribonucleoside binding	34/973	358/22744	1.29815e-05	0.000151024	0.000103737	Glud1/Ehd1/Gbp2/Hist1h1e/Hsp90aa1/Eef1a1/Hsp90ab1/Anxa6/Drg1/Adss/Eef2/Eif5b/Tsr1/Gspt1/Gtpbp4/Fkbp4/Opa1/Eif5/Pck2/Dnm1l/Eif2b2/Ralb/Arl3/Rab27a/Ran/Rraga/Dync1li1/Rab14/Gimap3/Ola1/Rab1b/Suclg2/Hbs1l/Eif2s3x	34
GO:0015037	MF	peptide disulfide oxidoreductase activity	6/973	14/22744	1.34879e-05	0.000154736	0.000106286	Pdia4/Pdia3/Glrx3/P4hb/Glrx5/Pdia6	6
GO:0016616	MF	oxidoreductase activity, acting on the CH-OH group of donors, NAD or NADP as acceptor	18/973	134/22744	1.67431e-05	0.000188034	0.000129158	Adh5/Hadha/Akr1a1/Idh1/Mdh1/Ldhb/Fasn/Impdh2/Idh2/G6pdx/Hadh/Idh3a/Pgd/Nsdhl/Akr1b8/Ldha/Cbr1/Bdh1	18
GO:0005525	MF	GTP binding	33/973	347/22744	1.68456e-05	0.000188034	0.000129158	Glud1/Ehd1/Gbp2/Hist1h1e/Hsp90aa1/Eef1a1/Hsp90ab1/Anxa6/Drg1/Adss/Eef2/Eif5b/Tsr1/Gspt1/Gtpbp4/Fkbp4/Opa1/Eif5/Pck2/Dnm1l/Eif2b2/Ralb/Arl3/Rab27a/Ran/Rraga/Rab14/Gimap3/Ola1/Rab1b/Suclg2/Hbs1l/Eif2s3x	33
GO:0001091	MF	RNA polymerase II basal transcription factor binding	7/973	21/22744	1.76116e-05	0.000189195	0.000129955	Nop58/Fbl/Hnrnpu/Ruvbl2/Taf7/Edf1/Ruvbl1	7
GO:0048156	MF	tau protein binding	7/973	21/22744	1.76116e-05	0.000189195	0.000129955	Bag2/Hsp90aa1/Hsp90ab1/Picalm/Hspa2/Fkbp4/Mark2	7
GO:0070063	MF	RNA polymerase binding	11/973	55/22744	1.76368e-05	0.000189195	0.000129955	Dhx9/Ppib/Wdhd1/Hnrnpu/Rtf1/Tcof1/Pabpn1/Elp3/Brd4/Tcerg1/Rprd1b	11
GO:0035257	MF	nuclear hormone receptor binding	19/973	148/22744	1.89684e-05	0.000199114	0.000136768	Arid1a/Trip12/Dnmt1/Calr/Actn4/Ywhah/Cnot1/Sirt1/Psmc3ip/Pcna/Fkbp4/Sumo2/Thrap3/Kdm1a/Park7/Ppid/Taf7/Fus/Snw1	19
GO:0008047	MF	enzyme activator activity	39/973	444/22744	1.90435e-05	0.000199114	0.000136768	Psme1/Psme2/Psmd14/Dnajb6/Ddx3x/Dcp1a/Ranbp2/Clpx/Adrm1/Dnaja2/Casp8ap2/Atp1b1/Map2k1/Ranbp1/Wnk1/Gtf2f1/Ahsa1/Ncaph/Pak2/Tbc1d13/Rabep2/Grpel1/Park7/Pycard/Iqgap1/Dnajb1/Gdi1/Dnaja1/Dnajb4/Rabep1/Rangap1/Adprh/Casp3/Vcp/Acap2/Lars/Srgap2/Arfgap2/Arhgdia	39
GO:0016879	MF	ligase activity, forming carbon-nitrogen bonds	10/973	47/22744	2.39878e-05	0.000245425	0.000168579	Ass1/Adss/Uba2/Gmps/Asns/Mthfd1/Paics/Gclm/Glul/Mthfd1l	10
GO:0019001	MF	guanyl nucleotide binding	34/973	369/22744	2.43642e-05	0.000245425	0.000168579	Glud1/Ehd1/Gbp2/Hist1h1e/Hsp90aa1/Eef1a1/Hsp90ab1/Anxa6/Drg1/Adss/Eef2/Eif5b/Tsr1/Gspt1/Gtpbp4/Fkbp4/Opa1/Eif5/Pck2/Dnm1l/Eif2b2/Ralb/Arl3/Rab27a/Ran/Rraga/Dync1li1/Rab14/Gimap3/Ola1/Rab1b/Suclg2/Hbs1l/Eif2s3x	34
GO:0032561	MF	guanyl ribonucleotide binding	34/973	369/22744	2.43642e-05	0.000245425	0.000168579	Glud1/Ehd1/Gbp2/Hist1h1e/Hsp90aa1/Eef1a1/Hsp90ab1/Anxa6/Drg1/Adss/Eef2/Eif5b/Tsr1/Gspt1/Gtpbp4/Fkbp4/Opa1/Eif5/Pck2/Dnm1l/Eif2b2/Ralb/Arl3/Rab27a/Ran/Rraga/Dync1li1/Rab14/Gimap3/Ola1/Rab1b/Suclg2/Hbs1l/Eif2s3x	34
GO:0017069	MF	snRNA binding	9/973	39/22744	3.07537e-05	0.000306055	0.000210225	Trove2/Snrpa1/Hnrnpu/Ddx21/Snrpa/Rbm22/Ddx39b/Ncbp2/Snrpb	9
GO:0016614	MF	oxidoreductase activity, acting on CH-OH group of donors	18/973	143/22744	4.06826e-05	0.000400045	0.000274786	Adh5/Hadha/Akr1a1/Idh1/Mdh1/Ldhb/Fasn/Impdh2/Idh2/G6pdx/Hadh/Idh3a/Pgd/Nsdhl/Akr1b8/Ldha/Cbr1/Bdh1	18
GO:0001094	MF	TFIID-class transcription factor complex binding	5/973	11/22744	5.28103e-05	0.000513192	0.000352505	Nop58/Fbl/Ruvbl2/Edf1/Ruvbl1	5
GO:0008187	MF	poly-pyrimidine tract binding	8/973	33/22744	5.82601e-05	0.000550452	0.000378098	Rps7/Hnrnpu/Hnrnpc/U2af2/Pabpc1/Ssb/Cirbp/Dazap1	8
GO:0016504	MF	peptidase activator activity	8/973	33/22744	5.82601e-05	0.000550452	0.000378098	Psme1/Psme2/Psmd14/Clpx/Adrm1/Casp8ap2/Pycard/Vcp	8
GO:0140098	MF	catalytic activity, acting on RNA	30/973	322/22744	5.86438e-05	0.000550452	0.000378098	Dhx9/Apex1/Fbl/Nsun2/Lrrc47/Ddx3x/Cnot1/Aars/Farsa/Eprs/Dars/Kars/Gars/Rars/Tars/Ddx21/Farsb/Vars/Thumpd3/Rnaseh2b/Yars/Rnaseh2a/Upf1/Ddx39b/Polr1a/Sars/Lars/Nars/Iars/Ddx1	30
GO:0051427	MF	hormone receptor binding	20/973	175/22744	6.30769e-05	0.00058541	0.00040211	Arid1a/Trip12/Dnmt1/Calr/Actn4/Psmc5/Ywhah/Cnot1/Sirt1/Psmc3ip/Pcna/Fkbp4/Sumo2/Thrap3/Kdm1a/Park7/Ppid/Taf7/Fus/Snw1	20
GO:0003712	MF	transcription coregulator activity	38/973	454/22744	6.86576e-05	0.000630124	0.000432824	Dhx9/Calcoco1/Basp1/Hdac1/Apex1/Actn4/Rnf20/Sin3a/Npm1/Trim28/Hnrnpu/Sirt1/Mta3/Ruvbl2/Npat/Casp8ap2/Psmc3ip/Sub1/Ube2l3/Thrap3/Hcfc1/Raly/Kdm1a/Mybbp1a/Atf7ip/Sfr1/Psip1/Park7/Dnajb1/Taf7/Edf1/Actn1/Aip/Ruvbl1/Rbm14/Tcerg1/Ddx1/Snw1	38
GO:0033218	MF	amide binding	33/973	373/22744	7.08724e-05	0.000643304	0.000441877	Lbr/Ap2m1/Hsp90ab1/Calr/Rplp0/Ppib/Hspa8/Hspd1/Kpnb1/Tpp2/Nup214/Hadha/Acbd5/Ppig/Phb2/Dhfr/Fasn/Gsta4/Scp2/Acadm/Acads/Acot7/Tnpo2/Ppid/Cltb/Anxa5/Ipo5/Acad9/Ppia/Kpna2/Soat1/Cltc/Thop1	33
GO:0070628	MF	proteasome binding	6/973	18/22744	7.19511e-05	0.000645996	0.000443726	Psmd14/Adrm1/Usp14/Rad23a/Psmg1/Rad23b	6
GO:0030544	MF	Hsp70 protein binding	9/973	44/22744	8.49095e-05	0.000754142	0.00051801	Dnajc8/Bax/Stip1/St13/Dnajb1/Dnaja3/Dnaja1/Dnajc2/Rps3	9
GO:1990825	MF	sequence-specific mRNA binding	5/973	12/22744	8.73402e-05	0.000767479	0.000527171	Dhx9/Lin28a/Etf1/Dhfr/Ssb	5
GO:0140030	MF	modification-dependent protein binding	20/973	180/22744	9.36353e-05	0.000814134	0.000559218	Usp15/Msh6/Hspd1/Atrx/Rad23a/Mphosph8/Ncapg2/Suz12/Brd3/Ubxn1/Taf7/Psmd4/Eps15/Dnajc2/Rad23b/Vcp/Chd8/Cbx5/Ing2/Chd1	20
GO:0035613	MF	RNA stem-loop binding	6/973	19/22744	0.000101362	0.000872135	0.000599058	Dhx9/Myh10/Ddx3x/Eprs/Snrpa/Dazap1	6
GO:0030515	MF	snoRNA binding	7/973	28/22744	0.000137945	0.00117466	0.000806861	Nop58/Tsr1/Nop56/Ddx21/Pwp2/Nop10/Gar1	7
GO:0060589	MF	nucleoside-triphosphatase regulator activity	27/973	292/22744	0.000152637	0.00128651	0.00088369	Bag2/Dnajb6/Hsph1/Ranbp2/Dnaja2/Atp1b1/Ranbp1/Ahsa1/Ncaph/Tbc1d13/Rabep2/Grpel1/Dnajb1/Gdi1/Dnaja3/Dnaja1/Dnajb4/Rabep1/Rangap1/Adprh/Pfn1/Acap2/Gopc/Lars/Srgap2/Arfgap2/Arhgdia	27
GO:0009055	MF	electron transfer activity	11/973	70/22744	0.000177749	0.00148304	0.00101868	Cox4i1/Por/Cox6c/Glrx3/Etfb/Ndufaf2/Nqo1/Sdhb/Ndufa4/Glrx5/Txnrd1	11
GO:0003777	MF	microtubule motor activity	12/973	82/22744	0.000183961	0.00151952	0.00104374	Kif20a/Dync1li2/Kif20b/Dync1h1/Kifc1/Dync1i2/Kif4/Kif5b/Kif15/Kif11/Cenpe/Dync1li1	12
GO:0008139	MF	nuclear localization sequence binding	6/973	21/22744	0.000188365	0.00154049	0.00105814	Lbr/Kpnb1/Nup214/Tnpo2/Ipo5/Kpna2	6
GO:0008565	MF	protein transporter activity	11/973	71/22744	0.000202318	0.00162247	0.00111446	Tomm5/Kpnb1/Mia3/Vps26a/Timm13/Xpo1/Uso1/Kpna3/Ipo5/Kpna2/Ipo8	11
GO:0097110	MF	scaffold protein binding	11/973	71/22744	0.000202318	0.00162247	0.00111446	Dsp/Krt8/Cit/Hsp90aa1/Cdc37/Kars/Tcof1/Map2k1/Park7/Vim/Ywhae	11
GO:0031491	MF	nucleosome binding	9/973	50/22744	0.00023847	0.00189401	0.00130097	Hist1h1a/Hist1h3b/Hist1h1c/Hist1h1e/Arid1a/Smarca5/Vrk1/Rcc1/Hmgn5	9
GO:0015036	MF	disulfide oxidoreductase activity	8/973	40/22744	0.000247483	0.00192738	0.00132389	Pdia4/Pdia3/Glrx3/P4hb/Pgk1/Glrx5/Pdia6/Txnrd1	8
GO:0042826	MF	histone deacetylase binding	15/973	123/22744	0.000247697	0.00192738	0.00132389	Hdac1/Hsp90aa1/Hsp90ab1/Dnmt1/Top2a/Mta3/Ywhab/Akap8/Hdac2/Hnrnpd/Chd4/Sfpq/Kpna2/Ywhae/Cbx5	15
GO:0017025	MF	TBP-class protein binding	6/973	22/22744	0.000249672	0.00192738	0.00132389	Cand2/Psmc1/Psmc5/Ruvbl2/Cand1/Ruvbl1	6
GO:0051287	MF	NAD binding	10/973	62/22744	0.000278859	0.00213276	0.00146496	Glud1/Ahcy/Hadha/Sirt1/Idh1/Mdh1/Ldhb/Idh2/Hadh/Idh3a	10
GO:0035258	MF	steroid hormone receptor binding	12/973	86/22744	0.000290388	0.00220055	0.00151153	Dnmt1/Calr/Ywhah/Cnot1/Psmc3ip/Pcna/Fkbp4/Kdm1a/Park7/Ppid/Fus/Snw1	12
GO:1990841	MF	promoter-specific chromatin binding	9/973	52/22744	0.000324405	0.00243599	0.00167325	Dhx9/Hdac1/Dnmt1/Trim28/Hnrnpu/Hdac2/Gtf2f1/Ezh2/Suz12	9
GO:0051059	MF	NF-kappaB binding	7/973	32/22744	0.000337723	0.00251315	0.00172625	Hdac1/Apex1/Npm1/Akap8/Hdac2/Faf1/Dnaja3	7
GO:0003713	MF	transcription coactivator activity	24/973	262/22744	0.000397694	0.00293299	0.00201463	Dhx9/Calcoco1/Apex1/Actn4/Rnf20/Npm1/Trim28/Mta3/Npat/Psmc3ip/Sub1/Ube2l3/Thrap3/Hcfc1/Kdm1a/Sfr1/Psip1/Park7/Taf7/Edf1/Actn1/Ruvbl1/Rbm14/Snw1	24
GO:0016646	MF	oxidoreductase activity, acting on the CH-NH group of donors, NAD or NADP as acceptor	5/973	16/22744	0.000417439	0.00300641	0.00206506	Dhfr/Mthfd2/Mthfd1/Mthfd1l/Pycr2	5
GO:0016769	MF	transferase activity, transferring nitrogenous groups	6/973	24/22744	0.000418567	0.00300641	0.00206506	Got1/Gapdh/Bcat1/Amt/Got2/Psat1	6
GO:0031492	MF	nucleosomal DNA binding	6/973	24/22744	0.000418567	0.00300641	0.00206506	Hist1h1a/Hist1h3b/Hist1h1c/Hist1h1e/Rcc1/Hmgn5	6
GO:0050661	MF	NADP binding	8/973	44/22744	0.000490323	0.00349144	0.00239822	Por/Idh1/Dhfr/Fasn/Cat/G6pdx/Pgd/Cryz	8
GO:0043422	MF	protein kinase B binding	5/973	17/22744	0.000570636	0.00399589	0.00274472	Cdc37/Npm1/Sirt1/Appl1/Srsf1	5
GO:0000287	MF	magnesium ion binding	19/973	191/22744	0.000570841	0.00399589	0.00274472	Rps6ka1/Msh6/Top2a/Ppa1/Farsb/Uba2/Idh1/Mthfd2/Tkt/Idh2/Wnk1/Psph/Idh3a/Mark2/Glul/Msh2/Pkm/Adprh/Ran	19
GO:0043177	MF	organic acid binding	21/973	222/22744	0.000588259	0.00408321	0.0028047	Glud1/Plod2/Got1/Ass1/Adh5/Shmt1/Hspa8/Aars/Kars/Rars/Dhfr/Scp2/Ubr2/Pgd/Sh3glb1/Got2/Glul/Fabp5/P4ha1/Hmgcs1/Arhgdia	21
GO:0031406	MF	carboxylic acid binding	20/973	207/22744	0.00060179	0.00411894	0.00282925	Glud1/Plod2/Got1/Ass1/Adh5/Shmt1/Hspa8/Aars/Kars/Rars/Dhfr/Scp2/Ubr2/Pgd/Sh3glb1/Got2/Glul/Fabp5/P4ha1/Arhgdia	20
GO:0070717	MF	poly-purine tract binding	7/973	35/22744	0.00060338	0.00411894	0.00282925	Ddx3x/Hnrnpu/Pabpc1/Pabpn1/Syncrip/Ddx1/Dazap1	7
GO:0050750	MF	low-density lipoprotein particle receptor binding	6/973	26/22744	0.00066547	0.00448697	0.00308204	Lrpap1/Ap2m1/Hsp90b1/Picalm/Dnaja1/Cltc	6
GO:0016620	MF	oxidoreductase activity, acting on the aldehyde or oxo group of donors, NAD or NADP as acceptor	8/973	46/22744	0.000669419	0.00448697	0.00308204	Gapdh/Adh5/Aldh7a1/Far1/Aldh1b1/Akr1b8/Aldh18a1/Suclg2	8
GO:0002039	MF	p53 binding	10/973	69/22744	0.000673589	0.00448697	0.00308204	Hdac1/Eef2/Hspd1/Rnf20/Npm1/Sirt1/Kdm1a/Ptges3/Ybx1/Chd8	10
GO:0016829	MF	lyase activity	18/973	179/22744	0.000693686	0.00458387	0.0031486	Got1/Umps/Xrcc6/Xrcc5/Apex1/Shmt1/Hadha/Aldoa/Fasn/Adsl/Pck2/Aco2/Park7/Glo1/Paics/Glul/Eno1/Rps3	18
GO:0003746	MF	translation elongation factor activity	5/973	18/22744	0.000762437	0.00488196	0.00335336	Eef1a1/Eef2/Eef1g/Eef1d/Hbs1l	5
GO:0042288	MF	MHC class I protein binding	5/973	18/22744	0.000762437	0.00488196	0.00335336	Pdia3/Atp5b/Atp5a1/Bcap31/Vcp	5
GO:0055106	MF	ubiquitin-protein transferase regulator activity	5/973	18/22744	0.000762437	0.00488196	0.00335336	Rpl5/Rps7/Rpl23/Rpl11/Ube2l3	5
GO:0070182	MF	DNA polymerase binding	5/973	18/22744	0.000762437	0.00488196	0.00335336	Hsp90aa1/Hsp90ab1/Nat10/Pcna/Ptges3	5
GO:0008143	MF	poly(A) binding	6/973	27/22744	0.000824917	0.0052414	0.00360025	Ddx3x/Hnrnpu/Pabpc1/Pabpn1/Syncrip/Ddx1	6
GO:0002020	MF	protease binding	15/973	138/22744	0.00085066	0.00531902	0.00365356	Hspd1/Atp5a1/Adrm1/Casp8ap2/Aldoa/Rad23a/Cstb/Park7/Pycard/Itgav/Anxa2/Flot1/Casp3/Vcp/Cltc	15
GO:0030955	MF	potassium ion binding	4/973	11/22744	0.000862892	0.00531902	0.00365356	Atp1b1/Atp1a1/Pkm/Adprh	4
GO:0043008	MF	ATP-dependent protein binding	4/973	11/22744	0.000862892	0.00531902	0.00365356	Hsp90ab1/Sae1/Ddx39b/Myo5a	4
GO:0070181	MF	small ribosomal subunit rRNA binding	4/973	11/22744	0.000862892	0.00531902	0.00365356	Rps13/Rps14/Cirbp/Rps3	4
GO:0019829	MF	cation-transporting ATPase activity	9/973	60/22744	0.000960817	0.00579295	0.0039791	Atp5b/Atp5a1/Atp5h/Atp1b1/Atp6v1e1/Atp1a1/Atp5o/Atp6v1c1/Anxa5	9
GO:0022853	MF	active ion transmembrane transporter activity	9/973	60/22744	0.000960817	0.00579295	0.0039791	Atp5b/Atp5a1/Atp5h/Atp1b1/Atp6v1e1/Atp1a1/Atp5o/Atp6v1c1/Anxa5	9
GO:0042625	MF	ATPase coupled ion transmembrane transporter activity	9/973	60/22744	0.000960817	0.00579295	0.0039791	Atp5b/Atp5a1/Atp5h/Atp1b1/Atp6v1e1/Atp1a1/Atp5o/Atp6v1c1/Anxa5	9
GO:0048029	MF	monosaccharide binding	11/973	85/22744	0.000979817	0.0058647	0.00402838	Slc2a3/Plod2/Aldoa/Tkt/G6pdx/Taldo1/Lman1/Hk2/Lgals1/Pfkl/P4ha1	11
GO:0043175	MF	RNA polymerase core enzyme binding	7/973	38/22744	0.0010129	0.00601911	0.00413445	Dhx9/Hnrnpu/Rtf1/Tcof1/Elp3/Brd4/Rprd1b	7
GO:0001085	MF	RNA polymerase II transcription factor binding	16/973	156/22744	0.00108949	0.00642798	0.0044153	Dhx9/Nop58/Hdac1/Fbl/Sin3a/Hnrnpu/Mta3/Ruvbl2/Hdac2/Chd4/Kdm1a/Taf7/Nfe2l2/Edf1/Ruvbl1/Tcerg1	16
GO:0016209	MF	antioxidant activity	11/973	87/22744	0.0011905	0.00697411	0.00479042	Prdx6/Sod2/Cat/Nqo1/Park7/Fam213a/Prdx3/Prdx1/Prdx2/Txnrd1/Prdx5	11
GO:0005080	MF	protein kinase C binding	9/973	62/22744	0.00122194	0.00705914	0.00484883	Dsp/Hspb1/Flna/Top2a/Glrx3/Prkcsh/Ywhag/Itgav/Marcks	9
GO:0008266	MF	poly(U) RNA binding	6/973	29/22744	0.00123065	0.00705914	0.00484883	Rps7/Hnrnpc/Pabpc1/Ssb/Cirbp/Dazap1	6
GO:0098918	MF	structural constituent of synapse	6/973	29/22744	0.00123065	0.00705914	0.00484883	Nefl/Erc1/Dlg1/Actn1/Ppfia2/Pls3	6
GO:0002161	MF	aminoacyl-tRNA editing activity	4/973	12/22744	0.00125067	0.0070757	0.0048602	Aars/Vars/Lars/Iars	4
GO:0005522	MF	profilin binding	4/973	12/22744	0.00125067	0.0070757	0.0048602	Vasp/Enah/Diaph1/Dbn1	4
GO:0051787	MF	misfolded protein binding	5/973	20/22744	0.00128485	0.00717088	0.00492558	Hspa9/Hspa8/Hspa2/Hspa5/Hspa14	5
GO:0070064	MF	proline-rich region binding	5/973	20/22744	0.00128485	0.00717088	0.00492558	Wbp4/Gigyf2/Prpf40a/Pfn1/Tcerg1	5
GO:0032182	MF	ubiquitin-like protein binding	11/973	89/22744	0.00143709	0.00796666	0.0054722	Hspb1/Top2a/Adrm1/Uba2/Casp8ap2/Rad23a/Vps36/Ubxn1/Faf1/Rad23b/Ubr5	11
GO:0070325	MF	lipoprotein particle receptor binding	6/973	30/22744	0.00148329	0.00816797	0.00561047	Lrpap1/Ap2m1/Hsp90b1/Picalm/Dnaja1/Cltc	6
GO:0005048	MF	signal sequence binding	7/973	41/22744	0.00161439	0.00878641	0.00603527	Lbr/Ap2m1/Kpnb1/Nup214/Tnpo2/Ipo5/Kpna2	7
GO:0004298	MF	threonine-type endopeptidase activity	5/973	21/22744	0.00162751	0.00878641	0.00603527	Psma3/Psma7/Psma4/Psmb2/Psma1	5
GO:0070003	MF	threonine-type peptidase activity	5/973	21/22744	0.00162751	0.00878641	0.00603527	Psma3/Psma7/Psma4/Psmb2/Psma1	5
GO:0005543	MF	phospholipid binding	31/973	410/22744	0.00164942	0.00884691	0.00607683	Anxa3/Tln1/Hip1/Anxa6/Hspa8/Npm1/Picalm/Nisch/Snx1/Epb41/Opa1/Anxa11/Eea1/Vps36/Chmp2a/Iqgap1/Pacsin2/Anxa2/Anxa1/Anxa5/Got2/Map1b/Cfl1/Pfn1/Sptbn1/Snx6/Acap2/Bdh1/Ing2/Hip1r/Pfn2	31
GO:0097617	MF	annealing activity	4/973	13/22744	0.00174566	0.00930269	0.0063899	Eif4b/Ddx3x/Fxr1/Anxa1	4

## Sheet: Table S2A_KEGG
Table S2A-2 KEGG analysis of high-confidence crotonylated proteins
KEGG ID	Description	Gene ratio	Background ratio	P value	P adjusted value	Q value	Gene ID	Count
mmu03010	Ribosome	48/559	174/8650	1.24012e-18	3.41033e-16	2.93712e-16	27176/19989/19899/19988/270106/19941/68052/20104/19921/76846/68193/67115/68436/26451/11837/27367/269261/100503670/19942/20115/267019/20044/66475/20090/27207/268449/65019/20054/78294/67097/19934/110954/66481/67025/20085/67891/16785/19943/76808/20088/19982/67186/66419/20084/27050/66489/68028/56282	48
mmu01200	Carbon metabolism	35/559	120/8650	1.06444e-14	1.4636e-12	1.26052e-12	14661/14718/14433/11532/20425/97212/12974/18648/15926/11674/17449/12359/21881/269951/14381/11409/110460/434437/21351/11429/100678/67680/67834/110208/66904/15277/20916/14719/18655/18641/13806/21991/18746/107272/20917	35
mmu01230	Biosynthesis of amino acids	27/559	77/8650	8.51849e-14	7.80861e-12	6.72512e-12	14718/11898/14433/20425/12974/18648/15926/11674/12035/21881/269951/27053/21351/109652/11429/100678/67834/14719/18655/18641/14645/13806/21991/18746/69051/107272/56454	27
mmu03013	RNA transport	36/559	166/8650	6.72372e-11	4.62256e-09	3.98115e-09	75705/108989/13627/13669/16211/226982/208643/227720/53319/19386/18949/18458/217869/170930/22196/14359/13667/103573/19069/67204/217715/19826/19704/56215/53817/19387/69912/19384/433702/107829/66235/27979/68092/53356/20901/26905	36
mmu03040	Spliceosome	31/559	132/8650	1.76813e-10	9.72472e-09	8.37536e-09	67039/68981/15481/67996/212880/51810/70767/66642/56194/15381/15512/22185/15382/15387/107686/53607/229279/66810/67465/19656/56215/53817/433702/110809/56070/72654/54633/66492/68092/66354/20638	31
mmu04141	Protein processing in endoplasmic reticulum	34/559	164/8650	8.24175e-10	3.77747e-08	3.25332e-08	69276/213539/81910/15519/12304/22027/15516/12317/14827/15481/15505/216197/67437/63958/56445/15512/19089/12330/19358/12028/27061/320011/70361/12282/81489/18024/15502/18453/14828/19359/269523/69162/105245/71853	34
mmu03050	Proteasome	16/559	46/8650	1.2052e-08	4.73471e-07	4.07774e-07	19186/19188/59029/22123/19179/19184/70247/21762/56436/19167/26444/19185/19182/26441/26445/26440	16
mmu01210	2-Oxocarboxylic acid metabolism	9/559	19/8650	9.48973e-07	3.04245e-05	2.62029e-05	14718/12974/15926/12035/269951/109652/11429/67834/14719	9
mmu03030	DNA replication	12/559	35/8650	9.95711e-07	3.04245e-05	2.62029e-05	17215/17216/17219/18538/16881/17217/17220/67153/68275/106344/69724/59001	12
mmu00020	Citrate cycle (TCA cycle)	11/559	32/8650	2.75677e-06	7.58112e-05	6.5292e-05	12974/15926/17449/269951/74551/104112/11429/67680/67834/20916/20917	11
mmu00010	Glycolysis / Gluconeogenesis	16/559	66/8650	3.09056e-06	7.72639e-05	6.65431e-05	14433/11532/110695/18648/58810/72535/11674/16832/74551/15277/16828/18655/18641/13806/21991/18746	16
mmu00970	Aminoacyl-tRNA biosynthesis	15/559	66/8650	1.46265e-05	0.000335191	0.000288681	234734/66590/107508/226414/85305/353172/104458/110960/23874/22321/107271/20226/107045/70223/105148	15
mmu03015	mRNA surveillance pathway	18/559	95/8650	3.02971e-05	0.0006409	0.000551971	19046/73699/225363/14852/53319/94230/18949/18458/54196/19826/19704/56215/53817/433702/51792/68092/70248/56422	18
mmu05132	Salmonella infection	15/559	75/8650	7.22768e-05	0.00141972	0.00122273	21872/19878/286940/192176/68794/234663/67771/13424/13427/66824/76709/18643/235661/74192/18645	15
mmu00630	Glyoxylate and dicarboxylate metabolism	9/559	31/8650	0.000102677	0.00182747	0.0015739	20425/12974/17449/12359/110460/434437/11429/66904/14645	9
mmu00620	Pyruvate metabolism	10/559	38/8650	0.000106325	0.00182747	0.0015739	110695/72535/17449/16832/66204/74551/110460/109801/16828/18746	10
mmu00670	One carbon pool by folate	7/559	19/8650	0.000115228	0.00186399	0.00160535	20425/13361/17768/434437/108156/108147/270685	7
mmu05016	Huntington disease	26/559	193/8650	0.00027219	0.00415845	0.00358144	215114/11773/13191/433759/12857/11739/11740/11947/11946/20466/22334/12864/71679/20656/21780/15182/12028/67680/22273/28080/71770/74325/17992/110323/12367/67300	26
mmu00270	Cysteine and methionine metabolism	11/559	52/8650	0.000395184	0.00545402	0.00469724	269378/14718/13433/67873/17449/16832/12035/14630/14719/16828/107272	11
mmu04530	Tight junction	23/559	166/8650	0.0004032	0.00545402	0.00469724	21872/19878/26941/17904/77579/56332/17886/98932/21873/17698/60595/66713/22323/73699/74117/56449/18538/22350/19684/13383/102098/109711/51792	23
mmu05203	Viral carcinogenesis	29/559	231/8650	0.000416488	0.00545402	0.00469724	326619/69116/433759/227753/60595/19179/22629/13205/319184/209357/54401/19385/15387/22628/22631/15182/12028/14784/107932/13383/319188/83945/109711/18746/22627/22630/12367/66354/78303	29
mmu04810	Regulation of actin cytoskeleton	27/559	216/8650	0.000697717	0.00872147	0.00751131	19878/77579/22330/17886/98932/17931/12927/227753/17698/60595/19046/13800/67771/13367/22350/19684/26395/224105/29875/16410/109711/76709/12631/18643/74192/19241/18645	27
mmu00280	Valine, leucine and isoleucine degradation	11/559	56/8650	0.000769932	0.00920571	0.00792837	67041/97212/110695/72535/12035/11364/11409/15107/110460/66904/208715	11
mmu04110	Cell cycle	18/559	123/8650	0.000879657	0.010039	0.00864602	55948/433759/17215/22629/17216/17219/54401/18538/17217/22628/22631/15182/17220/24061/13006/11920/22627/22630	18
mmu00220	Arginine biosynthesis	6/559	19/8650	0.000930657	0.010039	0.00864602	14661/14718/11898/109652/14719/14645	6
mmu00640	Propanoate metabolism	8/559	33/8650	0.000949141	0.010039	0.00864602	97212/16832/11409/110460/66904/20916/16828/20917	8
mmu00650	Butanoate metabolism	7/559	27/8650	0.00129057	0.0131447	0.0113208	67041/97212/11409/15107/110460/71911/208715	7
mmu03420	Nucleotide excision repair	9/559	43/8650	0.00143202	0.0140644	0.0121129	209357/18538/16881/19358/68275/106344/59001/26370/19359	9
mmu04217	Necroptosis	22/559	176/8650	0.00211952	0.0198667	0.01711	14661/11546/15519/15516/11739/11740/22334/15270/12028/15267/404634/319168/74006/67738/68953/66824/14084/68942/56532/14645/268373/319169	22
mmu03430	Mismatch repair	6/559	22/8650	0.00216727	0.0198667	0.01711	17688/18538/16881/68275/106344/17685	6
mmu00250	Alanine, aspartate and glutamate metabolism	8/559	38/8650	0.00251257	0.0222889	0.0191962	14661/14718/11898/11566/11564/27053/14719/14645	8
mmu00072	Synthesis and degradation of ketone bodies	4/559	11/8650	0.00394954	0.0339414	0.0292318	67041/110460/71911/208715	4
mmu05134	Legionellosis	10/559	59/8650	0.00415191	0.0343893	0.0296176	13627/15481/15510/67160/15512/66824/12367/269523/76308/56422	10
mmu00330	Arginine and proline metabolism	9/559	50/8650	0.00425177	0.0343893	0.0296176	14718/110695/72535/12709/66988/14719/18451/69051/56454	9
mmu01212	Fatty acid metabolism	10/559	61/8650	0.0053079	0.0417049	0.0359181	97212/20249/14104/20280/11364/11409/15107/110460/106529/56473	10

## Sheet: Table S2B-1
Table S2B-1 Overlap of high-confidence crotonylated proteins with RBR-ID RBPs of mouse ESCs
Uniprot ID	Gene name
A2A432	Cul4b
A2BE28	Las1l
A2BH40	Arid1a
A2RTL5	Rsrc2
A3KGV1	Odf2
B2RY56	Rbm25
D3YXK2	Safb
F6ZDS4	Tpr
G5E870	Trip12
O08528	Hk2
O08709	Prdx6
O08784	Tcof1
O09106	Hdac1
O35134	Polr1a
O35691	Pnn
O35841	Api5
O54941	Smarce1
O55201	Supt5h
O70133	Dhx9
O70318	Epb41l2
O88291	Znf326
O88342	Wdr1
O88477	Igf2bp1
O88569	Hnrnpa2b1
O88967	Yme1l1
P02468	Lamc1
P05064	Aldoa
P08249	Mdh2
P08775	Polr2a
P09405	Ncl
P10852	Slc3a2
P11031	Sub1
P11103	Parp1
P11983	Tcp1
P13439	Umps
P14733	Lmnb1
P16546	Sptan1
P17427	Ap2a2
P18155	Mthfd2
P20029	Hspa5
P20152	Vim
P21619	Lmnb2
P23198	Cbx3
P24369	Ppib
P24788	Cdk11b
P26039	Tln1
P26040	Ezr
P26041	Msn
P26043	Rdx
P26231	Ctnna1
P26369	U2af2
P27773	Pdia3
P28352	Apex1
P28659	Celf1
P29341	Pabpc1
P30999	Ctnnd1
P32037	Slc2a3
P35550	Fbl
P35564	Canx
P38647	Hspa9
P43247	Msh2
P45952	Acadm
P46061	Rangap1
P47738	Aldh2
P47911	Rpl6
P49312	Hnrnpa1
P52480	Pkm
P53026	Rpl10a
P54276	Msh6
P54823	Ddx6
P56480	Atp5b
P56959	Fus
P57759	Erp29
P57776	Eef1d
P60122	Ruvbl1
P61202	Cops2
P61255	Rpl26
P61979	Hnrnpk
P61982	Ywhag
P62204	Calm1
P62259	Ywhae
P62281	Rps11
P63017	Hspa8
P63038	Hspd1
P63280	Ube2i
P63323	Rps12
P67778	Phb
P68510	Ywhah
P70372	Elavl1
P80316	Cct5
P83917	Cbx1
Q00547	Hmmr
Q00PI9	Hnrnpul2
Q01320	Top2a
Q02819	Nucb1
Q03265	Atp5a1
Q07417	Acads
Q08943	Ssrp1
Q09XV5	Chd8
Q0P678	Zc3h18
Q1HFZ0	Nsun2
Q2KN98	Specc1l
Q3TKT4	Smarca4
Q3TWW8	Srsf6
Q3TYA6	Mphosph8
Q3U0V1	Khsrp
Q3U1J4	Ddb1
Q3U9G9	Lbr
Q3UKJ7	Smu1
Q3UL36	Arglu1
Q3V3R1	Mthfd1l
Q501J6	Ddx17
Q569Z5	Ddx46
Q587J6	L1td1
Q5SFM8	Rbm27
Q5SUF2	Luc7l3
Q5XJY5	Arcn1
Q60520	Sin3a
Q60597	Ogdh
Q60598	Cttn
Q60668	Hnrnpd
Q61029	Tmpo
Q61188	Ezh2
Q61191	Hcfc1
Q61466	Smarcd1
Q61543	Glg1
Q61595	Ktn1
Q61656	Ddx5
Q61686	Cbx5
Q61687	Atrx
Q61699	Hsph1
Q61879	Myh10
Q61937	Npm1
Q62167	Ddx3x
Q62189	Snrpa
Q62203	Sf3a2
Q62261	Sptbn1
Q62383	Supt6h
Q62425	Ndufa4
Q64012	Raly
Q64213	Sf1
Q64727	Vcl
Q68FD5	Cltc
Q6A028	Swap70
Q6A068	Cdc5l
Q6EJB6	Utp14b
Q6KCD5	Nipbl
Q6NV83	U2surp
Q6NVF9	Cpsf6
Q6NZN0	Rbm26
Q6P5D8	Smchd1
Q6P5H2	Nes
Q6PDM2	Srsf1
Q6PDQ2	Chd4
Q6PR54	Rif1
Q6RT24	Cenpe
Q6ZQI3	Mlec
Q78PY7	Snd1
Q7TMY8	Huwe1
Q7TNC4	Luc7l2
Q7TNP2	Ppp2r1b
Q7TNV0	Dek
Q7TPV4	Mybbp1a
Q7TT37	Ikbkap
Q80U70	Suz12
Q80UM3	Naa15
Q80WE4	Kif20b
Q80X90	Flnb
Q80Y44	Ddx10
Q810A7	Ddx42
Q810V0	Mphosph10
Q811D0	Dlg1
Q8BG05	Hnrnpa3
Q8BG79	Cwf19l2
Q8BHS3	Rbm22
Q8BJ71	Nup93
Q8BJW6	Eif2a
Q8BKT7	Thoc5
Q8BMK4	Ckap4
Q8BMS1	Hadha
Q8BSQ9	Pbrm1
Q8BTM8	Flna
Q8BTS4	Nup54
Q8C1A5	Thop1
Q8C2Q3	Rbm14
Q8C5L7	Rbm34
Q8C7V3	Utp15
Q8C854	Myef2
Q8C8U0	Ppfibp1
Q8CAQ8	Immt
Q8CCK0	H2afy2
Q8CCS6	Pabpn1
Q8CEC0	Nup88
Q8CFA2	Amt
Q8CG48	Smc2
Q8CGP1	Hist1h2bk
Q8CH25	Sltm
Q8CIE6	Copa
Q8CJF7	Ahctf1
Q8JZN5	Acad9
Q8JZQ2	Afg3l2
Q8JZQ9	Eif3b
Q8JZX4	Rbm17
Q8K019	Bclaf1
Q8K224	Nat10
Q8K298	Anln
Q8K2F0	Brd3
Q8K310	Matr3
Q8K4Z5	Sf3a1
Q8R081	Hnrnpl
Q8R1N0	Znf830
Q8R326	Pspc1
Q8R344	Ccdc12
Q8R4U7	Luzp1
Q8VD75	Hip1
Q8VDD5	Myh9
Q8VDF2	Uhrf1
Q8VDJ3	Hdlbp
Q8VDN2	Atp1a1
Q8VDP4	Ccar2
Q8VDW0	Ddx39a
Q8VE97	Srsf4
Q8VEE4	Rpa1
Q8VEK3	Hnrnpu
Q8VEM8	Slc25a3
Q8VIJ6	Sfpq
Q91V41	Rab14
Q91VC3	Eif4a3
Q91VR2	Atp5c1
Q91WJ8	Fubp1
Q91WM1	Strbp
Q91WQ3	Yars
Q91YR7	Prpf6
Q91ZU6	Dst
Q91ZW3	Smarca5
Q921F2	Tardbp
Q921M3	Sf3b3
Q921N6	Ddx27
Q922U1	Prpf3
Q99020	Hnrnpab
Q99104	Myo5a
Q99JB2	Stoml2
Q99JF8	Psip1
Q99JX7	Nxf1
Q99JY9	Actr3
Q99K48	Nono
Q99KG3	Rbm10
Q99KI0	Aco2
Q99KP6	Prpf19
Q99LI7	Cstf3
Q99M28	Rnps1
Q99MD9	Nasp
Q99ME9	Gtpbp4
Q99MN1	Kars
Q99MR6	Srrt
Q99NB9	Sf3b1
Q99PV0	Prpf8
Q9CQ49	Ncbp2
Q9CQF0	Mrpl11
Q9CQI7	Snrpb2
Q9CQN1	Trap1
Q9CQQ8	Lsm7
Q9CSU0	Rprd1b
Q9CU62	Smc1a
Q9CW03	Smc3
Q9CWL8	Ctnnbl1
Q9CX86	Hnrnpa0
Q9CXY6	Ilf2
Q9CYH6	Rrs1
Q9CYI4	Luc7l
Q9CZ13	Uqcrc1
Q9D0E1	Hnrnpm
Q9D0I8	Mrto4
Q9D0I9	Rars
Q9D0R4	Ddx56
Q9D0T1	Nhp2l1
Q9D125	Mrps25
Q9D1J3	Sarnp
Q9D2V8	Mfsd10
Q9D554	Sf3a3
Q9D903	Ebna1bp2
Q9D937	1810009a15rik
Q9DBH5	Lman2
Q9DBR0	Akap8
Q9DBR7	Ppp1r12a
Q9EP71	Rai14
Q9EPU4	Cpsf1
Q9ERG0	Lima1
Q9ESU6	Brd4
Q9ESX5	Dkc1
Q9JHS4	Clpx
Q9JHS9	Cwc15
Q9JIH2	Nup50
Q9JIX8	Acin1
Q9JKF1	Iqgap1
Q9JM76	Arpc3
Q9QXZ0	Macf1
Q9QY76	Vapb
Q9QYJ3	Dnajb1
Q9QZQ1	Mllt4
Q9R0X4	Acot9
Q9R1C7	Prpf40a
Q9WTM5	Ruvbl2
Q9WTX8	Mad1l1
Q9WV55	Vapa
Q9WVE8	Pacsin2
Q9WVK4	Ehd1
Q9Z0U1	Tjp2
Q9Z1Q9	Vars
Q9Z1X4	Ilf3
Q9Z204	Hnrnpc
Q9Z2N8	Actl6a
O08740	Polr2j
P13597	Icam1
P17225	Ptbp1
P27048	Snrpb
P53569	Cebpz
P56183	Rrp1
P56391	Cox6b1
P70318	Tial1
P70333	Hnrnph2
P84091	Ap2m1
Q62018	Ctr9
Q8BU03	Pwp2
Q8BZR9	Ncbp3
Q9WUM3	Coro1b
Q9Z0N1	Eif2s3x

## Sheet: Table S2B-2
Table S2B-2 Overlap of high-confidence crotonylated proteins with 'mRNA interactome' of mouse ESCs
Uniprot ID	Gene name
A2AR02	Ppig
A2BE28	Las1l
D3YXK2	Safb
O08528	Hk2
O08784	Tcof1
O09167	Rpl21
O35841	Api5
O70133	Dhx9
O70310	Nmt1
O88477	Igf2bp1
O88569	Hnrnpa2b1
P07901	Hsp90aa1
P08003	Pdia4
P08113	Hsp90b1
P09405	Ncl
P10126	Eef1a1
P10711	Tcea1
P11031	Sub1
P11499	Hsp90ab1
P14115	Rpl27a
P14131	Rps16
P14206	Rpsa
P17751	Tpi1
P20029	Hspa5
P23116	Eif3a
P25444	Rps2
P26040	Ezr
P26231	Ctnna1
P26369	U2af2
P27659	Rpl3
P27773	Pdia3
P28659	Celf1
P29341	Pabpc1
P30681	Hmgb2
P32067	Ssb
P35550	Fbl
P35700	Prdx1
P47911	Rpl6
P47962	Rpl5
P47963	Rpl13
P49312	Hnrnpa1
P50580	Pa2g4
P52293	Kpna2
P53026	Rpl10a
P54823	Ddx6
P56959	Fus
P57784	Snrpa1
P58252	Eef2
P60843	Eif4a1
P60867	Rps20
P61255	Rpl26
P61358	Rpl27
P61979	Hnrnpk
P62082	Rps7
P62242	Rps8
P62264	Rps14
P62267	Rps23
P62270	Rps18
P62281	Rps11
P62702	Rps4x
P62717	Rpl18a
P62754	Rps6
P62830	Rpl23
P62843	Rps15
P62849	Rps24
P62908	Rps3
P62918	Rpl8
P63017	Hspa8
P63325	Rps10
P67984	Rpl22
P68037	Ube2l3
P68510	Ywhah
P70279	Surf6
P70372	Elavl1
P80315	Cct4
P84099	Rpl19
P97351	Rps3a
P97376	Frg1
Q05CL8	Larp7
Q08288	Lyar
Q0P678	Zc3h18
Q1HFZ0	Nsun2
Q3THK3	Gtf2f1
Q3TWW8	Srsf6
Q3U0V1	Khsrp
Q3UFB2	Znhit6
Q3URQ0	Tex10
Q3V1V3	Esf1
Q501J6	Ddx17
Q505F5	Lrrc47
Q569Z5	Ddx46
Q569Z6	Thrap3
Q587J6	L1td1
Q5SFM8	Rbm27
Q5XG71	Utp20
Q60668	Hnrnpd
Q60865	Caprin1
Q61545	Ewsr1
Q61584	Fxr1
Q61595	Ktn1
Q61598	Gdi2
Q61656	Ddx5
Q61937	Npm1
Q62167	Ddx3x
Q62189	Snrpa
Q62383	Supt6h
Q62448	Eif4g2
Q64012	Raly
Q64152	Btf3
Q64213	Sf1
Q6DFW4	Nop58
Q6EJB6	Utp14b
Q6NS46	Pdcd11
Q6NVF9	Cpsf6
Q6NZB0	Dnajc8
Q6NZJ6	Eif4g1
Q6NZN0	Rbm26
Q6P542	Abcf1
Q6P5F9	Xpo1
Q6PB66	Lrpprc
Q6PDM2	Srsf1
Q6ZQ08	Cnot1
Q6ZQ58	Larp1
Q6ZWV7	Rpl35
Q78PY7	Snd1
Q7TMK9	Syncrip
Q7TPR4	Actn1
Q7TPV4	Mybbp1a
Q80VD1	Fam98b
Q80X50	Ubap2l
Q80Y44	Ddx10
Q810A7	Ddx42
Q810V0	Mphosph10
Q8BG05	Hnrnpa3
Q8BGA5	Krr1
Q8BGD9	Eif4b
Q8BHS3	Rbm22
Q8BK67	Rcc2
Q8BKC5	Ipo5
Q8BMJ3	Eif1ax
Q8BMK4	Ckap4
Q8BP67	Rpl24
Q8BTM8	Flna
Q8BVY0	Rsl1d1
Q8BWY3	Etf1
Q8C2Q3	Rbm14
Q8C5L7	Rbm34
Q8C7V3	Utp15
Q8C854	Myef2
Q8CCS6	Pabpn1
Q8CGC4	Lsm14b
Q8K019	Bclaf1
Q8K224	Nat10
Q8K2F8	Lsm14a
Q8K363	Ddx18
Q8K3W3	Casc3
Q8K3Y3	Lin28a
Q8K4Z5	Sf3a1
Q8R050	Gspt1
Q8R081	Hnrnpl
Q8R1B4	Eif3c
Q8R2M2	Dnttip2
Q8R326	Pspc1
Q8VDJ3	Hdlbp
Q8VIJ6	Sfpq
Q91VC3	Eif4a3
Q91VJ5	Pqbp1
Q91VK1	Bzw2
Q91VM5	Rbmxl1
Q91VR5	Ddx1
Q91VX2	Ubap2
Q91W50	Csde1
Q91WJ8	Fubp1
Q91YT7	Ythdf2
Q91Z31	Ptbp2
Q921F2	Tardbp
Q921N6	Ddx27
Q922Q8	Lrrc59
Q922R8	Pdia6
Q99020	Hnrnpab
Q99J36	Thumpd1
Q99JX7	Nxf1
Q99K48	Nono
Q99KG3	Rbm10
Q99LF4	D10wsu52e
Q99LH1	Gnl2
Q99LL5	Pwp1
Q99MD9	Nasp
Q99ME9	Gtpbp4
Q99MR6	Srrt
Q99N87	Mrps5
Q9CPN8	Igf2bp3
Q9CPR4	Rpl17
Q9CPT5	Nop16
Q9CQC6	Bzw1
Q9CQF0	Mrpl11
Q9CQF3	Nudt21
Q9CR57	Rpl14
Q9CX86	Hnrnpa0
Q9CXK8	Nip7
Q9CXY6	Ilf2
Q9CY58	Serbp1
Q9CY66	Gar1
Q9CYH6	Rrs1
Q9CYI4	Luc7l
Q9CZ30	Ola1
Q9CZ91	Srfbp1
Q9CZU3	Skiv2l2
Q9CZX8	Rps19
Q9D0E1	Hnrnpm
Q9D0I8	Mrto4
Q9D0R4	Ddx56
Q9D0T1	Nhp2l1
Q9D1J3	Sarnp
Q9D554	Sf3a3
Q9D6Z1	Nop56
Q9D7S7	Rpl22l1
Q9D7Z3	Nol7
Q9D883	U2af1
Q9D8N0	Eef1g
Q9D903	Ebna1bp2
Q9DAW9	Cnn3
Q9DBR0	Akap8
Q9DBY8	Nvl
Q9DCA5	Brix1
Q9DCE5	Pak1ip1
Q9EPU0	Upf1
Q9EQ61	Pes1
Q9EST5	Anp32b
Q9ESV0	Ddx24
Q9ESX5	Dkc1
Q9JII5	Dazap1
Q9JIK5	Ddx21
Q9WUA2	Farsb
Q9WVA4	Tagln2
Q9WVB0	Rbpms
Q9WVR4	Fxr2
Q9Z130	Hnrpdl
Q9Z1D1	Eif3g
Q9Z1N5	Ddx39b
Q9Z1X4	Ilf3
Q9Z1Z2	Strap
Q9Z204	Hnrnpc
Q9Z2X1	Hnrnpf
P17225	Ptbp1
P35922	Fmr1
P56183	Rrp1
P60824	Cirbp
P62960	Ybx1
P70318	Tial1
P70333	Hnrnph2
P99024	Tubb5
Q1PSW8	Trim71
Q61990	Pcbp2
Q6GQT9	Nomo1
Q6P5B0	Rrp12
Q8BU03	Pwp2
Q91YE7	Rbm5
Q9JMG1	Edf1
Q9QZH3	Ppie

## Sheet: Table S2B-3
Table S2B-3 Overlap of high-confidence crotonylated proteins with RICK RBPs of mouse ESCs
Uniprot ID	Gene name
D3YXK2	Safb
G5E870	Trip12
O08528	Hk2
O08749	Dld
O35129	Phb2
O55091	Impact
O55143	Atp2a2
O70133	Dhx9
O88342	Wdr1
O88477	Igf2bp1
O88569	Hnrnpa2b1
P05064	Aldoa
P05201	Got1
P05202	Got2
P06151	Ldha
P06745	Gpi
P08113	Hsp90b1
P08228	Sod1
P08249	Mdh2
P08551	Nefl
P09103	P4hb
P09405	Ncl
P09411	Pgk1
P09671	Sod2
P10126	Eef1a1
P10639	Txn
P10852	Slc3a2
P11103	Parp1
P12382	Pfkl
P12970	Rpl7a
P13864	Dnmt1
P14094	Atp1b1
P14152	Mdh1
P14211	Calr
P14733	Lmnb1
P14873	Map1b
P15105	Glul
P16125	Ldhb
P16460	Ass1
P16546	Sptan1
P16858	Gapdh
P17182	Eno1
P17427	Ap2a2
P17710	Hk1
P17742	Ppia
P17751	Tpi1
P18242	Ctsd
P18760	Cfl1
P19096	Fasn
P19783	Cox4i1
P20029	Hspa5
P23116	Eif3a
P24472	Gsta4
P26443	Glud1
P27546	Map4
P27659	Rpl3
P27773	Pdia3
P28659	Celf1
P29341	Pabpc1
P30416	Fkbp4
P32067	Ssb
P35486	Pdha1
P35700	Prdx1
P37913	Lig1
P38647	Hspa9
P40124	Cap1
P40142	Tkt
P43247	Msh2
P47757	Capzb
P47962	Rpl5
P48962	Slc25a4
P49312	Hnrnpa1
P49717	Mcm4
P50518	Atp6v1e1
P50580	Pa2g4
P51150	Rab7a
P51881	Slc25a5
P52480	Pkm
P53026	Rpl10a
P54276	Msh6
P56399	Usp5
P56480	Atp5b
P56959	Fus
P57776	Eef1d
P60843	Eif4a1
P61161	Actr2
P61255	Rpl26
P61957	Sumo2
P61979	Hnrnpk
P62082	Rps7
P62259	Ywhae
P62281	Rps11
P62702	Rps4x
P62751	Rpl23a
P62814	Atp6v1b2
P62827	Ran
P62849	Rps24
P62852	Rps25
P62908	Rps3
P62918	Rpl8
P62962	Pfn1
P63017	Hspa8
P63038	Hspd1
P63101	Ywhaz
P63325	Rps10
P67778	Phb
P67984	Rpl22
P68510	Ywhah
P70279	Surf6
P70372	Elavl1
P80313	Cct7
P80314	Cct2
P80316	Cct5
P80318	Cct3
P97310	Mcm2
P97311	Mcm6
P97351	Rps3a
P97496	Smarcc1
P97807	Fh
P97930	Dtymk
Q01853	Vcp
Q02053	Uba1
Q03265	Atp5a1
Q05CL8	Larp7
Q11011	Npepps
Q1HFZ0	Nsun2
Q3TDQ1	Stt3b
Q3TLH4	Prrc2c
Q3U0V1	Khsrp
Q3UM45	Ppp1r7
Q3V1V3	Esf1
Q501J6	Ddx17
Q569Z6	Thrap3
Q587J6	L1td1
Q5XG71	Utp20
Q60597	Ogdh
Q60668	Hnrnpd
Q60864	Stip1
Q60865	Caprin1
Q60930	Vdac2
Q61171	Prdx2
Q61316	Hspa4
Q61545	Ewsr1
Q61584	Fxr1
Q61595	Ktn1
Q61656	Ddx5
Q61699	Hsph1
Q61881	Mcm7
Q61937	Npm1
Q62261	Sptbn1
Q62318	Trim28
Q64012	Raly
Q64433	Hspe1
Q68FD5	Cltc
Q6DFW4	Nop58
Q6NS46	Pdcd11
Q6NZJ6	Eif4g1
Q6P4T2	Snrnp200
Q6P542	Abcf1
Q6PB66	Lrpprc
Q6PDM2	Srsf1
Q6PDQ2	Chd4
Q6ZQ08	Cnot1
Q6ZQ58	Larp1
Q76MZ3	Ppp2r1a
Q78PY7	Snd1
Q7TMK9	Syncrip
Q7TPV4	Mybbp1a
Q7TQH0	Atxn2l
Q7TQI3	Otub1
Q80Y44	Ddx10
Q8BFR5	Tufm
Q8BG05	Hnrnpa3
Q8BGD9	Eif4b
Q8BGQ7	Aars
Q8BJW6	Eif2a
Q8BMJ2	Lars
Q8BMK4	Ckap4
Q8BTM8	Flna
Q8BVY0	Rsl1d1
Q8C5L7	Rbm34
Q8C854	Myef2
Q8CAQ8	Immt
Q8CGC7	Eprs
Q8CIE6	Copa
Q8K224	Nat10
Q8K298	Anln
Q8K310	Matr3
Q8K363	Ddx18
Q8QZY1	Eif3l
Q8R081	Hnrnpl
Q8R1B4	Eif3c
Q8R2M2	Dnttip2
Q8R326	Pspc1
Q8R3N1	Nop14
Q8VDJ3	Hdlbp
Q8VEK3	Hnrnpu
Q8VEM8	Slc25a3
Q8VIJ6	Sfpq
Q91V92	Acly
Q91VM5	Rbmxl1
Q91VR2	Atp5c1
Q91W50	Csde1
Q91WJ8	Fubp1
Q91WQ3	Yars
Q91WS0	Cisd1
Q91XV3	Basp1
Q91YR7	Prpf6
Q920B9	Supt16h
Q921F2	Tardbp
Q921M3	Sf3b3
Q922R8	Pdia6
Q99020	Hnrnpab
Q99J62	Rfc4
Q99K48	Nono
Q99KI0	Aco2
Q99KJ8	Dctn2
Q99L45	Eif2s2
Q99L47	St13
Q99ME9	Gtpbp4
Q99MN1	Kars
Q99MR6	Srrt
Q99N87	Mrps5
Q99NB9	Sf3b1
Q99PT1	Arhgdia
Q99PV0	Prpf8
Q9CPN8	Igf2bp3
Q9CPQ1	Cox6c
Q9CPR4	Rpl17
Q9CPU0	Glo1
Q9CQC6	Bzw1
Q9CQV8	Ywhab
Q9CR57	Rpl14
Q9CVB6	Arpc2
Q9CW03	Smc3
Q9CWJ9	Atic
Q9CX34	Sugt1
Q9CX86	Hnrnpa0
Q9CXW4	Rpl11
Q9CXY6	Ilf2
Q9CY58	Serbp1
Q9CYH2	Fam213a
Q9CZ13	Uqcrc1
Q9CZU3	Skiv2l2
Q9CZU6	Cs
Q9CZX8	Rps19
Q9D051	Pdhb
Q9D0E1	Hnrnpm
Q9D0I9	Rars
Q9D0R4	Ddx56
Q9D6R2	Idh3a
Q9D6Z1	Nop56
Q9D7S7	Rpl22l1
Q9D8N0	Eef1g
Q9D903	Ebna1bp2
Q9DB20	Atp5o
Q9DBJ1	Pgam1
Q9DBR0	Akap8
Q9DBY8	Nvl
Q9DCD0	Pgd
Q9DCX2	Atp5h
Q9EPU0	Upf1
Q9EQ61	Pes1
Q9ERG0	Lima1
Q9ES97	Rtn3
Q9ESV0	Ddx24
Q9ESX5	Dkc1
Q9JHU4	Dync1h1
Q9JIK5	Ddx21
Q9JIX8	Acin1
Q9JKB3	Ybx3
Q9JKF1	Iqgap1
Q9QWT9	Kifc1
Q9QXS1	Plec
Q9QXS6	Dbn1
Q9WTX5	Skp1
Q9Z1D1	Eif3g
Q9Z1G4	Atp6v0a1
Q9Z1Q9	Vars
Q9Z1X4	Ilf3
Q9Z204	Hnrnpc
Q9Z2I9	Sucla2
Q9Z2U0	Psma7
Q9Z2X1	Hnrnpf
B2RRE7	Otud4
P50396	Gdi1
P53569	Cebpz
P62960	Ybx1
P70318	Tial1
P99029	Prdx5
Q6P5B0	Rrp12
Q8C8R3	Ank2
Q9D0K2	Oxct1
Q9Z0N1	Eif2s3x

## Sheet: Table S2C
Table S2C Overlap of high-confidence crotonylated proteins with major types of lysine modification in PLMD database
Uniprot ID	Crotonylated site (amino acid)	Gene names	Overlapped with
A2AN08	634	Ubr4	Ubiquitination
A2BE28	483	Las1l	Ubiquitination
B1AXP6	10	Tomm5	Ubiquitination
O08709	106	Prdx6	Acetylation
O08709	106	Prdx6	Malonylation
O08709	106	Prdx6	Ubiquitination
O08709	141	Prdx6	Acetylation
O08709	141	Prdx6	Succinylation
O08709	182	Prdx6	Acetylation
O08709	182	Prdx6	Malonylation
O08709	182	Prdx6	Succinylation
O08709	182	Prdx6	Ubiquitination
O08709	209	Prdx6	Acetylation
O08709	209	Prdx6	Malonylation
O08709	209	Prdx6	Succinylation
O08709	209	Prdx6	Ubiquitination
O08749	430	Dld	Acetylation
O08749	430	Dld	Glutarylation
O08749	430	Dld	Succinylation
O08795	180	Prkcsh	Acetylation
O09167	122	Rpl21	Malonylation
O09167	122	Rpl21	Ubiquitination
O09172	90	Gclm	Acetylation
O09172	90	Gclm	Malonylation
O09172	90	Gclm	Ubiquitination
O35129	216	Phb2	Acetylation
O35129	216	Phb2	Malonylation
O35129	236	Phb2	Acetylation
O35226	135	Psmd4	Ubiquitination
O35381	68	Anp32a	Ubiquitination
O35381	99	Anp32a	Malonylation
O35381	99	Anp32a	Ubiquitination
O35685	328	Nudc	Acetylation
O35691	136	Pnn	Ubiquitination
O35691	156	Pnn	Acetylation
O35887	165	Calu	Acetylation
O54916	755	Reps1	Acetylation
O54946	60	Dnajb6	Ubiquitination
O55022	169	Pgrmc1	Ubiquitination
O55023	49	Impa1	Acetylation
O55023	49	Impa1	Ubiquitination
O55126	140	Gbas	Acetylation
O55126	140	Gbas	Succinylation
O55131	372	43715	Acetylation
O55131	372	43715	Ubiquitination
O55131	394	43715	Ubiquitination
O55142	45	Rpl35a	Succinylation
O55142	45	Rpl35a	Ubiquitination
O55142	73	Rpl35a	Acetylation
O55143	143	Atp2a2	Ubiquitination
O55222	154	Ilk	Ubiquitination
O70251	129	Eef1b	Malonylation
O70251	129	Eef1b	Succinylation
O70251	185	Eef1b	Acetylation
O70251	185	Eef1b	Malonylation
O70251	185	Eef1b	Succinylation
O70251	185	Eef1b	Ubiquitination
O70252	258	Hmox2	Ubiquitination
O70378	107	Emc8	Ubiquitination
O70435	230	Psma3	Acetylation
O70435	230	Psma3	Ubiquitination
O70456	11	Sfn	Malonylation
O70456	11	Sfn	Ubiquitination
O70456	124	Sfn	Acetylation
O70456	124	Sfn	Ubiquitination
O70591	94	Pfdn2	Ubiquitination
O70591	113	Pfdn2	Ubiquitination
O88271	176	Cfdp1	Acetylation
O88569	112	Hnrnpa2b1	Acetylation
O88569	112	Hnrnpa2b1	Ubiquitination
O88685	73	Psmc3	Acetylation
O88685	73	Psmc3	Ubiquitination
O88685	176	Psmc3	Ubiquitination
O88685	279	Psmc3	Ubiquitination
O88685	281	Psmc3	Ubiquitination
O88685	303	Psmc3	Ubiquitination
O88844	58	Idh1	Acetylation
O88844	58	Idh1	Malonylation
O88844	58	Idh1	Succinylation
O88844	159	Idh1	Acetylation
O88844	159	Idh1	Malonylation
O88844	159	Idh1	Succinylation
O88844	159	Idh1	Ubiquitination
P00375	174	Dhfr	Acetylation
P00375	174	Dhfr	Malonylation
P00375	174	Dhfr	Ubiquitination
P05064	13	Aldoa	Malonylation
P05064	14	Aldoa	Acetylation
P05064	14	Aldoa	Ubiquitination
P05064	28	Aldoa	Ubiquitination
P05064	42	Aldoa	Acetylation
P05064	42	Aldoa	Malonylation
P05064	42	Aldoa	Succinylation
P05064	42	Aldoa	Ubiquitination
P05064	101	Aldoa	Ubiquitination
P05064	322	Aldoa	Acetylation
P05064	322	Aldoa	Succinylation
P05064	322	Aldoa	Ubiquitination
P05201	321	Got1	Malonylation
P05201	321	Got1	Ubiquitination
P05201	325	Got1	Malonylation
P05202	90	Got2	Acetylation
P05202	90	Got2	Glutarylation
P05202	90	Got2	Malonylation
P05202	90	Got2	Succinylation
P05202	90	Got2	Ubiquitination
P05202	122	Got2	Acetylation
P05202	122	Got2	Glutarylation
P05202	122	Got2	Malonylation
P05202	122	Got2	Succinylation
P05202	122	Got2	Ubiquitination
P05202	363	Got2	Acetylation
P05202	363	Got2	Glutarylation
P05202	363	Got2	Malonylation
P05202	363	Got2	Succinylation
P05202	363	Got2	Ubiquitination
P05784	255	Krt18	Ubiquitination
P06151	14	Ldha	Acetylation
P06151	14	Ldha	Succinylation
P06151	14	Ldha	Ubiquitination
P06151	224	Ldha	Acetylation
P06151	224	Ldha	Malonylation
P06151	224	Ldha	Succinylation
P06151	224	Ldha	Ubiquitination
P06151	228	Ldha	Acetylation
P06151	228	Ldha	Malonylation
P06151	228	Ldha	Succinylation
P06151	228	Ldha	Ubiquitination
P06745	116	Gpi	Acetylation
P06745	116	Gpi	Malonylation
P06745	116	Gpi	Ubiquitination
P06745	454	Gpi	Acetylation
P06745	454	Gpi	Malonylation
P06745	454	Gpi	Succinylation
P07091	22	S100a4	Acetylation
P07091	57	S100a4	Acetylation
P07356	148	Anxa2	Acetylation
P07356	148	Anxa2	Ubiquitination
P07356	152	Anxa2	Acetylation
P07356	157	Anxa2	Acetylation
P07901	58	Hsp90aa1	Acetylation
P07901	58	Hsp90aa1	Ubiquitination
P07901	69	Hsp90aa1	Acetylation
P07901	69	Hsp90aa1	Ubiquitination
P07901	74	Hsp90aa1	Ubiquitination
P07901	112	Hsp90aa1	Acetylation
P07901	112	Hsp90aa1	Succinylation
P07901	112	Hsp90aa1	Ubiquitination
P07901	191	Hsp90aa1	Acetylation
P07901	191	Hsp90aa1	Ubiquitination
P07901	284	Hsp90aa1	Malonylation
P07901	293	Hsp90aa1	Acetylation
P07901	293	Hsp90aa1	Malonylation
P07901	293	Hsp90aa1	Succinylation
P07901	293	Hsp90aa1	Ubiquitination
P07901	408	Hsp90aa1	Acetylation
P07901	408	Hsp90aa1	Malonylation
P07901	408	Hsp90aa1	Succinylation
P07901	408	Hsp90aa1	Ubiquitination
P07901	490	Hsp90aa1	Acetylation
P07901	500	Hsp90aa1	Acetylation
P07901	540	Hsp90aa1	Acetylation
P07901	540	Hsp90aa1	Succinylation
P07901	540	Hsp90aa1	Ubiquitination
P07901	547	Hsp90aa1	Acetylation
P07901	547	Hsp90aa1	Succinylation
P07901	547	Hsp90aa1	Ubiquitination
P07901	559	Hsp90aa1	Acetylation
P07901	586	Hsp90aa1	Acetylation
P07901	586	Hsp90aa1	Malonylation
P07901	632	Hsp90aa1	Acetylation
P07901	632	Hsp90aa1	Malonylation
P07901	632	Hsp90aa1	Succinylation
P07901	632	Hsp90aa1	Ubiquitination
P07901	633	Hsp90aa1	Acetylation
P07901	633	Hsp90aa1	Ubiquitination
P07901	655	Hsp90aa1	Acetylation
P08003	211	Pdia4	Acetylation
P08003	536	Pdia4	Succinylation
P08003	575	Pdia4	Acetylation
P08003	575	Pdia4	Succinylation
P08003	630	Pdia4	Succinylation
P08113	75	Hsp90b1	Acetylation
P08113	75	Hsp90b1	Ubiquitination
P08113	97	Hsp90b1	Acetylation
P08113	114	Hsp90b1	Ubiquitination
P08113	348	Hsp90b1	Acetylation
P08113	348	Hsp90b1	Succinylation
P08113	356	Hsp90b1	Acetylation
P08113	356	Hsp90b1	Succinylation
P08113	404	Hsp90b1	Acetylation
P08113	404	Hsp90b1	Succinylation
P08113	404	Hsp90b1	Ubiquitination
P08113	479	Hsp90b1	Acetylation
P08113	479	Hsp90b1	Succinylation
P08113	547	Hsp90b1	Acetylation
P08113	547	Hsp90b1	Succinylation
P08113	593	Hsp90b1	Acetylation
P08113	593	Hsp90b1	Succinylation
P08113	603	Hsp90b1	Acetylation
P08113	682	Hsp90b1	Acetylation
P08113	682	Hsp90b1	Succinylation
P08113	682	Hsp90b1	Ubiquitination
P08207	47	S100a10	Acetylation
P08207	47	S100a10	Ubiquitination
P08228	92	Sod1	Acetylation
P08228	92	Sod1	Malonylation
P08228	92	Sod1	Succinylation
P08228	92	Sod1	Ubiquitination
P08228	123	Sod1	Acetylation
P08228	123	Sod1	Malonylation
P08228	123	Sod1	Succinylation
P08228	123	Sod1	Ubiquitination
P08228	129	Sod1	Acetylation
P08228	129	Sod1	Succinylation
P08228	137	Sod1	Acetylation
P08228	137	Sod1	Glutarylation
P08228	137	Sod1	Malonylation
P08228	137	Sod1	Succinylation
P08228	137	Sod1	Ubiquitination
P08249	239	Mdh2	Acetylation
P08249	239	Mdh2	Glutarylation
P08249	239	Mdh2	Malonylation
P08249	239	Mdh2	Succinylation
P08249	239	Mdh2	Ubiquitination
P08249	307	Mdh2	Acetylation
P08249	307	Mdh2	Glutarylation
P08249	307	Mdh2	Malonylation
P08249	307	Mdh2	Succinylation
P08249	307	Mdh2	Ubiquitination
P09103	67	P4hb	Acetylation
P09103	67	P4hb	Malonylation
P09103	67	P4hb	Succinylation
P09103	67	P4hb	Ubiquitination
P09103	73	P4hb	Succinylation
P09103	83	P4hb	Acetylation
P09103	83	P4hb	Succinylation
P09103	83	P4hb	Ubiquitination
P09103	108	P4hb	Acetylation
P09103	108	P4hb	Succinylation
P09103	108	P4hb	Ubiquitination
P09103	116	P4hb	Acetylation
P09103	116	P4hb	Succinylation
P09103	224	P4hb	Acetylation
P09103	224	P4hb	Succinylation
P09103	226	P4hb	Succinylation
P09103	226	P4hb	Ubiquitination
P09103	387	P4hb	Acetylation
P09103	387	P4hb	Succinylation
P09103	387	P4hb	Ubiquitination
P09103	469	P4hb	Acetylation
P09103	469	P4hb	Succinylation
P09405	9	Ncl	Acetylation
P09405	15	Ncl	Acetylation
P09405	79	Ncl	Malonylation
P09405	87	Ncl	Acetylation
P09405	95	Ncl	Acetylation
P09405	124	Ncl	Malonylation
P09405	132	Ncl	Acetylation
P09405	372	Ncl	Acetylation
P09405	372	Ncl	Succinylation
P09405	429	Ncl	Acetylation
P09405	446	Ncl	Acetylation
P09405	451	Ncl	Ubiquitination
P09405	469	Ncl	Acetylation
P09405	469	Ncl	Ubiquitination
P09405	509	Ncl	Acetylation
P09405	509	Ncl	Ubiquitination
P09405	574	Ncl	Acetylation
P09405	574	Ncl	Malonylation
P09405	574	Ncl	Ubiquitination
P09405	586	Ncl	Ubiquitination
P09405	607	Ncl	Acetylation
P09405	607	Ncl	Ubiquitination
P09405	621	Ncl	Acetylation
P09405	624	Ncl	Ubiquitination
P09411	11	Pgk1	Acetylation
P09411	11	Pgk1	Malonylation
P09411	11	Pgk1	Succinylation
P09411	11	Pgk1	Ubiquitination
P09411	91	Pgk1	Acetylation
P09411	91	Pgk1	Succinylation
P09411	91	Pgk1	Ubiquitination
P09411	131	Pgk1	Acetylation
P09411	131	Pgk1	Malonylation
P09411	133	Pgk1	Acetylation
P09411	133	Pgk1	Malonylation
P09411	146	Pgk1	Acetylation
P09411	146	Pgk1	Malonylation
P09411	146	Pgk1	Succinylation
P09411	146	Pgk1	Ubiquitination
P09411	191	Pgk1	Acetylation
P09411	191	Pgk1	Malonylation
P09411	191	Pgk1	Succinylation
P09411	199	Pgk1	Acetylation
P09411	272	Pgk1	Acetylation
P09411	272	Pgk1	Ubiquitination
P09411	291	Pgk1	Acetylation
P09411	291	Pgk1	Malonylation
P09411	291	Pgk1	Succinylation
P09411	291	Pgk1	Ubiquitination
P09411	353	Pgk1	Acetylation
P09411	353	Pgk1	Malonylation
P09411	353	Pgk1	Ubiquitination
P09411	361	Pgk1	Acetylation
P09411	361	Pgk1	Malonylation
P09411	361	Pgk1	Succinylation
P09411	361	Pgk1	Ubiquitination
P09671	114	Sod2	Acetylation
P09671	114	Sod2	Succinylation
P09671	114	Sod2	Ubiquitination
P09671	130	Sod2	Acetylation
P09671	130	Sod2	Glutarylation
P09671	130	Sod2	Succinylation
P09671	130	Sod2	Ubiquitination
P10126	41	Eef1a1	Acetylation
P10126	41	Eef1a1	Malonylation
P10126	41	Eef1a1	Ubiquitination
P10126	44	Eef1a1	Acetylation
P10126	44	Eef1a1	Malonylation
P10126	44	Eef1a1	Succinylation
P10126	44	Eef1a1	Ubiquitination
P10126	154	Eef1a1	Acetylation
P10126	154	Eef1a1	Ubiquitination
P10126	165	Eef1a1	Acetylation
P10126	165	Eef1a1	Malonylation
P10126	165	Eef1a1	Succinylation
P10126	165	Eef1a1	Ubiquitination
P10126	179	Eef1a1	Acetylation
P10126	179	Eef1a1	Malonylation
P10126	179	Eef1a1	Succinylation
P10126	255	Eef1a1	Acetylation
P10126	255	Eef1a1	Malonylation
P10126	255	Eef1a1	Succinylation
P10126	255	Eef1a1	Ubiquitination
P10126	386	Eef1a1	Acetylation
P10639	85	Txn	Acetylation
P10639	85	Txn	Malonylation
P10639	85	Txn	Succinylation
P10639	94	Txn	Acetylation
P10639	94	Txn	Malonylation
P10639	94	Txn	Succinylation
P10639	96	Txn	Acetylation
P10711	67	Tcea1	Ubiquitination
P11031	68	Sub1	Acetylation
P11031	68	Sub1	Ubiquitination
P11031	80	Sub1	Malonylation
P11499	69	Hsp90ab1	Malonylation
P11499	69	Hsp90ab1	Ubiquitination
P11499	72	Hsp90ab1	Acetylation
P11499	72	Hsp90ab1	Succinylation
P11499	72	Hsp90ab1	Ubiquitination
P11499	347	Hsp90ab1	Malonylation
P11499	347	Hsp90ab1	Ubiquitination
P11499	438	Hsp90ab1	Acetylation
P11499	438	Hsp90ab1	Ubiquitination
P11499	491	Hsp90ab1	Acetylation
P11499	491	Hsp90ab1	Ubiquitination
P11499	531	Hsp90ab1	Acetylation
P11499	531	Hsp90ab1	Succinylation
P11499	531	Hsp90ab1	Ubiquitination
P11499	538	Hsp90ab1	Acetylation
P11499	538	Hsp90ab1	Succinylation
P11499	538	Hsp90ab1	Ubiquitination
P11499	550	Hsp90ab1	Acetylation
P11499	551	Hsp90ab1	Acetylation
P11499	568	Hsp90ab1	Acetylation
P11499	568	Hsp90ab1	Malonylation
P11499	568	Hsp90ab1	Succinylation
P11499	577	Hsp90ab1	Acetylation
P11499	577	Hsp90ab1	Malonylation
P11499	577	Hsp90ab1	Succinylation
P11499	646	Hsp90ab1	Acetylation
P11499	649	Hsp90ab1	Acetylation
P11679	164	Krt8	Acetylation
P11679	164	Krt8	Ubiquitination
P11679	203	Krt8	Acetylation
P11679	203	Krt8	Ubiquitination
P11679	213	Krt8	Acetylation
P11679	213	Krt8	Ubiquitination
P11679	310	Krt8	Malonylation
P11679	310	Krt8	Ubiquitination
P11679	331	Krt8	Acetylation
P11679	331	Krt8	Malonylation
P11679	331	Krt8	Succinylation
P11679	331	Krt8	Ubiquitination
P11679	353	Krt8	Glutarylation
P11679	353	Krt8	Malonylation
P11679	353	Krt8	Succinylation
P11679	353	Krt8	Ubiquitination
P11983	272	Tcp1	Acetylation
P11983	499	Tcp1	Malonylation
P11983	538	Tcp1	Ubiquitination
P12787	83	Cox5a	Acetylation
P12787	83	Cox5a	Succinylation
P12787	83	Cox5a	Ubiquitination
P12787	109	Cox5a	Acetylation
P12787	109	Cox5a	Succinylation
P12970	20	Rpl7a	Malonylation
P12970	20	Rpl7a	Ubiquitination
P12970	48	Rpl7a	Acetylation
P12970	48	Rpl7a	Succinylation
P12970	48	Rpl7a	Ubiquitination
P12970	125	Rpl7a	Acetylation
P12970	125	Rpl7a	Malonylation
P12970	125	Rpl7a	Succinylation
P13439	162	Umps	Acetylation
P13439	162	Umps	Malonylation
P14069	47	S100a6	Acetylation
P14069	47	S100a6	Succinylation
P14069	47	S100a6	Ubiquitination
P14094	289	Atp1b1	Acetylation
P14094	289	Atp1b1	Succinylation
P14094	289	Atp1b1	Ubiquitination
P14115	55	Rpl27a	Acetylation
P14115	94	Rpl27a	Acetylation
P14115	94	Rpl27a	Malonylation
P14115	94	Rpl27a	Succinylation
P14115	94	Rpl27a	Ubiquitination
P14115	110	Rpl27a	Acetylation
P14131	60	Rps16	Acetylation
P14131	60	Rps16	Ubiquitination
P14131	105	Rps16	Acetylation
P14148	178	Rpl7	Acetylation
P14148	183	Rpl7	Acetylation
P14148	183	Rpl7	Succinylation
P14152	220	Mdh1	Acetylation
P14152	220	Mdh1	Succinylation
P14152	220	Mdh1	Ubiquitination
P14152	312	Mdh1	Malonylation
P14152	312	Mdh1	Ubiquitination
P14152	318	Mdh1	Acetylation
P14152	318	Mdh1	Malonylation
P14152	318	Mdh1	Succinylation
P14152	318	Mdh1	Ubiquitination
P14152	324	Mdh1	Acetylation
P14206	11	Rpsa	Acetylation
P14206	11	Rpsa	Succinylation
P14206	11	Rpsa	Ubiquitination
P14206	212	Rpsa	Acetylation
P14211	62	Calr	Acetylation
P14211	62	Calr	Succinylation
P14211	62	Calr	Ubiquitination
P14211	64	Calr	Acetylation
P14211	64	Calr	Succinylation
P14211	159	Calr	Acetylation
P14211	164	Calr	Acetylation
P14211	206	Calr	Succinylation
P14211	209	Calr	Acetylation
P14211	209	Calr	Succinylation
P14211	360	Calr	Acetylation
P14211	360	Calr	Succinylation
P14211	368	Calr	Acetylation
P14211	368	Calr	Succinylation
P14211	374	Calr	Acetylation
P14576	71	Srp54	Ubiquitination
P14576	311	Srp54	Ubiquitination
P14602	116	Hspb1	Ubiquitination
P14602	118	Hspb1	Ubiquitination
P14602	202	Hspb1	Ubiquitination
P14685	52	Psmd3	Ubiquitination
P14685	436	Psmd3	Ubiquitination
P14685	499	Psmd3	Acetylation
P14685	499	Psmd3	Ubiquitination
P14733	34	Lmnb1	Acetylation
P14733	80	Lmnb1	Ubiquitination
P14733	192	Lmnb1	Acetylation
P14733	262	Lmnb1	Acetylation
P14733	262	Lmnb1	Ubiquitination
P14733	272	Lmnb1	Acetylation
P14733	272	Lmnb1	Ubiquitination
P14733	331	Lmnb1	Acetylation
P14733	331	Lmnb1	Ubiquitination
P14733	380	Lmnb1	Acetylation
P14733	380	Lmnb1	Ubiquitination
P14733	548	Lmnb1	Ubiquitination
P14824	314	Anxa6	Acetylation
P14824	478	Anxa6	Acetylation
P14824	478	Anxa6	Succinylation
P14824	478	Anxa6	Ubiquitination
P14824	620	Anxa6	Acetylation
P14824	620	Anxa6	Malonylation
P14869	10	Rplp0	Acetylation
P14869	10	Rplp0	Ubiquitination
P14869	106	Rplp0	Ubiquitination
P15105	333	Glul	Acetylation
P15864	52	Hist1h1c	Acetylation
P15864	75	Hist1h1c	Acetylation
P15864	75	Hist1h1c	Succinylation
P15864	75	Hist1h1c	Ubiquitination
P16045	108	Lgals1	Acetylation
P16045	108	Lgals1	Succinylation
P16045	108	Lgals1	Ubiquitination
P16110	197	Lgals3	Acetylation
P16125	233	Ldhb	Ubiquitination
P16125	310	Ldhb	Ubiquitination
P16460	121	Ass1	Acetylation
P16460	121	Ass1	Glutarylation
P16460	121	Ass1	Malonylation
P16460	121	Ass1	Succinylation
P16460	121	Ass1	Ubiquitination
P16460	228	Ass1	Acetylation
P16460	228	Ass1	Malonylation
P16460	228	Ass1	Succinylation
P16460	228	Ass1	Ubiquitination
P16460	408	Ass1	Malonylation
P16460	408	Ass1	Ubiquitination
P16546	441	Sptan1	Ubiquitination
P16546	646	Sptan1	Acetylation
P16546	803	Sptan1	Acetylation
P16546	803	Sptan1	Ubiquitination
P16546	1369	Sptan1	Acetylation
P16546	1369	Sptan1	Ubiquitination
P16546	1419	Sptan1	Ubiquitination
P16546	2052	Sptan1	Acetylation
P16546	2052	Sptan1	Malonylation
P16546	2052	Sptan1	Ubiquitination
P16858	111	Gapdh	Acetylation
P16858	137	Gapdh	Acetylation
P16858	137	Gapdh	Malonylation
P16858	137	Gapdh	Succinylation
P16858	137	Gapdh	Ubiquitination
P16858	192	Gapdh	Acetylation
P16858	192	Gapdh	Malonylation
P16858	192	Gapdh	Succinylation
P16858	192	Gapdh	Ubiquitination
P16858	213	Gapdh	Acetylation
P16858	213	Gapdh	Malonylation
P16858	213	Gapdh	Succinylation
P16858	213	Gapdh	Ubiquitination
P16858	252	Gapdh	Acetylation
P16858	252	Gapdh	Malonylation
P16858	252	Gapdh	Succinylation
P16858	252	Gapdh	Ubiquitination
P16858	261	Gapdh	Acetylation
P16858	261	Gapdh	Malonylation
P16858	261	Gapdh	Succinylation
P16858	261	Gapdh	Ubiquitination
P17156	454	Hspa2	Acetylation
P17156	454	Hspa2	Malonylation
P17156	454	Hspa2	Succinylation
P17156	454	Hspa2	Ubiquitination
P17156	500	Hspa2	Ubiquitination
P17156	503	Hspa2	Malonylation
P17156	503	Hspa2	Ubiquitination
P17182	60	Eno1	Acetylation
P17182	60	Eno1	Malonylation
P17182	60	Eno1	Succinylation
P17182	60	Eno1	Ubiquitination
P17182	71	Eno1	Acetylation
P17182	71	Eno1	Malonylation
P17182	71	Eno1	Ubiquitination
P17182	80	Eno1	Acetylation
P17182	80	Eno1	Malonylation
P17182	80	Eno1	Succinylation
P17182	80	Eno1	Ubiquitination
P17182	81	Eno1	Malonylation
P17182	81	Eno1	Ubiquitination
P17182	89	Eno1	Acetylation
P17182	89	Eno1	Malonylation
P17182	89	Eno1	Succinylation
P17182	89	Eno1	Ubiquitination
P17182	92	Eno1	Acetylation
P17182	92	Eno1	Malonylation
P17182	92	Eno1	Succinylation
P17182	92	Eno1	Ubiquitination
P17182	103	Eno1	Acetylation
P17182	103	Eno1	Succinylation
P17182	103	Eno1	Ubiquitination
P17182	126	Eno1	Acetylation
P17182	126	Eno1	Malonylation
P17182	221	Eno1	Acetylation
P17182	221	Eno1	Succinylation
P17182	221	Eno1	Ubiquitination
P17182	228	Eno1	Acetylation
P17182	228	Eno1	Succinylation
P17182	228	Eno1	Ubiquitination
P17182	262	Eno1	Acetylation
P17182	262	Eno1	Succinylation
P17182	420	Eno1	Acetylation
P17182	420	Eno1	Glutarylation
P17182	420	Eno1	Malonylation
P17182	420	Eno1	Succinylation
P17182	420	Eno1	Ubiquitination
P17742	28	Ppia	Acetylation
P17742	28	Ppia	Malonylation
P17742	28	Ppia	Succinylation
P17742	28	Ppia	Ubiquitination
P17742	31	Ppia	Malonylation
P17742	31	Ppia	Ubiquitination
P17742	44	Ppia	Acetylation
P17742	44	Ppia	Malonylation
P17742	44	Ppia	Succinylation
P17742	44	Ppia	Ubiquitination
P17742	82	Ppia	Acetylation
P17742	82	Ppia	Malonylation
P17742	82	Ppia	Succinylation
P17742	82	Ppia	Ubiquitination
P17742	125	Ppia	Acetylation
P17742	125	Ppia	Malonylation
P17742	125	Ppia	Succinylation
P17742	125	Ppia	Ubiquitination
P17742	131	Ppia	Acetylation
P17742	131	Ppia	Malonylation
P17742	131	Ppia	Ubiquitination
P17742	133	Ppia	Acetylation
P17742	133	Ppia	Malonylation
P17742	133	Ppia	Ubiquitination
P17751	206	Tpi1	Acetylation
P17751	206	Tpi1	Malonylation
P17751	206	Tpi1	Succinylation
P17751	206	Tpi1	Ubiquitination
P17751	238	Tpi1	Acetylation
P17751	238	Tpi1	Malonylation
P17751	238	Tpi1	Succinylation
P17751	238	Tpi1	Ubiquitination
P17751	244	Tpi1	Acetylation
P17751	244	Tpi1	Malonylation
P17751	244	Tpi1	Succinylation
P17751	244	Tpi1	Ubiquitination
P17809	245	Slc2a1	Ubiquitination
P17918	13	Pcna	Acetylation
P17918	254	Pcna	Acetylation
P17918	254	Pcna	Ubiquitination
P18242	174	Ctsd	Acetylation
P18242	174	Ctsd	Ubiquitination
P18760	92	Cfl1	Acetylation
P18760	92	Cfl1	Malonylation
P18760	92	Cfl1	Succinylation
P18760	92	Cfl1	Ubiquitination
P18760	114	Cfl1	Acetylation
P18760	114	Cfl1	Succinylation
P18760	114	Cfl1	Ubiquitination
P18760	121	Cfl1	Acetylation
P18760	121	Cfl1	Succinylation
P18760	121	Cfl1	Ubiquitination
P19096	993	Fasn	Acetylation
P19096	993	Fasn	Malonylation
P19096	993	Fasn	Succinylation
P19096	993	Fasn	Ubiquitination
P19096	1071	Fasn	Acetylation
P19096	1071	Fasn	Malonylation
P19096	1071	Fasn	Succinylation
P19096	1071	Fasn	Ubiquitination
P19096	2198	Fasn	Ubiquitination
P19253	103	Rpl13a	Ubiquitination
P19253	114	Rpl13a	Ubiquitination
P19253	125	Rpl13a	Acetylation
P19253	125	Rpl13a	Ubiquitination
P19253	159	Rpl13a	Ubiquitination
P19253	183	Rpl13a	Acetylation
P19324	100	Serpinh1	Acetylation
P19324	100	Serpinh1	Succinylation
P19324	189	Serpinh1	Acetylation
P19324	216	Serpinh1	Acetylation
P19324	295	Serpinh1	Acetylation
P19324	295	Serpinh1	Succinylation
P19783	78	Cox4i1	Acetylation
P20029	97	Hspa5	Acetylation
P20029	97	Hspa5	Succinylation
P20029	97	Hspa5	Ubiquitination
P20029	164	Hspa5	Succinylation
P20029	164	Hspa5	Ubiquitination
P20029	327	Hspa5	Acetylation
P20029	327	Hspa5	Ubiquitination
P20029	353	Hspa5	Acetylation
P20029	353	Hspa5	Succinylation
P20029	353	Hspa5	Ubiquitination
P20029	447	Hspa5	Acetylation
P20029	447	Hspa5	Succinylation
P20029	517	Hspa5	Acetylation
P20029	524	Hspa5	Acetylation
P20029	524	Hspa5	Succinylation
P20029	524	Hspa5	Ubiquitination
P20029	554	Hspa5	Acetylation
P20029	580	Hspa5	Acetylation
P20065	45	Tmsb4x	Ubiquitination
P20108	92	Prdx3	Acetylation
P20108	92	Prdx3	Succinylation
P20108	92	Prdx3	Ubiquitination
P20152	104	Vim	Acetylation
P20152	104	Vim	Succinylation
P20152	104	Vim	Ubiquitination
P20152	168	Vim	Acetylation
P20152	168	Vim	Succinylation
P20152	168	Vim	Ubiquitination
P20152	188	Vim	Acetylation
P20152	188	Vim	Succinylation
P20152	188	Vim	Ubiquitination
P20152	223	Vim	Acetylation
P20152	223	Vim	Succinylation
P20152	223	Vim	Ubiquitination
P20152	235	Vim	Acetylation
P20152	235	Vim	Succinylation
P20152	235	Vim	Ubiquitination
P20152	294	Vim	Acetylation
P20152	294	Vim	Succinylation
P20152	294	Vim	Ubiquitination
P21107	71	Tpm3	Ubiquitination
P21107	137	Tpm3	Acetylation
P21107	137	Tpm3	Succinylation
P21107	137	Tpm3	Ubiquitination
P21619	59	Lmnb2	Acetylation
P21619	59	Lmnb2	Malonylation
P21619	59	Lmnb2	Ubiquitination
P21619	164	Lmnb2	Ubiquitination
P21619	173	Lmnb2	Acetylation
P21619	334	Lmnb2	Acetylation
P21619	470	Lmnb2	Ubiquitination
P23116	23	Eif3a	Ubiquitination
P23116	591	Eif3a	Ubiquitination
P23116	775	Eif3a	Acetylation
P23116	775	Eif3a	Ubiquitination
P23198	21	Cbx3	Acetylation
P23198	21	Cbx3	Succinylation
P23198	34	Cbx3	Acetylation
P23198	34	Cbx3	Ubiquitination
P23198	103	Cbx3	Acetylation
P23198	143	Cbx3	Acetylation
P24270	480	Cat	Acetylation
P24270	480	Cat	Malonylation
P24270	480	Cat	Succinylation
P24270	480	Cat	Ubiquitination
P24288	134	Bcat1	Acetylation
P24369	89	Ppib	Succinylation
P24369	116	Ppib	Acetylation
P24369	116	Ppib	Succinylation
P24369	129	Ppib	Acetylation
P24472	117	Gsta4	Acetylation
P24527	580	Lta4h	Acetylation
P24547	134	Impdh2	Ubiquitination
P25444	58	Rps2	Acetylation
P25444	58	Rps2	Malonylation
P25444	58	Rps2	Succinylation
P25444	58	Rps2	Ubiquitination
P25444	65	Rps2	Acetylation
P25444	65	Rps2	Ubiquitination
P25444	108	Rps2	Acetylation
P25444	108	Rps2	Succinylation
P25444	211	Rps2	Malonylation
P25444	275	Rps2	Acetylation
P25444	275	Rps2	Malonylation
P25444	275	Rps2	Ubiquitination
P26039	1544	Tln1	Acetylation
P26039	1544	Tln1	Ubiquitination
P26039	2024	Tln1	Malonylation
P26040	79	Ezr	Ubiquitination
P26040	237	Ezr	Acetylation
P26040	237	Ezr	Ubiquitination
P26040	253	Ezr	Acetylation
P26040	253	Ezr	Malonylation
P26040	253	Ezr	Ubiquitination
P26040	337	Ezr	Ubiquitination
P26040	344	Ezr	Ubiquitination
P26040	363	Ezr	Acetylation
P26040	363	Ezr	Ubiquitination
P26040	438	Ezr	Ubiquitination
P26040	450	Ezr	Ubiquitination
P26040	458	Ezr	Ubiquitination
P26041	400	Msn	Acetylation
P26041	438	Msn	Acetylation
P26043	71	Rdx	Acetylation
P26043	363	Rdx	Ubiquitination
P26043	400	Rdx	Malonylation
P26043	400	Rdx	Ubiquitination
P26043	458	Rdx	Ubiquitination
P26231	683	Ctnna1	Ubiquitination
P26231	695	Ctnna1	Acetylation
P26231	695	Ctnna1	Ubiquitination
P26231	697	Ctnna1	Ubiquitination
P26231	747	Ctnna1	Malonylation
P26231	747	Ctnna1	Succinylation
P26350	15	Ptma	Acetylation
P26350	15	Ptma	Malonylation
P26350	15	Ptma	Succinylation
P26350	21	Ptma	Ubiquitination
P26350	103	Ptma	Acetylation
P26350	103	Ptma	Succinylation
P26350	103	Ptma	Ubiquitination
P26369	70	U2af2	Acetylation
P26443	84	Glud1	Acetylation
P26443	84	Glud1	Glutarylation
P26443	84	Glud1	Malonylation
P26443	84	Glud1	Succinylation
P26443	90	Glud1	Acetylation
P26443	90	Glud1	Glutarylation
P26443	90	Glud1	Malonylation
P26443	90	Glud1	Succinylation
P26443	90	Glud1	Ubiquitination
P26443	200	Glud1	Acetylation
P26443	200	Glud1	Succinylation
P26443	200	Glud1	Ubiquitination
P26443	211	Glud1	Acetylation
P26443	211	Glud1	Succinylation
P26443	399	Glud1	Acetylation
P26443	399	Glud1	Glutarylation
P26443	399	Glud1	Malonylation
P26443	399	Glud1	Ubiquitination
P26443	415	Glud1	Acetylation
P26443	415	Glud1	Succinylation
P26443	415	Glud1	Ubiquitination
P26443	503	Glud1	Acetylation
P26443	503	Glud1	Glutarylation
P26443	503	Glud1	Malonylation
P26443	503	Glud1	Succinylation
P26443	503	Glud1	Ubiquitination
P26516	180	Psmd7	Ubiquitination
P26645	11	Marcks	Ubiquitination
P27546	1001	Map4	Acetylation
P27659	143	Rpl3	Acetylation
P27659	148	Rpl3	Acetylation
P27659	148	Rpl3	Succinylation
P27659	154	Rpl3	Succinylation
P27659	229	Rpl3	Acetylation
P27659	229	Rpl3	Succinylation
P27659	362	Rpl3	Acetylation
P27659	393	Rpl3	Acetylation
P27661	134	H2afx	Acetylation
P27773	75	Pdia3	Acetylation
P27773	129	Pdia3	Acetylation
P27773	129	Pdia3	Succinylation
P27773	146	Pdia3	Acetylation
P27773	146	Pdia3	Succinylation
P27773	152	Pdia3	Acetylation
P27773	152	Pdia3	Ubiquitination
P27773	218	Pdia3	Acetylation
P27773	218	Pdia3	Succinylation
P27773	225	Pdia3	Acetylation
P27773	225	Pdia3	Succinylation
P27773	274	Pdia3	Succinylation
P27773	274	Pdia3	Ubiquitination
P27773	335	Pdia3	Acetylation
P27773	335	Pdia3	Ubiquitination
P27773	366	Pdia3	Acetylation
P27773	433	Pdia3	Succinylation
P27773	496	Pdia3	Acetylation
P28474	120	Adh5	Acetylation
P28474	120	Adh5	Malonylation
P28474	120	Adh5	Ubiquitination
P28474	323	Adh5	Acetylation
P28474	323	Adh5	Succinylation
P28474	338	Adh5	Acetylation
P28474	338	Adh5	Malonylation
P28474	338	Adh5	Succinylation
P28474	338	Adh5	Ubiquitination
P28656	116	Nap1l1	Acetylation
P28656	116	Nap1l1	Ubiquitination
P28656	194	Nap1l1	Acetylation
P28658	262	Atxn10	Ubiquitination
P28659	30	Celf1	Ubiquitination
P29341	108	Pabpc1	Malonylation
P29341	108	Pabpc1	Ubiquitination
P29341	188	Pabpc1	Malonylation
P29341	188	Pabpc1	Ubiquitination
P29341	512	Pabpc1	Acetylation
P29341	512	Pabpc1	Malonylation
P29341	512	Pabpc1	Ubiquitination
P29341	620	Pabpc1	Acetylation
P29341	620	Pabpc1	Malonylation
P29341	620	Pabpc1	Ubiquitination
P29595	6	Nedd8	Ubiquitination
P29595	33	Nedd8	Ubiquitination
P29595	54	Nedd8	Acetylation
P29595	54	Nedd8	Succinylation
P29595	54	Nedd8	Ubiquitination
P30416	35	Fkbp4	Acetylation
P30416	232	Fkbp4	Ubiquitination
P30416	274	Fkbp4	Acetylation
P30416	274	Fkbp4	Malonylation
P30416	354	Fkbp4	Acetylation
P30416	354	Fkbp4	Malonylation
P30416	354	Fkbp4	Ubiquitination
P30416	441	Fkbp4	Ubiquitination
P30681	82	Hmgb2	Acetylation
P31786	67	Dbi	Acetylation
P31786	67	Dbi	Succinylation
P31786	72	Dbi	Acetylation
P31786	72	Dbi	Malonylation
P31786	72	Dbi	Succinylation
P31786	72	Dbi	Ubiquitination
P31786	77	Dbi	Acetylation
P31786	77	Dbi	Succinylation
P31786	77	Dbi	Ubiquitination
P32020	438	Scp2	Acetylation
P32020	438	Scp2	Glutarylation
P32020	438	Scp2	Succinylation
P32020	453	Scp2	Acetylation
P32020	453	Scp2	Glutarylation
P32020	453	Scp2	Succinylation
P32020	453	Scp2	Ubiquitination
P32020	464	Scp2	Acetylation
P32020	464	Scp2	Glutarylation
P32020	464	Scp2	Succinylation
P32020	491	Scp2	Acetylation
P32020	491	Scp2	Malonylation
P32020	491	Scp2	Succinylation
P32037	473	Slc2a3	Ubiquitination
P32067	275	Ssb	Acetylation
P32067	303	Ssb	Ubiquitination
P32067	311	Ssb	Ubiquitination
P32067	340	Ssb	Malonylation
P32067	340	Ssb	Ubiquitination
P34022	68	Ranbp1	Ubiquitination
P35486	83	Pdha1	Acetylation
P35486	83	Pdha1	Glutarylation
P35486	83	Pdha1	Malonylation
P35486	83	Pdha1	Succinylation
P35486	244	Pdha1	Acetylation
P35486	244	Pdha1	Succinylation
P35550	108	Fbl	Acetylation
P35550	108	Fbl	Malonylation
P35550	127	Fbl	Acetylation
P35550	127	Fbl	Ubiquitination
P35550	137	Fbl	Acetylation
P35550	137	Fbl	Ubiquitination
P35550	211	Fbl	Acetylation
P35564	218	Canx	Acetylation
P35564	459	Canx	Succinylation
P35564	526	Canx	Ubiquitination
P35700	27	Prdx1	Acetylation
P35700	27	Prdx1	Malonylation
P35700	27	Prdx1	Succinylation
P35700	27	Prdx1	Ubiquitination
P35700	35	Prdx1	Acetylation
P35700	35	Prdx1	Malonylation
P35700	35	Prdx1	Succinylation
P35700	35	Prdx1	Ubiquitination
P35700	120	Prdx1	Acetylation
P35700	120	Prdx1	Ubiquitination
P35700	136	Prdx1	Acetylation
P35700	136	Prdx1	Malonylation
P35700	136	Prdx1	Succinylation
P35700	136	Prdx1	Ubiquitination
P35979	40	Rpl12	Malonylation
P35979	41	Rpl12	Malonylation
P35979	54	Rpl12	Acetylation
P35979	54	Rpl12	Malonylation
P35979	86	Rpl12	Malonylation
P35980	78	Rpl18	Ubiquitination
P36536	146	Sar1a	Acetylation
P36536	146	Sar1a	Ubiquitination
P37040	72	Por	Acetylation
P37804	17	Tagln	Acetylation
P37804	154	Tagln	Acetylation
P37804	172	Tagln	Acetylation
P38647	76	Hspa9	Acetylation
P38647	76	Hspa9	Succinylation
P38647	121	Hspa9	Acetylation
P38647	121	Hspa9	Succinylation
P38647	121	Hspa9	Ubiquitination
P38647	135	Hspa9	Acetylation
P38647	135	Hspa9	Glutarylation
P38647	135	Hspa9	Succinylation
P38647	175	Hspa9	Acetylation
P38647	175	Hspa9	Succinylation
P38647	234	Hspa9	Acetylation
P38647	234	Hspa9	Ubiquitination
P38647	300	Hspa9	Acetylation
P38647	300	Hspa9	Glutarylation
P38647	300	Hspa9	Malonylation
P38647	300	Hspa9	Succinylation
P38647	300	Hspa9	Ubiquitination
P38647	314	Hspa9	Acetylation
P38647	377	Hspa9	Acetylation
P38647	377	Hspa9	Succinylation
P38647	467	Hspa9	Acetylation
P38647	467	Hspa9	Succinylation
P38647	555	Hspa9	Acetylation
P38647	563	Hspa9	Acetylation
P38647	567	Hspa9	Acetylation
P38647	567	Hspa9	Glutarylation
P38647	567	Hspa9	Succinylation
P38647	617	Hspa9	Acetylation
P38647	625	Hspa9	Acetylation
P38647	625	Hspa9	Malonylation
P38647	625	Hspa9	Succinylation
P38647	625	Hspa9	Ubiquitination
P38647	671	Hspa9	Acetylation
P38647	675	Hspa9	Acetylation
P40124	62	Cap1	Acetylation
P40124	62	Cap1	Malonylation
P40124	62	Cap1	Ubiquitination
P40124	326	Cap1	Acetylation
P40142	144	Tkt	Acetylation
P40142	144	Tkt	Malonylation
P40142	144	Tkt	Succinylation
P40142	144	Tkt	Ubiquitination
P40142	310	Tkt	Acetylation
P40142	310	Tkt	Malonylation
P40142	310	Tkt	Ubiquitination
P40142	493	Tkt	Ubiquitination
P40142	609	Tkt	Acetylation
P40142	609	Tkt	Malonylation
P41105	47	Rpl28	Ubiquitination
P42208	318	43710	Ubiquitination
P42932	16	Cct8	Acetylation
P42932	16	Cct8	Malonylation
P42932	16	Cct8	Ubiquitination
P42932	235	Cct8	Succinylation
P42932	235	Cct8	Ubiquitination
P42932	367	Cct8	Acetylation
P42932	367	Cct8	Ubiquitination
P42932	400	Cct8	Acetylation
P42932	400	Cct8	Malonylation
P42932	400	Cct8	Succinylation
P42932	400	Cct8	Ubiquitination
P45376	263	Akr1b1	Acetylation
P45376	263	Akr1b1	Ubiquitination
P45952	212	Acadm	Acetylation
P45952	212	Acadm	Glutarylation
P45952	212	Acadm	Malonylation
P45952	212	Acadm	Succinylation
P46664	419	Adss	Acetylation
P46664	419	Adss	Ubiquitination
P47199	186	Cryz	Acetylation
P47199	186	Cryz	Malonylation
P47199	186	Cryz	Succinylation
P47738	370	Aldh2	Acetylation
P47738	370	Aldh2	Glutarylation
P47738	370	Aldh2	Malonylation
P47738	370	Aldh2	Succinylation
P47738	370	Aldh2	Ubiquitination
P47757	223	Capzb	Acetylation
P47757	223	Capzb	Malonylation
P47757	223	Capzb	Ubiquitination
P47911	247	Rpl6	Acetylation
P47911	268	Rpl6	Acetylation
P47911	268	Rpl6	Succinylation
P47962	5	Rpl5	Acetylation
P47962	27	Rpl5	Acetylation
P47962	158	Rpl5	Acetylation
P47962	158	Rpl5	Succinylation
P47962	220	Rpl5	Acetylation
P47962	220	Rpl5	Succinylation
P47962	255	Rpl5	Acetylation
P47962	276	Rpl5	Malonylation
P47963	105	Rpl13	Acetylation
P47963	105	Rpl13	Succinylation
P47963	105	Rpl13	Ubiquitination
P47963	174	Rpl13	Acetylation
P47963	174	Rpl13	Succinylation
P47963	209	Rpl13	Malonylation
P47964	13	Rpl36	Acetylation
P48024	109	Eif1	Acetylation
P48036	106	Anxa5	Acetylation
P48036	106	Anxa5	Ubiquitination
P48036	307	Anxa5	Acetylation
P48193	392	Epb41	Ubiquitination
P48428	28	Tbca	Malonylation
P48428	51	Tbca	Acetylation
P48428	51	Tbca	Succinylation
P48678	32	Lmna	Acetylation
P48678	32	Lmna	Succinylation
P48678	32	Lmna	Ubiquitination
P48678	97	Lmna	Acetylation
P48678	97	Lmna	Malonylation
P48678	97	Lmna	Ubiquitination
P48678	114	Lmna	Acetylation
P48678	114	Lmna	Malonylation
P48678	114	Lmna	Ubiquitination
P48678	155	Lmna	Acetylation
P48678	155	Lmna	Malonylation
P48678	155	Lmna	Ubiquitination
P48678	260	Lmna	Acetylation
P48678	270	Lmna	Acetylation
P48678	270	Lmna	Malonylation
P48678	270	Lmna	Succinylation
P48678	270	Lmna	Ubiquitination
P48678	316	Lmna	Malonylation
P48962	147	Slc25a4	Acetylation
P48962	147	Slc25a4	Succinylation
P48962	147	Slc25a4	Ubiquitination
P48962	166	Slc25a4	Acetylation
P48962	166	Slc25a4	Succinylation
P48962	166	Slc25a4	Ubiquitination
P49312	8	Hnrnpa1	Acetylation
P49312	105	Hnrnpa1	Acetylation
P49312	105	Hnrnpa1	Ubiquitination
P49722	53	Psma2	Malonylation
P49722	53	Psma2	Ubiquitination
P50247	20	Ahcy	Malonylation
P50247	20	Ahcy	Ubiquitination
P50247	401	Ahcy	Acetylation
P50247	401	Ahcy	Ubiquitination
P50396	269	Gdi1	Acetylation
P50396	269	Gdi1	Ubiquitination
P50431	445	Shmt1	Acetylation
P50543	22	S100a11	Acetylation
P50543	22	S100a11	Succinylation
P50543	22	S100a11	Ubiquitination
P50543	50	S100a11	Acetylation
P50543	50	S100a11	Ubiquitination
P50580	22	Pa2g4	Ubiquitination
P50580	101	Pa2g4	Acetylation
P50580	101	Pa2g4	Succinylation
P51881	63	Slc25a5	Acetylation
P51881	63	Slc25a5	Succinylation
P51881	63	Slc25a5	Ubiquitination
P51881	147	Slc25a5	Acetylation
P51881	147	Slc25a5	Glutarylation
P51881	147	Slc25a5	Malonylation
P51881	147	Slc25a5	Succinylation
P51881	147	Slc25a5	Ubiquitination
P51881	166	Slc25a5	Acetylation
P51881	166	Slc25a5	Malonylation
P51881	166	Slc25a5	Succinylation
P51881	268	Slc25a5	Acetylation
P51881	268	Slc25a5	Succinylation
P51881	268	Slc25a5	Ubiquitination
P52293	486	Kpna2	Ubiquitination
P52480	62	Pkm	Acetylation
P52480	62	Pkm	Succinylation
P52480	62	Pkm	Ubiquitination
P52480	135	Pkm	Acetylation
P52480	135	Pkm	Ubiquitination
P52480	188	Pkm	Acetylation
P52480	188	Pkm	Ubiquitination
P52480	206	Pkm	Acetylation
P52480	206	Pkm	Ubiquitination
P52480	224	Pkm	Acetylation
P52480	498	Pkm	Acetylation
P52480	498	Pkm	Succinylation
P53026	91	Rpl10a	Acetylation
P53026	91	Rpl10a	Malonylation
P53026	91	Rpl10a	Succinylation
P53026	91	Rpl10a	Ubiquitination
P53026	130	Rpl10a	Acetylation
P53026	130	Rpl10a	Malonylation
P53026	130	Rpl10a	Succinylation
P53026	130	Rpl10a	Ubiquitination
P53811	54	Pitpnb	Acetylation
P53811	54	Pitpnb	Ubiquitination
P54071	280	Idh2	Acetylation
P54071	280	Idh2	Succinylation
P54071	384	Idh2	Acetylation
P54071	384	Idh2	Malonylation
P54071	384	Idh2	Succinylation
P54071	384	Idh2	Ubiquitination
P54227	9	Stmn1	Acetylation
P54227	52	Stmn1	Ubiquitination
P54227	53	Stmn1	Acetylation
P54227	100	Stmn1	Acetylation
P54227	119	Stmn1	Acetylation
P54227	128	Stmn1	Acetylation
P54726	26	Rad23a	Ubiquitination
P54728	24	Rad23b	Acetylation
P54728	24	Rad23b	Ubiquitination
P54728	36	Rad23b	Malonylation
P54728	36	Rad23b	Ubiquitination
P54728	60	Rad23b	Acetylation
P54728	60	Rad23b	Ubiquitination
P54729	183	Nub1	Ubiquitination
P54822	134	Adsl	Acetylation
P55264	255	Adk	Acetylation
P55264	255	Adk	Malonylation
P55264	255	Adk	Succinylation
P55264	255	Adk	Ubiquitination
P56382	28	Atp5e	Acetylation
P56382	28	Atp5e	Succinylation
P56382	32	Atp5e	Acetylation
P56382	32	Atp5e	Succinylation
P56382	32	Atp5e	Ubiquitination
P56382	37	Atp5e	Acetylation
P56382	37	Atp5e	Glutarylation
P56382	37	Atp5e	Malonylation
P56382	37	Atp5e	Succinylation
P56391	13	Cox6b1	Succinylation
P56391	13	Cox6b1	Ubiquitination
P56480	124	Atp5b	Acetylation
P56480	124	Atp5b	Glutarylation
P56480	124	Atp5b	Malonylation
P56480	124	Atp5b	Succinylation
P56480	124	Atp5b	Ubiquitination
P56480	198	Atp5b	Acetylation
P56480	198	Atp5b	Glutarylation
P56480	198	Atp5b	Succinylation
P56480	198	Atp5b	Ubiquitination
P56480	426	Atp5b	Acetylation
P56480	426	Atp5b	Succinylation
P56480	426	Atp5b	Ubiquitination
P56480	485	Atp5b	Acetylation
P56480	485	Atp5b	Malonylation
P56480	485	Atp5b	Succinylation
P56480	485	Atp5b	Ubiquitination
P56480	522	Atp5b	Acetylation
P56480	522	Atp5b	Malonylation
P56480	522	Atp5b	Succinylation
P56959	327	Fus	Acetylation
P56959	327	Fus	Ubiquitination
P57759	233	Erp29	Acetylation
P57776	15	Eef1d	Acetylation
P57776	17	Eef1d	Malonylation
P57776	143	Eef1d	Malonylation
P57780	593	Actn4	Malonylation
P57780	761	Actn4	Ubiquitination
P57780	860	Actn4	Acetylation
P57784	172	Snrpa1	Acetylation
P57784	172	Snrpa1	Malonylation
P58252	239	Eef2	Acetylation
P58252	239	Eef2	Malonylation
P58252	239	Eef2	Succinylation
P58252	239	Eef2	Ubiquitination
P58252	252	Eef2	Acetylation
P58252	258	Eef2	Malonylation
P58252	275	Eef2	Acetylation
P58252	275	Eef2	Malonylation
P58252	275	Eef2	Succinylation
P58252	275	Eef2	Ubiquitination
P58252	283	Eef2	Ubiquitination
P58252	314	Eef2	Acetylation
P58252	314	Eef2	Malonylation
P58252	314	Eef2	Ubiquitination
P58252	318	Eef2	Acetylation
P58252	318	Eef2	Malonylation
P58252	318	Eef2	Succinylation
P58252	318	Eef2	Ubiquitination
P58252	322	Eef2	Succinylation
P58252	438	Eef2	Malonylation
P58252	438	Eef2	Ubiquitination
P58252	512	Eef2	Acetylation
P58252	512	Eef2	Malonylation
P58252	512	Eef2	Succinylation
P58252	512	Eef2	Ubiquitination
P58771	136	Tpm1	Acetylation
P58771	136	Tpm1	Ubiquitination
P58771	152	Tpm1	Acetylation
P58771	152	Tpm1	Ubiquitination
P59242	493	Cgn	Ubiquitination
P60122	281	Ruvbl1	Malonylation
P60122	281	Ruvbl1	Ubiquitination
P60766	128	Cdc42	Ubiquitination
P60843	309	Eif4a1	Acetylation
P60843	309	Eif4a1	Malonylation
P60843	309	Eif4a1	Ubiquitination
P60867	8	Rps20	Acetylation
P60867	8	Rps20	Malonylation
P60867	8	Rps20	Succinylation
P60867	8	Rps20	Ubiquitination
P60904	46	Dnajc5	Ubiquitination
P61087	18	Ube2k	Acetylation
P61087	24	Ube2k	Ubiquitination
P61087	72	Ube2k	Acetylation
P61087	72	Ube2k	Ubiquitination
P61087	142	Ube2k	Acetylation
P61089	68	Ube2n	Ubiquitination
P61161	336	Actr2	Malonylation
P61255	69	Rpl26	Acetylation
P61255	69	Rpl26	Malonylation
P61255	69	Rpl26	Ubiquitination
P61255	136	Rpl26	Acetylation
P61255	136	Rpl26	Malonylation
P61255	142	Rpl26	Acetylation
P61255	142	Rpl26	Ubiquitination
P61358	27	Rpl27	Acetylation
P61358	27	Rpl27	Malonylation
P61358	27	Rpl27	Ubiquitination
P61358	59	Rpl27	Acetylation
P61358	98	Rpl27	Acetylation
P61358	98	Rpl27	Malonylation
P61358	98	Rpl27	Ubiquitination
P61957	33	Sumo2	Acetylation
P61957	33	Sumo2	Succinylation
P61957	33	Sumo2	Ubiquitination
P61971	55	Nutf2	Acetylation
P61971	55	Nutf2	Ubiquitination
P61979	34	Hnrnpk	Acetylation
P61979	34	Hnrnpk	Malonylation
P61979	34	Hnrnpk	Succinylation
P61979	34	Hnrnpk	Ubiquitination
P61979	60	Hnrnpk	Ubiquitination
P61979	422	Hnrnpk	Acetylation
P61979	422	Hnrnpk	Succinylation
P61979	422	Hnrnpk	Ubiquitination
P61982	10	Ywhag	Acetylation
P61982	10	Ywhag	Malonylation
P61982	10	Ywhag	Ubiquitination
P61982	77	Ywhag	Ubiquitination
P62075	53	Timm13	Acetylation
P62075	53	Timm13	Succinylation
P62082	74	Rps7	Acetylation
P62082	74	Rps7	Malonylation
P62082	74	Rps7	Succinylation
P62082	74	Rps7	Ubiquitination
P62082	160	Rps7	Acetylation
P62082	160	Rps7	Succinylation
P62082	160	Rps7	Ubiquitination
P62082	169	Rps7	Acetylation
P62082	178	Rps7	Acetylation
P62082	178	Rps7	Succinylation
P62082	178	Rps7	Ubiquitination
P62082	183	Rps7	Acetylation
P62192	91	Psmc1	Ubiquitination
P62192	98	Psmc1	Ubiquitination
P62192	420	Psmc1	Succinylation
P62204	22	Calm1	Acetylation
P62204	22	Calm1	Malonylation
P62204	22	Calm1	Succinylation
P62204	22	Calm1	Ubiquitination
P62204	31	Calm1	Acetylation
P62204	31	Calm1	Ubiquitination
P62204	78	Calm1	Acetylation
P62204	78	Calm1	Ubiquitination
P62204	95	Calm1	Acetylation
P62204	95	Calm1	Ubiquitination
P62242	128	Rps8	Acetylation
P62242	128	Rps8	Malonylation
P62242	128	Rps8	Succinylation
P62242	128	Rps8	Ubiquitination
P62242	139	Rps8	Acetylation
P62245	84	Rps15a	Acetylation
P62245	84	Rps15a	Succinylation
P62245	84	Rps15a	Ubiquitination
P62259	12	Ywhae	Acetylation
P62259	12	Ywhae	Ubiquitination
P62259	69	Ywhae	Acetylation
P62259	69	Ywhae	Malonylation
P62259	69	Ywhae	Ubiquitination
P62259	73	Ywhae	Ubiquitination
P62259	78	Ywhae	Acetylation
P62259	78	Ywhae	Ubiquitination
P62259	123	Ywhae	Acetylation
P62259	123	Ywhae	Ubiquitination
P62259	125	Ywhae	Ubiquitination
P62264	106	Rps14	Malonylation
P62264	106	Rps14	Ubiquitination
P62267	48	Rps23	Ubiquitination
P62267	54	Rps23	Acetylation
P62267	54	Rps23	Succinylation
P62274	48	Rps29	Ubiquitination
P62281	30	Rps11	Acetylation
P62281	30	Rps11	Malonylation
P62281	30	Rps11	Succinylation
P62281	30	Rps11	Ubiquitination
P62281	45	Rps11	Acetylation
P62281	58	Rps11	Acetylation
P62281	58	Rps11	Succinylation
P62281	79	Rps11	Acetylation
P62281	144	Rps11	Ubiquitination
P62301	34	Rps13	Acetylation
P62301	34	Rps13	Succinylation
P62301	34	Rps13	Ubiquitination
P62301	39	Rps13	Acetylation
P62301	39	Rps13	Malonylation
P62301	39	Rps13	Ubiquitination
P62334	7	Psmc6	Malonylation
P62334	7	Psmc6	Ubiquitination
P62334	20	Psmc6	Acetylation
P62334	20	Psmc6	Ubiquitination
P62334	369	Psmc6	Ubiquitination
P62500	1011	Tsc22d1	Ubiquitination
P62702	62	Rps4x	Ubiquitination
P62702	94	Rps4x	Acetylation
P62751	14	Rpl23a	Acetylation
P62751	14	Rpl23a	Malonylation
P62751	70	Rpl23a	Acetylation
P62751	70	Rpl23a	Ubiquitination
P62751	134	Rpl23a	Acetylation
P62754	119	Rps6	Acetylation
P62754	149	Rps6	Acetylation
P62754	149	Rps6	Succinylation
P62754	203	Rps6	Acetylation
P62754	203	Rps6	Malonylation
P62754	203	Rps6	Succinylation
P62774	24	Mtpn	Acetylation
P62806	32	Hist1h4a	Acetylation
P62806	32	Hist1h4a	Malonylation
P62806	32	Hist1h4a	Succinylation
P62806	32	Hist1h4a	Ubiquitination
P62806	78	Hist1h4a	Acetylation
P62806	78	Hist1h4a	Malonylation
P62806	78	Hist1h4a	Succinylation
P62806	92	Hist1h4a	Acetylation
P62806	92	Hist1h4a	Succinylation
P62806	92	Hist1h4a	Ubiquitination
P62814	108	Atp6v1b2	Ubiquitination
P62827	37	Ran	Acetylation
P62827	134	Ran	Acetylation
P62827	134	Ran	Malonylation
P62827	134	Ran	Succinylation
P62827	134	Ran	Ubiquitination
P62830	113	Rpl23	Acetylation
P62830	113	Rpl23	Malonylation
P62830	113	Rpl23	Ubiquitination
P62843	77	Rps15	Ubiquitination
P62849	37	Rps24	Acetylation
P62849	37	Rps24	Ubiquitination
P62849	129	Rps24	Succinylation
P62852	20	Rps25	Acetylation
P62852	43	Rps25	Acetylation
P62852	43	Rps25	Ubiquitination
P62852	66	Rps25	Acetylation
P62852	66	Rps25	Malonylation
P62852	66	Rps25	Succinylation
P62852	66	Rps25	Ubiquitination
P62852	94	Rps25	Acetylation
P62852	94	Rps25	Malonylation
P62852	94	Rps25	Succinylation
P62852	114	Rps25	Malonylation
P62858	47	Rps28	Succinylation
P62858	47	Rps28	Ubiquitination
P62869	46	Tceb2	Acetylation
P62869	46	Tceb2	Succinylation
P62874	15	Gnb1	Ubiquitination
P62900	31	Rpl31	Acetylation
P62900	55	Rpl31	Acetylation
P62900	55	Rpl31	Succinylation
P62900	55	Rpl31	Ubiquitination
P62900	70	Rpl31	Acetylation
P62900	70	Rpl31	Malonylation
P62900	70	Rpl31	Succinylation
P62900	70	Rpl31	Ubiquitination
P62908	62	Rps3	Acetylation
P62908	62	Rps3	Malonylation
P62908	62	Rps3	Succinylation
P62908	62	Rps3	Ubiquitination
P62908	197	Rps3	Acetylation
P62908	197	Rps3	Malonylation
P62908	197	Rps3	Ubiquitination
P62918	46	Rpl8	Acetylation
P62918	60	Rpl8	Acetylation
P62918	60	Rpl8	Succinylation
P62918	144	Rpl8	Acetylation
P62918	144	Rpl8	Malonylation
P62962	54	Pfn1	Malonylation
P62962	54	Pfn1	Succinylation
P62962	54	Pfn1	Ubiquitination
P62962	126	Pfn1	Acetylation
P62962	126	Pfn1	Ubiquitination
P62983	107	Rps27a	Acetylation
P62983	107	Rps27a	Malonylation
P62983	107	Rps27a	Succinylation
P62983	107	Rps27a	Ubiquitination
P62983	113	Rps27a	Acetylation
P62983	113	Rps27a	Malonylation
P62983	113	Rps27a	Ubiquitination
P63017	71	Hspa8	Acetylation
P63017	71	Hspa8	Succinylation
P63017	71	Hspa8	Ubiquitination
P63017	108	Hspa8	Acetylation
P63017	108	Hspa8	Malonylation
P63017	108	Hspa8	Succinylation
P63017	108	Hspa8	Ubiquitination
P63017	112	Hspa8	Acetylation
P63017	112	Hspa8	Ubiquitination
P63017	126	Hspa8	Acetylation
P63017	126	Hspa8	Ubiquitination
P63017	159	Hspa8	Acetylation
P63017	159	Hspa8	Malonylation
P63017	159	Hspa8	Succinylation
P63017	159	Hspa8	Ubiquitination
P63017	257	Hspa8	Succinylation
P63017	257	Hspa8	Ubiquitination
P63017	319	Hspa8	Acetylation
P63017	319	Hspa8	Malonylation
P63017	319	Hspa8	Succinylation
P63017	319	Hspa8	Ubiquitination
P63017	328	Hspa8	Acetylation
P63017	328	Hspa8	Malonylation
P63017	328	Hspa8	Succinylation
P63017	328	Hspa8	Ubiquitination
P63017	512	Hspa8	Acetylation
P63017	512	Hspa8	Malonylation
P63017	512	Hspa8	Succinylation
P63017	512	Hspa8	Ubiquitination
P63017	526	Hspa8	Acetylation
P63017	526	Hspa8	Ubiquitination
P63017	531	Hspa8	Ubiquitination
P63017	550	Hspa8	Ubiquitination
P63017	589	Hspa8	Acetylation
P63017	589	Hspa8	Ubiquitination
P63017	597	Hspa8	Acetylation
P63017	597	Hspa8	Malonylation
P63017	597	Hspa8	Succinylation
P63017	597	Hspa8	Ubiquitination
P63028	19	Tpt1	Acetylation
P63028	19	Tpt1	Ubiquitination
P63028	93	Tpt1	Acetylation
P63028	93	Tpt1	Malonylation
P63028	97	Tpt1	Acetylation
P63028	97	Tpt1	Malonylation
P63028	102	Tpt1	Acetylation
P63037	37	Dnaja1	Acetylation
P63037	37	Dnaja1	Ubiquitination
P63038	31	Hspd1	Acetylation
P63038	31	Hspd1	Succinylation
P63038	31	Hspd1	Ubiquitination
P63038	75	Hspd1	Acetylation
P63038	75	Hspd1	Malonylation
P63038	75	Hspd1	Succinylation
P63038	75	Hspd1	Ubiquitination
P63038	82	Hspd1	Acetylation
P63038	82	Hspd1	Malonylation
P63038	82	Hspd1	Succinylation
P63038	82	Hspd1	Ubiquitination
P63038	87	Hspd1	Acetylation
P63038	125	Hspd1	Acetylation
P63038	125	Hspd1	Succinylation
P63038	125	Hspd1	Ubiquitination
P63038	130	Hspd1	Acetylation
P63038	130	Hspd1	Succinylation
P63038	133	Hspd1	Acetylation
P63038	133	Hspd1	Malonylation
P63038	133	Hspd1	Succinylation
P63038	133	Hspd1	Ubiquitination
P63038	191	Hspd1	Acetylation
P63038	191	Hspd1	Glutarylation
P63038	191	Hspd1	Succinylation
P63038	191	Hspd1	Ubiquitination
P63038	202	Hspd1	Acetylation
P63038	202	Hspd1	Glutarylation
P63038	202	Hspd1	Malonylation
P63038	202	Hspd1	Succinylation
P63038	205	Hspd1	Acetylation
P63038	205	Hspd1	Succinylation
P63038	218	Hspd1	Acetylation
P63038	218	Hspd1	Succinylation
P63038	218	Hspd1	Ubiquitination
P63038	352	Hspd1	Acetylation
P63038	352	Hspd1	Glutarylation
P63038	352	Hspd1	Succinylation
P63038	352	Hspd1	Ubiquitination
P63038	359	Hspd1	Acetylation
P63038	359	Hspd1	Glutarylation
P63038	359	Hspd1	Succinylation
P63038	364	Hspd1	Acetylation
P63038	405	Hspd1	Succinylation
P63038	417	Hspd1	Acetylation
P63038	417	Hspd1	Ubiquitination
P63038	473	Hspd1	Acetylation
P63038	473	Hspd1	Succinylation
P63038	554	Hspd1	Acetylation
P63101	9	Ywhaz	Acetylation
P63101	9	Ywhaz	Ubiquitination
P63101	11	Ywhaz	Ubiquitination
P63101	74	Ywhaz	Ubiquitination
P63101	85	Ywhaz	Ubiquitination
P63101	138	Ywhaz	Acetylation
P63101	138	Ywhaz	Ubiquitination
P63101	157	Ywhaz	Acetylation
P63101	157	Ywhaz	Malonylation
P63101	157	Ywhaz	Succinylation
P63101	157	Ywhaz	Ubiquitination
P63158	43	Hmgb1	Acetylation
P63158	43	Hmgb1	Ubiquitination
P63158	65	Hmgb1	Acetylation
P63158	65	Hmgb1	Malonylation
P63158	82	Hmgb1	Ubiquitination
P63158	90	Hmgb1	Acetylation
P63158	90	Hmgb1	Malonylation
P63242	121	Eif5a	Acetylation
P63242	121	Eif5a	Succinylation
P63242	121	Eif5a	Ubiquitination
P63276	72	Rps17	Ubiquitination
P63280	59	Ube2i	Acetylation
P63321	143	Rala	Ubiquitination
P63323	116	Rps12	Acetylation
P63323	116	Rps12	Succinylation
P63323	116	Rps12	Ubiquitination
P63323	121	Rps12	Ubiquitination
P63325	138	Rps10	Malonylation
P63325	138	Rps10	Ubiquitination
P67778	186	Phb	Acetylation
P67778	186	Phb	Malonylation
P67778	186	Phb	Succinylation
P67778	186	Phb	Ubiquitination
P67984	107	Rpl22	Acetylation
P67984	107	Rpl22	Malonylation
P67984	107	Rpl22	Ubiquitination
P68037	131	Ube2l3	Acetylation
P68037	131	Ube2l3	Ubiquitination
P68037	145	Ube2l3	Acetylation
P68254	11	Ywhaq	Ubiquitination
P68254	74	Ywhaq	Ubiquitination
P68254	85	Ywhaq	Ubiquitination
P68254	122	Ywhaq	Acetylation
P68254	122	Ywhaq	Ubiquitination
P68510	77	Ywhah	Ubiquitination
P68510	142	Ywhah	Ubiquitination
P70122	98	Sbds	Ubiquitination
P70168	68	Kpnb1	Ubiquitination
P70168	183	Kpnb1	Acetylation
P70168	211	Kpnb1	Acetylation
P70195	195	Psmb7	Acetylation
P70195	195	Psmb7	Ubiquitination
P70372	120	Elavl1	Ubiquitination
P70441	139	Slc9a3r1	Ubiquitination
P70441	235	Slc9a3r1	Acetylation
P80313	47	Cct7	Ubiquitination
P80313	55	Cct7	Acetylation
P80313	55	Cct7	Malonylation
P80313	55	Cct7	Succinylation
P80313	55	Cct7	Ubiquitination
P80313	250	Cct7	Acetylation
P80314	13	Cct2	Acetylation
P80314	13	Cct2	Ubiquitination
P80314	119	Cct2	Succinylation
P80314	441	Cct2	Acetylation
P80314	441	Cct2	Ubiquitination
P80315	65	Cct4	Ubiquitination
P80315	321	Cct4	Acetylation
P80315	321	Cct4	Malonylation
P80315	395	Cct4	Acetylation
P80315	395	Cct4	Malonylation
P80316	154	Cct5	Acetylation
P80316	154	Cct5	Ubiquitination
P80316	223	Cct5	Acetylation
P80316	223	Cct5	Malonylation
P80316	232	Cct5	Acetylation
P80316	265	Cct5	Acetylation
P80316	265	Cct5	Ubiquitination
P80316	370	Cct5	Acetylation
P80316	392	Cct5	Ubiquitination
P80317	10	Cct6a	Malonylation
P80317	10	Cct6a	Ubiquitination
P80317	127	Cct6a	Acetylation
P80317	127	Cct6a	Ubiquitination
P80317	129	Cct6a	Acetylation
P80317	129	Cct6a	Malonylation
P80317	129	Cct6a	Succinylation
P80317	129	Cct6a	Ubiquitination
P80317	141	Cct6a	Acetylation
P80318	138	Cct3	Acetylation
P80318	138	Cct3	Succinylation
P80318	138	Cct3	Ubiquitination
P80318	222	Cct3	Acetylation
P80318	222	Cct3	Malonylation
P80318	381	Cct3	Acetylation
P80318	381	Cct3	Malonylation
P80318	381	Cct3	Succinylation
P80318	381	Cct3	Ubiquitination
P83882	30	Rpl36a	Acetylation
P83882	30	Rpl36a	Malonylation
P83882	30	Rpl36a	Succinylation
P83917	150	Cbx1	Ubiquitination
P84099	21	Rpl19	Ubiquitination
P84099	80	Rpl19	Acetylation
P84099	128	Rpl19	Ubiquitination
P84099	190	Rpl19	Acetylation
P84099	190	Rpl19	Ubiquitination
P84228	80	Hist1h3b	Malonylation
P84228	123	Hist1h3b	Malonylation
P85094	178	Isoc2a	Acetylation
P85094	178	Isoc2a	Succinylation
P97351	27	Rps3a	Acetylation
P97351	27	Rps3a	Malonylation
P97351	27	Rps3a	Succinylation
P97351	56	Rps3a	Acetylation
P97351	56	Rps3a	Malonylation
P97351	56	Rps3a	Succinylation
P97351	85	Rps3a	Acetylation
P97351	182	Rps3a	Acetylation
P97351	182	Rps3a	Succinylation
P97351	182	Rps3a	Ubiquitination
P97351	187	Rps3a	Acetylation
P97351	187	Rps3a	Succinylation
P97351	195	Rps3a	Acetylation
P97351	195	Rps3a	Malonylation
P97351	249	Rps3a	Acetylation
P97351	249	Rps3a	Ubiquitination
P97371	13	Psme1	Ubiquitination
P97372	145	Psme2	Ubiquitination
P97384	253	Anxa11	Malonylation
P97384	253	Anxa11	Succinylation
P97496	358	Smarcc1	Acetylation
P97496	881	Smarcc1	Acetylation
P97496	881	Smarcc1	Ubiquitination
P97807	58	Fh	Acetylation
P97807	58	Fh	Glutarylation
P97807	58	Fh	Malonylation
P97807	58	Fh	Succinylation
P97807	58	Fh	Ubiquitination
P97807	77	Fh	Acetylation
P97807	77	Fh	Glutarylation
P97807	77	Fh	Malonylation
P97807	77	Fh	Succinylation
P97807	77	Fh	Ubiquitination
P97807	112	Fh	Acetylation
P97807	112	Fh	Glutarylation
P97807	112	Fh	Malonylation
P97807	112	Fh	Succinylation
P97807	112	Fh	Ubiquitination
P97822	101	Anp32e	Ubiquitination
P97930	189	Dtymk	Acetylation
P99026	201	Psmb4	Acetylation
P99026	201	Psmb4	Ubiquitination
P99027	94	Rplp2	Malonylation
P99029	142	Prdx5	Acetylation
P99029	142	Prdx5	Succinylation
Q00612	497	G6pdx	Acetylation
Q01320	528	Top2a	Acetylation
Q01853	312	Vcp	Ubiquitination
Q01853	486	Vcp	Ubiquitination
Q01853	502	Vcp	Acetylation
Q01853	502	Vcp	Ubiquitination
Q01853	565	Vcp	Acetylation
Q01853	668	Vcp	Acetylation
Q01853	668	Vcp	Succinylation
Q01853	668	Vcp	Ubiquitination
Q02053	528	Uba1	Acetylation
Q02053	528	Uba1	Succinylation
Q02053	528	Uba1	Ubiquitination
Q03265	123	Atp5a1	Acetylation
Q03265	123	Atp5a1	Succinylation
Q03265	123	Atp5a1	Ubiquitination
Q03265	161	Atp5a1	Acetylation
Q03265	161	Atp5a1	Glutarylation
Q03265	161	Atp5a1	Malonylation
Q03265	161	Atp5a1	Succinylation
Q03265	161	Atp5a1	Ubiquitination
Q03265	239	Atp5a1	Acetylation
Q03265	239	Atp5a1	Glutarylation
Q03265	239	Atp5a1	Succinylation
Q03265	531	Atp5a1	Acetylation
Q03265	531	Atp5a1	Glutarylation
Q03265	531	Atp5a1	Malonylation
Q03265	531	Atp5a1	Succinylation
Q03265	539	Atp5a1	Acetylation
Q03265	539	Atp5a1	Glutarylation
Q03265	539	Atp5a1	Malonylation
Q03265	539	Atp5a1	Succinylation
Q03265	539	Atp5a1	Ubiquitination
Q04447	304	Ckb	Ubiquitination
Q05816	5	Fabp5	Acetylation
Q05816	5	Fabp5	Succinylation
Q05D44	773	Eif5b	Malonylation
Q07417	335	Acads	Acetylation
Q07417	335	Acads	Glutarylation
Q07417	335	Acads	Succinylation
Q07813	57	Bax	Ubiquitination
Q08093	30	Cnn2	Acetylation
Q08943	542	Ssrp1	Acetylation
Q1HFZ0	445	Nsun2	Acetylation
Q3TDN2	307	Faf2	Ubiquitination
Q3THK7	288	Gmps	Ubiquitination
Q3THK7	412	Gmps	Ubiquitination
Q3TWW8	165	Srsf6	Acetylation
Q3TWW8	165	Srsf6	Ubiquitination
Q3TXS7	574	Psmd1	Ubiquitination
Q3TXS7	720	Psmd1	Acetylation
Q3TXS7	720	Psmd1	Malonylation
Q3TXS7	720	Psmd1	Ubiquitination
Q3U0V1	72	Khsrp	Acetylation
Q3U0V1	72	Khsrp	Malonylation
Q3U0V1	72	Khsrp	Ubiquitination
Q3U0V1	360	Khsrp	Acetylation
Q3U9G9	188	Lbr	Acetylation
Q3U9G9	188	Lbr	Ubiquitination
Q3UHX2	137	Pdap1	Malonylation
Q3UPL0	118	Sec31a	Acetylation
Q3UPL0	118	Sec31a	Succinylation
Q5XJY5	241	Arcn1	Acetylation
Q5XJY5	241	Arcn1	Ubiquitination
Q60520	938	Sin3a	Ubiquitination
Q60597	999	Ogdh	Acetylation
Q60597	999	Ogdh	Glutarylation
Q60597	999	Ogdh	Succinylation
Q60598	193	Cttn	Malonylation
Q60605	81	Myl6	Acetylation
Q60605	81	Myl6	Ubiquitination
Q60668	110	Hnrnpd	Ubiquitination
Q60668	114	Hnrnpd	Acetylation
Q60668	114	Hnrnpd	Ubiquitination
Q60668	153	Hnrnpd	Ubiquitination
Q60668	237	Hnrnpd	Ubiquitination
Q60676	40	Ppp5c	Acetylation
Q60864	109	Stip1	Ubiquitination
Q60864	237	Stip1	Succinylation
Q60864	243	Stip1	Malonylation
Q60864	395	Stip1	Malonylation
Q60864	446	Stip1	Acetylation
Q60864	446	Stip1	Succinylation
Q60864	530	Stip1	Acetylation
Q60865	72	Caprin1	Acetylation
Q60865	72	Caprin1	Ubiquitination
Q60870	168	Reep5	Ubiquitination
Q60930	121	Vdac2	Acetylation
Q60930	121	Vdac2	Ubiquitination
Q61029	333	Tmpo	Acetylation
Q61029	333	Tmpo	Ubiquitination
Q61035	42	Hars	Malonylation
Q61074	380	Ppm1g	Acetylation
Q61081	261	Cdc37	Acetylation
Q61171	26	Prdx2	Acetylation
Q61171	26	Prdx2	Ubiquitination
Q61171	135	Prdx2	Ubiquitination
Q61191	1999	Hcfc1	Acetylation
Q61335	181	Bcap31	Malonylation
Q61335	181	Bcap31	Ubiquitination
Q61335	220	Bcap31	Succinylation
Q61425	241	Hadh	Acetylation
Q61425	241	Hadh	Glutarylation
Q61425	241	Hadh	Malonylation
Q61425	241	Hadh	Succinylation
Q61598	164	Gdi2	Acetylation
Q61598	164	Gdi2	Malonylation
Q61598	164	Gdi2	Succinylation
Q61598	164	Gdi2	Ubiquitination
Q61598	269	Gdi2	Acetylation
Q61598	269	Gdi2	Malonylation
Q61598	269	Gdi2	Succinylation
Q61598	269	Gdi2	Ubiquitination
Q61656	56	Ddx5	Acetylation
Q61656	56	Ddx5	Ubiquitination
Q61656	340	Ddx5	Ubiquitination
Q61686	84	Cbx5	Sumoylation
Q61686	143	Cbx5	Ubiquitination
Q61686	154	Cbx5	Ubiquitination
Q61792	96	Lasp1	Acetylation
Q61792	96	Lasp1	Malonylation
Q61792	96	Lasp1	Ubiquitination
Q61792	128	Lasp1	Malonylation
Q61792	128	Lasp1	Ubiquitination
Q61937	237	Npm1	Malonylation
Q61937	248	Npm1	Malonylation
Q61937	255	Npm1	Malonylation
Q62167	50	Ddx3x	Acetylation
Q62189	102	Snrpa	Ubiquitination
Q62261	659	Sptbn1	Ubiquitination
Q62261	1622	Sptbn1	Ubiquitination
Q62261	1878	Sptbn1	Acetylation
Q62318	189	Trim28	Acetylation
Q62318	320	Trim28	Ubiquitination
Q62318	408	Trim28	Acetylation
Q62318	774	Trim28	Ubiquitination
Q62383	777	Supt6h	Ubiquitination
Q62393	179	Tpd52	Acetylation
Q62393	179	Tpd52	Ubiquitination
Q62425	10	Ndufa4	Acetylation
Q62425	10	Ndufa4	Succinylation
Q62446	80	Fkbp3	Acetylation
Q62446	80	Fkbp3	Malonylation
Q62446	80	Fkbp3	Ubiquitination
Q62446	86	Fkbp3	Malonylation
Q62446	96	Fkbp3	Acetylation
Q62446	99	Fkbp3	Acetylation
Q62446	170	Fkbp3	Acetylation
Q62446	170	Fkbp3	Malonylation
Q62446	170	Fkbp3	Ubiquitination
Q62446	200	Fkbp3	Acetylation
Q62446	200	Fkbp3	Malonylation
Q62446	200	Fkbp3	Succinylation
Q62446	200	Fkbp3	Ubiquitination
Q64152	52	Btf3	Ubiquitination
Q64152	91	Btf3	Ubiquitination
Q64152	169	Btf3	Malonylation
Q64152	169	Btf3	Ubiquitination
Q64213	306	Sf1	Ubiquitination
Q64433	28	Hspe1	Acetylation
Q64433	28	Hspe1	Malonylation
Q64433	28	Hspe1	Succinylation
Q64433	28	Hspe1	Ubiquitination
Q64433	36	Hspe1	Acetylation
Q64433	36	Hspe1	Glutarylation
Q64433	36	Hspe1	Malonylation
Q64433	36	Hspe1	Succinylation
Q64433	36	Hspe1	Ubiquitination
Q64433	56	Hspe1	Acetylation
Q64433	56	Hspe1	Glutarylation
Q64433	56	Hspe1	Malonylation
Q64433	56	Hspe1	Succinylation
Q64433	66	Hspe1	Acetylation
Q64433	66	Hspe1	Glutarylation
Q64433	66	Hspe1	Succinylation
Q64433	70	Hspe1	Acetylation
Q64433	70	Hspe1	Glutarylation
Q64433	70	Hspe1	Succinylation
Q64514	1080	Tpp2	Ubiquitination
Q64727	219	Vcl	Ubiquitination
Q64727	228	Vcl	Ubiquitination
Q64727	496	Vcl	Acetylation
Q64727	784	Vcl	Ubiquitination
Q64727	956	Vcl	Malonylation
Q64727	956	Vcl	Ubiquitination
Q68FD5	1118	Cltc	Malonylation
Q6DFW4	93	Nop58	Malonylation
Q6GQT9	430	Nomo1	Acetylation
Q6IRU2	169	Tpm4	Acetylation
Q6IRU2	169	Tpm4	Succinylation
Q6IRU2	169	Tpm4	Ubiquitination
Q6IRU2	215	Tpm4	Acetylation
Q6NZJ6	954	Eif4g1	Acetylation
Q6NZJ6	954	Eif4g1	Malonylation
Q6NZJ6	954	Eif4g1	Ubiquitination
Q6P2K6	642	Smek1	Acetylation
Q6P542	403	Abcf1	Ubiquitination
Q6P5F9	455	Xpo1	Acetylation
Q6P5F9	455	Xpo1	Malonylation
Q6P5F9	455	Xpo1	Ubiquitination
Q6P9L6	1280	Kif15	Acetylation
Q6PB44	288	Ptpn23	Ubiquitination
Q6PB66	867	Lrpprc	Acetylation
Q6PDM2	30	Srsf1	Acetylation
Q6PDM2	30	Srsf1	Ubiquitination
Q6Y7W8	1191	Gigyf2	Ubiquitination
Q6ZQ38	20	Cand1	Acetylation
Q6ZQ38	577	Cand1	Malonylation
Q6ZQ38	577	Cand1	Ubiquitination
Q6ZQ38	586	Cand1	Acetylation
Q6ZQ38	1163	Cand1	Malonylation
Q6ZQ73	587	Cand2	Ubiquitination
Q6ZQI3	245	Mlec	Ubiquitination
Q6ZWN5	66	Rps9	Acetylation
Q6ZWN5	66	Rps9	Malonylation
Q6ZWN5	66	Rps9	Succinylation
Q6ZWN5	66	Rps9	Ubiquitination
Q6ZWN5	155	Rps9	Acetylation
Q6ZWN5	155	Rps9	Malonylation
Q6ZWN5	155	Rps9	Ubiquitination
Q6ZWV3	188	Rpl10	Acetylation
Q6ZWV3	188	Rpl10	Ubiquitination
Q6ZWV7	25	Rpl35	Acetylation
Q6ZWV7	25	Rpl35	Ubiquitination
Q76MZ3	107	Ppp2r1a	Ubiquitination
Q78PY7	71	Snd1	Malonylation
Q78PY7	752	Snd1	Acetylation
Q78PY7	752	Snd1	Malonylation
Q7M6Y3	324	Picalm	Ubiquitination
Q7TMS5	171	Abcg2	Ubiquitination
Q7TPR4	420	Actn1	Acetylation
Q7TPR4	420	Actn1	Malonylation
Q7TQI3	71	Otub1	Acetylation
Q7TQI3	71	Otub1	Ubiquitination
Q80TP3	1103	Ubr5	Ubiquitination
Q80X82	358	Sympk	Acetylation
Q80X90	15	Flnb	Acetylation
Q80X90	349	Flnb	Acetylation
Q80X90	349	Flnb	Succinylation
Q80X90	551	Flnb	Acetylation
Q80X90	551	Flnb	Succinylation
Q80X90	697	Flnb	Ubiquitination
Q80X90	838	Flnb	Acetylation
Q80X90	1416	Flnb	Acetylation
Q80X90	1416	Flnb	Succinylation
Q80X90	1572	Flnb	Acetylation
Q80X90	1572	Flnb	Succinylation
Q80X90	1572	Flnb	Ubiquitination
Q80X90	1780	Flnb	Acetylation
Q80X90	1780	Flnb	Ubiquitination
Q80X90	2088	Flnb	Acetylation
Q80X90	2088	Flnb	Ubiquitination
Q80XN0	91	Bdh1	Acetylation
Q80Y14	147	Glrx5	Acetylation
Q80Y14	147	Glrx5	Succinylation
Q8BFR5	234	Tufm	Acetylation
Q8BFR5	234	Tufm	Malonylation
Q8BFR5	234	Tufm	Succinylation
Q8BFS6	25	Cpped1	Ubiquitination
Q8BG05	148	Hnrnpa3	Acetylation
Q8BG05	148	Hnrnpa3	Ubiquitination
Q8BG05	151	Hnrnpa3	Acetylation
Q8BG05	151	Hnrnpa3	Ubiquitination
Q8BGD9	557	Eif4b	Acetylation
Q8BGD9	557	Eif4b	Malonylation
Q8BGQ7	625	Aars	Ubiquitination
Q8BGQ7	789	Aars	Malonylation
Q8BGQ7	934	Aars	Malonylation
Q8BH74	815	Nup107	Ubiquitination
Q8BH97	70	Rcn3	Acetylation
Q8BH97	70	Rcn3	Succinylation
Q8BH97	70	Rcn3	Ubiquitination
Q8BJ71	619	Nup93	Ubiquitination
Q8BJW6	563	Eif2a	Malonylation
Q8BK67	90	Rcc2	Acetylation
Q8BK67	122	Rcc2	Acetylation
Q8BKC5	548	Ipo5	Acetylation
Q8BKC5	548	Ipo5	Ubiquitination
Q8BMJ2	1049	Lars	Acetylation
Q8BMK4	202	Ckap4	Acetylation
Q8BMS1	569	Hadha	Acetylation
Q8BMS1	569	Hadha	Glutarylation
Q8BMS1	569	Hadha	Malonylation
Q8BMS1	569	Hadha	Succinylation
Q8BMS1	569	Hadha	Ubiquitination
Q8BTM8	338	Flna	Acetylation
Q8BTM8	865	Flna	Acetylation
Q8BTM8	874	Flna	Acetylation
Q8BTM8	874	Flna	Succinylation
Q8BTM8	987	Flna	Acetylation
Q8BTM8	987	Flna	Succinylation
Q8BTM8	994	Flna	Acetylation
Q8BTM8	994	Flna	Succinylation
Q8BTM8	1824	Flna	Acetylation
Q8BTM8	1824	Flna	Ubiquitination
Q8BTM8	2024	Flna	Acetylation
Q8BU03	260	Pwp2	Acetylation
Q8BU14	22	Sec62	Ubiquitination
Q8BWY3	16	Etf1	Acetylation
Q8C0C7	117	Farsa	Malonylation
Q8C1B7	190	43719	Acetylation
Q8C1B7	397	43719	Acetylation
Q8C1B7	397	43719	Ubiquitination
Q8C4Y3	85	Nelfb	Ubiquitination
Q8CAQ8	268	Immt	Acetylation
Q8CAQ8	268	Immt	Succinylation
Q8CAQ8	268	Immt	Ubiquitination
Q8CAQ8	296	Immt	Acetylation
Q8CAQ8	298	Immt	Acetylation
Q8CAQ8	298	Immt	Succinylation
[truncated: 608 more rows]
