# Supplementary material for: Global Profiling of the Lysine Crotonylome in Different Pluripotent States
Source: Genomics Proteomics Bioinformatics. 2021 Mar 19;19(1):80–93. doi: 10.1016/j.gpb.2021.01.004 (PMC8498919; doi:10.1016/j.gpb.2021.01.004)
Supplement: Supplementary Table S3 [file mmc9.xlsx]

## Sheet: Table S3A
Table S3 Clustering of high-confidence crotonylated sites
Table S3A Differentially crotonylated sites in the four cell states
Uniprot ID	Gene name	Modified site (amino acid)	Log2 normalized intensity 2i	Log2 normalized intensity S/L	Log2 normalized intensity Epi	Log2 normalized intensity Diff	Cluster group
A2AJI0	Map7d1	667	-0.244293	-0.00783427	-0.31312	0.439662	1
A2AQ25	Skt	180	-0.117623	-0.120136	-0.481334	0.52795	1
E9Q557	Dsp	1179	-0.417737	-1.21636	-0.691046	1.13857	1
E9Q557	Dsp	1240	-0.486615	-1.08373	-0.666198	1.12719	1
E9Q557	Dsp	1262	-0.503717	-1.17931	-0.830476	1.19586	1
O35566	Cd151	7	-0.18397	-0.520744	-0.0486105	0.541855	1
O35566	Cd151	127	-0.18426	-0.26581	0.0241277	0.346308	1
O35639	Anxa3	176	-1.42795	0.294139	-0.817521	0.8756	1
O70133	Dhx9	237	-0.4031	0.0621551	0.0654885	0.205774	1
O70318	Epb41l2	24	-0.0740902	-0.155537	-0.165923	0.334457	1
O70318	Epb41l2	125	0.0183796	-0.318808	-0.00993265	0.253757	1
O70318	Epb41l2	166	0.00206524	-0.237242	-0.0948519	0.27957	1
O70456	Sfn	77	-1.43714	-1.59359	-0.632881	1.40842	1
O70456	Sfn	82	-1.14485	-1.16457	-0.501843	1.2603	1
O70456	Sfn	87	-1.13259	-1.38622	-0.599932	1.32282	1
O70456	Sfn	124	-0.179521	-0.435642	0.0349914	0.436257	1
O70456	Sfn	140	-1.22637	-1.20827	-0.513935	1.28659	1
O70456	Sfn	159	-0.876275	-0.951008	-0.466927	1.14695	1
O88477	Igf2bp1	301	-0.231381	-0.350247	0.0174618	0.43462	1
O88477	Igf2bp1	345	-0.110494	-0.309816	-0.0227014	0.359068	1
O88477	Igf2bp1	450	-0.0956539	-0.131639	-0.0345277	0.232669	1
O88477	Igf2bp1	483	-0.137826	-0.310454	-0.0351066	0.388205	1
P02469	Lamb1	1687	-0.810779	-0.0915704	-0.223889	0.709442	1
P07214	Sparc	190	-0.316936	-0.258893	-0.357277	0.660711	1
P08551	Nefl	303	-0.30286	-0.707879	-0.3611	0.846847	1
P09405	Ncl	9	-0.593766	0.250194	-0.181625	0.340633	1
P11679	Krt8	164	-1.74984	-1.85821	-1.29392	1.59407	1
P11679	Krt8	331	-0.868003	-0.945383	-0.597843	1.184	1
P11679	Krt8	353	-1.30168	-1.57944	-1.10817	1.48329	1
P12970	Rpl7a	125	-0.0627336	-0.262648	-0.145676	0.384093	1
P14148	Rpl7	41	-0.0939624	-0.299686	-0.00837036	0.329307	1
P14148	Rpl7	51	-0.0646563	-0.323509	0.0685785	0.258241	1
P14148	Rpl7	75	-0.0568154	-0.299785	-0.0778585	0.354768	1
P14148	Rpl7	178	-0.161221	-0.247871	0.0257392	0.316833	1
P14148	Rpl7	183	-0.0819466	-0.243415	0.0315556	0.248973	1
P14602	Hspb1	116	0.0476272	-0.359588	-0.432876	0.532333	1
P14602	Hspb1	118	0.048842	-0.533889	-0.850698	0.782709	1
P14602	Hspb1	202	0.0866293	-0.476646	-0.660385	0.666082	1
P17809	Slc2a1	245	-1.102	-0.593634	0.0842182	0.857062	1
P19324	Serpinh1	100	-0.620208	0.269989	0.226943	-0.0390845	1
P19324	Serpinh1	216	-0.628093	0.211519	0.22469	0.0377848	1
P19324	Serpinh1	333	-0.817531	0.386182	0.208261	-0.0434036	1
P21107	Tpm3	71	-1.49426	-0.224673	-0.413308	1.0274	1
P26039	Tln1	57	-0.0323316	-0.0334655	-0.356034	0.337747	1
P26039	Tln1	1170	-0.288275	-0.0779391	-0.205907	0.450714	1
P26231	Ctnna1	414	-0.143736	-0.260733	-0.241711	0.500214	1
P26231	Ctnna1	695	-0.0473894	-0.228415	-0.371925	0.491588	1
P26231	Ctnna1	697	-0.118611	-0.242777	-0.299346	0.507097	1
P26231	Ctnna1	747	-0.0549437	-0.128715	-0.17303	0.30538	1
P26231	Ctnna1	874	-0.150562	-0.195216	-0.625762	0.657714	1
P26231	Ctnna1	881	-0.0778153	-0.125464	-0.735833	0.618547	1
P26443	Glud1	84	-0.293404	-0.0197227	-0.454621	0.553756	1
P26443	Glud1	90	-0.192897	-0.102994	-0.449624	0.547766	1
P26443	Glud1	200	-0.110897	0.0211733	-0.406838	0.383971	1
P26443	Glud1	399	-0.0968741	0.029139	-0.533183	0.436708	1
P26443	Glud1	415	-0.00505517	-0.141508	-0.26177	0.336698	1
P28658	Atxn10	262	-0.231366	-0.0607817	-0.39901	0.517073	1
P28658	Atxn10	386	-0.517688	-0.131731	-0.184424	0.593377	1
P28658	Atxn10	451	-0.226552	-0.105804	-0.31024	0.495215	1
P30999	Ctnnd1	142	-0.239418	-0.326998	0.0414867	0.407674	1
P30999	Ctnnd1	444	0.0364926	-0.298753	-0.304363	0.434699	1
P30999	Ctnnd1	744	-0.113575	-0.24252	-0.168619	0.423034	1
P32037	Slc2a3	216	-0.485563	-0.927362	-0.0555162	0.846163	1
P32037	Slc2a3	473	-0.360181	-0.66667	-0.103369	0.731285	1
P33173	Kif1a	1562	-0.743307	-0.68976	0.101063	0.77409	1
P35762	Cd81	121	0.105837	-0.268651	-0.208761	0.296904	1
P35980	Rpl18	78	0.00598668	-0.298901	-0.100367	0.32213	1
P37804	Tagln	17	-1.40264	0.214517	-0.79507	0.914666	1
P37804	Tagln	154	-1.53601	0.317309	-1.00119	0.933248	1
P37804	Tagln	172	-0.292126	0.00564772	-0.766749	0.670514	1
P39447	Tjp1	365	-0.139523	-0.328913	0.0042735	0.370809	1
P39447	Tjp1	502	-0.217093	-0.300767	-0.0100547	0.416653	1
P39447	Tjp1	567	-0.448438	-0.411019	0.0676759	0.552913	1
P43275	Hist1h1a	77	0.00393493	-0.369366	-0.0500834	0.33029	1
P43275	Hist1h1a	116	0.0931177	-0.401497	-0.191932	0.379423	1
P43275	Hist1h1a	144	-0.123015	-0.641244	-0.256121	0.680988	1
P47877	Igfbp2	175	-0.865766	-2.14937	0.467011	0.882519	1
P47911	Rpl6	10	0.107004	-0.632548	-0.142228	0.456129	1
P47911	Rpl6	84	-0.00991297	-0.437929	0.123098	0.238277	1
P47911	Rpl6	247	-0.0607344	-0.193321	0.0344784	0.192128	1
P47911	Rpl6	268	-0.04585	-0.342241	0.0228171	0.294576	1
P47963	Rpl13	88	-0.115537	-0.220959	0.0846929	0.212263	1
P47963	Rpl13	174	-0.00693885	-0.215265	-0.156387	0.317467	1
P47963	Rpl13	200	-0.00622604	-0.150192	-0.220354	0.315938	1
P49025	Cit	797	-0.00177846	-0.335257	0.186727	0.0981639	1
P50247	Ahcy	388	-0.0348439	-0.266179	0.157335	0.107177	1
P53026	Rpl10a	45	-0.0831522	-0.182645	-0.0279635	0.255945	1
P55264	Adk	255	-0.846159	0.129519	0.242584	0.222431	1
P55302	Lrpap1	97	0.0995091	-0.877844	-0.0430245	0.499571	1
P55302	Lrpap1	100	0.181932	-0.586414	-0.0209471	0.279788	1
P55302	Lrpap1	106	0.159349	-0.878829	-0.101536	0.493	1
P55302	Lrpap1	228	0.0401035	-0.724082	-0.119628	0.532072	1
P58771	Tpm1	136	-1.44475	-0.336367	-0.748251	1.1669	1
P58771	Tpm1	152	-0.746773	-0.200773	-0.0793367	0.666746	1
P59242	Cgn	493	-0.245194	-0.260226	-0.361163	0.625555	1
P59242	Cgn	619	-1.37569	-0.51759	-0.851832	1.24002	1
P59242	Cgn	816	-0.98924	-0.632289	-0.570204	1.12273	1
P59242	Cgn	1088	-0.469468	-0.226641	-0.245563	0.659615	1
P61255	Rpl26	142	-0.00904802	-0.0834523	-0.228415	0.273675	1
P62301	Rps13	34	-0.127648	-0.136007	-0.0232063	0.251688	1
P62754	Rps6	203	-0.109251	-0.0414752	-0.313602	0.374777	1
P62754	Rps6	230	-0.00574776	-0.101767	-0.342464	0.359962	1
P62806	Hist1h4a	78	-0.330262	-0.456096	0.00831343	0.555692	1
P62806	Hist1h4a	92	-0.0198116	-0.214745	-0.107981	0.291668	1
P70336	Rock2	1007	-0.422973	-0.0086509	-0.348332	0.560324	1
P70441	Slc9a3r1	235	0.0438524	-0.391358	0.181533	0.101163	1
P84099	Rpl19	80	-0.118209	-0.133644	-0.12227	0.320083	1
P84099	Rpl19	128	0.0084641	-0.209861	-0.12526	0.278172	1
P84228	Hist1h3b	80	-0.144872	-0.387441	0.0605816	0.365323	1
P84228	Hist1h3b	123	-0.0375162	-0.384526	-0.0578643	0.37735	1
P97371	Psme1	58	-0.380553	-0.278733	0.0613116	0.44798	1
P97371	Psme1	83	-0.287994	-0.298118	0.106423	0.368591	1
P97372	Psme2	145	-0.576123	-0.414678	0.181888	0.530751	1
Q01514	Gbp1	485	-0.30106	-0.38493	-0.191964	0.62958	1
Q08093	Cnn2	30	-0.63996	0.0482816	-0.0730276	0.457957	1
Q08093	Cnn2	149	-0.972294	0.0834541	-0.256184	0.672157	1
Q08288	Lyar	69	-0.442492	0.156739	-0.056553	0.248309	1
Q2KN98	Specc1l	195	-0.0816726	-0.0994159	-0.178603	0.308093	1
Q2KN98	Specc1l	554	-0.13417	-0.183832	0.0325115	0.245682	1
Q3U0V1	Khsrp	360	-0.00687581	-0.282874	0.143412	0.108743	1
Q3U9G9	Lbr	188	-0.0640178	-0.24309	-0.172154	0.390616	1
Q3V1H1	Ckap2	285	-0.134452	-0.0950925	-0.219174	0.37152	1
Q5XG71	Utp20	1769	-0.074263	-0.18384	-0.0734438	0.28623	1
Q60605	Myl6	81	-0.534068	-0.0473804	0.0723788	0.367656	1
Q61595	Ktn1	137	-0.181187	-0.096267	-0.141038	0.351296	1
Q61595	Ktn1	280	-0.120266	-0.48036	0.21307	0.267873	1
Q61595	Ktn1	355	-0.121705	-0.366562	0.18394	0.225631	1
Q61595	Ktn1	479	-0.105825	-0.263162	0.103577	0.217892	1
Q61595	Ktn1	615	-0.291931	-0.435869	0.202829	0.370712	1
Q61595	Ktn1	786	-0.133278	-0.398884	0.213577	0.226802	1
Q61595	Ktn1	809	-0.357138	-0.508971	0.27848	0.382555	1
Q61595	Ktn1	875	-0.122777	-0.489404	0.147875	0.334942	1
Q61595	Ktn1	918	-0.285033	-0.487315	0.254199	0.348518	1
Q61595	Ktn1	930	-0.265322	-0.370609	0.098462	0.404794	1
Q61595	Ktn1	1049	-0.10257	-0.172687	0.0454686	0.200907	1
Q61595	Ktn1	1244	-0.284733	-0.241844	0.115728	0.321837	1
Q61792	Lasp1	92	-0.138202	-0.0595691	-0.439105	0.479444	1
Q61792	Lasp1	128	-0.194313	-0.105712	-0.355743	0.501004	1
Q61879	Myh10	235	-0.669235	0.0160561	-0.0890433	0.505711	1
Q61879	Myh10	1591	-0.458184	-0.530817	0.355446	0.379127	1
Q62356	Fstl1	297	-1.00769	0.272514	-0.170431	0.491772	1
Q64727	Vcl	219	-0.392894	-0.171628	0.15803	0.304273	1
Q64727	Vcl	267	-0.463661	-0.207952	0.154025	0.374534	1
Q64727	Vcl	453	-0.489902	-0.208959	0.0982798	0.435382	1
Q64727	Vcl	784	-0.371103	-0.228272	0.153248	0.334662	1
Q6A028	Swap70	374	-0.0949646	-0.378692	0.242839	0.152185	1
Q6A028	Swap70	537	-0.162136	-0.341996	0.233778	0.190854	1
Q6DFW4	Nop58	444	0.00126004	-0.0984122	-0.245113	0.288437	1
Q6EJB6	Utp14b	121	-0.227751	-0.0853952	-0.214047	0.423732	1
Q6NS46	Pdcd11	628	-0.411161	0.0572322	-0.0709523	0.328267	1
Q6PDH0	Phldb1	1167	-1.15051	0.00789951	0.296365	0.396156	1
Q6ZQ73	Cand2	587	-0.128565	-0.234545	0.145355	0.175433	1
Q6ZWN5	Rps9	22	-0.0927463	-0.106835	-0.293266	0.397899	1
Q7TMS5	Abcg2	156	-0.643817	0.0215606	0.0935006	0.353854	1
Q7TMS5	Abcg2	171	-0.664432	0.174366	-0.0258552	0.331541	1
Q80X90	Flnb	15	-0.766713	-0.184292	-0.508897	0.871374	1
Q80X90	Flnb	311	-0.478603	-0.229681	-0.528658	0.79602	1
Q80X90	Flnb	349	-0.879875	-0.420605	-0.688254	1.06272	1
Q80X90	Flnb	356	-0.33803	-0.255356	-0.609744	0.77887	1
Q80X90	Flnb	419	-0.357495	-0.316082	-0.607463	0.81548	1
Q80X90	Flnb	465	-0.504484	-0.157699	-0.416277	0.721834	1
Q80X90	Flnb	476	-0.681401	-0.290399	-0.499029	0.888446	1
Q80X90	Flnb	551	-0.0971126	-0.0810878	-0.266884	0.36585	1
Q80X90	Flnb	838	-0.587348	-0.29894	-0.675	0.92239	1
Q80X90	Flnb	847	-0.514422	-0.281787	-0.408235	0.785601	1
Q80X90	Flnb	1416	-0.212099	-0.155466	-0.420093	0.576765	1
Q80X90	Flnb	1423	-0.533303	-0.332532	-0.619533	0.898407	1
Q80X90	Flnb	1572	-0.17832	-0.170536	-0.434314	0.573094	1
Q80X90	Flnb	1780	-0.642706	-0.326129	-0.477381	0.882475	1
Q80X90	Flnb	2088	-0.0416079	-0.166941	-0.342401	0.43186	1
Q80X90	Flnb	2470	-0.34237	-0.195372	-0.216598	0.562978	1
Q80X90	Flnb	2514	-0.771148	-0.250132	-0.658932	0.955969	1
Q8BGD9	Eif4b	557	-0.128264	-0.108113	-0.04773	0.250731	1
Q8BP67	Rpl24	69	-0.0528115	-0.237922	-0.120158	0.342431	1
Q8BTM8	Flna	338	-0.800835	0.074987	-0.181214	0.575962	1
Q8BTM8	Flna	498	-0.609856	-0.011003	-0.25149	0.596751	1
Q8BTM8	Flna	874	-0.671974	-0.0566416	-0.140109	0.588231	1
Q8BTM8	Flna	987	-0.679261	-0.0494599	-0.279586	0.664837	1
Q8BTM8	Flna	994	-0.644461	-0.0185852	-0.175964	0.57327	1
Q8BTM8	Flna	1003	-0.718423	-0.0315616	-0.144574	0.593814	1
Q8BTM8	Flna	1824	-0.416882	-0.0928922	-0.188617	0.521926	1
Q8BTM8	Flna	2024	-0.575836	-0.00720085	-0.124075	0.502319	1
Q8BTM8	Flna	2515	-0.640285	-0.0089472	-0.249937	0.607544	1
Q8BU14	Sec62	22	-0.103314	-0.104708	-0.0305787	0.214233	1
Q8BU14	Sec62	160	-0.554778	-0.340017	-0.123588	0.688229	1
Q8CGU1	Calcoco1	486	0.00933932	-0.312125	0.127968	0.131323	1
Q8K1N2	Phldb2	640	-0.210376	-0.0842619	-0.276566	0.450873	1
Q8K1N2	Phldb2	1045	-1.32279	0.0979515	-1.1632	1.05899	1
Q8K371	Amotl2	337	-0.059572	-0.337008	-0.00244686	0.322464	1
Q8K3Y3	Lin28a	19	-0.96682	0.0580851	0.270495	0.311576	1
Q8R5H1	Usp15	820	-0.506807	0.0714741	0.109248	0.222516	1
Q8VD75	Hip1	449	0.161145	-0.926621	0.319812	0.147397	1
Q8VDD5	Myh9	29	-0.369121	0.0914221	-0.0801394	0.280196	1
Q8VDD5	Myh9	69	-0.669915	0.112626	-0.104853	0.443991	1
Q8VDD5	Myh9	435	-0.494698	0.0314213	-0.0306204	0.366557	1
Q8VDD5	Myh9	651	-0.575899	0.0559446	0.00231381	0.365118	1
Q8VDD5	Myh9	856	-0.780191	0.00259859	0.135327	0.397875	1
Q8VDD5	Myh9	860	-0.977069	0.212264	0.149223	0.292207	1
Q8VDD5	Myh9	966	-0.711763	0.000978538	0.192903	0.316941	1
Q8VDD5	Myh9	1174	-0.644704	-0.240655	0.246928	0.408535	1
Q8VDD5	Myh9	1219	-0.599388	-0.171858	0.184853	0.395685	1
Q8VDD5	Myh9	1246	-0.767767	-0.200048	0.323966	0.367802	1
Q8VDD5	Myh9	1274	-0.599082	-0.153579	0.238664	0.334465	1
Q8VDD5	Myh9	1332	-0.410321	-0.220551	0.162784	0.34467	1
Q8VDD5	Myh9	1338	-0.498454	-0.0893911	0.12207	0.337906	1
Q8VDD5	Myh9	1404	-0.578446	-0.247498	0.289882	0.339615	1
Q8VDD5	Myh9	1410	-0.528483	-0.186721	0.234327	0.323957	1
Q8VDD5	Myh9	1513	-0.678047	-0.191496	0.204547	0.429715	1
Q8VDD5	Myh9	1518	-0.852563	-0.215409	0.332051	0.407186	1
Q8VDD5	Myh9	1583	-0.73821	-0.183766	0.224434	0.434878	1
Q8VDD5	Myh9	1584	-0.852206	-0.186354	0.186684	0.515102	1
Q8VDD5	Myh9	1631	-0.364926	-0.181659	0.110201	0.336196	1
Q8VDD5	Myh9	1669	-0.663483	-0.184336	0.152365	0.461742	1
Q8VDD5	Myh9	1716	-0.683862	-0.100202	0.16357	0.405497	1
Q8VDD5	Myh9	1775	-0.8946	-0.181503	0.22205	0.49971	1
Q8VDD5	Myh9	1793	-0.504758	-0.186617	0.178368	0.361717	1
Q8VDD5	Myh9	1835	-0.64012	-0.086704	0.072401	0.449116	1
Q8VDD5	Myh9	1845	-0.657864	-0.0835029	0.155885	0.387711	1
Q8VDD5	Myh9	1862	-0.577851	-0.121612	0.151943	0.378306	1
Q8VDD5	Myh9	1867	-0.92649	-0.104914	0.190912	0.488019	1
Q8VDP4		584	0.000384771	-0.0710207	-0.281609	0.292895	1
Q8VE73	Cul7	1317	-0.246616	-0.0749109	-0.320636	0.492634	1
Q8VHX6	Flnc	333	-1.01784	-0.0452106	-0.697011	0.941218	1
Q8VHX6	Flnc	870	-0.514422	-0.281787	-0.408235	0.785601	1
Q8VHX6	Flnc	872	-0.521011	-0.0151417	-0.389309	0.632326	1
Q91WK0	Lrrfip2	183	-0.312034	-0.252845	0.0989742	0.360919	1
Q91WN1	Dnajc9	52	-0.099905	-0.254765	0.0655705	0.241576	1
Q91WN1	Dnajc9	198	-0.101636	-0.263651	-0.00941721	0.312146	1
Q91XV3	Basp1	60	-1.09551	0.0951693	-0.0986185	0.613448	1
Q91XV3	Basp1	68	-0.909942	0.0924685	-0.142432	0.580734	1
Q91XV3	Basp1	72	-0.604516	0.0418316	-0.188578	0.52147	1
Q91XV3	Basp1	76	-0.620101	0.0968426	-0.142112	0.458122	1
Q91XV3	Basp1	81	-0.544845	0.00534955	-0.0830248	0.450743	1
Q91XV3	Basp1	86	-0.779732	0.0571369	-0.131901	0.550406	1
Q91YN9	Bag2	186	-0.968166	0.12395	0.090697	0.416024	1
Q91ZU6	Dst	5943	-0.0825625	-0.227739	-0.0216262	0.282769	1
Q99MI1	Erc1	458	0.0469107	-0.340105	0.204598	0.0350615	1
Q99MI1	Erc1	643	0.0569885	-0.40796	0.219164	0.0593003	1
Q99MI1	Erc1	772	-0.102917	-0.424302	0.336479	0.0853993	1
Q99PL5	Rrbp1	56	-0.56811	-0.00210686	0.0611552	0.360261	1
Q99PL5	Rrbp1	219	-0.510341	0.0579688	-0.250234	0.502009	1
Q99PL5	Rrbp1	229	-0.633527	-0.102271	-0.435703	0.752323	1
Q9CPN8	Igf2bp3	345	0.0997096	-0.450726	0.110177	0.160155	1
Q9CPN8	Igf2bp3	483	0.0445312	-0.429454	0.209196	0.0976995	1
Q9CQ19	Myl9	150	-0.760966	0.0294464	0.129275	0.373548	1
Q9CQ19	Myl9	168	-1.00238	-0.0619743	0.28415	0.406186	1
Q9CR57	Rpl14	79	-0.253571	-0.431652	-0.168058	0.613277	1
Q9CR57	Rpl14	103	-0.30299	-0.574517	-0.304108	0.772287	1
Q9D1R9	Rpl34	19	-0.157467	-0.165329	-0.0954205	0.351264	1
Q9DAW9	Cnn3	71	-0.108707	-0.192006	-0.0563135	0.305066	1
Q9DAW9	Cnn3	147	-0.109664	-0.198276	-0.0200152	0.28141	1
Q9DBR7	Ppp1r12a	932	-0.0155251	-0.274547	0.0949687	0.158274	1
Q9ES97	Rtn3	945	-0.0874615	-0.388369	0.300941	0.087982	1
Q9QXS1	Plec	2404	-1.18402	0.360316	-0.386773	0.595821	1
Q9QZQ1	Mllt4	1042	-0.171221	-0.180742	0.0399005	0.264977	1
Q9R0B9	Plod2	341	-0.491987	0.126742	0.00715913	0.253572	1
Q9R0P5	Dstn	19	-0.247268	-0.19633	-0.223687	0.514367	1
Q9WU03	Spint2	242	-0.317243	-0.324484	0.0536213	0.444611	1
Q9WU78	Pdcd6ip	303	-0.167159	-0.249015	-0.193403	0.478603	1
Q9WVA4	Tagln2	17	-0.510645	-0.113475	-0.520074	0.745363	1
Q9WVA4	Tagln2	153	-0.549514	-0.135533	-0.484729	0.758547	1
Q9WVK4	Ehd1	213	-0.235543	-0.0123797	-0.360644	0.465047	1
Q9Z0E6	Gbp2	493	-0.870797	-1.00399	0.0138105	0.959708	1
Q9Z0U1	Tjp2	745	0.002141	-0.255169	-0.158086	0.338467	1
Q9Z2H5	Epb41l1	553	-0.181543	-0.383318	-0.404543	0.674545	1
A2ALU4	Shroom2	1301	-0.115368	-0.586389	0.278817	0.260201	1
B2RRE7	Otud4	976	-0.109596	-0.176566	0.0197243	0.232145	1
P15864	Hist1h1c	52	0.0546601	-0.769067	0.240372	0.254946	1
P15864	Hist1h1c	75	0.111548	-0.883636	0.285358	0.212757	1
P43274	Hist1h1e	148	-0.326043	-0.902569	-0.0899276	0.788915	1
P84091	Ap2m1	235	-0.150669	-0.0962384	-0.0168415	0.233034	1
Q61140	Bcar1	681	-1.14335	-0.286646	-0.232085	0.907723	1
Q62011	Pdpn	132	-0.293121	-0.274262	0.0687513	0.387565	1
Q6NXJ0	Wwc2	237	0.056699	-0.265998	-0.211315	0.338617	1
Q8VBZ3	Clptm1	460	-0.254108	-0.331178	0.075466	0.392764	1
Q99JW5	Epcam	300	-0.298014	-0.34332	0.167654	0.350693	1
Q9D0K2	Oxct1	176	-0.0896439	-0.165667	-0.184254	0.365833	1
Q9D0K2	Oxct1	480	-0.27175	-0.13131	-0.182173	0.461852	1
Q9Z1R4	D17h6s53e	94	-0.00232635	-0.146791	-0.179668	0.281487	1
A2AJI0	Map7d1	682	-0.300904	0.0863355	-0.247306	0.360778	2
A2AN08	Ubr4	4776	-0.0539193	0.043492	-0.168847	0.159016	2
A2BH40	Arid1a	1932	-0.123217	-0.0137356	-0.123318	0.230527	2
B1AXP6	Tomm5	10	0.0301205	0.175525	-0.0254408	-0.205885	2
B2RY56	Rbm25	522	-0.00822586	0.0764983	-0.113106	0.0379227	2
B2RY56	Rbm25	729	-0.0788658	0.150616	-0.199312	0.100559	2
F6ZDS4	Tpr	1489	0.0455496	-0.0577154	-0.0808276	0.0862733	2
G5E870	Trip12	622	0.105248	0.141809	-0.157915	-0.112921	2
G5E870	Trip12	858	0.152699	0.276213	-0.396669	-0.123857	2
G5E870	Trip12	1112	0.294888	0.267322	-0.437123	-0.267024	2
O08709	Prdx6	182	-0.295836	0.0822685	-0.0328901	0.200703	2
O08788	Dctn1	290	-0.150122	0.0290524	-0.0707854	0.171674	2
O08788	Dctn1	329	-0.0868439	0.0752926	-0.125138	0.121584	2
O08788	Dctn1	962	-0.0791088	0.0452298	-0.109516	0.130418	2
O08848	Trove2	216	-0.12523	0.0442179	-0.0362716	0.106813	2
O09106	Hdac1	449	0.110282	0.0121384	-0.221363	0.076363	2
O09106	Hdac1	466	0.127426	0.0656051	-0.240489	0.021017	2
O09167	Rpl21	122	0.0295439	0.0930148	-0.383146	0.196544	2
O35593	Psmd14	222	-0.00977976	0.157948	-0.0740472	-0.0875997	2
O35887	Calu	165	0.207609	0.0269168	-0.0540137	-0.21233	2
O54946	Dnajb6	60	0.0994014	0.138655	-0.152565	-0.107581	2
O55091	Impact	127	0.164509	-0.187981	-0.393602	0.310521	2
O55126	Gbas	140	0.0922398	0.0375884	-0.0699911	-0.0665248	2
O70251	Eef1b	66	-0.0846557	0.0997468	-0.232553	0.181774	2
O70251	Eef1b	73	-0.0376144	0.14621	-0.150293	0.0257513	2
O70378	Emc8	97	0.0668854	0.381161	-0.374316	-0.18658	2
O88271	Cfdp1	47	0.240253	-0.0201047	-0.478353	0.15684	2
O88291	Znf326	277	-0.108476	0.13924	-0.0091276	-0.0329576	2
O88342	Wdr1	484	-0.292833	0.15924	-0.285999	0.318265	2
O88554	Parp2	301	-0.0600392	0.274629	-0.139239	-0.11547	2
P02468	Lamc1	1327	0.215931	-0.0140727	-0.292718	0.045291	2
P02468	Lamc1	1352	0.12139	-0.121678	-0.278801	0.225057	2
P02468	Lamc1	1423	-0.0442897	0.0639324	-0.331114	0.25096	2
P05201	Got1	321	0.0999995	0.146758	-0.0813522	-0.191036	2
P05201	Got1	325	0.0666417	0.271474	-0.127322	-0.268549	2
P07901	Hsp90aa1	74	0.216639	0.084391	-0.0800934	-0.265796	2
P07901	Hsp90aa1	112	0.156029	0.0767238	-0.0820896	-0.173848	2
P07901	Hsp90aa1	284	0.164142	0.0602672	-0.0639123	-0.184137	2
P07901	Hsp90aa1	490	0.107491	0.132994	-0.0521467	-0.214944	2
P07901	Hsp90aa1	500	0.030204	0.100132	-0.042552	-0.0953637	2
P08003	Pdia4	575	0.0972501	0.0712638	-0.0601896	-0.119522	2
P08113	Hsp90b1	75	0.030664	0.108219	-0.0491425	-0.0983353	2
P09405	Ncl	439	-0.0871077	0.319038	-0.212666	-0.0768095	2
P09405	Ncl	451	0.0566091	0.246237	-0.264749	-0.0869233	2
P09405	Ncl	469	-0.0925259	0.307573	-0.233204	-0.038372	2
P09405	Ncl	574	-0.114992	0.260126	-0.1302	-0.0509147	2
P10126	Eef1a1	154	-0.219542	0.122774	0.00362836	0.0701378	2
P10126	Eef1a1	457	-0.243152	0.0868731	-0.0779832	0.196174	2
P10711	Tcea1	67	-0.00987399	0.253675	-0.236457	-0.0502734	2
P10711	Tcea1	84	0.0159123	0.251032	-0.189322	-0.117423	2
P10711	Tcea1	90	0.146903	0.185859	-0.15501	-0.222314	2
P10711	Tcea1	91	0.146903	0.185859	-0.15501	-0.222314	2
P11103	Parp1	84	-0.0506732	0.311716	-0.224483	-0.0932177	2
P11103	Parp1	249	-0.0518266	0.318721	-0.25651	-0.0725561	2
P11103	Parp1	504	0.0498524	0.265722	-0.234722	-0.131701	2
P11499	Hsp90ab1	347	-0.0344615	0.17035	-0.150346	-0.00399025	2
P12970	Rpl7a	20	0.090016	-0.121466	-0.244137	0.229027	2
P12970	Rpl7a	48	0.137105	-0.181307	-0.23622	0.225809	2
P13020	Gsn	287	-0.0751311	0.260353	-0.161438	-0.0606394	2
P13439	Umps	162	-0.0240915	0.115047	-0.176654	0.0687361	2
P13864	Dnmt1	177	-0.129011	0.0997607	-0.229589	0.215453	2
P13864	Dnmt1	179	-0.173756	0.101498	-0.170679	0.204338	2
P14115	Rpl27a	136	0.106593	0.122661	-0.173739	-0.0769898	2
P14211	Calr	64	-0.0779216	-0.0355078	-0.213964	0.28063	2
P14576	Srp54	311	-0.0625933	0.145184	-0.0475298	-0.0454382	2
P14685	Psmd3	499	0.212407	0.0266982	-0.149156	-0.118846	2
P14824	Anxa6	478	-0.149294	0.0892674	-0.321959	0.303922	2
P14869	Rplp0	10	0.0293009	0.0913329	-0.117055	-0.0115002	2
P16460	Ass1	408	0.188538	0.0712271	-0.224603	-0.0680132	2
P16546	Sptan1	229	0.125152	-0.0250044	-0.0824995	-0.0259994	2
P16546	Sptan1	864	-0.0891228	-0.0310691	0.0248639	0.089264	2
P16858	Gapdh	137	-0.0969463	0.0607674	0.0116433	0.0198676	2
P18653	Rps6ka1	217	0.0568852	0.0537344	-0.280251	0.135386	2
P19783	Cox4i1	78	-0.202766	0.120725	-0.165402	0.204336	2
P23116	Eif3a	23	0.0814886	0.0270499	-0.0513533	-0.0620023	2
P23475	Xrcc6	459	0.24285	0.0886702	-0.318669	-0.0717656	2
P24369	Ppib	116	0.00169925	-0.0700597	-0.0518888	0.113101	2
P24369	Ppib	129	0.017013	-0.0324654	-0.0562806	0.0685323	2
P24527	Lta4h	580	-0.105773	0.0503743	-0.12608	0.162006	2
P24788	Cdk11b	143	-0.293585	0.14405	-0.1752	0.255175	2
P25206	Mcm3	270	0.208946	0.0249831	-0.284927	0.00849534	2
P25206	Mcm3	283	0.113625	0.0754024	-0.144615	-0.059223	2
P25206	Mcm3	728	0.221956	0.114869	-0.230311	-0.154637	2
P26039	Tln1	875	-0.172504	0.0483826	-0.167198	0.248563	2
P26039	Tln1	1544	-0.105111	-0.0321342	-0.156948	0.257462	2
P26039	Tln1	2024	-0.173255	-0.0192894	-0.112722	0.264957	2
P26039	Tln1	2141	-0.144664	-0.0108538	-0.146641	0.262497	2
P26039	Tln1	2445	-0.133676	-0.0789122	-0.105153	0.277409	2
P26041	Msn	344	-0.072211	0.278682	-0.164142	-0.0842484	2
P26041	Msn	359	-0.122976	0.286555	-0.142677	-0.0646954	2
P26041	Msn	400	-0.0258292	0.386283	-0.251287	-0.199958	2
P26041	Msn	501	-0.159608	0.315194	-0.117189	-0.091463	2
P26231	Ctnna1	199	0.0198782	-0.084834	-0.197624	0.228046	2
P26231	Ctnna1	683	0.0565812	-0.0581465	-0.286436	0.238272	2
P26350	Ptma	15	0.181484	0.100041	-0.272429	-0.0495734	2
P26350	Ptma	21	0.231295	0.0555305	-0.208099	-0.118424	2
P26350	Ptma	103	0.216395	0.309118	-0.531949	-0.139867	2
P26443	Glud1	211	-0.217028	0.0439764	-0.244747	0.338851	2
P26443	Glud1	503	-0.0737282	0.0374224	-0.295707	0.273658	2
P27641	Xrcc5	566	0.201119	0.228865	-0.263092	-0.242639	2
P27659	Rpl3	229	-0.0563483	0.0842442	-0.014009	-0.0176568	2
P27773	Pdia3	335	-0.00907584	-0.0102273	-0.0417988	0.0592059	2
P28352	Apex1	23	0.246302	0.10097	-0.385354	-0.035413	2
P28474	Adh5	120	0.166185	0.224232	-0.151436	-0.30507	2
P28474	Adh5	323	-0.0987313	0.286821	-0.106834	-0.124104	2
P28474	Adh5	338	0.000991458	0.205562	-0.109227	-0.121719	2
P31230	Aimp1	115	-0.037921	0.074087	-0.045873	0.00654119	2
P32233	Drg1	366	-0.106928	0.117844	-0.147386	0.115619	2
P35550	Fbl	137	0.10592	-0.0230642	-0.135249	0.0414771	2
P35979	Rpl12	54	0.0457769	0.108615	-0.112955	-0.0515846	2
P35979	Rpl12	86	0.0598884	0.0765436	-0.106991	-0.0371128	2
P37040	Por	72	-0.0605998	0.145174	-0.140418	0.0398607	2
P38647	Hspa9	135	0.104932	0.0490161	-0.0885321	-0.0747328	2
P38647	Hspa9	175	0.0712736	0.0659332	-0.102629	-0.0420706	2
P38647	Hspa9	234	-0.173486	0.167807	-0.0391656	0.0239439	2
P38647	Hspa9	467	0.0804583	0.102172	-0.168762	-0.0296585	2
P38647	Hspa9	555	0.0628662	0.13731	-0.186829	-0.0334608	2
P40124	Cap1	62	-0.00853143	0.0360704	-0.286386	0.214902	2
P40124	Cap1	326	-0.175505	0.0237372	-0.210651	0.303115	2
P42208	43710	190	-0.0129814	0.158978	-0.224895	0.0521429	2
P42932	Cct8	16	0.0323167	0.072721	-0.0785039	-0.0311949	2
P42932	Cct8	400	0.113942	0.0803436	-0.0772741	-0.131784	2
P45376	Akr1b1	22	-0.0887834	0.0443964	-0.126469	0.153626	2
P46664	Adss	125	0.0130761	-0.00248429	-0.143362	0.12063	2
P46664	Adss	419	-0.152104	0.0558895	-0.0600915	0.139286	2
P47962	Rpl5	220	-0.156029	0.0849285	0.00528198	0.0540916	2
P47962	Rpl5	270	0.0867906	0.151292	-0.104387	-0.156449	2
P47962	Rpl5	276	-0.0582537	0.0957625	-0.132182	0.0820126	2
P47963	Rpl13	209	0.177685	-0.130064	-0.388884	0.252684	2
P48962	Slc25a4	147	-0.0177112	0.169437	-0.254026	0.0690546	2
P49718	Mcm5	580	0.085879	0.102172	-0.247565	0.0327507	2
P50431	Shmt1	445	0.121039	0.296698	-0.112343	-0.3977	2
P50580	Pa2g4	355	0.054997	-0.0753276	-0.0830969	0.0948947	2
P51150	Rab7a	48	-0.218856	0.153051	-0.206849	0.217116	2
P51881	Slc25a5	63	0.0838867	0.121608	-0.0423666	-0.182585	2
P54276	Msh6	21	0.20622	0.115386	-0.192582	-0.17131	2
P54276	Msh6	544	0.136146	0.0970172	-0.123861	-0.130134	2
P55200	Mll	1252	0.261581	0.0417275	-0.370787	-0.00216297	2
P56480	Atp5b	198	0.0609689	0.084873	-0.0389389	-0.115802	2
P56480	Atp5b	522	0.195986	0.149175	-0.249441	-0.145069	2
P57780	Actn4	347	-0.23796	0.0943261	-0.0278816	0.142257	2
P57780	Actn4	519	-0.370587	0.121336	-0.305767	0.411186	2
P57780	Actn4	593	-0.257354	0.17608	-0.236657	0.244716	2
P57784	Snrpa1	128	0.0627337	0.0947048	-0.0273039	-0.141688	2
P57784	Snrpa1	160	0.188826	0.0367764	-0.0653018	-0.186722	2
P58252	Eef2	275	-0.0937267	-0.0371574	0.0300793	0.093911	2
P59328	Wdhd1	390	-0.116229	0.118469	-0.178434	0.148165	2
P61161	Actr2	336	-0.267159	0.122048	-0.244326	0.306329	2
P61161	Actr2	381	-0.151508	0.0772493	-0.205836	0.235911	2
P61222	Abce1	343	0.0867321	0.260894	-0.0568372	-0.361328	2
P61358	Rpl27	98	0.0405533	-0.0648434	-0.160705	0.164599	2
P62082	Rps7	74	-0.0437071	0.163327	-0.0724634	-0.0604554	2
P62141	Ppp1cb	325	-0.205154	0.0498779	-0.0438479	0.172888	2
P62192	Psmc1	420	0.109476	-0.00463691	-0.0776594	-0.0338956	2
P62196	Psmc5	55	0.0576121	0.169984	-0.0131828	-0.245868	2
P62245	Rps15a	84	0.00957916	-0.0277069	-0.136856	0.141251	2
P62264	Rps14	106	0.000216364	0.126476	-0.305998	0.136642	2
P62267	Rps23	108	-0.0459265	0.107366	-0.177463	0.0973625	2
P62274	Rps29	48	0.0719535	0.0865648	-0.155783	-0.0154078	2
P62281	Rps11	48	-0.020138	-0.0176134	-0.169615	0.185126	2
P62281	Rps11	58	-0.0830617	-0.0226082	-0.116321	0.200328	2
P62281	Rps11	144	0.0357686	-0.0519069	-0.149644	0.148952	2
P62751	Rpl23a	30	0.00108223	-0.000578951	-0.0972611	0.0906432	2
P62754	Rps6	119	-0.0499714	-0.0011028	-0.156666	0.186136	2
P62754	Rps6	149	-0.102989	0.00580956	-0.254906	0.294925	2
P62830	Rpl23	113	0.0158542	0.0751948	-0.162088	0.0589625	2
P62843	Rps15	77	-0.029836	0.110778	-0.0757641	-0.0118524	2
P62983	Rps27a	99	0.193152	0.0235662	-0.127429	-0.112769	2
P62983	Rps27a	107	0.191966	0.0529423	-0.133332	-0.138316	2
P62983	Rps27a	113	0.0723372	0.0615792	-0.0666841	-0.0737821	2
P63017	Hspa8	112	-0.102585	0.0901653	-0.0560018	0.059658	2
P63017	Hspa8	128	-0.0726793	0.0879712	-0.0195476	-0.000414092	2
P63017	Hspa8	550	0.00707888	0.00330645	-0.206594	0.171471	2
P63038	Hspd1	31	-0.179565	0.168798	-0.223047	0.18416	2
P63038	Hspd1	75	-0.110134	0.133965	-0.1306	0.0877906	2
P63038	Hspd1	82	-0.0878263	0.0203885	-0.0496269	0.109216	2
P63038	Hspd1	125	-0.118208	0.147801	-0.164455	0.109058	2
P63038	Hspd1	218	-0.0375192	0.182758	-0.267449	0.083836	2
P63038	Hspd1	352	-0.148986	0.0712443	-0.081585	0.140745	2
P63038	Hspd1	417	-0.163628	0.161768	-0.211264	0.16965	2
P63038	Hspd1	473	-0.156641	0.126029	-0.133699	0.13765	2
P63325	Rps10	31	-0.0576658	-0.0607929	-0.0401939	0.147855	2
P63325	Rps10	138	0.0696967	0.0250842	-0.28202	0.151244	2
P67984	Rpl22	10	-0.0369491	0.106218	-0.140293	0.0587298	2
P67984	Rpl22	107	0.035187	0.0427485	-0.0713819	-0.00939356	2
P68510	Ywhah	77	0.0263335	-0.0801372	-0.0605347	0.106621	2
P68510	Ywhah	142	-0.116897	-0.0231014	-0.074428	0.194084	2
P70168	Kpnb1	68	0.114913	0.0375686	-0.137016	-0.0272197	2
P70336	Rock2	782	-0.0360644	-0.0680281	-0.157171	0.23139	2
P70388	Rad50	71	0.0509339	0.0984031	-0.186867	0.0214306	2
P70388	Rad50	511	0.147335	0.146473	-0.123972	-0.204298	2
P70388	Rad50	926	-0.0663545	0.160332	-0.0608659	-0.0458497	2
P70388	Rad50	943	0.0341476	0.14219	-0.0580545	-0.133036	2
P70460	Vasp	282	0.132514	-0.126729	-0.344573	0.263456	2
P70698	Ctps1	489	0.148605	0.029199	-0.0700486	-0.122724	2
P80313	Cct7	148	-0.00791661	0.151632	-0.0461985	-0.110664	2
P80313	Cct7	320	0.0386694	0.095768	-0.0806512	-0.0610457	2
P80314	Cct2	13	-0.0611707	0.169405	-0.0405848	-0.0821347	2
P80315	Cct4	65	-0.0203065	0.0767672	-0.00339955	-0.0563737	2
P80315	Cct4	395	0.0336308	0.0722748	-0.0827025	-0.0280356	2
P80318	Cct3	381	0.0195723	0.157003	-0.0300735	-0.164881	2
P97310	Mcm2	450	0.0989903	0.0934086	-0.219512	0.00465641	2
P97310	Mcm2	728	-0.0103709	0.0951914	-0.0393872	-0.0500729	2
P97310	Mcm2	742	0.17328	0.0997723	-0.201268	-0.103162	2
P97311	Mcm6	332	0.19052	0.0378399	-0.0574079	-0.198825	2
P97311	Mcm6	336	0.0527568	0.214471	-0.133365	-0.166868	2
P97311	Mcm6	599	0.0799064	-0.00193139	-0.111733	0.0270301	2
P97311	Mcm6	744	-0.135756	0.0930878	-0.0607864	0.0900607	2
P97329	Kif20a	107	0.0677039	0.0526731	-0.15217	0.0212976	2
P97351	Rps3a	27	0.244828	0.115386	-0.353601	-0.0752843	2
P97351	Rps3a	249	0.102803	0.0367752	-0.19164	0.0352209	2
P97376	Frg1	170	0.243438	0.142674	-0.179858	-0.269773	2
P97807	Fh	58	-0.0225612	-0.0233743	-0.146296	0.173793	2
P97807	Fh	77	0.0222764	0.105622	-0.257628	0.100331	2
P97807	Fh	112	-0.106512	0.109955	-0.213542	0.175757	2
P97930	Dtymk	189	0.151553	0.105809	-0.0686848	-0.218211	2
Q01320	Top2a	424	-0.204454	0.0593484	0.00235979	0.122343	2
Q03173	Enah	693	0.0299392	0.30259	-0.306876	-0.0934417	2
Q03265	Atp5a1	161	0.0722728	0.0368006	-0.0506433	-0.0629777	2
Q04750	Top1	193	-0.0968486	0.0962427	-0.329718	0.263334	2
Q04750	Top1	560	0.06122	0.0243127	-0.357756	0.213229	2
Q05D44	Eif5b	780	-0.0140486	0.24115	-0.27786	0.00423884	2
Q08288	Lyar	308	-0.0664723	0.0647357	-0.133516	0.121054	2
Q08288	Lyar	315	-0.222452	0.144786	-0.048191	0.0978499	2
Q08943	Ssrp1	421	-0.167329	0.17502	-0.0360052	0.00745126	2
Q08943	Ssrp1	612	0.119029	-0.0496374	-0.0759637	-0.00128638	2
Q1HFZ0	Nsun2	445	-0.00335813	0.104735	-0.0464041	-0.0608766	2
Q3TWF6	Wdr70	63	-0.0217075	0.0299343	-0.117854	0.100857	2
Q3TWW8	Srsf6	143	-0.0319444	0.135141	-0.0211965	-0.0919041	2
Q3TXS7	Psmd1	720	0.00925563	0.130102	-0.0252579	-0.125717	2
Q3TXS7	Psmd1	853	0.158483	0.0775323	-0.125011	-0.133404	2
Q3U0V1	Khsrp	369	-0.0553561	-0.049883	-0.0840789	0.174076	2
Q3UL36	Arglu1	122	-0.0825107	0.149914	-0.151591	0.0646442	2
Q3URQ0	Tex10	13	0.134749	0.0675811	-0.220876	-0.0056435	2
Q3V1L4	Nt5c2	217	0.0487298	-0.00497703	-0.209348	0.142952	2
Q3V1V3	Esf1	739	-0.13879	0.132212	0.0090899	-0.0153361	2
Q3V1V3	Esf1	740	-0.13879	0.132212	0.0090899	-0.0153361	2
Q3V1V3	Esf1	832	0.00985149	0.234209	-0.111443	-0.16614	2
Q505F5	Lrrc47	278	0.091397	0.128112	-0.197399	-0.0445168	2
Q569Z5	Ddx46	155	-0.0644504	0.0468818	-0.132125	0.135107	2
Q569Z5	Ddx46	186	-0.0791359	0.0800548	-0.254041	0.211352	2
Q5DTM8	Rnf20	832	0.0586168	0.198048	-0.160166	-0.125847	2
Q5SFM8	Rbm27	901	-0.0255844	0.255465	-0.319618	0.0322074	2
Q5SW19	Cluh	1188	0.132149	0.149715	-0.11078	-0.203175	2
Q5SWD9	Tsr1	516	0.00947752	0.0509379	-0.113552	0.0470656	2
Q5XG71	Utp20	1811	0.000791225	-0.0472329	-0.129735	0.160483	2
Q5XJY5	Arcn1	241	-0.102546	0.130353	-0.0951794	0.0536611	2
Q5XJY5	Arcn1	322	-0.111011	0.159653	-0.0255774	-0.0370952	2
Q60520	Sin3a	938	0.17367	0.0662046	-0.120223	-0.143896	2
Q60520	Sin3a	1146	-0.00924742	0.217814	-0.0810209	-0.155163	2
Q60930	Vdac2	121	-0.0902418	0.0131604	-0.100877	0.162217	2
Q61048	Wbp4	37	-0.140175	0.143499	-0.239907	0.190565	2
Q61081	Cdc37	45	-0.0147683	-0.00100982	-0.308961	0.267429	2
Q61081	Cdc37	136	0.0335475	-0.00679203	-0.130338	0.0943088	2
Q61081	Cdc37	324	-0.113742	0.0602428	-0.159982	0.186671	2
Q61316	Hspa4	134	-0.0545587	0.229972	-0.128489	-0.0747453	2
Q61316	Hspa4	570	0.10322	0.12316	-0.107525	-0.138386	2
Q61316	Hspa4	610	0.0588367	0.114513	-0.0398303	-0.147209	2
Q61316	Hspa4	718	-0.0223387	0.161724	-0.0147661	-0.140945	2
Q61316	Hspa4	795	0.207921	0.185199	-0.22207	-0.233329	2
Q61655	Ddx19a	46	-0.102385	-0.0403951	-0.130107	0.241664	2
Q61687	Atrx	303	0.0588503	-0.025554	-0.14156	0.0967789	2
Q61687	Atrx	439	-0.078763	-0.0454933	-0.00873038	0.1246	2
Q61699	Hsph1	126	-0.013075	0.231797	-0.0703912	-0.180584	2
Q61937	Npm1	221	0.0026189	0.105556	-0.124755	0.00735987	2
Q61937	Npm1	246	0.0360995	0.192507	-0.180659	-0.0745866	2
Q62167	Ddx3x	66	-0.141068	-0.0107213	-0.081568	0.20855	2
Q62318	Trim28	774	0.174023	0.050599	-0.0766157	-0.171652	2
Q62383	Supt6h	452	-0.099983	0.0854394	0.00296588	0.0055972	2
Q62383	Supt6h	837	-0.164512	0.213356	-0.0179288	-0.057785	2
Q64152	Btf3	52	0.00844215	0.220579	-0.182714	-0.0772143	2
Q64152	Btf3	91	0.0912224	0.225914	-0.276616	-0.0897521	2
Q64152	Btf3	169	0.0702701	0.0948977	-0.0788406	-0.0965315	2
Q64433	Hspe1	28	-0.201525	0.140153	-0.0426915	0.0806647	2
Q64433	Hspe1	36	-0.0917485	0.0473496	-0.189098	0.203009	2
Q64433	Hspe1	66	-0.176419	0.117623	-0.0663762	0.104503	2
Q64433	Hspe1	70	-0.185532	0.0770636	-0.0472792	0.134939	2
Q64514	Tpp2	136	-0.182806	0.00612135	-0.159744	0.28638	2
Q65Z40	Wapal	346	0.045416	-0.00411059	-0.220005	0.153548	2
Q689Z5	Sbno1	196	-0.0174086	0.215542	-0.283703	0.0417675	2
Q6DFW4	Nop58	93	-0.0993559	0.0573201	-0.283181	0.268126	2
Q6DFW4	Nop58	450	-0.0963117	0.0585032	-0.302894	0.278067	2
Q6NZB0	Dnajc8	164	0.154864	0.1558	-0.126338	-0.223492	2
Q6NZJ6	Eif4g1	859	0.127551	-0.0314621	-0.0784318	-0.0261351	2
Q6NZJ6	Eif4g1	1155	-0.112256	0.0932347	-0.0553112	0.0644877	2
Q6NZN0	Rbm26	771	0.0330492	0.160688	-0.112082	-0.0988824	2
Q6P2K6	Smek1	642	0.089155	0.0663408	-0.21963	0.0432185	2
Q6P542	Abcf1	62	-0.206279	0.134723	-0.0291766	0.0777471	2
Q6P542	Abcf1	83	-0.0292972	0.161192	-0.101573	-0.0441285	2
Q6P542	Abcf1	84	-0.021618	0.129705	-0.121617	0.00237253	2
Q6P542	Abcf1	214	0.0201194	0.143935	-0.0717339	-0.105398	2
Q6P542	Abcf1	232	0.127249	0.144887	-0.0914284	-0.211642	2
Q6P542	Abcf1	403	0.0559615	0.0928445	-0.144616	-0.0154365	2
Q6P542	Abcf1	565	-0.0217282	0.187956	-0.0412153	-0.145664	2
Q6PB44	Ptpn23	288	-0.114907	0.0114884	-0.305716	0.332877	2
Q6PB44	Ptpn23	601	-0.106983	0.00952174	-0.0344781	0.122296	2
Q6PDL0	Dync1li2	8	0.0875955	-0.0101887	-0.256548	0.147113	2
Q6PR54	Rif1	1280	0.168842	0.0418407	-0.0766569	-0.154947	2
Q6PR54	Rif1	2043	0.218748	0.0671751	-0.0715455	-0.256708	2
Q6PR54	Rif1	2148	0.19537	0.103689	-0.241057	-0.0979809	2
Q6Y7W8	Gigyf2	408	0.146794	0.162952	-0.216744	-0.131609	2
Q6Y7W8	Gigyf2	1191	0.0272437	0.156201	-0.230871	0.0207221	2
Q6ZQ08	Cnot1	1513	0.213206	0.0763048	-0.221835	-0.106327	2
Q6ZWN5	Rps9	66	-0.101742	0.031051	-0.234275	0.258488	2
Q6ZWV3	Rpl10	188	0.0119793	0.0826272	-0.223063	0.105641	2
Q78PG9	Ccdc25	59	0.00866635	0.158071	-0.263717	0.063836	2
Q78PG9	Ccdc25	124	-0.166834	0.13026	-0.110787	0.122514	2
Q7M6Y3	Picalm	324	0.103899	-0.0347004	-0.0960055	0.0193054	2
Q7TMY8	Huwe1	1413	-0.112738	0.109822	-0.0710185	0.0622706	2
Q7TNP2	Ppp2r1b	317	-0.208333	0.098172	-0.0136044	0.102231	2
Q80TM9	Nisch	18	-0.076081	0.0941946	-0.307486	0.233705	2
Q80U93	Nup214	36	0.0976079	0.127174	-0.0945717	-0.149921	2
Q80UM3	Naa15	612	-0.0277182	-0.065356	-0.00371352	0.0920595	2
Q80UM3	Naa15	646	-0.070815	-0.0548817	-0.00449306	0.122124	2
Q80WE4	Kif20b	1174	-0.225152	0.160374	-0.0849501	0.1165	2
Q80Y44	Ddx10	659	-0.0739763	0.159356	-0.179763	0.0708668	2
Q8BGA5	Krr1	374	0.194284	0.0719019	-0.207929	-0.090859	2
Q8BGQ7	Aars	235	0.0126464	0.187894	-0.124719	-0.0970949	2
Q8BGQ7	Aars	476	0.126011	0.146521	-0.173228	-0.128197	2
Q8BGQ7	Aars	564	0.0755781	0.19171	-0.147621	-0.149821	2
Q8BGQ7	Aars	625	0.184956	0.122368	-0.214855	-0.13121	2
Q8BGQ7	Aars	789	0.216632	0.151779	-0.242431	-0.1816	2
Q8BGQ7	Aars	824	0.158888	0.123147	-0.219588	-0.0959507	2
Q8BGQ7	Aars	834	0.178462	0.0838649	-0.132806	-0.157764	2
Q8BGQ7	Aars	934	0.195077	0.157672	-0.172273	-0.230591	2
Q8BI84	Mia3	1335	-0.14818	0.0268434	-0.096456	0.193461	2
Q8BJW6	Eif2a	531	0.07534	0.0688426	-0.236634	0.0687295	2
Q8BJW6	Eif2a	563	0.0984291	0.1534	-0.290755	-0.000387096	2
Q8BK67	Rcc2	177	0.167498	0.119003	-0.0716495	-0.252643	2
Q8BMK4	Ckap4	202	-0.113584	0.254385	-0.156814	-0.0205168	2
Q8BMS1	Hadha	569	-0.0327692	0.0771757	-0.157437	0.0988111	2
Q8BWY3	Etf1	16	-0.03442	0.280861	-0.203611	-0.0888352	2
Q8BWY3	Etf1	178	-0.203188	0.172684	-0.0401904	0.0450104	2
Q8C092	Taf5	532	0.083738	0.109248	-0.0496202	-0.159422	2
Q8C0C7	Farsa	117	-0.0665218	0.185793	-0.250335	0.093451	2
Q8C1B7	43719	170	-0.0938649	0.150524	-0.0245491	-0.0441062	2
Q8C1B7	43719	190	-0.0860461	0.250438	-0.172694	-0.0274603	2
Q8C5L7	Rbm34	175	-0.0312444	0.0652136	-0.280435	0.203942	2
Q8CCB4	Vps53	536	-0.0772449	0.0958924	-0.228706	0.176332	2
Q8CFE2		149	0.0780144	-0.00435245	-0.0957008	0.0166825	2
Q8CG48	Smc2	433	0.155235	0.106918	-0.102941	-0.18715	2
Q8CG48	Smc2	682	0.134691	0.0731044	-0.0535545	-0.173637	2
Q8CGC7	Eprs	774	-0.022295	0.250658	-0.274688	-0.00150719	2
Q8CGC7	Eprs	1389	-0.0630619	0.306317	-0.236566	-0.0627164	2
Q8CGP1	Hist1h2bk	6	0.150906	0.0534953	-0.0648783	-0.15854	2
Q8CGP1	Hist1h2bk	35	0.171929	0.0348017	-0.0945532	-0.13217	2
Q8CJF7	Ahctf1	1315	0.155678	-0.164462	-0.262762	0.214501	2
Q8K224	Nat10	912	-0.139887	0.159583	-0.0409919	0.00498196	2
Q8K224	Nat10	947	0.0815883	0.0655361	-0.0451816	-0.110642	2
Q8K298	Anln	1089	0.0258252	0.0254681	-0.121399	0.0632718	2
Q8K2D6	Dctd	74	0.14088	0.121795	-0.065649	-0.227998	2
Q8K4R9	Dlgap5	235	0.0626252	0.0641906	-0.327924	0.155044	2
Q8K4R9	Dlgap5	527	-0.26965	0.0736752	-0.0563981	0.209669	2
Q8K4R9	Dlgap5	543	0.00169686	-0.00817467	-0.198051	0.179824	2
Q8R050	Gspt1	208	-0.215717	0.0422167	-0.0332425	0.17883	2
Q8R050	Gspt1	621	-0.198766	0.171128	-0.113577	0.108989	2
Q8R2M2	Dnttip2	312	0.0567243	0.1472	-0.13432	-0.0871484	2
Q8R326	Pspc1	302	0.136502	-0.0767207	-0.207765	0.119921	2
Q8R3N1	Nop14	278	0.024636	0.09328	-0.190733	0.0563391	2
Q8R3N1	Nop14	298	0.0396063	0.126118	-0.114991	-0.0627676	2
Q8R3N1	Nop14	787	-0.0286575	0.286178	-0.111227	-0.193533	2
Q8R4U7	Luzp1	95	-0.163404	-0.0143887	-0.0947656	0.2395	2
Q8VD76	Gtf2h3	153	0.183433	0.188631	-0.258384	-0.170212	2
Q8VDD8	Wash1	402	0.221158	0.0178296	-0.177673	-0.0926965	2
Q8VDJ3	Hdlbp	510	-0.231682	0.182226	-0.183389	0.180266	2
Q8VDJ3	Hdlbp	938	-0.287056	0.205737	-0.183229	0.197139	2
Q8VDM4	Psmd2	343	-0.0541766	0.0791082	-0.0326203	0.00410318	2
Q8VEK3	Hnrnpu	9	-0.123084	0.0803371	-0.340536	0.304236	2
Q8VEK3	Hnrnpu	12	-0.0780891	0.154808	-0.229254	0.119475	2
Q8VEK3	Hnrnpu	17	-0.0760266	0.125549	-0.123268	0.0597772	2
Q8VEK3	Hnrnpu	31	-0.0770779	0.17259	-0.233729	0.103679	2
Q8VEK3	Hnrnpu	307	-0.116356	0.0952405	-0.0783803	0.0869487	2
Q8VEK3	Hnrnpu	328	-0.122259	0.102253	-0.0164836	0.0273861	2
Q8VEK3	Hnrnpu	412	-0.224042	0.10391	0.0137984	0.0834441	2
Q8VEK3	Hnrnpu	590	0.173866	0.0747258	-0.165978	-0.108678	2
Q8VEK3	Hnrnpu	602	0.166548	0.0428245	-0.272913	0.0283642	2
Q8VEK3	Hnrnpu	657	0.249195	0.1065	-0.35833	-0.066766	2
Q8VEK3	Hnrnpu	664	0.195208	0.0240657	-0.259218	0.00396109	2
Q8VEM8	Slc25a3	290	0.00178701	-0.0542954	-0.190358	0.213264	2
Q8WTY4	Ciapin1	26	-0.0439006	0.0163773	-0.124277	0.138934	2
Q91VX2	Ubap2	117	-0.225925	0.148597	-0.0784311	0.123502	2
Q91X20	Ash2l	307	0.169519	0.240422	-0.141237	-0.345129	2
Q91YD3	Dcp1a	185	-0.0818115	0.0646287	-0.218536	0.201479	2
Q91YE6	Ipo9	884	-0.211934	0.136084	-0.189941	0.215443	2
Q91YT7	Ythdf2	536	-0.175143	0.106434	0.01532	0.0385501	2
Q91ZU6	Dst	3051	-0.136251	-0.0548331	-0.11329	0.266561	2
Q91ZU6	Dst	4435	-0.0711556	-0.0992062	-0.113037	0.250887	2
Q91ZU6	Dst	5213	0.119046	-0.0437304	-0.115234	0.0294284	2
Q91ZW3	Smarca5	690	0.103372	0.0146131	-0.309236	0.148568	2
Q91ZW3	Smarca5	833	-0.00397446	0.0730364	-0.144199	0.0648012	2
Q91ZW3	Smarca5	944	-0.0802054	-0.0125429	-0.190033	0.246284	2
Q920B9	Supt16h	184	-0.137566	0.121273	-0.105979	0.103101	2
Q920B9	Supt16h	211	-0.0895714	0.0828869	-0.132091	0.122414	2
Q920B9	Supt16h	223	-0.00403895	0.0604169	-0.191435	0.116756	2
Q920B9	Supt16h	479	-0.104537	0.0722395	-0.0607383	0.083759	2
Q920B9	Supt16h	497	-0.0315892	0.147376	-0.205329	0.0659358	2
Q920B9	Supt16h	640	-0.139046	0.122457	-0.0616382	0.0636655	2
Q921F2	Tardbp	84	0.206215	0.0673275	-0.178891	-0.127861	2
Q921N6	Ddx27	112	0.00811191	0.108683	-0.125211	-0.00108536	2
Q921N6	Ddx27	607	0.0722459	0.159853	-0.125249	-0.128741	2
Q921N6	Ddx27	722	0.0760425	0.1726	-0.215763	-0.0623559	2
Q922B2	Dars	49	-0.0955501	0.0851775	-0.0606849	0.062754	2
Q922B2	Dars	383	0.0134728	0.135438	-0.237293	0.0619221	2
Q922Q8	Lrrc59	14	-0.0101483	0.113168	-0.263373	0.127331	2
Q922Q8	Lrrc59	176	-0.218116	0.0617309	-0.104703	0.222309	2
Q922Q8	Lrrc59	180	-0.155932	-0.00130321	-0.244647	0.332654	2
Q922U1	Prpf3	556	0.0639247	0.162802	-0.212975	-0.0402607	2
Q923E4	Sirt1	600	0.0984523	0.458783	-0.370444	-0.355776	2
Q924K8	Mta3	64	0.0398324	0.100152	-0.310858	0.129556	2
Q924K8	Mta3	325	-0.0233624	-0.0653312	-0.00656161	0.0906842	2
Q924W5	Smc6	684	0.0264204	0.0344546	-0.308981	0.201806	2
Q99JX3	Gorasp2	56	-0.0606657	-0.0441813	-0.0141151	0.112466	2
Q99JX7	Nxf1	177	-0.147941	0.107927	-0.0458331	0.0718364	2
Q99JY9	Actr3	42	-0.230891	0.047423	-0.221264	0.329595	2
Q99JY9	Actr3	264	-0.200335	0.0466864	-0.190146	0.28717	2
Q99KD5	Unc45a	87	0.0632877	0.0309153	-0.180618	0.0719973	2
Q99LE6	Abcf2	71	-0.0265256	0.256315	-0.125012	-0.141147	2
Q99LE6	Abcf2	208	-0.0612135	0.0960004	-0.0747088	0.0330915	2
Q99ME9	Gtpbp4	394	-0.0653783	0.0277577	-0.0854857	0.114249	2
Q99MN1	Kars	86	-0.0085621	0.0684474	-0.179647	0.103545	2
Q99MN1	Kars	173	0.00837925	0.12118	-0.214587	0.0631698	2
Q99MN1	Kars	405	0.0287569	0.0413598	-0.343882	0.217685	2
Q99MN1	Kars	515	-0.0103392	0.176786	-0.262973	0.0613049	2
Q99NB9	Sf3b1	146	0.0977837	0.0063788	-0.261793	0.126166	2
Q99P72	Rtn4	1153	-0.134631	0.0876187	-0.0262761	0.0628546	2
Q99PL5	Rrbp1	801	-0.10142	0.147834	-0.0424596	-0.0159839	2
Q9CPQ1	Cox6c	61	-0.223336	0.12617	-0.142065	0.19636	2
Q9CPR4	Rpl17	49	0.0158022	-0.0321319	-0.139762	0.141882	2
Q9CPR4	Rpl17	167	-0.11283	-0.0012215	-0.0751655	0.172283	2
Q9CPW4	Arpc5	13	-0.191146	-0.00410729	-0.253056	0.364927	2
Q9CQC6	Bzw1	126	-0.180047	0.108996	-0.323816	0.310218	2
Q9CQC6	Bzw1	133	-0.127401	0.0254285	-0.287684	0.319066	2
Q9CQC6	Bzw1	388	-0.322771	0.0783745	-0.252711	0.384406	2
Q9CQC6	Bzw1	398	-0.154969	0.107989	-0.24923	0.242179	2
Q9CQM9	Glrx3	69	-0.098774	-0.0165751	-0.0178707	0.124206	2
Q9CQN1	Trap1	97	0.135126	0.0893909	-0.139285	-0.104819	2
Q9CQN1	Trap1	631	0.222319	0.0110997	-0.116889	-0.146411	2
Q9CQR2	Rps21	81	0.221503	0.0924661	-0.133288	-0.224131	2
Q9CQT1	Mri1	135	0.0197003	0.252034	-0.248589	-0.0684726	2
Q9CQV8	Ywhab	70	-0.0288832	-0.00173235	-0.0653511	0.0912714	2
Q9CWL8	Ctnnbl1	56	-0.145807	0.115647	-0.0609536	0.0759233	2
Q9CX34	Sugt1	69	0.155401	0.125755	-0.416229	0.0646199	2
Q9CXK8	Nip7	15	-0.072705	0.0543844	-0.181259	0.174787	2
Q9CXW3	Cacybp	16	0.0173691	0.335041	-0.0643364	-0.376901	2
Q9CXW3	Cacybp	43	0.208807	0.18769	-0.166812	-0.295978	2
Q9CXW3	Cacybp	49	0.0148052	0.272219	-0.063837	-0.277002	2
Q9CXW3	Cacybp	144	0.0206048	0.293053	-0.115554	-0.256085	2
Q9CXW3	Cacybp	197	0.0109591	0.221697	-0.110117	-0.152392	2
Q9CXW3	Cacybp	208	0.190689	0.0697377	-0.182467	-0.107849	2
Q9CXW4	Rpl11	159	-0.0535859	0.246137	-0.218394	-0.0131706	2
Q9CYG7	Tomm34	205	0.205464	0.0552904	-0.0394524	-0.26041	2
Q9CYH6	Rrs1	265	0.0349075	0.0459791	-0.0704621	-0.0133453	2
Q9CZD3	Gars	350	-0.0819561	0.161565	-0.117551	0.0214418	2
Q9CZU3	Skiv2l2	356	0.0863879	0.088312	-0.0684435	-0.117945	2
Q9CZU6	Cs	43	-0.0750124	0.0769614	-0.044868	0.0377244	2
Q9CZX8	Rps19	115	0.101048	0.0764404	-0.21732	0.0184524	2
Q9CZX8	Rps19	143	0.0396912	0.0562665	-0.16502	0.0571641	2
Q9D0F1	Ndc80	509	-0.163716	0.155915	-0.0240544	0.0139042	2
Q9D0I9	Rars	347	-0.144823	0.137749	-0.00822503	0.00145225	2
Q9D0I9	Rars	352	-0.0293419	0.134174	-0.165082	0.0437519	2
Q9D0R2	Tars	212	-0.068087	0.136368	-0.13684	0.0530474	2
Q9D0R2	Tars	693	-0.132562	0.224249	-0.0652623	-0.0531198	2
Q9D0R4	Ddx56	337	-0.0447208	-0.0822047	-0.0203942	0.137433	2
Q9D0T1	Nhp2l1	20	0.0745373	0.0733168	-0.124306	-0.0329808	2
Q9D1E6	Tbcb	129	0.0955438	0.112834	-0.0943841	-0.130508	2
Q9D1J3	Sarnp	173	-0.00352394	0.195066	-0.149495	-0.0647707	2
Q9D6Z1	Nop56	230	0.0143288	0.0227686	-0.290015	0.209413	2
Q9D6Z1	Nop56	240	-0.0862699	0.0616552	-0.235987	0.220675	2
Q9D819	Ppa1	170	0.0639136	0.0341465	-0.0460109	-0.0556801	2
Q9D819	Ppa1	213	-0.0233386	0.196463	-0.081971	-0.111858	2
Q9D8E6	Rpl4	333	0.125844	0.0123063	-0.155538	0.00358774	2
Q9D8N0	Eef1g	227	-0.0705004	0.160153	-0.221387	0.10104	2
Q9D8N0	Eef1g	401	-0.158029	0.165133	-0.098174	0.0680067	2
Q9DBF1	Aldh7a1	94	-0.158821	0.00759085	-0.0702945	0.197266	2
Q9DBJ1	Pgam1	113	-0.0874573	0.105042	-0.0584694	0.0328223	2
Q9DBR0	Akap8	365	-0.0355464	0.0454849	-0.329721	0.258962	2
Q9DBY8	Nvl	76	-0.0803745	0.234374	-0.0478972	-0.135354	2
Q9DCE5	Pak1ip1	376	0.143484	0.181642	-0.264142	-0.106928	2
Q9DCF9	Ssr3	98	-0.021505	-0.060305	-0.0315208	0.107481	2
Q9DCW4	Etfb	116	0.0638922	0.182042	-0.0770343	-0.197227	2
Q9DCX2	Atp5h	95	-0.0254599	-0.0658639	-0.142376	0.209258	2
Q9EPU4	Cpsf1	420	-0.0197666	0.0271021	-0.15027	0.129036	2
Q9EQ61	Pes1	529	-0.0682982	0.211831	-0.0615713	-0.104913	2
Q9EQK5	Mvp	701	0.190253	0.0959454	-0.449247	0.0811297	2
Q9ERU9	Ranbp2	1280	-0.00808853	0.10657	-0.0705692	-0.0340669	2
Q9ERU9	Ranbp2	2261	-0.119882	0.26506	-0.0927918	-0.0887381	2
Q9ES00	Ube4b	929	-0.084639	-0.010746	-0.0509775	0.136347	2
Q9ES00	Ube4b	1076	0.0370825	-0.0465886	-0.0697269	0.0743982	2
Q9EST5	Anp32b	110	-0.0428231	0.0425425	-0.0239605	0.0226024	2
Q9JHS4	Clpx	476	-0.00716005	-0.0623342	-0.0680686	0.12872	2
Q9JHU4	Dync1h1	1299	-0.0513043	0.122976	-0.142287	0.056411	2
Q9JIF7	Copb1	494	-0.0684576	0.111184	-0.0772057	0.0262152	2
Q9JII6	Akr1a1	127	0.010194	0.0433239	-0.293836	0.19748	2
Q9JII6	Akr1a1	240	0.0799802	0.0579355	-0.176418	0.0244954	2
Q9JIK5	Ddx21	39	-0.0511627	0.143482	-0.244787	0.119468	2
Q9JIK5	Ddx21	72	0.104374	0.0828096	-0.340714	0.106004	2
Q9JIK5	Ddx21	128	0.150628	0.120905	-0.35587	0.0301697	2
Q9JIK5	Ddx21	208	0.0147492	0.190414	-0.150015	-0.0779663	2
Q9JIK5	Ddx21	217	0.0653809	0.128303	-0.204087	-0.0107966	2
Q9JIK5	Ddx21	357	-0.267408	0.169621	-0.0903264	0.144198	2
Q9JIK5	Ddx21	740	-0.151488	0.106465	-0.135501	0.154114	2
Q9JIK5	Ddx21	768	-0.0287959	0.0516989	-0.117897	0.0864403	2
Q9JKB3	Ybx3	339	-0.0504976	0.185471	-0.25402	0.0822287	2
Q9JKV1	Adrm1	390	0.22815	0.0731442	-0.12988	-0.212978	2
Q9JMA1	Usp14	336	-0.0933475	0.124121	-0.0575977	0.0171361	2
Q9QWT9	Kifc1	157	-0.0247496	0.0768431	-0.16603	0.0989708	2
Q9QXX4	Slc25a13	251	0.218403	-0.164372	-0.358336	0.219307	2
Q9QY76	Vapb	167	-0.273634	0.11954	-0.179442	0.267036	2
Q9QY76	Vapb	191	-0.293207	0.0906627	-0.0963412	0.243246	2
Q9QYJ0	Dnaja2	39	-0.0117128	0.144182	-0.294195	0.120956	2
Q9QZE5	Copg1	604	-0.116216	0.1031	-0.219469	0.194636	2
Q9R1C7	Prpf40a	446	-0.155626	0.0843257	-0.114159	0.161107	2
Q9R1T2	Sae1	113	0.146889	0.0707541	-0.0891263	-0.148059	2
Q9WTM5	Ruvbl2	184	0.0322651	0.043225	-0.0871156	0.0080076	2
Q9WTQ5	Akap12	1666	0.163899	-0.0824412	-0.236202	0.119361	2
Q9WU62	Incenp	584	0.0817172	0.128156	-0.0622833	-0.166373	2
Q9WU62	Incenp	749	0.108443	0.134068	-0.0756164	-0.191631	2
Q9WUA2	Farsb	88	-0.0826058	0.201797	-0.157771	0.0130847	2
Q9WUA2	Farsb	102	-0.0073809	0.0728793	-0.0990615	0.0280727	2
Q9WUA2	Farsb	316	-0.0280466	0.239526	-0.227686	-0.0223254	2
Q9WV80	Snx1	267	0.000294659	0.00959743	-0.0982892	0.0826767	2
Q9Z0U1	Tjp2	751	0.0470321	-0.0562157	-0.207672	0.187952	2
Q9Z1F9	Uba2	611	0.12307	0.180708	-0.195575	-0.14515	2
Q9Z1F9	Uba2	621	0.140638	0.147485	-0.166913	-0.153248	2
Q9Z1Q9	Vars	252	-0.0820115	0.152277	-0.112054	0.0266849	2
Q9Z204	Hnrnpc	240	0.0884879	0.0145244	-0.078927	-0.0293453	2
O88811	Stam2	165	0.166113	0.0370913	-0.118263	-0.103721	2
P17156	Hspa2	103	-0.189291	0.180888	-0.0421504	0.0259866	2
P17156	Hspa2	503	-0.110038	0.135895	-0.0917355	0.0513982	2
P35922	Fmr1	207	0.081043	0.14731	-0.143352	-0.105781	2
P40336	Vps26a	35	0.128994	0.219819	-0.190488	-0.208273	2
P53569	Cebpz	782	0.0371715	0.0669881	-0.0920046	-0.0171919	2
P56183	Rrp1	484	-0.000730831	0.194411	-0.153461	-0.0631705	2
Q1PSW8	Trim71	221	0.010156	0.0266094	-0.144583	0.0971788	2
Q3UJD6	Usp19	35	-0.0287027	-0.0176795	-0.108354	0.143044	2
Q59J78	Ndufaf2	108	0.0833799	0.0596565	-0.0581931	-0.0926189	2
Q5XG73	Acbd5	211	0.0180782	0.262691	-0.0461295	-0.28781	2
Q8BMA5	Npat	1143	-0.101753	-0.0224269	-0.112296	0.212146	2
Q8BU03	Pwp2	260	-0.0749053	0.195277	-0.179677	0.0324549	2
Q922J9	Far1	47	-0.112996	0.235882	-0.0942156	-0.0575025	2
Q922M7		84	-0.160802	0.0484114	-0.037994	0.134009	2
Q9CQS2	Nop10	53	0.183077	0.03274	-0.0453122	-0.196502	2
Q9CZS1	Aldh1b1	282	0.0679983	0.24089	-0.10019	-0.256516	2
Q9D379	Ephx1	61	0.0682835	0.30355	-0.180662	-0.260055	2
Q9JJA4	Wdr12	13	-0.0107994	0.229346	-0.163152	-0.0860744	2
Q9JM96	Cdc42ep4	128	0.117283	0.315402	-0.1122	-0.423187	2
Q9WUF3	Casp8ap2	112	0.00546003	0.146545	-0.0342524	-0.1317	2
A2AQ19	Rtf1	254	0.179612	-0.143114	0.121551	-0.19437	3
A2AR02	Ppig	383	0.386006	-0.216035	0.0246767	-0.29504	3
A2RTL5	Rsrc2	196	0.203982	-0.055776	0.125896	-0.331218	3
A2RTL5	Rsrc2	275	0.271433	0.00918668	0.0317064	-0.387628	3
A3KGV1	Odf2	736	0.260976	-0.0164112	0.0197867	-0.32335	3
B1AZP2	Dlgap4	944	0.176508	-0.2344	0.0608493	-0.0339577	3
B9EKI3	Tmf1	582	0.177652	-0.19069	0.13076	-0.155371	3
D3YXK2	Safb	559	0.125518	-0.147543	0.12144	-0.122657	3
D3YZP9	Ccdc6	279	0.128374	-0.133037	-0.0225717	0.015145	3
E9PV87	Talpid3	501	0.0803174	0.138372	0.0974435	-0.372933	3
F6ZDS4	Tpr	1400	0.106442	-0.147418	0.0347416	-0.00550503	3
F6ZDS4	Tpr	1421	0.213279	-0.0437922	-0.0609831	-0.132946	3
O08579	Emd	148	0.0787935	-0.136207	-0.0587577	0.102815	3
O08585	Clta	135	0.0491186	-0.236392	0.0916115	0.0716833	3
O08784	Tcof1	74	0.358537	-0.159722	0.00793752	-0.291308	3
O08795	Prkcsh	180	0.162138	-0.206478	0.174251	-0.174577	3
O08795	Prkcsh	188	0.210212	-0.217484	0.111622	-0.147785	3
O08795	Prkcsh	369	0.248756	-0.264788	0.123448	-0.167861	3
O08808	Diaph1	471	0.382648	-0.211024	0.0376171	-0.31128	3
O08808	Diaph1	477	0.432651	-0.237482	0.119429	-0.482454	3
O08808	Diaph1	821	0.324349	-0.175545	0.108534	-0.350456	3
O08808	Diaph1	1066	0.369136	-0.251363	0.0958392	-0.322592	3
O08808	Diaph1	1086	0.252795	-0.0254398	0.0812249	-0.380728	3
O09106	Hdac1	451	0.171129	-0.00785904	-0.138901	-0.0420371	3
O09106	Hdac1	464	0.246214	-0.0530933	-0.186207	-0.0422657	3
O35047	Psmc3ip	159	0.258792	-0.257994	0.155706	-0.228865	3
O35129	Phb2	216	0.0985233	-0.0345152	0.00758954	-0.0775149	3
O35381	Anp32a	68	0.176025	-0.089528	0.0408255	-0.14928	3
O35381	Anp32a	99	0.266372	-0.136527	0.188178	-0.418523	3
O35381	Anp32a	110	0.458253	-0.202462	0.11906	-0.575552	3
O35691	Pnn	136	0.396428	-0.0930662	0.0626966	-0.510846	3
O35691	Pnn	156	0.319296	-0.0448105	-0.0483465	-0.293682	3
O35887	Calu	70	0.225624	0.0167177	0.0224046	-0.315789	3
O35887	Calu	251	0.210188	0.0157025	-0.00903506	-0.254185	3
O54946	Dnajb6	39	0.365001	0.00378699	-0.062146	-0.411866	3
O55023	Impa1	49	0.0967255	-0.0211488	0.240918	-0.389368	3
O70252	Hmox2	258	0.155835	-0.0232591	-0.086998	-0.0582228	3
O70318	Epb41l2	810	0.0543686	-0.202402	0.0926499	0.0372646	3
O70435	Psma3	174	0.0864731	-0.134569	0.176388	-0.156441	3
O70435	Psma3	192	0.013397	-0.0819782	0.240059	-0.209447	3
O70591	Pfdn2	113	0.0849269	-0.0477256	0.112704	-0.167064	3
O70591	Pfdn2	136	0.138231	-0.0624629	0.167073	-0.287996	3
O88487	Dync1i2	8	0.11194	-0.137587	-0.0196707	0.0339663	3
O88844	Idh1	58	0.373023	-0.257954	0.0809993	-0.302382	3
O88844	Idh1	65	0.337833	-0.371217	0.276036	-0.410909	3
O88844	Idh1	159	0.263448	-0.228511	0.191559	-0.314475	3
O89017	Lgmn	127	0.381256	-0.384197	0.315896	-0.542595	3
P00375	Dhfr	81	0.225462	-0.21719	0.279462	-0.40189	3
P05064	Aldoa	13	0.168543	-0.216699	0.454555	-0.632216	3
P05064	Aldoa	14	0.222499	-0.00956525	0.083611	-0.358105	3
P05064	Aldoa	28	0.122023	-0.107773	0.265278	-0.355031	3
P05064	Aldoa	42	0.236065	-0.103836	0.237514	-0.488614	3
P05064	Aldoa	101	0.207505	-0.0881702	0.323183	-0.613723	3
P05064	Aldoa	140	0.0920815	-0.0666909	0.396415	-0.592844	3
P05064	Aldoa	147	0.117104	-0.186546	0.411531	-0.50095	3
P05064	Aldoa	322	0.251752	-0.159702	0.391688	-0.73166	3
P06745	Gpi	116	0.145038	-0.111671	0.124274	-0.18645	3
P06745	Gpi	440	0.129611	-0.191866	0.299931	-0.322931	3
P06745	Gpi	454	0.0756303	-0.161497	0.322084	-0.318422	3
P07742	Rrm1	765	0.267201	-0.052716	-0.14093	-0.111733	3
P07742	Rrm1	770	0.241064	0.00391176	-0.23726	-0.0483135	3
P07901	Hsp90aa1	58	0.295179	-0.00592749	-0.0843351	-0.262151	3
P07901	Hsp90aa1	540	0.313026	0.0247714	-0.0536475	-0.364248	3
P07901	Hsp90aa1	559	0.150254	-0.032264	-0.0424212	-0.0872331	3
P07901	Hsp90aa1	586	0.304311	0.027894	-0.0913185	-0.309387	3
P07901	Hsp90aa1	632	0.306821	0.0728375	-0.158375	-0.294766	3
P07901	Hsp90aa1	650	0.15183	0.0310646	0.051138	-0.266776	3
P07901	Hsp90aa1	658	0.49854	-0.0705203	-0.180156	-0.410591	3
P08003	Pdia4	211	0.152461	-0.0404455	-0.0750378	-0.0486153	3
P08003	Pdia4	517	0.199881	-0.0404742	-0.0173183	-0.166513	3
P08003	Pdia4	630	0.188073	-0.159193	-0.121284	0.0646962	3
P09242	Alpl	241	0.647232	-0.175286	-0.29696	-0.445593	3
P09242	Alpl	344	0.748254	-0.238541	-0.243802	-0.670882	3
P09671	Sod2	114	0.633872	-0.229314	0.0785786	-0.890953	3
P09671	Sod2	130	0.395323	-0.11407	0.034306	-0.440809	3
P10639	Txn	94	0.172749	-0.322046	0.115228	-0.0149146	3
P10852	Slc3a2	162	0.185978	-0.170746	0.0689717	-0.11238	3
P11031	Sub1	38	0.129177	-0.0254633	0.0200396	-0.136318	3
P11499	Hsp90ab1	263	0.0539292	-0.372136	0.401036	-0.202874	3
P11499	Hsp90ab1	265	0.1089	-0.401024	0.456264	-0.335902	3
P11499	Hsp90ab1	550	0.150254	-0.032264	-0.0424212	-0.0872331	3
P12367	Prkar2a	119	0.0469228	0.0234295	0.265258	-0.417506	3
P13516	Scd1	202	0.306604	-0.368393	0.380911	-0.542882	3
P14094	Atp1b1	13	0.400121	-0.360682	-0.182212	0.0289014	3
P14094	Atp1b1	289	0.367343	-0.316165	-0.248503	0.0909252	3
P14152	Mdh1	318	0.170117	-0.121143	0.0906415	-0.167236	3
P14206	Rpsa	220	0.0747986	-0.0212599	-0.0426156	-0.0137405	3
P14211	Calr	206	0.18252	-0.059806	-0.164528	0.0193775	3
P14211	Calr	355	0.0514197	-0.129085	-0.135163	0.187435	3
P14211	Calr	368	-0.0292566	-0.121573	-0.0403397	0.17436	3
P14211	Calr	374	0.0304682	-0.172988	0.0122366	0.115213	3
P14733	Lmnb1	34	0.204491	-0.17035	0.0623171	-0.128233	3
P14733	Lmnb1	80	0.0944036	-0.18892	0.0595478	0.018598	3
P14733	Lmnb1	124	0.139379	-0.0267341	-0.0233149	-0.100113	3
P14733	Lmnb1	125	0.0978768	-0.132598	-0.018164	0.042822	3
P14733	Lmnb1	157	0.045191	-0.160186	0.0347086	0.0689057	3
P14733	Lmnb1	192	0.129147	-0.159529	-0.0585323	0.0714819	3
P14733	Lmnb1	262	0.0603823	-0.0693722	-0.00819788	0.0141718	3
P14733	Lmnb1	331	0.15082	-0.174744	-0.109319	0.106816	3
P16125	Ldhb	310	0.350907	0.034631	-0.186956	-0.28299	3
P16460	Ass1	228	0.505823	0.21537	-0.55283	-0.439512	3
P17918	Pcna	13	0.152518	-0.0198584	0.0903878	-0.255828	3
P18155	Mthfd2	329	0.10786	0.0675603	0.156446	-0.396136	3
P19096	Fasn	1071	0.130481	-0.111893	0.0706766	-0.105072	3
P21619	Lmnb2	59	0.0952285	-0.121029	0.220374	-0.239228	3
P21619	Lmnb2	164	0.0481399	-0.0815201	0.212578	-0.213821	3
P21619	Lmnb2	334	0.0915586	-0.111078	0.0849562	-0.0771508	3
P21619	Lmnb2	470	0.290734	-0.0757797	-0.120513	-0.13916	3
P23116	Eif3a	100	0.140541	-0.0506354	0.0116881	-0.113978	3
P23116	Eif3a	775	0.151672	-0.112394	0.0715309	-0.130902	3
P23116	Eif3a	916	0.199608	-0.179018	0.0276886	-0.0756232	3
P23198	Cbx3	21	0.185178	-0.212029	0.21162	-0.248565	3
P23198	Cbx3	92	0.0893388	-0.407851	0.473606	-0.333159	3
P23198	Cbx3	103	0.214525	-0.483222	0.465079	-0.426804	3
P23198	Cbx3	143	0.14718	-0.202459	0.28779	-0.316959	3
P23475	Xrcc6	295	0.345542	0.024763	-0.238174	-0.210493	3
P24270	Cat	480	0.194708	-0.189936	0.177626	-0.238134	3
P24288	Bcat1	134	0.289618	-0.00751802	-0.140238	-0.191802	3
P24472	Gsta4	43	0.257587	0.0095488	0.0571669	-0.400756	3
P24472	Gsta4	117	0.271367	-0.0248679	0.0419447	-0.357274	3
P24547	Impdh2	124	0.196786	0.02988	0.0148462	-0.28176	3
P26040	Ezr	79	0.207526	-0.15724	0.0110614	-0.0879508	3
P26040	Ezr	316	0.221145	-0.373844	0.176876	-0.101311	3
P26040	Ezr	327	0.29543	-0.360035	0.0316105	-0.0417864	3
P26040	Ezr	337	0.230989	-0.333752	0.183376	-0.156253	3
P26040	Ezr	344	0.366595	-0.378545	0.0996862	-0.201011	3
P26040	Ezr	363	0.200943	-0.229152	0.077264	-0.0855904	3
P26040	Ezr	450	0.235643	-0.325842	0.178837	-0.163648	3
P26040	Ezr	458	0.338308	-0.422394	0.155731	-0.191729	3
P26043	Rdx	327	0.104906	-0.29736	0.169222	-0.0197801	3
P26043	Rdx	344	0.155143	-0.32295	0.265	-0.175601	3
P26043	Rdx	363	0.111623	-0.251908	0.1745	-0.0721811	3
P26043	Rdx	400	0.14694	-0.291941	0.247019	-0.169376	3
P26043	Rdx	458	0.177902	-0.249845	0.177783	-0.157413	3
P26369	U2af2	15	0.168284	0.0357062	-0.157241	-0.0672101	3
P26369	U2af2	70	0.298695	-0.201231	-0.017187	-0.132889	3
P27546	Map4	472	0.319143	-0.454904	-0.131865	0.150821	3
P27546	Map4	566	0.345959	-0.377536	-0.152359	0.0833494	3
P27661	H2afx	134	0.206855	-0.212355	0.0452562	-0.0727301	3
P27773	Pdia3	422	0.0414945	-0.135183	-0.0669592	0.144853	3
P28659	Celf1	30	0.0750674	0.00620978	0.139365	-0.250069	3
P28659	Celf1	101	0.169469	-0.162422	0.111122	-0.149179	3
P28659	Celf1	190	0.159368	-0.0172922	-0.0210332	-0.136711	3
P29341	Pabpc1	246	0.0939877	-0.0511476	-0.00765763	-0.039771	3
P29341	Pabpc1	620	0.130277	0.0585059	0.0772081	-0.305547	3
P30416	Fkbp4	35	0.192038	-0.185272	0.14297	-0.194354	3
P30416	Fkbp4	232	0.112936	-0.071969	0.0243916	-0.0737211	3
P30416	Fkbp4	256	0.164947	-0.120953	0.154531	-0.240869	3
P30416	Fkbp4	274	0.1412	0.0259944	0.107815	-0.319403	3
P30416	Fkbp4	354	0.202648	-0.0584937	0.0505577	-0.228942	3
P30416	Fkbp4	424	0.217087	-0.113534	0.175632	-0.351376	3
P30681	Hmgb2	141	0.440642	0.119443	-0.431395	-0.295248	3
P31938	Map2k1	64	0.300365	-0.236367	0.229492	-0.420353	3
P32020	Scp2	453	0.174583	-0.0254808	0.216668	-0.460327	3
P32020	Scp2	464	0.18544	-0.0567311	0.145585	-0.330579	3
P32020	Scp2	491	0.195626	0.0506305	0.10501	-0.42748	3
P32067	Ssb	311	0.0820861	-0.135222	0.182996	-0.158939	3
P33174	Kif4	656	0.148893	-0.165651	0.049567	-0.0516962	3
P34022	Ranbp1	68	0.0987134	-0.0951517	0.142349	-0.169245	3
P34022	Ranbp1	198	0.177187	-0.163284	0.230337	-0.316126	3
P35564	Canx	58	0.177019	-0.241043	-0.0415786	0.072764	3
P35564	Canx	91	0.0839643	-0.233544	0.0761524	0.0500874	3
P35564	Canx	119	0.0337629	-0.139476	0.0272375	0.069583	3
P35564	Canx	459	0.117138	-0.26741	0.144349	-0.0300635	3
P35564	Canx	526	0.18471	-0.300705	0.118412	-0.0498803	3
P37913	Lig1	31	0.267634	-0.116675	-0.143251	-0.0463534	3
P37913	Lig1	153	0.419052	-0.288681	-0.0382176	-0.200177	3
P37913	Lig1	374	0.170126	-0.087414	-0.116145	0.0157616	3
P39749	Fen1	359	0.177434	-0.113107	-0.0569914	-0.0243433	3
P40142	Tkt	310	0.187909	-0.0992451	0.149027	-0.288864	3
P40142	Tkt	609	0.0763994	0.0801059	0.164699	-0.381594	3
P40142	Tkt	617	0.133577	-0.0987554	0.197204	-0.281602	3
P40240	Cd9	133	0.693077	-0.408148	-0.236699	-0.35661	3
P40630	Tfam	95	0.0992931	-0.03008	0.12671	-0.221649	3
P41105	Rpl28	47	0.111815	-0.239232	-0.0619274	0.156051	3
P42209	43709	335	0.809967	-0.535244	-0.311199	-0.41347	3
P45952	Acadm	212	0.639034	-0.216117	-0.118818	-0.597512	3
P47963	Rpl13	105	0.00758965	-0.144318	-0.124721	0.229879	3
P48193	Epb41	392	0.166233	-0.136266	0.370639	-0.566872	3
P48428	Tbca	36	0.175395	-0.0931781	-0.0354399	-0.0625998	3
P48725	Pcnt	146	0.187165	-0.103442	-0.0426786	-0.05917	3
P49312	Hnrnpa1	8	0.128525	-0.106747	0.110475	-0.154312	3
P49312	Hnrnpa1	105	0.118717	-0.0756497	0.111653	-0.176494	3
P49717	Mcm4	811	0.19539	-0.0344318	0.0172817	-0.206729	3
P49717	Mcm4	836	0.240958	-0.0107401	-0.0295773	-0.241385	3
P50247	Ahcy	401	0.114113	-0.262827	0.148534	-0.0353503	3
P50518	Atp6v1e1	62	0.473663	-0.28502	0.0585686	-0.416564	3
P53026	Rpl10a	91	-0.0368341	-0.185409	-0.0573946	0.244656	3
P53986	Slc16a1	284	0.271948	-0.21104	0.210887	-0.374731	3
P54071	Idh2	280	0.521133	-0.243732	0.0407443	-0.531748	3
P54071	Idh2	384	0.490551	-0.129888	-0.00454893	-0.547374	3
P54227	Stmn1	41	0.130394	-0.306922	0.276725	-0.175271	3
P54227	Stmn1	52	0.131627	-0.317156	0.278788	-0.170319	3
P54227	Stmn1	109	0.0730095	-0.411344	0.399836	-0.189662	3
P54276	Msh6	185	0.328951	0.0870561	-0.129353	-0.381839	3
P54726	Rad23a	26	0.055037	-0.0173552	0.0200157	-0.0602448	3
P54729	Nub1	183	0.0483479	-0.21464	0.0556659	0.0906097	3
P54822	Adsl	134	0.0570182	-0.0222439	0.200556	-0.276056	3
P54822	Adsl	224	0.0730582	0.0502883	0.127082	-0.285422	3
P56376	Acyp1	32	0.473936	-0.461906	0.311216	-0.634136	3
P56480	Atp5b	124	0.223422	-0.120392	-0.0311786	-0.0985945	3
P56480	Atp5b	485	0.136558	-0.0776642	0.028106	-0.0993439	3
P57784	Snrpa1	149	0.0752896	-0.00881162	0.107916	-0.192898	3
P57784	Snrpa1	172	0.13796	0.0931254	-0.00194117	-0.261331	3
P58281	Opa1	705	0.0598461	-0.0636533	0.231926	-0.275078	3
P59325	Eif5	155	0.263119	-0.00955502	0.0383068	-0.359152	3
P59325	Eif5	248	0.188575	0.0180065	0.189354	-0.499096	3
P59325	Eif5	249	0.18865	0.0361469	0.170865	-0.495739	3
P61255	Rpl26	51	0.0342192	-0.100999	-0.126877	0.173509	3
P61255	Rpl26	136	0.0633124	-0.164945	-0.150758	0.217104	3
P61957	Sumo2	33	0.177404	0.043192	-0.0014082	-0.25199	3
P61979	Hnrnpk	422	0.0810226	-0.17669	0.00115372	0.0795683	3
P61982	Ywhag	10	0.321121	-0.225284	0.0214712	-0.183968	3
P62075	Timm13	53	0.285987	-0.351469	0.215754	-0.259013	3
P62192	Psmc1	413	0.0669515	-0.0133133	0.0503703	-0.110676	3
P62204	Calm1	78	0.131306	-0.0296988	0.106474	-0.237019	3
P62317	Snrpd2	79	0.104094	-0.0984705	0.0818385	-0.100373	3
P62717	Rpl18a	149	0.0231493	-0.131681	0.0112536	0.0884492	3
P62806	Hist1h4a	32	0.141906	-0.317148	-0.105215	0.219484	3
P62814	Atp6v1b2	214	0.0993632	-0.0776772	-0.0498645	0.0216081	3
P62849	Rps24	129	0.265907	-0.184227	0.0204203	-0.14683	3
P62869	Tceb2	46	0.23668	-0.0523682	0.0516882	-0.284734	3
P62874	Gnb1	15	0.182741	-0.178166	0.231829	-0.309695	3
P63101	Ywhaz	9	-0.00509812	-0.0956155	0.0423979	0.0535709	3
P63101	Ywhaz	138	0.0762645	-0.127947	0.0647383	-0.0222628	3
P63280	Ube2i	59	0.0743246	-0.0279577	0.0286819	-0.0797151	3
P68037	Ube2l3	145	0.131941	-0.178398	0.129342	-0.10974	3
P70279	Surf6	45	0.360622	-0.210386	-0.20987	-0.018733	3
P70279	Surf6	261	0.226004	-0.0448211	-0.0458844	-0.164393	3
P70288	Hdac2	462	0.186652	-0.122052	0.225137	-0.369386	3
P70288	Hdac2	474	0.280615	-0.319829	0.300532	-0.410191	3
P70297	Stam	170	0.311797	-0.0637007	0.0330824	-0.360779	3
P70371	Terf1	249	0.204467	-0.00288092	-0.158522	-0.0682542	3
P70399	Tp53bp1	580	0.240326	-0.612997	0.38809	-0.223908	3
P70441	Slc9a3r1	139	0.190662	-0.36087	0.0883667	0.0241093	3
P83741	Wnk1	1937	0.0796326	-0.182279	-0.112848	0.185462	3
P83741	Wnk1	1961	0.0272952	-0.180024	-0.021711	0.154646	3
P83882	Rpl36a	30	0.0872331	-0.180864	-0.122916	0.185441	3
P83917	Cbx1	79	0.280957	-0.232246	0.344642	-0.59106	3
P83917	Cbx1	139	0.245238	-0.267427	0.352554	-0.500028	3
P83917	Cbx1	150	0.136994	-0.144103	0.209333	-0.252753	3
P84099	Rpl19	21	0.0918211	-0.181863	-0.0492091	0.119364	3
P84099	Rpl19	190	0.0589621	-0.118871	-0.105055	0.147445	3
P85094	Isoc2a	178	0.298412	-0.0928158	0.0294564	-0.300641	3
P97384	Anxa11	253	0.10657	-0.078571	0.0992512	-0.143816	3
P97496	Smarcc1	795	0.189177	-0.266168	0.0257717	0.0148372	3
P97770	Thumpd3	450	0.194768	-0.0972193	0.046697	-0.171809	3
P99027	Rplp2	94	0.192915	-0.225776	0.0539401	-0.0533466	3
Q00612	G6pdx	497	0.101143	-0.0690254	0.0408527	-0.0810435	3
Q00PI9	Hnrnpul2	472	0.195332	-0.117554	0.0472601	-0.152063	3
Q00PI9	Hnrnpul2	504	0.0972977	-0.117452	0.162107	-0.168936	3
Q03265	Atp5a1	539	0.159981	-0.0489445	0.0602688	-0.195245	3
Q04447	Ckb	304	0.741366	-0.417395	-0.173506	-0.529529	3
Q05186	Rcn1	75	0.494954	-0.275128	0.0762823	-0.494008	3
Q05186	Rcn1	170	0.239353	-0.0714669	0.0949417	-0.322209	3
Q05186	Rcn1	254	0.43612	-0.251038	0.233954	-0.664988	3
Q05186	Rcn1	290	0.435623	-0.306196	0.15094	-0.457115	3
Q05CL8	Larp7	114	0.119528	-0.176957	0.0905559	-0.0524864	3
Q07417	Acads	335	0.202521	-0.103383	0.0155276	-0.139834	3
Q07813	Bax	57	0.140708	-0.0957357	0.0530849	-0.113601	3
Q0P678	Zc3h18	495	0.0855302	-0.119779	-0.069776	0.0919476	3
Q0VGB7	Ppp4r2	252	0.126927	-0.135392	-0.0588087	0.0531888	3
Q3THK3	Gtf2f1	194	0.228397	-0.153798	-0.173772	0.0608281	3
Q3THK7	Gmps	336	0.207471	-0.171	0.000398358	-0.0636586	3
Q3TLH4	Prrc2c	544	0.217907	-0.0276053	-0.0168099	-0.205078	3
Q3TYA6	Mphosph8	160	0.243951	-0.408466	0.035247	0.0532671	3
Q3U0V1	Khsrp	72	0.244837	-0.287375	-0.0737875	0.0642055	3
Q3U0V1	Khsrp	122	0.181872	-0.291667	-0.0045698	0.0729296	3
Q3U0V1	Khsrp	258	0.0653498	-0.0165522	0.0384517	-0.0922512	3
Q3U319	Rnf40	667	0.150585	-0.082022	0.0377545	-0.122282	3
Q3U319	Rnf40	681	0.170963	-0.216901	0.230836	-0.251085	3
Q3UHX2	Pdap1	137	0.203223	0.128818	-0.0118504	-0.389271	3
Q3UM45	Ppp1r7	33	0.103935	0.137959	0.0883473	-0.392514	3
Q569Z6	Thrap3	375	0.156981	-0.158199	0.015489	-0.0319294	3
Q587J6	L1td1	18	0.0762548	0.229201	0.0594538	-0.451138	3
Q587J6	L1td1	65	0.0448641	0.0370269	0.276198	-0.451234	3
Q5SUF2	Luc7l3	408	0.148261	-0.0636502	0.04927	-0.151705	3
Q60631	Grb2	20	0.207087	-0.0163672	0.088501	-0.333405	3
Q60668	Hnrnpd	153	0.0618539	-0.0665842	0.166158	-0.185686	3
Q60668	Hnrnpd	158	0.0656253	-0.101201	0.161255	-0.14729	3
Q60668	Hnrnpd	237	0.0739795	-0.12908	0.1611	-0.128424	3
Q60864	Stip1	50	0.131621	-0.107751	0.194182	-0.264708	3
Q60864	Stip1	222	0.145652	-0.179844	0.234947	-0.261695	3
Q60864	Stip1	243	0.119648	-0.16208	0.152939	-0.139295	3
Q60864	Stip1	395	0.177126	-0.221379	0.179825	-0.186263	3
Q60864	Stip1	446	0.105525	-0.126325	0.212185	-0.235297	3
Q60864	Stip1	486	0.10216	-0.14572	0.209849	-0.207352	3
Q60864	Stip1	530	0.162036	-0.147055	0.21703	-0.293881	3
Q60974	Ncor1	866	0.22309	-0.198707	-0.0288202	-0.0273569	3
Q61024	Asns	385	0.609647	-0.467869	-0.249115	-0.136584	3
Q61024	Asns	467	0.562223	-0.569013	0.0594795	-0.308841	3
Q61188	Ezh2	241	0.43777	-0.144966	-0.104147	-0.302696	3
Q61191	Hcfc1	1999	0.249311	-0.0812115	0.00815553	-0.216873	3
Q61316	Hspa4	698	0.301151	-0.00689474	-0.206361	-0.142545	3
Q61335	Bcap31	220	0.142021	-0.012498	-0.0348468	-0.106187	3
Q61425	Hadh	241	0.309111	-0.379681	0.147787	-0.176936	3
Q61464	Znf638	872	0.204288	-0.194006	0.0913481	-0.138692	3
Q61464	Znf638	1316	0.0875077	-0.107886	0.185398	-0.196957	3
Q61584	Fxr1	273	0.176262	0.0172351	0.0225256	-0.247605	3
Q61584	Fxr1	325	0.126446	0.0869145	0.00467494	-0.246299	3
Q61584	Fxr1	658	0.352431	0.0196395	0.000488883	-0.495644	3
Q61749	Eif2b4	54	0.242652	-0.0311975	-0.0560103	-0.190493	3
Q61749	Eif2b4	107	0.474401	-0.217304	-0.024707	-0.381823	3
Q61881	Mcm7	10	0.225944	-0.0883409	0.0357145	-0.20958	3
Q62189	Snrpa	102	0.0992909	-0.0760777	0.142695	-0.190743	3
Q62189	Snrpa	128	0.195878	-0.156671	0.0696724	-0.139223	3
Q62203	Sf3a2	190	0.0575501	-0.0328382	-0.00997461	-0.0163987	3
Q62393	Tpd52	179	0.554678	-0.48381	0.167078	-0.528468	3
Q62419	Sh3gl1	34	-0.0233339	-0.147618	-0.0106184	0.164319	3
Q62426	Cstb	30	0.657484	-0.576235	-0.116549	-0.269569	3
Q62446	Fkbp3	22	0.633548	-0.298478	-0.00375859	-0.648109	3
Q62446	Fkbp3	73	0.380205	-0.198635	0.1689	-0.508613	3
Q62446	Fkbp3	80	0.462556	-0.318674	0.170541	-0.525471	3
Q62446	Fkbp3	86	0.42795	-0.195011	0.0322777	-0.398803	3
Q62446	Fkbp3	96	0.551548	-0.469195	0.207521	-0.605436	3
Q62446	Fkbp3	99	0.585313	-0.308546	-0.10312	-0.393723	3
Q62446	Fkbp3	170	0.28151	-0.252553	0.162903	-0.27651	3
Q62446	Fkbp3	200	0.511214	-0.323274	0.171437	-0.623006	3
Q62446	Fkbp3	207	0.396699	-0.259132	0.11194	-0.382256	3
Q64012	Raly	13	0.131287	-0.123814	0.0159282	-0.035239	3
Q64378	Fkbp5	262	0.425752	0.0442605	0.0143794	-0.700037	3
Q64378	Fkbp5	376	0.371249	0.0183968	0.0132822	-0.546992	3
Q64378	Fkbp5	399	0.410191	0.18252	0.0681212	-1.03527	3
Q64378	Fkbp5	422	0.314041	0.0823798	0.0295853	-0.562062	3
Q64669	Nqo1	31	0.875664	-0.178957	-0.284744	-1.11741	3
Q64669	Nqo1	61	0.735573	-0.147722	-0.18715	-0.852232	3
Q64669	Nqo1	248	0.792363	-0.150521	-0.273156	-0.889881	3
Q6DFV1	Ncapg2	637	0.194589	-0.260857	0.278066	-0.306785	3
Q6GSS7	Hist2h2aa1	96	0.123075	-0.187041	0.055422	-0.00958583	3
Q6P1B1	Xpnpep1	322	0.167583	0.00810883	-0.00881608	-0.18889	3
Q6P1B1	Xpnpep1	598	0.219587	-0.0419134	-0.05085	-0.153822	3
Q6P5E4	Uggt1	258	0.319638	-0.209516	-0.156291	-0.0147529	3
Q6P5F9	Xpo1	680	0.125305	-0.0403377	0.0744128	-0.178042	3
Q6PAM1	Txlna	412	0.144356	-0.055972	-0.0303581	-0.0684838	3
Q6PDQ2	Chd4	1646	0.104173	-0.161909	0.0667541	-0.0233827	3
Q6WKZ8	Ubr2	855	0.326592	-0.171358	0.0497534	-0.281284	3
Q6ZQ38	Cand1	1163	0.106001	-0.103149	-0.0443915	0.032893	3
Q6ZQ58	Larp1	687	0.0290989	-0.131973	0.256685	-0.197082	3
Q6ZQ88	Kdm1a	375	0.145505	0.111694	-0.00908557	-0.286895	3
Q6ZQI3	Mlec	245	0.253318	-0.125704	-0.191579	0.0226884	3
Q7TNE3	Spag7	109	0.0813891	-0.0449303	0.190451	-0.266201	3
Q7TNV0	Dek	147	0.172479	-0.132706	0.0572613	-0.119668	3
Q7TPV4	Mybbp1a	151	0.205714	-0.388212	0.180376	-0.0747778	3
Q7TPV4	Mybbp1a	257	0.0991194	-0.181448	0.100112	-0.0362204	3
Q7TPV4	Mybbp1a	1180	0.220261	-0.209972	-0.0923036	0.0461105	3
Q7TPV4	Mybbp1a	1186	0.261006	-0.294353	-0.0386319	0.018165	3
Q7TPV4	Mybbp1a	1222	0.261409	-0.413957	-0.0663969	0.131944	3
Q7TSV4	Pgm2	52	0.423689	-0.202647	-0.0233806	-0.311564	3
Q7TT18	Atf7ip	982	0.351449	-0.1002	0.139967	-0.536641	3
Q80U70	Suz12	418	0.41726	-0.218547	0.017862	-0.335111	3
Q80X41	Vrk1	334	0.0675912	-0.113136	0.190139	-0.17367	3
Q80X82	Sympk	127	0.222787	-0.0701397	0.041699	-0.232526	3
Q80XP8	Fam76b	273	0.234667	-0.136406	0.0440828	-0.180242	3
Q80ZV0	Rnaseh2b	247	0.311135	-0.107499	-0.279015	0.0100173	3
Q811D0	Dlg1	772	-0.00367348	-0.171376	-0.00309723	0.159231	3
Q811I0	Atpaf1	152	0.0725286	-0.130758	0.0556261	-0.00610092	3
Q8BFZ9	Erlin2	205	0.140158	-0.238932	-0.179371	0.223439	3
Q8BFZ9	Erlin2	236	0.11192	-0.270207	-0.103651	0.213452	3
Q8BG05	Hnrnpa3	148	0.131117	-0.053152	0.0275241	-0.117523	3
Q8BG79	Cwf19l2	600	0.278393	0.0452141	-0.108606	-0.272583	3
Q8BGW5	Nabp1	37	0.0594755	-0.0184772	0.164978	-0.235332	3
Q8BH04	Pck2	100	0.172047	-0.00758937	0.219291	-0.485136	3
Q8BHK9	Ercc6l	301	0.130265	0.130237	0.0200241	-0.327248	3
Q8BHN1	Txlng	321	0.0884008	0.400923	0.166195	-1.01636	3
Q8BHS3	Rbm22	109	0.197167	-0.200205	0.0824331	-0.113527	3
Q8BHS3	Rbm22	315	0.149697	-0.359223	0.0726731	0.0832691	3
Q8BK64	Ahsa1	39	0.143136	-0.0544922	0.0506864	-0.15681	3
Q8BK67	Rcc2	506	0.148378	0.0945822	0.0289616	-0.315373	3
Q8BL66	Eea1	521	-0.0444537	0.249878	0.238317	-0.595924	3
Q8BLH7	Hirip3	178	0.104548	-0.188487	0.375554	-0.415077	3
Q8BP27	Sfr1	184	0.198539	-0.0027561	-0.189581	-0.0328136	3
Q8BP27	Sfr1	214	0.1544	-0.00767113	-0.0738036	-0.0858725	3
Q8BT07	Cep55	314	0.567164	-0.37061	0.263472	-0.876806	3
Q8BVL9	Jakmip1	80	0.950363	-0.76386	-0.0434407	-0.976009	3
Q8BVU5	Nudt9	64	0.463452	-0.0428164	-0.281746	-0.272628	3
Q8BVY0	Rsl1d1	380	0.288393	-0.316081	-0.0814958	0.043197	3
Q8BVY0	Rsl1d1	387	0.183459	-0.273051	-0.124907	0.163197	3
Q8C156	Ncaph	139	0.0973724	-0.0450977	0.180555	-0.272937	3
Q8C854	Myef2	52	0.210386	-0.271057	0.237696	-0.259837	3
Q8CAY6	Acat2	180	0.197699	-0.360437	0.376621	-0.366046	3
Q8CCK0	H2afy2	246	0.0727041	-0.0645559	0.157336	-0.1896	3
Q8CCS6	Pabpn1	131	0.15982	-0.0369824	-0.066577	-0.0690583	3
Q8CCS6	Pabpn1	133	0.0622824	-0.0411797	0.0250389	-0.0491335	3
Q8CE96	Trmt6	103	0.14297	-0.104728	-0.00219071	-0.0478732	3
Q8CE96	Trmt6	139	0.147772	-0.160164	0.0524116	-0.0585592	3
Q8CEC0	Nup88	644	0.281214	0.0387399	-0.0436236	-0.34492	3
Q8CFA2	Amt	151	0.420482	-0.186643	-0.0864874	-0.249541	3
Q8CFC7	Clasrp	594	0.161868	-0.126252	0.0330206	-0.0863474	3
Q8CFE2		249	0.189558	-0.169361	-0.00834438	-0.0348751	3
Q8CG47	Smc4	385	0.0993235	-0.243801	0.15216	-0.0395187	3
Q8CG47	Smc4	434	0.112836	-0.0980973	0.11235	-0.14657	3
Q8CG47	Smc4	947	0.0943062	-0.0471317	0.0891502	-0.150647	3
Q8CG47	Smc4	957	0.134175	-0.100687	0.0739046	-0.124402	3
Q8CG48	Smc2	259	0.0814253	-0.0522977	0.109608	-0.154244	3
Q8CG48	Smc2	320	0.100976	-0.0269239	0.0249072	-0.106908	3
Q8CG48	Smc2	909	0.136076	-0.0330145	0.0256465	-0.142774	3
Q8CG48	Smc2	930	0.170194	-0.125874	0.097956	-0.171229	3
Q8CG48	Smc2	963	0.127523	0.0395518	0.0922474	-0.297326	3
Q8CGC4	Lsm14b	269	0.293596	-0.250484	0.410059	-0.725103	3
Q8CGP1	Hist1h2bk	47	0.0969668	-0.104473	0.0972593	-0.103777	3
Q8CGP1	Hist1h2bk	117	0.0782527	-0.121175	0.186543	-0.173336	3
Q8CGP2	Hist1h2bp	12	0.426646	-0.15579	-0.085401	-0.293833	3
Q8CGP6	Hist1h2ah	96	0.202286	-0.093292	-0.0284614	-0.102166	3
Q8CGP6	Hist1h2ah	126	0.186221	-0.268834	-0.029111	0.0734176	3
Q8CH25	Sltm	313	0.106675	-0.0827822	0.0196452	-0.0509335	3
Q8CIN4	Pak2	226	0.0014519	-0.140631	-0.0902158	0.204752	3
Q8K012	Fnbp1l	420	0.210524	-0.234202	0.0142332	-0.0249981	3
Q8K1M6	Dnm1l	261	0.18814	-0.294546	0.175994	-0.127155	3
Q8K2F0	Brd3	303	0.125317	-0.137659	0.0931099	-0.0991351	3
Q8K2F0	Brd3	515	0.231525	-0.0783509	0.0559281	-0.252815	3
Q8K2F0	Brd3	665	0.275344	0.0210639	-0.00708848	-0.358618	3
Q8K2Z4	Ncapd2	1191	0.0648692	-0.182412	0.0543864	0.0487438	3
Q8K310	Matr3	616	0.129954	-0.0295125	0.131308	-0.267594	3
Q8K310	Matr3	624	0.215953	-0.0538629	0.133818	-0.362191	3
Q8K310	Matr3	636	0.0896904	-0.194746	0.321126	-0.298981	3
Q8K310	Matr3	710	0.132289	-0.0535911	0.159861	-0.28059	3
Q8K389	Cdk5rap2	188	0.269972	-0.434909	0.369422	-0.390924	3
Q8K4Z5	Sf3a1	102	0.147163	-0.0340371	-0.00221474	-0.124281	3
Q8K4Z5	Sf3a1	540	0.116432	-0.0537034	-0.0222407	-0.0472374	3
Q8K4Z5	Sf3a1	684	0.263673	-0.0256631	-0.209891	-0.0702137	3
Q8R060	Zwilch	24	0.159215	-0.0534179	0.0557688	-0.184003	3
Q8R3D1	Tbc1d13	394	0.54245	-0.0771069	-0.0893592	-0.608981	3
Q8VDM6	Hnrnpul1	552	0.131173	-0.0184576	-0.0326949	-0.0893657	3
Q8VDN2	Atp1a1	773	0.0660853	-0.0737732	0.0138788	-0.00968161	3
Q8VDP3	Mical1	954	0.355078	0.342797	-0.0117504	-1.11765	3
Q8VE37	Rcc1	120	0.208975	-0.00863725	-0.167466	-0.0593494	3
Q8VEE4	Rpa1	452	0.210426	-0.0426196	-0.0436873	-0.148948	3
Q8VI64	Mgarp	82	0.169505	-0.0337197	0.123744	-0.306019	3
Q8VIJ6	Sfpq	306	0.13458	-0.134096	0.125939	-0.152374	3
Q8VIJ6	Sfpq	464	0.205773	-0.0595211	-0.0542217	-0.114036	3
Q8VIJ6	Sfpq	695	0.23978	-0.117774	-0.161563	0.00507416	3
Q8VIJ6	Sfpq	696	0.155523	-0.128294	-0.0743079	0.0306385	3
Q91V12	Acot7	363	0.184589	0.148181	0.00639155	-0.413317	3
Q91V92	Acly	177	0.0971219	-0.0633787	0.217528	-0.302934	3
Q91V92	Acly	331	0.334715	-0.342061	0.341512	-0.550308	3
Q91V92	Acly	468	0.449875	-0.250364	0.107819	-0.482381	3
Q91V92	Acly	551	0.255687	-0.10554	0.142473	-0.371752	3
Q91VM5	Rbmxl1	63	0.129693	-0.0100249	0.0359519	-0.171968	3
Q91VN6	Ddx41	466	0.331655	-0.271843	-0.0181055	-0.111299	3
Q91VW5	Golga4	986	0.126877	-0.202767	0.403608	-0.481207	3
Q91W50	Csde1	302	0.128319	0.0398033	0.0559629	-0.252477	3
Q91WG2	Rabep2	105	0.334982	-0.192458	-0.0277235	-0.180236	3
Q91WQ3	Yars	26	0.115169	-0.0553267	0.132805	-0.220784	3
Q91WQ3	Yars	484	0.0808026	0.0891859	0.143193	-0.369077	3
Q91WS0	Cisd1	55	0.240387	-8.6498e-05	0.0703075	-0.379302	3
Q91WS0	Cisd1	104	0.212237	-0.0395302	-0.182658	-0.0181952	3
Q91WT4	Dnajc17	74	0.282453	-0.193493	0.0859677	-0.238112	3
Q91X20	Ash2l	388	0.343657	0.0892862	-0.203041	-0.32469	3
Q91X20	Ash2l	502	0.346446	0.044227	-0.191462	-0.283269	3
Q91X20	Ash2l	523	0.143168	0.183541	-0.0196789	-0.37043	3
Q91X78	Erlin1	190	0.258661	-0.147731	-0.0276473	-0.120381	3
Q91XD6	Vps36	205	0.180419	-0.139413	0.110654	-0.185769	3
Q921F2	Tardbp	95	0.234209	-0.0223347	-0.176448	-0.0676035	3
Q921H9	Selrc1	202	0.363313	-0.157278	-0.0880522	-0.190806	3
Q922D4	Ppp6r3	787	0.217123	-0.0280397	0.182405	-0.469808	3
Q922D8	Mthfd1	134	0.037632	-0.0965472	0.0158219	0.0388243	3
Q922D8	Mthfd1	595	0.127804	-0.129197	0.0402915	-0.0518344	3
Q922Y1	Ubxn1	137	0.267558	-0.152363	0.101391	-0.279899	3
Q922Y1	Ubxn1	154	0.305593	-0.157241	0.0714473	-0.29236	3
Q93092	Taldo1	115	0.295826	-0.0592417	-0.062413	-0.226032	3
Q93092	Taldo1	136	0.360397	-0.0598553	-0.169721	-0.204489	3
Q93092	Taldo1	215	0.20566	-0.0244429	-0.0591172	-0.146029	3
Q93092	Taldo1	286	0.341137	-0.124073	-0.109264	-0.170408	3
Q99J36	Thumpd1	287	0.153619	-0.052835	0.0730173	-0.198114	3
Q99J62	Rfc4	169	0.146132	-0.00204944	0.0638112	-0.235149	3
Q99JF8	Psip1	143	0.0377865	-0.0953532	0.209599	-0.1827	3
Q99JF8	Psip1	224	0.137456	-0.138253	0.0874664	-0.106382	3
Q99JI1	Mustn1	24	0.110913	-0.310334	0.132411	0.0250429	3
Q99JW2	Acy1	218	0.399602	-0.0317889	0.126659	-0.711023	3
Q99KG3	Rbm10	337	0.137922	-0.206051	0.0402142	0.00648819	3
Q99KI0	Aco2	517	0.273537	-0.144829	0.125974	-0.330064	3
Q99L45	Eif2s2	79	0.245714	-0.0502021	-0.0631777	-0.16591	3
Q99L45	Eif2s2	99	0.275718	-0.0556316	-0.0536602	-0.211328	3
Q99L45	Eif2s2	124	0.241327	-0.00927197	-0.0826273	-0.184441	3
Q99L45	Eif2s2	188	0.231742	-0.0379494	0.067576	-0.315172	3
Q99L45	Eif2s2	197	0.238451	0.00238989	-0.0776553	-0.199222	3
Q99L47	St13	48	0.0768758	-0.026126	0.023939	-0.0793515	3
Q99L47	St13	50	0.150352	0.0427472	0.0523123	-0.280754	3
Q99L47	St13	56	0.225865	0.0120469	0.0334213	-0.324274	3
Q99L47	St13	62	0.198033	0.0137327	0.0730441	-0.337578	3
Q99LD9	Eif2b2	7	0.248586	-0.0389068	-0.159295	-0.0845127	3
Q99LG2	Tnpo2	56	0.174754	-0.0905639	0.101428	-0.218871	3
Q99LG2	Tnpo2	807	0.139116	-0.0964259	0.104445	-0.170813	3
Q99LP6	Grpel1	66	0.146692	-0.161021	5.03331e-05	-0.00210044	3
Q99LS3	Psph	206	0.0481548	0.156883	0.271099	-0.633848	3
Q99LT0	Dpy30	35	0.318545	-0.00191189	0.0864375	-0.5301	3
Q99LT0	Dpy30	92	0.410318	-0.116889	-0.150762	-0.237741	3
Q99LX0	Park7	93	0.153834	0.0292967	0.111254	-0.345938	3
Q99LX0	Park7	130	0.0832457	0.15494	0.0332182	-0.314852	3
Q99LX0	Park7	148	0.160046	0.118705	-0.0291988	-0.291674	3
Q99M28	Rnps1	50	0.149378	-0.364496	0.335918	-0.231094	3
Q99M28	Rnps1	55	0.422231	-0.440822	0.184786	-0.346227	3
Q99MD9	Nasp	44	0.0915795	-0.0151147	0.160271	-0.273363	3
Q99MD9	Nasp	154	0.192934	0.00558987	0.235915	-0.566232	3
Q99MD9	Nasp	193	0.1371	-0.0459934	0.184152	-0.330001	3
Q99MD9	Nasp	203	0.322438	-0.0944388	0.0195142	-0.323185	3
Q99MD9	Nasp	213	0.0795813	0.0762877	0.197548	-0.430044	3
Q99MD9	Nasp	268	0.123083	0.0508067	0.264591	-0.569607	3
Q99MD9	Nasp	271	0.120452	0.128985	0.175983	-0.536029	3
Q99MD9	Nasp	284	0.0955528	0.0419701	0.161297	-0.3516	3
Q99MD9	Nasp	313	0.164123	-0.0565369	0.242033	-0.443619	3
Q99MD9	Nasp	392	0.189989	-0.00335389	0.335556	-0.737679	3
Q99MD9	Nasp	602	0.0810239	-0.0488944	0.19651	-0.269457	3
Q99MD9	Nasp	722	0.157175	0.0192677	0.0128995	-0.21345	3
Q99MR6	Srrt	256	0.230584	-0.0911938	-0.136105	-0.0321355	3
Q99MR6	Srrt	334	0.264255	-0.00563807	-0.103201	-0.197733	3
Q99MR6	Srrt	343	0.1426	-0.0830344	0.131184	-0.222894	3
Q99MV7	Rnf17	228	0.486098	-0.128733	-0.159728	-0.340952	3
Q99P72	Rtn4	416	0.110704	-0.10005	0.244513	-0.317335	3
Q99P72	Rtn4	800	0.259714	-0.193402	0.198952	-0.3578	3
Q9CPU0	Glo1	83	0.175228	-0.26052	0.286254	-0.292298	3
Q9CPY7	Lap3	45	0.618609	-0.060769	-0.237081	-0.605173	3
Q9CPY7	Lap3	118	0.374966	0.062219	-0.120289	-0.436125	3
Q9CQA3	Sdhb	276	0.163981	-0.031011	0.224555	-0.44915	3
Q9CQF0	Mrpl11	99	0.183506	-0.150307	0.051852	-0.109815	3
Q9CQM9	Glrx3	112	-0.0371752	-0.135775	-0.0663094	0.214349	3
Q9CQM9	Glrx3	324	0.108129	-0.232762	-0.0191228	0.116809	3
Q9CQS7	Dppa5a	22	0.489781	0.0837581	-0.211577	-0.572607	3
Q9CQU1	Mfap1	26	0.126989	-0.13477	0.130047	-0.147452	3
Q9CQU1	Mfap1	223	0.212793	-0.18107	0.173803	-0.267091	3
Q9CQU1	Mfap1	249	0.0898423	-0.131021	0.1576	-0.140617	3
Q9CQU5	Zwint	147	0.181654	-0.128046	0.110256	-0.198714	3
Q9CR09	Ufc1	60	0.126356	-0.0211515	-0.0364361	-0.0771015	3
Q9CR16	Ppid	331	-0.0052365	0.259169	0.0289965	-0.346422	3
Q9CR95	Necap1	138	0.26628	-0.171668	0.0821628	-0.232976	3
Q9CR95	Necap1	148	0.419949	-0.143889	-0.241736	-0.133976	3
Q9CR98	Fam136a	91	0.153163	-0.0725396	0.10645	-0.216826	3
Q9CU62	Smc1a	213	0.111759	0.0906476	0.0261774	-0.257914	3
Q9CU62	Smc1a	287	0.178001	-0.0407464	0.0695153	-0.239279	3
Q9CU62	Smc1a	373	0.0565743	-0.0264993	0.138137	-0.188161	3
Q9CU62	Smc1a	420	0.066262	-0.0398099	0.122511	-0.16555	3
Q9CW03	Smc3	180	0.106329	0.0563755	0.0931427	-0.29164	3
Q9CW03	Smc3	266	0.185747	0.0197802	0.0598962	-0.310435	3
Q9CW03	Smc3	288	0.111915	-0.00502174	0.0884862	-0.218332	3
Q9CW03	Smc3	310	0.22161	-0.00457357	0.0146815	-0.274211	3
Q9CW03	Smc3	342	0.0680931	-0.0257824	0.202395	-0.28846	3
Q9CW03	Smc3	388	0.155328	0.0016611	0.150028	-0.366649	3
Q9CW03	Smc3	409	0.186409	0.029508	0.220428	-0.564202	3
Q9CW03	Smc3	427	0.120085	-0.0489361	0.326511	-0.529958	3
Q9CW03	Smc3	492	0.141842	0.0667675	0.0993518	-0.362107	3
Q9CWV6	Prkrip1	117	0.383381	-0.0570629	-0.0325874	-0.402167	3
Q9CWW6	Pin4	26	0.235499	-0.290743	0.431372	-0.606716	3
Q9CWY8	Rnaseh2a	69	0.388969	-0.16209	-0.159987	-0.149151	3
Q9CX86	Hnrnpa0	133	0.0412011	-0.139852	0.243646	-0.185348	3
Q9CX86	Hnrnpa0	176	0.0847412	-0.0337206	0.196006	-0.291447	3
Q9CY27	Tecr	60	0.341898	-0.19104	-0.059127	-0.157209	3
Q9CY66	Gar1	123	0.0706321	-0.101029	-0.105903	0.121987	3
Q9CYH2	Fam213a	126	0.531075	-0.337955	-0.486321	0.070375	3
Q9CYN2	Spcs2	65	0.113174	-0.240385	0.0807221	0.0205244	3
Q9CYZ2	Tpd52l2	179	0.148301	-0.231214	0.0786926	-0.0236249	3
Q9CZ04	Cops7a	217	0.075524	-0.0957573	0.246401	-0.27888	3
Q9CZ13	Uqcrc1	138	0.151141	-0.0386915	-0.0293937	-0.0951372	3
Q9CZD3	Gars	75	0.164988	-0.0341456	-0.0122482	-0.134972	3
Q9CZU3	Skiv2l2	41	0.168397	0.0400624	-0.168322	-0.0616683	3
Q9CZX0	Elp3	34	0.175568	0.0800623	0.0724872	-0.392138	3
Q9D0F3	Lman1	292	0.16106	-0.0286635	0.156114	-0.345048	3
Q9D6R2	Idh3a	90	0.137604	0.0184849	0.0593768	-0.242956	3
Q9D706	Rpap3	647	0.0232689	0.187991	0.097619	-0.368555	3
Q9D855	Uqcrb	45	0.113152	-0.0364798	0.0151232	-0.100295	3
Q9D8E6	Rpl4	367	0.218455	-0.164067	-0.167895	0.0756928	3
Q9D8E6	Rpl4	372	0.371525	-0.259317	-0.291425	0.075467	3
Q9D8E6	Rpl4	403	0.289632	-0.151517	-0.198807	0.00877113	3
Q9D937	1810009A15Rik	83	0.372392	-0.558915	0.237707	-0.23859	3
Q9DB20	Atp5o	54	0.17622	-0.0480346	0.0582696	-0.214891	3
Q9DB34	Chmp2a	41	0.378067	-0.123372	0.0435002	-0.411674	3
Q9DBG3	Ap2b1	26	0.0279854	-0.202746	-0.0322371	0.18093	3
Q9DBG5	Plin3	318	0.299517	-0.472803	0.128455	-0.0655482	3
Q9DBR7	Ppp1r12a	462	0.105508	-0.144715	-0.0528059	0.0779391	3
Q9DCD0	Pgd	38	0.265579	0.144679	-0.0781784	-0.424409	3
Q9DCD0	Pgd	261	0.24692	-0.0882672	0.107688	-0.330651	3
Q9DCD0	Pgd	316	0.308799	-0.0266556	-0.00948443	-0.347063	3
Q9DCL9	Paics	131	0.225609	-0.0137766	0.148452	-0.450373	3
Q9DCL9	Paics	235	0.141768	0.00394393	-0.0212237	-0.138268	3
Q9DCL9	Paics	246	0.161713	-0.104448	0.0676915	-0.146905	3
Q9EPB4	Pycard	156	0.797411	-0.200298	-0.588246	-0.460968	3
Q9EPU0	Upf1	313	0.120145	-0.154206	0.0766407	-0.0589394	3
Q9EPU0	Upf1	587	0.207319	-0.149238	-0.00657927	-0.0766113	3
Q9EPU0	Upf1	599	0.20092	-0.171888	-0.0761602	0.0204975	3
Q9EPU0	Upf1	781	0.191038	-0.150848	0.0616432	-0.12967	3
Q9EQU5	Set	23	0.434216	-0.0755344	0.0147475	-0.536256	3
Q9EQU5	Set	27	0.289024	-0.0330452	0.00669734	-0.328836	3
Q9EQU5	Set	35	0.290888	0.0182582	-0.0547429	-0.319937	3
Q9EQU5	Set	82	0.140153	0.0891367	-0.0128892	-0.246158	3
Q9EQU5	Set	153	0.169089	-0.0279754	0.0414121	-0.208002	3
Q9EQU5	Set	176	0.13397	-0.0815709	0.149603	-0.237185	3
Q9ERE7	Mesdc2	212	0.256547	-0.385428	0.282606	-0.28026	3
Q9ERG0	Lima1	524	0.782788	-0.0983289	-0.444465	-0.711755	3
Q9ESU6	Brd4	562	0.453188	-0.215089	-0.0278669	-0.34268	3
Q9ESU6	Brd4	1286	0.324402	-0.0105208	0.13172	-0.600507	3
Q9JHQ5	Lztfl1	229	0.178278	-0.0200469	0.120872	-0.331201	3
Q9JHR7	Ide	933	0.0748726	0.0898155	0.10593	-0.310594	3
Q9JHU4	Dync1h1	611	0.101309	-0.120907	-0.10203	0.105575	3
Q9JIW9	Ralb	185	0.327878	-0.363927	-0.0140294	-0.0328834	3
Q9JIX8	Acin1	335	0.15825	-0.144992	-0.0295452	-6.61766e-05	3
Q9JK23	Psmg1	275	0.208583	-0.0603933	0.165351	-0.388343	3
Q9JKF1	Iqgap1	269	0.412503	-0.529584	0.17598	-0.240382	3
Q9JKF1	Iqgap1	1433	0.160817	-0.335341	0.288783	-0.204443	3
Q9JKF1	Iqgap1	1455	0.376185	-0.543068	0.210888	-0.220304	3
Q9JKF1	Iqgap1	1458	0.2782	-0.120055	-0.0599655	-0.139428	3
Q9JKF1	Iqgap1	1464	0.186341	-0.276736	0.173894	-0.13833	3
Q9JKP7	Pole3	31	0.18566	-0.188361	0.0756235	-0.102769	3
Q9JKP7	Pole3	106	0.146338	-0.212354	0.288264	-0.305886	3
Q9JKR6	Hyou1	402	0.148461	-0.267115	0.296082	-0.263909	3
Q9JKR6	Hyou1	894	0.273366	-0.29036	0.249712	-0.349772	3
Q9QXZ0	Macf1	1210	0.340449	-0.209704	0.2636	-0.580646	3
Q9QXZ0	Macf1	1248	0.090312	-0.162574	0.358293	-0.395811	3
Q9QXZ0	Macf1	1424	0.035285	0.0203997	0.27692	-0.416201	3
Q9QXZ0	Macf1	1430	0.231575	-0.135596	0.319338	-0.582443	3
Q9QXZ0	Macf1	3710	0.214895	-0.117332	0.165707	-0.32957	3
Q9QXZ0	Macf1	5494	0.208087	-0.218176	0.396845	-0.580856	3
Q9QXZ0	Macf1	5923	0.154029	-0.157756	0.336147	-0.456942	3
Q9QYI3	Dnajc7	268	0.282489	-0.116136	-0.0872761	-0.120679	3
Q9QYI3	Dnajc7	442	0.254968	-0.0273261	-0.146202	-0.117432	3
Q9QYJ3	Dnajb1	37	0.141937	-0.105553	-0.0648232	0.0159301	3
Q9QZQ1	Mllt4	138	0.105268	-0.175108	-0.0663167	0.115742	3
Q9R0L6	Pcm1	277	0.109273	0.10814	0.0340515	-0.287018	3
Q9R0Q7	Ptges3	33	0.12262	-0.0816364	0.195485	-0.284202	3
Q9R0Q7	Ptges3	79	0.299894	-0.204617	-0.0956392	-0.0509218	3
Q9R0X4	Acot9	58	0.234159	-0.264508	-0.171922	0.142265	3
Q9R1C0	Taf7	283	0.274455	-0.0102663	-0.0998271	-0.210214	3
Q9R1J0	Nsdhl	179	0.137451	-0.313709	0.404587	-0.373778	3
Q9R1K9	Cetn2	100	0.00229111	0.125787	0.387666	-0.739293	3
Q9R1K9	Cetn2	111	0.0342381	0.112746	0.348847	-0.686969	3
Q9WTP6	Ak2	62	0.149022	-0.0996141	0.143598	-0.228972	3
Q9WTP6	Ak2	181	0.205469	-0.124498	0.148008	-0.283531	3
Q9WTQ5	Akap12	219	0.0842421	-0.179559	0.0460795	0.034837	3
Q9WTQ5	Akap12	304	0.149716	-0.204959	0.0102707	0.0228166	3
Q9WTQ5	Akap12	501	-0.0101826	-0.104219	0.0299818	0.078235	3
Q9WTQ5	Akap12	588	0.390592	-0.259537	-0.0608225	-0.160048	3
Q9WTQ5	Akap12	705	0.103263	-0.177632	0.0956734	-0.0393658	3
Q9WTQ5	Akap12	839	0.131488	-0.101986	-0.0475739	0.00757662	3
Q9WTQ5	Akap12	1030	0.245596	-0.303037	-0.0363289	0.0408792	3
Q9WTQ5	Akap12	1066	0.170424	-0.182143	-0.0382787	0.0277233	3
Q9WTQ5	Akap12	1242	0.244705	-0.212675	-0.116019	0.0419199	3
Q9WTQ5	Akap12	1484	0.160414	-0.239382	0.0222743	0.0281801	3
Q9WTQ5	Akap12	1505	0.0936771	-0.142497	0.0279308	0.0106579	3
Q9WTQ5	Akap12	1661	0.266487	-0.188893	-0.133089	0.0114522	3
Q9WTX5	Skp1	130	0.149171	-0.036287	0.129384	-0.28265	3
Q9WUL7	Arl3	11	0.478118	-0.121383	0.117356	-0.729714	3
Q9WV03	Fam50a	32	0.0647542	-0.054313	-0.0156464	0.00263347	3
Q9WV03	Fam50a	190	0.11514	-0.0969062	-0.112498	0.0798373	3
Q9WV03	Fam50a	305	0.190637	-0.0665714	-0.0860683	-0.056279	3
Q9WVE8	Pacsin2	132	0.214144	-0.0949691	-0.10382	-0.0393002	3
Q9Z1F9	Uba2	65	0.17317	0.117405	-0.0489516	-0.284465	3
Q9Z1G3	Atp6v1c1	262	0.232801	-0.0937407	-0.024172	-0.144949	3
Q9Z1M8	Ik	474	0.0813414	0.135972	0.0658392	-0.328304	3
Q9Z1M8	Ik	525	0.134561	0.0192103	-0.0406113	-0.125646	3
Q9Z1N5	Ddx39b	162	0.0890882	-0.0124675	0.162263	-0.276021	3
Q9Z1X4	Ilf3	573	0.0963537	-0.108631	0.119576	-0.12493	3
Q9Z1Z0	Uso1	756	0.178817	0.00781204	-0.131228	-0.0746667	3
Q9Z1Z0	Uso1	894	0.0934093	-0.000415826	-0.00378664	-0.0953872	3
Q9Z204	Hnrnpc	252	0.0557332	-0.0315063	0.00720273	-0.0332602	3
Q9Z2N8	Actl6a	238	0.265113	-0.0415868	0.00942622	-0.286078	3
Q9Z2N8	Actl6a	242	0.18375	-0.00811917	-0.0657087	-0.129255	3
Q9Z2U0	Psma7	218	0.131411	-0.0519251	0.0570079	-0.152513	3
E9Q555	Rnf213	242	0.452766	0.0489521	-0.299764	-0.350265	3
O09172	Gclm	90	0.130996	-0.0957699	0.139094	-0.204292	3
O88974	Setdb1	1055	0.125675	0.0835569	0.0134184	-0.251522	3
P13597	Icam1	166	0.335599	-0.0224778	-0.227513	-0.152881	3
P17156	Hspa2	529	0.129884	-0.384	0.346205	-0.20378	3
P17225	Ptbp1	270	0.165682	-0.0555477	0.0410293	-0.172625	3
P43406	Itgav	645	0.151634	-0.0713743	0.0257628	-0.121197	3
P47199	Cryz	186	0.583388	-0.193347	-0.148655	-0.464006	3
P50396	Gdi1	269	0.291731	-0.121487	0.0312973	-0.260633	3
P51912	Slc1a5	7	0.544696	-0.477955	0.20131	-0.570141	3
P52624	Upp1	233	0.504826	0.173789	-0.211009	-0.763419	3
P54731	Faf1	574	0.328026	0.00243828	-0.209568	-0.18735	3
P60824	Cirbp	84	0.171275	-0.332987	0.377708	-0.357012	3
P62960	Ybx1	50	0.202922	-0.289573	0.318136	-0.350873	3
P62960	Ybx1	299	0.235429	-0.286514	0.0862095	-0.0872967	3
Q05512	Mark2	650	0.366283	-0.205852	-0.236785	-0.00678057	3
Q60795	Nfe2l2	535	0.233813	0.00939181	0.00597203	-0.297996	3
Q62388	Atm	765	0.122539	0.0803366	0.0096921	-0.238978	3
Q6IRU5	Cltb	149	0.419856	0.450252	-0.632073	-0.619982	3
Q6P9R4	Arhgef18	304	0.43385	-0.32439	-0.0848053	-0.139841	3
Q6X893	Slc44a1	637	0.365935	-0.386631	-0.106039	0.0246516	3
Q80UY1		165	0.218396	-0.143574	-0.000507116	-0.102157	3
Q8BFY6	Pef1	251	0.00571408	-0.195729	0.0923637	0.0796812	3
Q8BJF9	Chmp2b	37	0.0762414	-0.0940531	-0.0446041	0.0555974	3
Q8BZR9		196	0.14775	-0.225774	0.102311	-0.0535966	3
Q8K3H0	Appl1	660	0.21793	-0.0687265	-0.174757	-0.00355264	3
Q8VE88	Fam114a2	347	0.0996021	-0.133791	0.190504	-0.191118	3
Q99M87	Dnaja3	107	0.22555	-0.0967248	0.0369208	-0.201408	3
Q99MN9	Pccb	62	0.163635	-0.269533	0.0960287	-0.0269715	3
Q9CWD3	Nudt17	276	0.245481	-0.0936915	-0.0265739	-0.159008	3
Q9D2C2	Saal1	415	0.266962	-0.203352	0.254059	-0.442926	3
Q9D5V5	Cul5	433	0.128795	-0.0546485	0.0100337	-0.0941693	3
Q9EST4	Psmg2	154	0.0759599	-0.0675087	0.20023	-0.246786	3
Q9JLB0	Mpp6	395	0.0717365	-0.388641	0.391809	-0.195727	3
Q9JMG1	Edf1	93	0.140124	-0.0369545	0.0373455	-0.156715	3
Q9QUR7	Pin1	56	0.256816	-0.1453	-0.0273592	-0.120678	3
A2BE28	Las1l	146	-0.272031	0.260579	-0.0407378	0.00249406	4
O08528	Hk2	501	-0.171091	0.310985	-0.206373	0.00656513	4
O08663	Metap2	155	-0.255374	0.273763	-0.21944	0.130106	4
O35134	Polr1a	1382	-0.114324	0.217631	-0.29462	0.134977	4
O35344	Kpna3	47	-0.293076	0.288225	-0.388045	0.261276	4
O55131	43715	218	-0.315992	0.158	-0.0137543	0.124924	4
O70251	Eef1b	132	-0.173058	0.192997	-0.1883	0.127322	4
O88271	Cfdp1	183	-0.0807431	0.297441	-0.270829	-0.0048785	4
O88342	Wdr1	569	-0.125459	0.251126	-0.351952	0.150077	4
P07091	S100a4	22	-1.70368	1.35554	-0.978844	-0.674209	4
P07356	Anxa2	148	-0.74549	0.784088	-0.514188	-0.0271694	4
P07356	Anxa2	152	-1.43235	0.965478	-0.649684	0.0556716	4
P07356	Anxa2	157	-1.79629	1.04549	-0.877805	0.142516	4
P08207	S100a10	47	-1.17197	0.644481	-0.567298	0.398492	4
P09405	Ncl	15	-0.6915	0.428467	-0.340464	0.316378	4
P09405	Ncl	62	-0.475408	0.449491	-0.43964	0.236168	4
P09405	Ncl	70	-0.362416	0.416138	-0.461225	0.215889	4
P09405	Ncl	79	-0.218873	0.292571	-0.416889	0.222686	4
P09405	Ncl	87	-0.407433	0.436554	-0.573249	0.287551	4
P09405	Ncl	95	-0.432302	0.433439	-0.540828	0.288177	4
P09405	Ncl	124	-0.258535	0.286169	-0.35427	0.217107	4
P09405	Ncl	132	-0.196801	0.221998	-0.222085	0.142536	4
P09405	Ncl	290	-0.0945257	0.272072	-0.29419	0.0570675	4
P09405	Ncl	296	-0.139539	0.339024	-0.312726	0.0316378	4
P09405	Ncl	372	-0.222548	0.348556	-0.173936	-0.0243801	4
P09405	Ncl	429	-0.0958005	0.260695	-0.218677	0.0098327	4
P09405	Ncl	446	-0.199919	0.359965	-0.320181	0.0635523	4
P09405	Ncl	509	-0.263953	0.379933	-0.193114	-0.0127518	4
P09405	Ncl	607	-0.156167	0.334785	-0.239714	-0.00796978	4
P09405	Ncl	621	-0.132667	0.319733	-0.233281	-0.0158719	4
P09405	Ncl	624	-0.125386	0.331401	-0.306822	0.0237318	4
P10107	Anxa1	257	-1.01679	1.22763	-0.71696	-0.847928	4
P10711	Tcea1	117	-0.0504614	0.322517	-0.298818	-0.0425394	4
P11103	Parp1	105	-0.21806	0.456436	-0.285286	-0.0777231	4
P11103	Parp1	209	0.10478	0.369316	-0.716554	0.0347518	4
P11103	Parp1	221	0.0418472	0.475374	-0.737428	-0.0284354	4
P11103	Parp1	405	-0.0738061	0.388219	-0.378137	-0.04147	4
P11103	Parp1	517	-0.147696	0.363549	-0.419981	0.0885319	4
P11103	Parp1	652	-0.195651	0.49854	-0.479057	-0.0049261	4
P11103	Parp1	786	-0.0954457	0.373906	-0.371919	-0.00664311	4
P14069	S100a6	47	-1.38259	1.05327	-0.751951	-0.0778971	4
P14824	Anxa6	314	-0.259721	0.307165	-0.397186	0.224212	4
P14824	Anxa6	613	-0.303172	0.264133	-0.632392	0.426008	4
P14824	Anxa6	620	-0.387765	0.304944	-0.612194	0.428802	4
P16045	Lgals1	108	-0.421197	0.63009	-0.305695	-0.157656	4
P16110	Lgals3	197	-0.625183	0.462412	-0.90753	0.526792	4
P20152	Vim	104	-1.46004	1.21609	-0.383462	-0.871045	4
P20152	Vim	168	-0.83545	0.949973	-0.294548	-0.530266	4
P20152	Vim	188	-0.702272	0.856973	-0.216981	-0.486413	4
P20152	Vim	223	-1.61338	1.18659	-0.229096	-0.878686	4
P20152	Vim	235	-1.27906	1.12998	-0.287088	-0.786328	4
P20152	Vim	294	-1.0494	0.9997	-0.264621	-0.546185	4
P20152	Vim	313	-1.74434	1.21721	-0.298027	-0.828299	4
P26041	Msn	316	-0.300727	0.475806	-0.336955	0.00827277	4
P26638	Sars	123	-0.159006	0.290223	-0.281063	0.0820826	4
P26638	Sars	257	-0.471854	0.729892	-0.452678	-0.168508	4
P45376	Akr1b1	263	-0.208166	0.230534	-0.215304	0.137149	4
P48036	Anxa5	106	-1.21161	0.933697	-0.380553	-0.168276	4
P48036	Anxa5	307	-1.26761	0.94256	-0.313634	-0.220773	4
P48678	Lmna	32	-0.664883	0.768746	-0.569294	-0.0122784	4
P48678	Lmna	97	-0.866101	0.932763	-0.691493	-0.115236	4
P48678	Lmna	114	-1.20812	1.01846	-0.696147	-0.113722	4
P48678	Lmna	155	-0.485509	0.679777	-0.491594	-0.0400461	4
P48678	Lmna	260	-0.783624	0.859579	-0.630642	-0.0608528	4
P48678	Lmna	270	-0.752547	0.825382	-0.612747	-0.0284245	4
P48678	Lmna	316	-0.403832	0.628366	-0.466267	-0.0372607	4
P48962	Slc25a4	166	-0.0567516	0.268246	-0.253274	-0.00688243	4
P49962	Srp9	60	-0.335249	0.241928	-0.0761178	0.105911	4
P50543	S100a11	22	-0.524818	0.451526	-0.681434	0.39388	4
P50543	S100a11	50	-0.370922	0.346723	-0.499179	0.319078	4
P57780	Actn4	51	-0.59721	0.337318	-0.328412	0.355186	4
P57780	Actn4	240	-0.612245	0.286624	-0.388109	0.44563	4
P57780	Actn4	761	-0.556177	0.330373	-0.391304	0.378645	4
P57780	Actn4	854	-0.69334	0.246546	-0.326669	0.4832	4
P57780	Actn4	860	-0.469064	0.232509	-0.322586	0.381898	4
P59328	Wdhd1	984	-0.09371	0.263073	-0.492318	0.204111	4
P59328	Wdhd1	1059	-0.220412	0.373442	-0.50265	0.189579	4
P62245	Rps15a	19	-0.0564351	0.153985	-0.351931	0.191801	4
P62500	Tsc22d1	1011	-0.281675	0.347773	-0.527456	0.276189	4
P63017	Hspa8	557	-0.245791	0.330456	-0.360086	0.163651	4
P63028	Tpt1	19	-0.377256	0.230614	-0.298879	0.314849	4
P63028	Tpt1	93	-0.44233	0.283063	-0.359903	0.342626	4
P63028	Tpt1	97	-0.415515	0.319202	-0.527837	0.388481	4
P63028	Tpt1	102	-0.51065	0.365823	-0.567085	0.416297	4
P63037	Dnaja1	37	-0.0334336	0.275663	-0.405387	0.0804174	4
P63038	Hspd1	87	-0.154774	0.195799	-0.206081	0.12364	4
P63038	Hspd1	191	-0.191355	0.189519	-0.172936	0.133299	4
P63038	Hspd1	202	-0.153682	0.161223	-0.14767	0.111171	4
P63038	Hspd1	205	-0.213378	0.229245	-0.189089	0.121816	4
P63038	Hspd1	359	-0.162378	0.163677	-0.163481	0.128878	4
P63038	Hspd1	364	-0.364753	0.291287	-0.144892	0.13122	4
P63038	Hspd1	405	-0.215395	0.206565	-0.172539	0.134185	4
P97310	Mcm2	691	-0.111285	0.231658	-0.201836	0.0434986	4
P97447	Fhl1	57	-0.609203	0.27408	-0.381272	0.451496	4
P97820	Map4k4	363	-0.0830393	0.362998	-0.373886	-0.00269094	4
Q01730	Rsu1	15	-0.34302	0.231675	-0.541796	0.433491	4
Q03173	Enah	702	-0.0932166	0.397675	-0.540388	0.0807943	4
Q04692	Smarcad1	700	0.0953746	0.409871	-0.659711	-0.0438163	4
Q05D44	Eif5b	8	-0.256204	0.343454	-0.495887	0.244639	4
Q05D44	Eif5b	624	-0.158322	0.313201	-0.34328	0.101953	4
Q05D44	Eif5b	773	-0.145427	0.308743	-0.402654	0.138546	4
Q05D44	Eif5b	917	-0.347934	0.381938	-0.373215	0.187945	4
Q05D44	Eif5b	956	-0.229798	0.379877	-0.371958	0.102029	4
Q61576	Fkbp10	533	-1.34781	0.819423	-0.454843	0.154223	4
Q61576	Fkbp10	560	-0.976054	0.739878	-0.420986	0.103911	4
Q61576	Fkbp10	569	-0.387046	0.432074	-0.3346	0.128465	4
Q62425	Ndufa4	10	-0.472337	0.288322	-0.2493	0.28295	4
Q64433	Hspe1	56	-0.129374	0.179953	-0.1512	0.0737155	4
Q6NZC7	Sec23ip	729	-0.127143	0.293405	-0.222112	0.00218925	4
Q6P542	Abcf1	72	-0.262365	0.241468	-0.0604668	0.0358078	4
Q7TPR4	Actn1	420	-0.454898	0.31206	-0.292633	0.278042	4
Q7TPR4	Actn1	563	-0.324264	0.286606	-0.306365	0.230018	4
Q7TPR4	Actn1	741	-0.33605	0.345476	-0.408165	0.243232	4
Q7TPR4	Actn1	834	-0.288762	0.205689	-0.456482	0.377843	4
Q8BKC5	Ipo5	548	-0.00850792	0.252212	-0.364609	0.0540402	4
Q8BKC5	Ipo5	800	-0.217652	0.218276	-0.128497	0.0866607	4
Q8BKC5	Ipo5	806	-0.215921	0.25214	-0.166431	0.0799567	4
Q8BKC5	Ipo5	961	-0.188516	0.244852	-0.156295	0.056853	4
Q8BMK4	Ckap4	167	-0.475357	0.668265	-0.449552	-0.0599761	4
Q8BMK4	Ckap4	170	-0.440876	0.586118	-0.447148	0.0407099	4
Q8BMK4	Ckap4	249	-0.359639	0.394703	-0.258881	0.0979242	4
Q8BMK4	Ckap4	251	-0.314102	0.424754	-0.206617	-0.0192619	4
Q8BMK4	Ckap4	267	-0.211266	0.282211	-0.150439	0.0274198	4
Q8BMK4	Ckap4	319	-0.377969	0.563631	-0.420324	0.00753716	4
Q8BMK4	Ckap4	463	-0.28243	0.345035	-0.123392	-0.0151033	4
Q8BVF2	Pdcl3	214	-0.386715	0.288947	-0.360854	0.304136	4
Q8CGC7	Eprs	36	-0.18682	0.282369	-0.231334	0.0750848	4
Q8CGC7	Eprs	180	-0.0200616	0.253289	-0.3787	0.0741735	4
Q8CGC7	Eprs	186	-0.212138	0.290434	-0.23594	0.0903157	4
Q8CGC7	Eprs	245	-0.166099	0.269442	-0.331508	0.148874	4
Q8CGC7	Eprs	300	-0.206758	0.336012	-0.370713	0.134688	4
Q8CGC7	Eprs	586	-0.194162	0.260298	-0.28465	0.146984	4
Q8CGC7	Eprs	733	-0.174733	0.34718	-0.320522	0.0582709	4
Q8CGC7	Eprs	987	-0.289773	0.418686	-0.469454	0.167386	4
Q8CGC7	Eprs	1009	-0.163264	0.300559	-0.221108	0.0249863	4
Q8CGC7	Eprs	1395	-0.160459	0.334124	-0.291581	0.0393371	4
Q8CGC7	Eprs	1400	-0.113986	0.252396	-0.240509	0.0542773	4
Q8JZN5	Acad9	206	-0.123409	0.182955	-0.387516	0.241636	4
Q8K1J5	Sde2	206	-0.16247	0.404118	-0.577049	0.154314	4
Q8K1J5	Sde2	338	-0.0658302	0.311023	-0.379203	0.0498469	4
Q8K363	Ddx18	127	-0.263693	0.286094	-0.44389	0.27806	4
Q8K363	Ddx18	190	-0.197498	0.227748	-0.314962	0.205468	4
Q8R050	Gspt1	275	-0.0521259	0.15866	-0.321991	0.16256	4
Q8VCH8	Ubxn4	286	0.119355	0.19334	-0.698223	0.206658	4
Q8VDJ3	Hdlbp	274	-0.262846	0.288853	-0.236194	0.132126	4
Q8VDW0	Ddx39a	155	-0.169774	0.177189	-0.307512	0.229348	4
Q8VDW0	Ddx39a	161	-0.178049	0.241666	-0.247396	0.126087	4
Q91VI7	Rnh1	292	0.0605592	0.128964	-0.558939	0.244669	4
Q91YE6	Ipo9	903	-0.330748	0.27045	-0.199037	0.173204	4
Q920B9	Supt16h	504	-0.154702	0.20891	-0.171842	0.0815567	4
Q922U1	Prpf3	109	-0.168072	0.282535	-0.267259	0.087792	4
Q922U1	Prpf3	509	-0.179532	0.301881	-0.23693	0.0506211	4
Q99MN1	Kars	35	-9.56787e-05	0.195341	-0.349767	0.0980965	4
Q99MN1	Kars	477	-0.0832429	0.196782	-0.351311	0.171279	4
Q99P69	Nuf2	219	-0.276697	0.198448	-0.0518752	0.0872951	4
Q99PL5	Rrbp1	390	-0.383487	0.131105	-0.580296	0.555285	4
Q9CR02	Tma16	33	-0.565824	0.470575	-0.175259	0.0747255	4
Q9CVB6	Arpc2	286	-0.322706	0.149672	-0.494899	0.466239	4
Q9CWJ9	Atic	137	-0.483761	0.236387	-0.325075	0.388017	4
Q9CWJ9	Atic	352	-0.134788	0.216357	-0.313666	0.167108	4
Q9CWJ9	Atic	408	-0.361591	0.318423	-0.399568	0.282905	4
Q9CX34	Sugt1	238	0.0796243	0.372563	-0.563189	-0.0412656	4
Q9CX34	Sugt1	270	-0.118011	0.298309	-0.284399	0.0395002	4
Q9CX34	Sugt1	273	0.0696742	0.361227	-0.495951	-0.0635479	4
Q9CZ91	Srfbp1	182	-0.124375	0.197743	-0.197342	0.088874	4
Q9EQK5	Mvp	793	0.263341	0.0760625	-0.766491	0.211339	4
Q9EQU5	Set	188	-0.335213	0.313333	-0.378061	0.257357	4
Q9ERI2	Rab27a	144	-0.323409	0.280859	-0.38799	0.288901	4
Q9JIF0	Prmt1	145	-0.213419	0.198651	-0.17635	0.143974	4
Q9JIK5	Ddx21	92	-0.0934943	0.371104	-0.453759	0.05557	4
Q9JIK5	Ddx21	350	-0.292742	0.229057	-0.0927626	0.102802	4
Q9JK48	Sh3glb1	29	-0.252857	0.228235	-0.0351886	0.0192912	4
Q9JLV5	Cul3	425	-0.056039	0.345616	-0.749858	0.229887	4
Q9QXS1	Plec	473	-0.591692	0.497945	-0.543255	0.308028	4
Q9QXS1	Plec	592	-0.601285	0.517719	-0.70043	0.371565	4
Q9QXS1	Plec	799	-0.640012	0.505673	-0.594136	0.351703	4
Q9QXS1	Plec	1667	-0.716886	0.46875	-0.491493	0.374503	4
Q9QXS1	Plec	1726	-0.437657	0.33724	-0.46429	0.348802	4
Q9QXS1	Plec	1733	-0.593434	0.327961	-0.391821	0.400354	4
Q9QXS1	Plec	1823	-0.717733	0.417762	-0.483447	0.423123	4
Q9QXS1	Plec	2004	-0.783496	0.468266	-0.404078	0.356006	4
Q9QXS1	Plec	2055	-0.475792	0.246117	-0.270592	0.340207	4
Q9QXS1	Plec	2107	-0.5131	0.167817	-0.475672	0.542799	4
Q9QXS1	Plec	2305	-0.753134	0.356124	-0.453971	0.481995	4
Q9QXS1	Plec	2358	-0.749172	0.429193	-0.518301	0.444012	4
Q9QXS1	Plec	2419	-0.350169	0.251406	-0.403573	0.343871	4
Q9QXS1	Plec	2460	-0.578892	0.350637	-0.505195	0.43385	4
Q9QXS1	Plec	2658	-0.419627	0.318808	-0.352873	0.289314	4
Q9QXS1	Plec	2899	-0.308063	0.334457	-0.406767	0.235187	4
Q9QZE5	Copg1	238	-0.381063	0.254845	-0.113889	0.156819	4
Q9QZL0	Ripk3	298	-0.50163	0.614488	-0.810453	0.253958	4
Q9WUA2	Farsb	487	-0.129898	0.225586	-0.314673	0.154219	4
Q9Z2I9	Sucla2	215	0.00228027	0.246353	-0.447842	0.109795	4
P45377	Akr1b8	125	-0.381958	0.67791	-0.458107	-0.14426	4
P56391	Cox6b1	13	-0.161638	0.19489	-0.29876	0.199628	4
Q8C8R3	Ank2	95	-0.557594	0.193444	-0.467267	0.539771	4
Q9D832	Dnajb4	21	-0.7809	0.977842	-0.554067	-0.381982	4
A3KGK3	Fer1l4	1870	-0.122335	-0.0861197	0.201092	-0.0149671	5
B2RXC1	Trappc11	527	0.0866247	0.0223751	0.0257703	-0.144865	5
F6ZDS4	Tpr	191	0.00358589	-0.0345441	0.129938	-0.109477	5
F6ZDS4	Tpr	438	-0.0372535	-0.0564438	0.137179	-0.0527343	5
F6ZDS4	Tpr	1281	-0.0818471	-0.223434	0.301661	-0.049807	5
O08709	Prdx6	141	-0.251152	0.0308957	0.0936473	0.0990452	5
O08709	Prdx6	209	-0.244387	0.0153168	0.0907847	0.111302	5
O08795	Prkcsh	191	0.0713315	-0.20113	0.225345	-0.135446	5
O08915	Aip	316	-0.0208468	-0.189398	0.160652	0.0279776	5
O08917	Flot1	340	0.0376133	-0.00136548	0.0607543	-0.10234	5
O09044	Snap23	194	-0.131219	-0.117878	0.123394	0.105817	5
O35226	Psmd4	135	0.00183238	0.00644898	0.166084	-0.197203	5
O35551	Rabep1	216	-0.0127536	-0.0123012	0.174513	-0.170219	5
O35648	Cetn3	62	-0.00918612	-0.055229	0.189552	-0.14641	5
O35685	Nudc	213	-0.112832	0.0945466	0.0370876	-0.0270004	5
O35685	Nudc	276	-0.0279248	0.0828592	0.0250167	-0.0853384	5
O35691	Pnn	292	-0.142704	-0.0734489	0.184025	0.0111642	5
O35841	Api5	180	-0.06487	0.0515247	0.094544	-0.08945	5
O54962	Banf1	54	0.0174094	0.0830942	0.101838	-0.225274	5
O55022	Pgrmc1	169	-0.0750697	-0.15461	0.154085	0.0560465	5
O70435	Psma3	230	-0.0508929	0.0118745	0.146876	-0.121506	5
O70591	Pfdn2	94	0.00177591	-0.0331042	0.213117	-0.2138	5
O88487	Dync1i2	169	-0.0521327	-0.150476	0.202578	-0.0235853	5
O88685	Psmc3	303	-0.0322906	0.113298	0.0557726	-0.150369	5
P05202	Got2	122	-0.13889	-0.0227339	0.00512652	0.142553	5
P06151	Ldha	14	-0.162634	-0.108351	0.439673	-0.281625	5
P06151	Ldha	228	-0.285356	-0.165892	0.45232	-0.120537	5
P07091	S100a4	57	-0.318147	0.798578	-0.525257	-0.388962	5
P07742	Rrm1	376	-0.124665	-0.0682758	0.0774282	0.10282	5
P07901	Hsp90aa1	408	0.113429	0.0406948	0.0141106	-0.184809	5
P08032	Spta1	1785	-0.0605711	-0.699646	0.94394	-0.995341	5
P08113	Hsp90b1	479	-0.0326697	0.00989081	0.169244	-0.166435	5
P09103	P4hb	116	0.119579	0.0255254	-0.00345988	-0.155008	5
P09103	P4hb	226	0.0416859	0.0473233	0.0373525	-0.134304	5
P09103	P4hb	387	-0.0145891	-0.0541545	0.115406	-0.0534598	5
P09411	Pgk1	11	-0.156877	-0.283488	0.658126	-0.50758	5
P09411	Pgk1	91	-0.28722	-0.258795	0.722312	-0.5251	5
P09411	Pgk1	131	-0.0763004	-0.274892	0.561839	-0.41725	5
P09411	Pgk1	133	-0.336277	-0.287378	0.690098	-0.367482	5
P09411	Pgk1	139	-0.0426909	-0.22609	0.542123	-0.477752	5
P09411	Pgk1	146	-0.119327	-0.287391	0.623731	-0.475645	5
P09411	Pgk1	191	-0.289044	-0.274354	0.692895	-0.437894	5
P09411	Pgk1	199	-0.208131	-0.210009	0.576704	-0.361468	5
P09411	Pgk1	272	-0.144255	-0.24319	0.588557	-0.421716	5
P09411	Pgk1	291	-0.203696	-0.211582	0.573695	-0.358904	5
P09411	Pgk1	353	-0.239474	-0.278229	0.674501	-0.449496	5
P10852	Slc3a2	191	0.0185782	-0.0331919	0.17052	-0.17736	5
P11031	Sub1	68	-0.0741635	0.131683	0.122792	-0.208067	5
P11031	Sub1	80	-0.0804217	0.12555	0.0686754	-0.128878	5
P11499	Hsp90ab1	531	-0.125212	0.122881	0.0678258	-0.0799542	5
P11499	Hsp90ab1	568	-0.0363694	0.0762173	0.0524543	-0.099098	5
P12382	Pfkl	360	-0.235611	-0.341555	0.513696	-0.098843	5
P14152	Mdh1	220	0.0243471	-0.0397264	0.207534	-0.225281	5
P14211	Calr	164	-0.23305	-0.0410712	-0.100771	0.315796	5
P14869	Rplp0	92	-0.0768534	0.115463	0.00570536	-0.0520094	5
P14873	Map1b	705	-0.277838	0.141716	0.125918	-0.028034	5
P14873	Map1b	984	-0.677504	0.0893613	0.460005	-0.0964859	5
P15105	Glul	333	-0.398358	0.567032	-0.0893576	-0.286541	5
P16546	Sptan1	310	-0.00655087	-0.0716537	0.165547	-0.102538	5
P16858	Gapdh	111	-0.186806	-0.0128555	0.14719	0.0326823	5
P16858	Gapdh	252	-0.135911	-0.0119519	0.0584922	0.0796729	5
P17182	Eno1	60	-0.21171	0.0747275	0.155157	-0.0442673	5
P17182	Eno1	71	-0.249599	-0.0150156	0.167459	0.0650829	5
P17182	Eno1	80	-0.317511	-0.0165782	0.266094	0.00923891	5
P17182	Eno1	81	-0.353287	-0.0745375	0.318322	0.0295246	5
P17182	Eno1	89	-0.254049	-0.0908304	0.274503	0.0184929	5
P17182	Eno1	92	-0.281462	-0.0174359	0.241375	0.0102603	5
P17182	Eno1	103	-0.230285	-0.0528796	0.187526	0.0631079	5
P17182	Eno1	126	-0.258793	0.0891133	0.0639662	0.0774634	5
P17182	Eno1	221	-0.0548708	-0.14487	0.0726808	0.112619	5
P17182	Eno1	228	-0.245716	-0.075861	0.31339	-0.0510955	5
P17182	Eno1	262	-0.187356	0.0345123	0.148304	-0.0155056	5
P17182	Eno1	330	-0.249276	0.0237904	0.140758	0.0559869	5
P17182	Eno1	420	-0.246157	-0.037905	0.169796	0.0811932	5
P17742	Ppia	125	-0.0796307	0.0496247	0.110191	-0.0902912	5
P17751	Tpi1	206	-0.128905	-0.255959	0.531466	-0.317163	5
P17751	Tpi1	238	-0.0763633	-0.246386	0.557639	-0.440869	5
P17751	Tpi1	244	0.00113335	-0.20193	0.420379	-0.337251	5
P18760	Cfl1	121	-0.201333	-0.00879919	-0.0365136	0.215772	5
P19096	Fasn	235	-0.0405584	-0.0813722	0.183653	-0.0788574	5
P19324	Serpinh1	295	-0.313224	0.161116	0.110546	-0.0037977	5
P20029	Hspa5	164	-0.249653	-0.00274958	0.186225	0.032838	5
P20029	Hspa5	327	-0.129532	0.0136582	0.0835039	0.0239956	5
P20029	Hspa5	447	-0.227749	0.0585733	0.136194	0.0080515	5
P20029	Hspa5	522	-0.400374	0.0912439	0.208586	0.0306822	5
P20108	Prdx3	92	0.0558313	0.00665032	0.0782937	-0.151758	5
P21619	Lmnb2	173	-0.0889222	0.0303421	0.231447	-0.210047	5
P21995	Emb	162	-0.167851	-0.25566	0.362844	-0.019945	5
P23116	Eif3a	679	0.0813485	-0.0828008	0.0617159	-0.0678415	5
P24547	Impdh2	167	0.0148659	0.0953401	0.0358483	-0.158162	5
P24547	Impdh2	238	0.0203976	0.0873393	0.097008	-0.228032	5
P26041	Msn	388	-0.232044	0.163479	0.0903291	-0.0529324	5
P26043	Rdx	71	0.037399	-0.190952	0.217147	-0.096533	5
P26043	Rdx	383	-0.0338545	-0.237223	0.280121	-0.0581127	5
P26645	Marcks	11	-0.379384	-0.544532	0.496312	0.182714	5
P27659	Rpl3	272	-0.178041	0.068463	0.117825	-0.0256155	5
P27773	Pdia3	288	-0.118699	0.0252177	0.0546126	0.0324801	5
P27773	Pdia3	366	-0.0907151	-0.0947648	0.0291777	0.142855	5
P28656	Nap1l1	116	-0.142996	0.169513	0.0976483	-0.152553	5
P28656	Nap1l1	157	-0.111793	0.144053	0.0885186	-0.141972	5
P28656	Nap1l1	194	-0.214579	0.159531	0.082593	-0.0553527	5
P29341	Pabpc1	188	-0.118724	0.0869978	0.0935159	-0.0741934	5
P29595	Nedd8	6	-0.0588699	-0.0486549	0.0993313	0.00269533	5
P29595	Nedd8	54	-0.114875	0.0896918	0.0442319	-0.0272915	5
P30416	Fkbp4	179	0.0333247	-0.0213415	0.168163	-0.204749	5
P32020	Scp2	438	0.0497758	0.0569446	0.0406874	-0.158378	5
P32067	Ssb	78	0.0235931	0.00443917	0.138261	-0.184666	5
P32067	Ssb	275	-0.0716868	0.0270011	0.170138	-0.14494	5
P35564	Canx	100	0.0136271	-0.251403	0.204173	-0.00230277	5
P35564	Canx	218	-0.0181901	-0.129166	0.109434	0.0276706	5
P35700	Prdx1	136	-0.080264	0.196627	0.00681949	-0.146625	5
P37913	Lig1	420	-0.0677313	0.0168093	0.0399566	0.00871688	5
P38647	Hspa9	314	-0.102674	0.0981482	0.0374698	-0.0409957	5
P42567	Eps15	359	-0.0918548	-0.105456	0.158689	0.0227601	5
P43247	Msh2	59	0.10589	0.0329838	0.0199424	-0.173325	5
P46061	Rangap1	320	-0.204937	-0.220799	0.20147	0.169237	5
P47964	Rpl36	13	-0.17899	0.0252599	0.0540238	0.0852339	5
P48193	Epb41	836	-0.0730853	0.0471598	0.254224	-0.280204	5
P48428	Tbca	28	0.0489988	-0.256444	0.199812	-0.0295052	5
P48428	Tbca	31	-0.138779	-0.264841	0.319712	0.0162693	5
P48428	Tbca	51	-0.00974449	-0.196209	0.162017	0.0215364	5
P48455	Ppp3cc	48	-0.341935	0.0571664	0.134725	0.101265	5
P48758	Cbr1	180	-0.0477198	-0.0632067	0.302151	-0.247388	5
P49312	Hnrnpa1	78	0.0811272	-0.155009	0.24424	-0.21833	5
P50580	Pa2g4	22	0.0366867	0.0403997	0.0730992	-0.16186	5
P50580	Pa2g4	101	-0.0393144	0.0734125	0.107915	-0.156804	5
P50580	Pa2g4	287	0.0896732	0.0329666	0.0206758	-0.154695	5
P52293	Kpna2	291	-0.22881	0.21327	0.0769617	-0.10074	5
P52293	Kpna2	392	-0.198434	0.208874	0.0681695	-0.113516	5
P52293	Kpna2	486	-0.0517421	0.105856	0.00143028	-0.0617447	5
P52480	Pkm	62	-0.211243	0.0680082	0.245663	-0.148318	5
P52480	Pkm	135	-0.127332	0.101398	0.101215	-0.0908215	5
P52480	Pkm	224	-0.24632	-0.0176395	0.224889	0.000606221	5
P52480	Pkm	498	-0.0861072	0.0945717	0.0682522	-0.0865923	5
P54103	Dnajc2	426	-0.000591161	0.0648054	0.0655834	-0.139303	5
P54227	Stmn1	9	0.0872177	-0.275508	0.229425	-0.0905672	5
P54227	Stmn1	42	0.0513004	-0.250644	0.347447	-0.232815	5
P54227	Stmn1	43	0.0295504	-0.267481	0.385149	-0.247179	5
P54227	Stmn1	53	0.0869169	-0.16085	0.258929	-0.239883	5
P54227	Stmn1	80	-0.0979042	-0.339314	0.546741	-0.29617	5
P54227	Stmn1	104	-0.123011	-0.189553	0.392274	-0.164249	5
P54227	Stmn1	126	-0.0993249	-0.345605	0.450952	-0.131929	5
P54227	Stmn1	128	-0.000840469	-0.231418	0.348007	-0.191023	5
P54227	Stmn1	137	0.0726585	-0.209119	0.281901	-0.205088	5
P54728	Rad23b	24	0.00494964	0.0587461	0.0695894	-0.143078	5
P54823	Ddx6	236	0.0142958	-0.0616304	0.177627	-0.150659	5
P54923	Adprh	208	0.0530829	-0.088852	0.135274	-0.114115	5
P55821	Stmn2	76	0.0513004	-0.250644	0.347447	-0.232815	5
P56480	Atp5b	426	0.00300385	0.0153074	0.0755729	-0.0993251	5
P56959	Fus	327	0.0310265	-0.118086	0.135791	-0.061666	5
P57776	Eef1d	15	-0.0781226	0.03605	0.169123	-0.14715	5
P58252	Eef2	252	-0.172044	-0.130763	0.110014	0.163278	5
P58252	Eef2	258	-0.135787	-0.0603367	0.0146482	0.164247	5
P58252	Eef2	283	-0.254178	-0.0459297	0.0601003	0.20205	5
P58252	Eef2	314	-0.178347	-0.0672622	0.122698	0.101743	5
P58252	Eef2	318	-0.169763	-0.0333436	0.0161576	0.166838	5
P58252	Eef2	322	-0.198006	-0.0751829	0.146822	0.100164	5
P58252	Eef2	330	-0.162964	-0.0100188	0.0622889	0.0970862	5
P58252	Eef2	438	-0.188647	-0.0390267	0.0406589	0.16437	5
P59235	Nup43	161	-0.27152	0.0785137	0.20854	-0.0587349	5
P60122	Ruvbl1	281	-0.00280935	0.125292	0.0279806	-0.165478	5
P61087	Ube2k	18	-0.0539625	-0.148367	0.372869	-0.252369	5
P61087	Ube2k	24	-0.0333208	-0.190706	0.356838	-0.207497	5
P61087	Ube2k	72	-0.0835469	-0.0190715	0.181788	-0.0967936	5
P61222	Abce1	332	-0.150687	0.279933	-0.0169529	-0.157267	5
P61255	Rpl26	63	-0.178279	-0.102783	0.0695913	0.183441	5
P61759	Vbp1	51	-0.048222	-0.168074	0.463341	-0.388144	5
P61759	Vbp1	94	-0.100614	-0.283894	0.629451	-0.516602	5
P61759	Vbp1	188	-0.103476	-0.141404	0.443685	-0.317424	5
P61982	Ywhag	77	0.0553352	-0.162469	0.216502	-0.143225	5
P62082	Rps7	183	0.102238	0.0736611	-0.00935567	-0.183371	5
P62204	Calm1	22	0.00827361	-0.0164387	0.188692	-0.207813	5
P62204	Calm1	31	0.0817419	-0.0880143	0.107074	-0.114275	5
P62204	Calm1	95	-0.283318	0.544113	0.0339119	-0.522027	5
P62259	Ywhae	28	0.0251051	-0.138748	0.198704	-0.11018	5
P62259	Ywhae	69	-0.00666927	-0.119632	0.129955	-0.0146016	5
P62259	Ywhae	73	-0.0754487	-0.112015	0.231139	-0.0711229	5
P62259	Ywhae	78	-0.0388658	-0.114502	0.215809	-0.0869309	5
P62259	Ywhae	123	0.0392142	-0.0563932	0.146278	-0.145494	5
P62259	Ywhae	125	-0.0139606	-0.165607	0.227469	-0.0781104	5
P62267	Rps23	48	-0.127652	0.0312826	0.00742632	0.0807924	5
P62267	Rps23	54	-0.112693	0.0424261	0.00411448	0.0599636	5
P62270	Rps18	47	-0.133167	-0.013956	0.119305	0.016622	5
P62270	Rps18	137	-0.262384	0.0499839	0.0496453	0.132284	5
P62774	Mtpn	94	0.0323581	0.128005	0.0208673	-0.200968	5
P62827	Ran	37	0.0794371	0.0386673	0.039626	-0.170747	5
P62908	Rps3	197	0.092722	0.0368323	-0.0199058	-0.118001	5
P62962	Pfn1	54	-0.136439	0.0445555	0.0293414	0.05426	5
P62962	Pfn1	126	-0.00958928	-0.0689044	0.125407	-0.0552202	5
P62983	Rps27a	27	0.043371	-0.124303	0.16074	-0.098237	5
P62983	Rps27a	33	0.0769626	-0.0829766	0.109696	-0.11701	5
P62983	Rps27a	48	-0.00446899	-0.0281461	0.173532	-0.160691	5
P63101	Ywhaz	74	-0.0660176	-0.212473	0.229757	0.012975	5
P63101	Ywhaz	85	-0.0220931	-0.255459	0.20232	0.0383369	5
P68254	Ywhaq	74	-0.215344	0.00670273	0.13243	0.0536173	5
P70288	Hdac2	439	-0.000370619	-0.285803	0.536468	-0.454911	5
P70388	Rad50	608	-0.0686849	0.105528	0.0175567	-0.0613585	5
P70677	Casp3	88	-0.044082	-0.0949606	0.309359	-0.226614	5
P80314	Cct2	119	-0.0102939	0.037989	0.0553021	-0.0871947	5
P80314	Cct2	176	-0.0261152	0.0717027	0.122352	-0.186928	5
P80314	Cct2	272	0.0151241	0.0974898	0.0741249	-0.206181	5
P80316	Cct5	232	-0.0441266	0.0675774	0.100069	-0.135518	5
P80316	Cct5	392	0.0126894	0.0254731	0.100159	-0.149664	5
P80317	Cct6a	127	-0.0300148	0.0651694	0.110704	-0.160642	5
P80317	Cct6a	129	-0.0114452	0.112088	0.0542785	-0.170116	5
P80318	Cct3	138	-0.0312742	0.0657463	0.044968	-0.0844289	5
P84228	Hist1h3b	37	-0.157103	-0.297644	0.493921	-0.182248	5
P97311	Mcm6	769	-0.197324	0.0572584	0.0407833	0.082259	5
P97496	Smarcc1	607	-0.0839612	-0.147385	0.164694	0.0464532	5
P97496	Smarcc1	805	0.000340701	-0.131018	0.107562	0.0131708	5
P97496	Smarcc1	813	-0.142856	-0.124131	0.284205	-0.0604282	5
P97496	Smarcc1	924	-0.0676704	-0.150649	0.109447	0.0924279	5
P97822	Anp32e	101	-0.0516468	0.0625973	0.105355	-0.128058	5
Q01320	Top2a	226	-0.0728601	0.167006	0.0820545	-0.204236	5
Q01320	Top2a	250	-0.0733644	0.04637	0.0432152	-0.0195944	5
Q01320	Top2a	439	-0.0864609	0.163863	-0.00548601	-0.0866883	5
Q01320	Top2a	528	-0.121542	0.0556842	0.102936	-0.0476862	5
Q01320	Top2a	613	-0.0765586	0.100208	0.0562757	-0.0893031	5
Q01320	Top2a	1069	-0.0348682	0.183209	0.0652857	-0.247799	5
Q01853	Vcp	502	-0.101667	-0.0599434	0.126071	0.0249228	5
Q01853	Vcp	565	-0.0950262	-0.0683606	0.236012	-0.101148	5
Q01853	Vcp	668	-0.0409379	-0.087223	0.202355	-0.0953133	5
Q02819	Nucb1	70	0.00832313	-0.200087	0.353618	-0.241347	5
Q04750	Top1	323	-0.138816	0.0164283	0.039856	0.0735077	5
Q05816	Fabp5	5	-0.136175	-1.00758	1.00217	-0.762002	5
Q05816	Fabp5	10	-0.243787	-0.694011	0.897641	-0.568485	5
Q08943	Ssrp1	609	0.0626236	-0.0629396	0.0709307	-0.0771458	5
Q09XV5	Chd8	1036	-0.27878	0.0559903	0.108197	0.081694	5
Q0VGB7	Ppp4r2	285	-0.0610929	-0.113122	0.023007	0.138555	5
Q2KN98	Specc1l	680	-0.19189	-0.0477052	0.0123338	0.199728	5
Q3THK7	Gmps	233	-0.133078	-0.196925	0.199659	0.0939405	5
Q3THK7	Gmps	288	-0.124025	-0.190761	0.231113	0.0461309	5
Q3THK7	Gmps	406	-0.180173	-0.0859066	0.212753	0.0233447	5
Q3UHU5	Soga2	440	-0.107991	-0.15844	0.0826645	0.159829	5
Q3UHU5	Soga2	1237	-0.0788037	-0.114342	0.0295676	0.148801	5
Q3UPL0	Sec31a	118	-0.0611941	0.0582083	0.0205544	-0.0203281	5
Q3UPL0	Sec31a	120	-0.182051	0.157878	0.0507423	-0.0482511	5
Q3UYV9	Ncbp1	581	-0.209689	0.119686	0.0449837	0.0244708	5
Q3V3R1	Mthfd1l	406	-0.204788	-0.0189487	0.149777	0.0510021	5
Q569Z5	Ddx46	123	-0.24532	-0.0275976	0.182546	0.0571853	5
Q569Z6	Thrap3	358	-0.0439735	-0.0598107	0.181371	-0.0943881	5
Q569Z6	Thrap3	753	0.00522416	-0.293565	0.332879	-0.118782	5
Q587J6	L1td1	422	-0.273355	0.068353	0.389006	-0.295842	5
Q587J6	L1td1	536	-0.266929	0.00849157	0.424092	-0.284049	5
Q587J6	L1td1	698	-0.148158	0.110039	0.33509	-0.401855	5
Q587J6	L1td1	752	-0.060646	-0.000422428	0.385313	-0.443565	5
Q5U458	Dnajc11	434	-0.0854694	0.114279	0.0796869	-0.122963	5
Q60668	Hnrnpd	110	0.0297322	-0.0630273	0.096914	-0.0702989	5
Q60715	P4ha1	229	-0.226881	0.217859	0.257661	-0.345611	5
Q61081	Cdc37	261	-0.09373	0.0992381	0.0161877	-0.02854	5
Q61171	Prdx2	26	0.0691902	-0.0637206	0.103376	-0.120616	5
Q61263	Soat1	110	-0.225836	-0.24006	0.326508	0.0624202	5
Q61595	Ktn1	1173	0.00718965	-0.573538	0.553908	-0.226037	5
Q61670	Hlx	342	-0.293712	0.0617591	0.331141	-0.180406	5
Q61686	Cbx5	74	-0.208826	-0.0639559	0.0909795	0.154491	5
Q61686	Cbx5	84	-0.251636	-0.185952	0.27545	0.0984416	5
Q61686	Cbx5	143	0.048643	-0.304513	0.288105	-0.0970274	5
Q61686	Cbx5	154	-0.0399242	-0.211141	0.253745	-0.0422453	5
Q61699	Hsph1	134	-0.184497	0.294582	-0.00874419	-0.152713	5
Q61768	Kif5b	548	-0.137574	-0.0676896	0.144626	0.0445261	5
Q61768	Kif5b	679	-0.0979426	-0.108518	0.134197	0.057434	5
Q61879	Myh10	73	-0.230012	-0.0955254	0.123372	0.166282	5
Q61879	Myh10	547	-0.440468	-0.277866	0.315081	0.25606	5
Q61879	Myh10	945	-0.415207	-0.255846	0.420014	0.103869	5
Q61879	Myh10	1031	-0.223863	-0.138607	0.22725	0.090492	5
Q61879	Myh10	1106	-0.281317	-0.289811	0.336328	0.133053	5
Q61879	Myh10	1180	-0.422582	-0.422918	0.540533	0.0751742	5
Q61879	Myh10	1226	-0.427782	-0.511189	0.523728	0.16	5
Q61879	Myh10	1253	-0.350139	-0.381473	0.415701	0.155609	5
Q61879	Myh10	1281	-0.236134	-0.265209	0.359724	0.0506387	5
Q61879	Myh10	1394	-0.375897	-0.399723	0.481361	0.104752	5
Q61879	Myh10	1411	-0.556376	-0.477862	0.633221	0.0716628	5
Q61879	Myh10	1417	-0.251705	-0.520491	0.488927	0.0834669	5
Q61879	Myh10	1461	-0.271552	-0.317578	0.386714	0.0864359	5
Q61879	Myh10	1499	-0.348883	-0.38116	0.396847	0.176783	5
Q61879	Myh10	1520	-0.327085	-0.407037	0.431835	0.137157	5
Q61879	Myh10	1590	-0.612675	-0.495982	0.569232	0.205648	5
Q61879	Myh10	1619	-0.308896	-0.267389	0.306837	0.16983	5
Q61879	Myh10	1638	-0.398701	-0.342196	0.487016	0.0718677	5
Q61879	Myh10	1676	-0.263335	-0.354424	0.261514	0.24601	5
Q61879	Myh10	1782	-0.534804	-0.502687	0.485992	0.267126	5
Q61879	Myh10	1800	-0.517499	-0.310356	0.446278	0.179454	5
Q61879	Myh10	1869	-0.291667	-0.306244	0.33845	0.15043	5
[truncated: 309 more rows]

## Sheet: Table S3B
Table S3B Crotonylation levels of specific lysine sites in the overlapping proteins between different clusters
Uniprot ID	Gene name	Modified site (amino acid)	Log2 normalized intensity 2i	Log2 normalized intensity S/L	Log2 normalized intensity Epi	Log2 normalized intensity Diff	Cluster group	Clusters with largely shared proteins
F6ZDS4	Tpr	1489	0.0455496	-0.0577154	-0.0808276	0.0862733	2	2&3
O09106	Hdac1	449	0.110282	0.0121384	-0.221363	0.076363	2	2&3
O09106	Hdac1	466	0.127426	0.0656051	-0.240489	0.021017	2	2&3
O35887	Calu	165	0.207609	0.0269168	-0.0540137	-0.21233	2	2&3
O54946	Dnajb6	60	0.0994014	0.138655	-0.152565	-0.107581	2	2&3
P07901	Hsp90aa1	74	0.216639	0.084391	-0.0800934	-0.265796	2	2&3
P07901	Hsp90aa1	112	0.156029	0.0767238	-0.0820896	-0.173848	2	2&3
P07901	Hsp90aa1	284	0.164142	0.0602672	-0.0639123	-0.184137	2	2&3
P07901	Hsp90aa1	490	0.107491	0.132994	-0.0521467	-0.214944	2	2&3
P07901	Hsp90aa1	500	0.030204	0.100132	-0.042552	-0.0953637	2	2&3
P08003	Pdia4	575	0.0972501	0.0712638	-0.0601896	-0.119522	2	2&3
P11499	Hsp90ab1	347	-0.0344615	0.17035	-0.150346	-0.00399025	2	2&3
P14211	Calr	64	-0.0779216	-0.0355078	-0.213964	0.28063	2	2&3
P16460	Ass1	408	0.188538	0.0712271	-0.224603	-0.0680132	2	2&3
P23116	Eif3a	23	0.0814886	0.0270499	-0.0513533	-0.0620023	2	2&3
P23475	Xrcc6	459	0.24285	0.0886702	-0.318669	-0.0717656	2	2&3
P27773	Pdia3	335	-0.00907584	-0.0102273	-0.0417988	0.0592059	2	2&3
P47963	Rpl13	209	0.177685	-0.130064	-0.388884	0.252684	2	2&3
P54276	Msh6	21	0.20622	0.115386	-0.192582	-0.17131	2	2&3
P54276	Msh6	544	0.136146	0.0970172	-0.123861	-0.130134	2	2&3
P56480	Atp5b	198	0.0609689	0.084873	-0.0389389	-0.115802	2	2&3
P56480	Atp5b	522	0.195986	0.149175	-0.249441	-0.145069	2	2&3
P57784	Snrpa1	128	0.0627337	0.0947048	-0.0273039	-0.141688	2	2&3
P57784	Snrpa1	160	0.188826	0.0367764	-0.0653018	-0.186722	2	2&3
P62192	Psmc1	420	0.109476	-0.00463691	-0.0776594	-0.0338956	2	2&3
Q03265	Atp5a1	161	0.0722728	0.0368006	-0.0506433	-0.0629777	2	2&3
Q3U0V1	Khsrp	369	-0.0553561	-0.049883	-0.0840789	0.174076	2	2&3
Q61316	Hspa4	134	-0.0545587	0.229972	-0.128489	-0.0747453	2	2&3
Q61316	Hspa4	570	0.10322	0.12316	-0.107525	-0.138386	2	2&3
Q61316	Hspa4	610	0.0588367	0.114513	-0.0398303	-0.147209	2	2&3
Q61316	Hspa4	718	-0.0223387	0.161724	-0.0147661	-0.140945	2	2&3
Q61316	Hspa4	795	0.207921	0.185199	-0.22207	-0.233329	2	2&3
Q8BK67	Rcc2	177	0.167498	0.119003	-0.0716495	-0.252643	2	2&3
Q8CFE2		149	0.0780144	-0.00435245	-0.0957008	0.0166825	2	2&3
Q8CG48	Smc2	433	0.155235	0.106918	-0.102941	-0.18715	2	2&3
Q8CG48	Smc2	682	0.134691	0.0731044	-0.0535545	-0.173637	2	2&3
Q8CGP1	Hist1h2bk	6	0.150906	0.0534953	-0.0648783	-0.15854	2	2&3
Q8CGP1	Hist1h2bk	35	0.171929	0.0348017	-0.0945532	-0.13217	2	2&3
Q91X20	Ash2l	307	0.169519	0.240422	-0.141237	-0.345129	2	2&3
Q921F2	Tardbp	84	0.206215	0.0673275	-0.178891	-0.127861	2	2&3
Q99P72	Rtn4	1153	-0.134631	0.0876187	-0.0262761	0.0628546	2	2&3
Q9CQM9	Glrx3	69	-0.098774	-0.0165751	-0.0178707	0.124206	2	2&3
Q9CZD3	Gars	350	-0.0819561	0.161565	-0.117551	0.0214418	2	2&3
Q9CZU3	Skiv2l2	356	0.0863879	0.088312	-0.0684435	-0.117945	2	2&3
Q9D8E6	Rpl4	333	0.125844	0.0123063	-0.155538	0.00358774	2	2&3
Q9JHU4	Dync1h1	1299	-0.0513043	0.122976	-0.142287	0.056411	2	2&3
Q9WTQ5	Akap12	1666	0.163899	-0.0824412	-0.236202	0.119361	2	2&3
Q9Z1F9	Uba2	611	0.12307	0.180708	-0.195575	-0.14515	2	2&3
Q9Z1F9	Uba2	621	0.140638	0.147485	-0.166913	-0.153248	2	2&3
Q9Z204	Hnrnpc	240	0.0884879	0.0145244	-0.078927	-0.0293453	2	2&3
P17156	Hspa2	103	-0.189291	0.180888	-0.0421504	0.0259866	2	2&3
P17156	Hspa2	503	-0.110038	0.135895	-0.0917355	0.0513982	2	2&3
F6ZDS4	Tpr	1400	0.106442	-0.147418	0.0347416	-0.00550503	3	2&3
F6ZDS4	Tpr	1421	0.213279	-0.0437922	-0.0609831	-0.132946	3	2&3
O09106	Hdac1	451	0.171129	-0.00785904	-0.138901	-0.0420371	3	2&3
O09106	Hdac1	464	0.246214	-0.0530933	-0.186207	-0.0422657	3	2&3
O35887	Calu	70	0.225624	0.0167177	0.0224046	-0.315789	3	2&3
O35887	Calu	251	0.210188	0.0157025	-0.00903506	-0.254185	3	2&3
O54946	Dnajb6	39	0.365001	0.00378699	-0.062146	-0.411866	3	2&3
P07901	Hsp90aa1	58	0.295179	-0.00592748	-0.0843351	-0.262151	3	2&3
P07901	Hsp90aa1	540	0.313026	0.0247714	-0.0536475	-0.364248	3	2&3
P07901	Hsp90aa1	559	0.150254	-0.032264	-0.0424212	-0.0872331	3	2&3
P07901	Hsp90aa1	586	0.304311	0.027894	-0.0913185	-0.309387	3	2&3
P07901	Hsp90aa1	632	0.306821	0.0728375	-0.158375	-0.294766	3	2&3
P07901	Hsp90aa1	650	0.15183	0.0310646	0.051138	-0.266776	3	2&3
P07901	Hsp90aa1	658	0.49854	-0.0705203	-0.180156	-0.410591	3	2&3
P08003	Pdia4	211	0.152461	-0.0404455	-0.0750378	-0.0486153	3	2&3
P08003	Pdia4	517	0.199881	-0.0404742	-0.0173183	-0.166513	3	2&3
P08003	Pdia4	630	0.188073	-0.159193	-0.121284	0.0646962	3	2&3
P11499	Hsp90ab1	263	0.0539292	-0.372136	0.401036	-0.202874	3	2&3
P11499	Hsp90ab1	265	0.1089	-0.401024	0.456264	-0.335902	3	2&3
P11499	Hsp90ab1	550	0.150254	-0.032264	-0.0424212	-0.0872331	3	2&3
P14211	Calr	206	0.18252	-0.059806	-0.164528	0.0193775	3	2&3
P14211	Calr	355	0.0514197	-0.129085	-0.135163	0.187435	3	2&3
P14211	Calr	368	-0.0292566	-0.121573	-0.0403397	0.17436	3	2&3
P14211	Calr	374	0.0304682	-0.172988	0.0122366	0.115213	3	2&3
P16460	Ass1	228	0.505823	0.21537	-0.55283	-0.439512	3	2&3
P23116	Eif3a	100	0.140541	-0.0506354	0.0116881	-0.113978	3	2&3
P23116	Eif3a	775	0.151672	-0.112394	0.0715309	-0.130902	3	2&3
P23116	Eif3a	916	0.199608	-0.179018	0.0276886	-0.0756232	3	2&3
P23475	Xrcc6	295	0.345542	0.024763	-0.238174	-0.210493	3	2&3
P27773	Pdia3	422	0.0414945	-0.135183	-0.0669592	0.144853	3	2&3
P47963	Rpl13	105	0.00758965	-0.144318	-0.124721	0.229879	3	2&3
P54276	Msh6	185	0.328951	0.0870561	-0.129353	-0.381839	3	2&3
P56480	Atp5b	124	0.223422	-0.120392	-0.0311786	-0.0985945	3	2&3
P56480	Atp5b	485	0.136558	-0.0776642	0.028106	-0.0993439	3	2&3
P57784	Snrpa1	149	0.0752896	-0.00881162	0.107916	-0.192898	3	2&3
P57784	Snrpa1	172	0.13796	0.0931254	-0.00194116	-0.261331	3	2&3
P62192	Psmc1	413	0.0669515	-0.0133133	0.0503703	-0.110676	3	2&3
Q03265	Atp5a1	539	0.159981	-0.0489445	0.0602688	-0.195245	3	2&3
Q3U0V1	Khsrp	72	0.244837	-0.287375	-0.0737875	0.0642055	3	2&3
Q3U0V1	Khsrp	122	0.181872	-0.291667	-0.0045698	0.0729296	3	2&3
Q3U0V1	Khsrp	258	0.0653498	-0.0165522	0.0384517	-0.0922512	3	2&3
Q61316	Hspa4	698	0.301151	-0.00689473	-0.206361	-0.142545	3	2&3
Q8BK67	Rcc2	506	0.148378	0.0945822	0.0289616	-0.315373	3	2&3
Q8CFE2		249	0.189558	-0.169361	-0.00834438	-0.0348751	3	2&3
Q8CG48	Smc2	259	0.0814253	-0.0522977	0.109608	-0.154244	3	2&3
Q8CG48	Smc2	320	0.100976	-0.0269239	0.0249072	-0.106908	3	2&3
Q8CG48	Smc2	909	0.136076	-0.0330145	0.0256465	-0.142774	3	2&3
Q8CG48	Smc2	930	0.170194	-0.125874	0.097956	-0.171229	3	2&3
Q8CG48	Smc2	963	0.127523	0.0395518	0.0922474	-0.297326	3	2&3
Q8CGP1	Hist1h2bk	47	0.0969668	-0.104473	0.0972593	-0.103777	3	2&3
Q8CGP1	Hist1h2bk	117	0.0782527	-0.121175	0.186543	-0.173336	3	2&3
Q91X20	Ash2l	388	0.343657	0.0892862	-0.203041	-0.32469	3	2&3
Q91X20	Ash2l	502	0.346446	0.044227	-0.191462	-0.283269	3	2&3
Q91X20	Ash2l	523	0.143168	0.183541	-0.0196789	-0.37043	3	2&3
Q921F2	Tardbp	95	0.234209	-0.0223347	-0.176448	-0.0676035	3	2&3
Q99P72	Rtn4	416	0.110704	-0.10005	0.244513	-0.317335	3	2&3
Q99P72	Rtn4	800	0.259714	-0.193402	0.198952	-0.3578	3	2&3
Q9CQM9	Glrx3	112	-0.0371752	-0.135775	-0.0663094	0.214349	3	2&3
Q9CQM9	Glrx3	324	0.108129	-0.232762	-0.0191228	0.116809	3	2&3
Q9CZD3	Gars	75	0.164988	-0.0341456	-0.0122482	-0.134972	3	2&3
Q9CZU3	Skiv2l2	41	0.168397	0.0400624	-0.168322	-0.0616683	3	2&3
Q9D8E6	Rpl4	367	0.218455	-0.164067	-0.167895	0.0756928	3	2&3
Q9D8E6	Rpl4	372	0.371525	-0.259317	-0.291425	0.075467	3	2&3
Q9D8E6	Rpl4	403	0.289632	-0.151517	-0.198807	0.00877113	3	2&3
Q9JHU4	Dync1h1	611	0.101309	-0.120907	-0.10203	0.105575	3	2&3
Q9WTQ5	Akap12	219	0.0842421	-0.179559	0.0460795	0.034837	3	2&3
Q9WTQ5	Akap12	304	0.149716	-0.204959	0.0102707	0.0228166	3	2&3
Q9WTQ5	Akap12	501	-0.0101826	-0.104219	0.0299818	0.078235	3	2&3
Q9WTQ5	Akap12	588	0.390592	-0.259537	-0.0608225	-0.160048	3	2&3
Q9WTQ5	Akap12	705	0.103263	-0.177632	0.0956734	-0.0393658	3	2&3
Q9WTQ5	Akap12	839	0.131488	-0.101986	-0.0475739	0.00757662	3	2&3
Q9WTQ5	Akap12	1030	0.245596	-0.303037	-0.0363289	0.0408792	3	2&3
Q9WTQ5	Akap12	1066	0.170424	-0.182143	-0.0382787	0.0277233	3	2&3
Q9WTQ5	Akap12	1242	0.244705	-0.212675	-0.116019	0.0419199	3	2&3
Q9WTQ5	Akap12	1484	0.160414	-0.239382	0.0222743	0.0281801	3	2&3
Q9WTQ5	Akap12	1505	0.0936771	-0.142497	0.0279308	0.0106579	3	2&3
Q9WTQ5	Akap12	1661	0.266487	-0.188893	-0.133089	0.0114522	3	2&3
Q9Z1F9	Uba2	65	0.17317	0.117405	-0.0489516	-0.284465	3	2&3
Q9Z204	Hnrnpc	252	0.0557332	-0.0315063	0.00720273	-0.0332602	3	2&3
P17156	Hspa2	529	0.129884	-0.384	0.346205	-0.20378	3	2&3
O70251	Eef1b	66	-0.0846557	0.0997468	-0.232553	0.181774	2	2&4
O70251	Eef1b	73	-0.0376144	0.14621	-0.150293	0.0257513	2	2&4
O88271	Cfdp1	47	0.240253	-0.0201047	-0.478353	0.15684	2	2&4
O88342	Wdr1	484	-0.292833	0.15924	-0.285999	0.318265	2	2&4
P09405	Ncl	439	-0.0871077	0.319038	-0.212666	-0.0768095	2	2&4
P09405	Ncl	451	0.0566091	0.246237	-0.264749	-0.0869233	2	2&4
P09405	Ncl	469	-0.0925259	0.307573	-0.233204	-0.038372	2	2&4
P09405	Ncl	574	-0.114992	0.260126	-0.1302	-0.0509147	2	2&4
P10711	Tcea1	67	-0.00987399	0.253675	-0.236457	-0.0502734	2	2&4
P10711	Tcea1	84	0.0159123	0.251032	-0.189322	-0.117423	2	2&4
P10711	Tcea1	90	0.146903	0.185859	-0.15501	-0.222314	2	2&4
P10711	Tcea1	91	0.146903	0.185859	-0.15501	-0.222314	2	2&4
P11103	Parp1	84	-0.0506732	0.311716	-0.224483	-0.0932177	2	2&4
P11103	Parp1	249	-0.0518266	0.318721	-0.25651	-0.0725561	2	2&4
P11103	Parp1	504	0.0498524	0.265722	-0.234722	-0.131701	2	2&4
P14824	Anxa6	478	-0.149294	0.0892674	-0.321959	0.303922	2	2&4
P26041	Msn	344	-0.072211	0.278682	-0.164142	-0.0842484	2	2&4
P26041	Msn	359	-0.122976	0.286555	-0.142677	-0.0646954	2	2&4
P26041	Msn	400	-0.0258292	0.386283	-0.251287	-0.199958	2	2&4
P26041	Msn	501	-0.159608	0.315194	-0.117189	-0.091463	2	2&4
P45376	Akr1b1	22	-0.0887834	0.0443964	-0.126469	0.153626	2	2&4
P48962	Slc25a4	147	-0.0177112	0.169437	-0.254026	0.0690546	2	2&4
P57780	Actn4	347	-0.23796	0.0943261	-0.0278816	0.142257	2	2&4
P57780	Actn4	519	-0.370587	0.121336	-0.305767	0.411186	2	2&4
P57780	Actn4	593	-0.257354	0.17608	-0.236657	0.244716	2	2&4
P59328	Wdhd1	390	-0.116229	0.118469	-0.178434	0.148165	2	2&4
P62245	Rps15a	84	0.00957916	-0.0277069	-0.136856	0.141251	2	2&4
P63017	Hspa8	112	-0.102585	0.0901653	-0.0560018	0.059658	2	2&4
P63017	Hspa8	128	-0.0726793	0.0879712	-0.0195476	-0.000414092	2	2&4
P63017	Hspa8	550	0.00707888	0.00330645	-0.206594	0.171471	2	2&4
P63038	Hspd1	31	-0.179565	0.168798	-0.223047	0.18416	2	2&4
P63038	Hspd1	75	-0.110134	0.133965	-0.1306	0.0877906	2	2&4
P63038	Hspd1	82	-0.0878263	0.0203885	-0.0496269	0.109216	2	2&4
P63038	Hspd1	125	-0.118208	0.147801	-0.164455	0.109058	2	2&4
P63038	Hspd1	218	-0.0375192	0.182758	-0.267449	0.083836	2	2&4
P63038	Hspd1	352	-0.148986	0.0712443	-0.081585	0.140745	2	2&4
P63038	Hspd1	417	-0.163628	0.161768	-0.211264	0.16965	2	2&4
P63038	Hspd1	473	-0.156641	0.126029	-0.133699	0.13765	2	2&4
P97310	Mcm2	450	0.0989903	0.0934086	-0.219512	0.00465641	2	2&4
P97310	Mcm2	728	-0.0103709	0.0951914	-0.0393872	-0.0500729	2	2&4
P97310	Mcm2	742	0.17328	0.0997723	-0.201268	-0.103162	2	2&4
Q03173	Enah	693	0.0299392	0.30259	-0.306876	-0.0934417	2	2&4
Q05D44	Eif5b	780	-0.0140486	0.24115	-0.27786	0.00423884	2	2&4
Q64433	Hspe1	28	-0.201525	0.140153	-0.0426915	0.0806647	2	2&4
Q64433	Hspe1	36	-0.0917485	0.0473496	-0.189098	0.203009	2	2&4
Q64433	Hspe1	66	-0.176419	0.117623	-0.0663762	0.104503	2	2&4
Q64433	Hspe1	70	-0.185532	0.0770636	-0.0472792	0.134939	2	2&4
Q6P542	Abcf1	62	-0.206279	0.134723	-0.0291766	0.0777471	2	2&4
Q6P542	Abcf1	83	-0.0292972	0.161192	-0.101573	-0.0441285	2	2&4
Q6P542	Abcf1	84	-0.021618	0.129705	-0.121617	0.00237253	2	2&4
Q6P542	Abcf1	214	0.0201194	0.143935	-0.0717339	-0.105398	2	2&4
Q6P542	Abcf1	232	0.127249	0.144887	-0.0914284	-0.211642	2	2&4
Q6P542	Abcf1	403	0.0559615	0.0928445	-0.144616	-0.0154365	2	2&4
Q6P542	Abcf1	565	-0.0217282	0.187956	-0.0412153	-0.145664	2	2&4
Q8BMK4	Ckap4	202	-0.113584	0.254385	-0.156814	-0.0205168	2	2&4
Q8CGC7	Eprs	774	-0.022295	0.250658	-0.274688	-0.00150719	2	2&4
Q8CGC7	Eprs	1389	-0.0630619	0.306317	-0.236566	-0.0627164	2	2&4
Q8R050	Gspt1	208	-0.215717	0.0422167	-0.0332425	0.17883	2	2&4
Q8R050	Gspt1	621	-0.198766	0.171128	-0.113577	0.108989	2	2&4
Q8VDJ3	Hdlbp	510	-0.231682	0.182226	-0.183389	0.180266	2	2&4
Q8VDJ3	Hdlbp	938	-0.287056	0.205737	-0.183229	0.197139	2	2&4
Q91YE6	Ipo9	884	-0.211934	0.136084	-0.189941	0.215443	2	2&4
Q920B9	Supt16h	184	-0.137566	0.121273	-0.105979	0.103101	2	2&4
Q920B9	Supt16h	211	-0.0895714	0.0828869	-0.132091	0.122414	2	2&4
Q920B9	Supt16h	223	-0.00403895	0.0604169	-0.191435	0.116756	2	2&4
Q920B9	Supt16h	479	-0.104537	0.0722395	-0.0607383	0.083759	2	2&4
Q920B9	Supt16h	497	-0.0315892	0.147376	-0.205329	0.0659358	2	2&4
Q920B9	Supt16h	640	-0.139046	0.122457	-0.0616382	0.0636655	2	2&4
Q922U1	Prpf3	556	0.0639247	0.162802	-0.212975	-0.0402607	2	2&4
Q99MN1	Kars	86	-0.0085621	0.0684474	-0.179647	0.103545	2	2&4
Q99MN1	Kars	173	0.00837925	0.12118	-0.214587	0.0631698	2	2&4
Q99MN1	Kars	405	0.0287569	0.0413598	-0.343882	0.217685	2	2&4
Q99MN1	Kars	515	-0.0103392	0.176786	-0.262973	0.0613049	2	2&4
Q99PL5	Rrbp1	801	-0.10142	0.147834	-0.0424596	-0.0159839	2	2&4
Q9CX34	Sugt1	69	0.155401	0.125755	-0.416229	0.0646199	2	2&4
Q9EQK5	Mvp	701	0.190253	0.0959454	-0.449247	0.0811297	2	2&4
Q9JIK5	Ddx21	39	-0.0511627	0.143482	-0.244787	0.119468	2	2&4
Q9JIK5	Ddx21	72	0.104374	0.0828096	-0.340714	0.106004	2	2&4
Q9JIK5	Ddx21	128	0.150628	0.120905	-0.35587	0.0301697	2	2&4
Q9JIK5	Ddx21	208	0.0147492	0.190414	-0.150015	-0.0779663	2	2&4
Q9JIK5	Ddx21	217	0.0653809	0.128303	-0.204087	-0.0107966	2	2&4
Q9JIK5	Ddx21	357	-0.267408	0.169621	-0.0903264	0.144198	2	2&4
Q9JIK5	Ddx21	740	-0.151488	0.106465	-0.135501	0.154114	2	2&4
Q9JIK5	Ddx21	768	-0.0287959	0.0516989	-0.117897	0.0864403	2	2&4
Q9QZE5	Copg1	604	-0.116216	0.1031	-0.219469	0.194636	2	2&4
Q9WUA2	Farsb	88	-0.0826058	0.201797	-0.157771	0.0130847	2	2&4
Q9WUA2	Farsb	102	-0.0073809	0.0728793	-0.0990615	0.0280727	2	2&4
Q9WUA2	Farsb	316	-0.0280466	0.239526	-0.227686	-0.0223254	2	2&4
O70251	Eef1b	132	-0.173058	0.192997	-0.1883	0.127322	4	2&4
O88271	Cfdp1	183	-0.0807431	0.297441	-0.270829	-0.0048785	4	2&4
O88342	Wdr1	569	-0.125459	0.251126	-0.351952	0.150077	4	2&4
P09405	Ncl	15	-0.6915	0.428467	-0.340464	0.316378	4	2&4
P09405	Ncl	62	-0.475408	0.449491	-0.43964	0.236168	4	2&4
P09405	Ncl	70	-0.362416	0.416138	-0.461225	0.215889	4	2&4
P09405	Ncl	79	-0.218873	0.292571	-0.416889	0.222686	4	2&4
P09405	Ncl	87	-0.407433	0.436554	-0.573249	0.287551	4	2&4
P09405	Ncl	95	-0.432302	0.433439	-0.540828	0.288177	4	2&4
P09405	Ncl	124	-0.258535	0.286169	-0.35427	0.217107	4	2&4
P09405	Ncl	132	-0.196801	0.221998	-0.222085	0.142536	4	2&4
P09405	Ncl	290	-0.0945257	0.272072	-0.29419	0.0570675	4	2&4
P09405	Ncl	296	-0.139539	0.339024	-0.312726	0.0316378	4	2&4
P09405	Ncl	372	-0.222548	0.348556	-0.173936	-0.0243801	4	2&4
P09405	Ncl	429	-0.0958005	0.260695	-0.218677	0.0098327	4	2&4
P09405	Ncl	446	-0.199919	0.359965	-0.320181	0.0635523	4	2&4
P09405	Ncl	509	-0.263953	0.379933	-0.193114	-0.0127519	4	2&4
P09405	Ncl	607	-0.156167	0.334785	-0.239714	-0.00796978	4	2&4
P09405	Ncl	621	-0.132667	0.319733	-0.233281	-0.0158719	4	2&4
P09405	Ncl	624	-0.125386	0.331401	-0.306822	0.0237318	4	2&4
P10711	Tcea1	117	-0.0504614	0.322517	-0.298818	-0.0425394	4	2&4
P11103	Parp1	105	-0.21806	0.456436	-0.285286	-0.0777231	4	2&4
P11103	Parp1	209	0.10478	0.369316	-0.716554	0.0347518	4	2&4
P11103	Parp1	221	0.0418472	0.475374	-0.737428	-0.0284354	4	2&4
P11103	Parp1	405	-0.0738061	0.388219	-0.378137	-0.04147	4	2&4
P11103	Parp1	517	-0.147696	0.363549	-0.419981	0.0885319	4	2&4
P11103	Parp1	652	-0.195651	0.49854	-0.479057	-0.0049261	4	2&4
P11103	Parp1	786	-0.0954457	0.373906	-0.371919	-0.00664311	4	2&4
P14824	Anxa6	314	-0.259721	0.307165	-0.397186	0.224212	4	2&4
P14824	Anxa6	613	-0.303172	0.264133	-0.632392	0.426008	4	2&4
P14824	Anxa6	620	-0.387765	0.304944	-0.612194	0.428802	4	2&4
P26041	Msn	316	-0.300727	0.475806	-0.336955	0.00827277	4	2&4
P45376	Akr1b1	263	-0.208166	0.230534	-0.215304	0.137149	4	2&4
P48962	Slc25a4	166	-0.0567516	0.268246	-0.253274	-0.00688243	4	2&4
P57780	Actn4	51	-0.59721	0.337318	-0.328412	0.355186	4	2&4
P57780	Actn4	240	-0.612245	0.286624	-0.388109	0.44563	4	2&4
P57780	Actn4	761	-0.556177	0.330373	-0.391304	0.378645	4	2&4
P57780	Actn4	854	-0.69334	0.246546	-0.326669	0.4832	4	2&4
P57780	Actn4	860	-0.469064	0.232509	-0.322586	0.381898	4	2&4
P59328	Wdhd1	984	-0.09371	0.263073	-0.492318	0.204111	4	2&4
P59328	Wdhd1	1059	-0.220412	0.373442	-0.50265	0.189579	4	2&4
P62245	Rps15a	19	-0.0564351	0.153985	-0.351931	0.191801	4	2&4
P63017	Hspa8	557	-0.245791	0.330456	-0.360086	0.163651	4	2&4
P63038	Hspd1	87	-0.154774	0.195799	-0.206081	0.12364	4	2&4
P63038	Hspd1	191	-0.191355	0.189519	-0.172936	0.133299	4	2&4
P63038	Hspd1	202	-0.153682	0.161223	-0.14767	0.111171	4	2&4
P63038	Hspd1	205	-0.213378	0.229245	-0.189089	0.121816	4	2&4
P63038	Hspd1	359	-0.162378	0.163677	-0.163481	0.128878	4	2&4
P63038	Hspd1	364	-0.364753	0.291287	-0.144892	0.13122	4	2&4
P63038	Hspd1	405	-0.215395	0.206565	-0.172539	0.134185	4	2&4
P97310	Mcm2	691	-0.111285	0.231658	-0.201836	0.0434986	4	2&4
Q03173	Enah	702	-0.0932166	0.397675	-0.540388	0.0807943	4	2&4
Q05D44	Eif5b	8	-0.256204	0.343454	-0.495887	0.244639	4	2&4
Q05D44	Eif5b	624	-0.158322	0.313201	-0.34328	0.101953	4	2&4
Q05D44	Eif5b	773	-0.145427	0.308743	-0.402654	0.138546	4	2&4
Q05D44	Eif5b	917	-0.347934	0.381938	-0.373215	0.187945	4	2&4
Q05D44	Eif5b	956	-0.229798	0.379877	-0.371958	0.102029	4	2&4
Q64433	Hspe1	56	-0.129374	0.179953	-0.1512	0.0737155	4	2&4
Q6P542	Abcf1	72	-0.262365	0.241468	-0.0604668	0.0358078	4	2&4
Q8BMK4	Ckap4	167	-0.475357	0.668265	-0.449552	-0.0599761	4	2&4
Q8BMK4	Ckap4	170	-0.440876	0.586118	-0.447148	0.0407099	4	2&4
Q8BMK4	Ckap4	249	-0.359639	0.394703	-0.258881	0.0979242	4	2&4
Q8BMK4	Ckap4	251	-0.314102	0.424754	-0.206617	-0.0192619	4	2&4
Q8BMK4	Ckap4	267	-0.211266	0.282211	-0.150439	0.0274198	4	2&4
Q8BMK4	Ckap4	319	-0.377969	0.563631	-0.420324	0.00753716	4	2&4
Q8BMK4	Ckap4	463	-0.28243	0.345035	-0.123392	-0.0151033	4	2&4
Q8CGC7	Eprs	36	-0.18682	0.282369	-0.231334	0.0750848	4	2&4
Q8CGC7	Eprs	180	-0.0200616	0.253289	-0.3787	0.0741735	4	2&4
Q8CGC7	Eprs	186	-0.212138	0.290434	-0.23594	0.0903157	4	2&4
Q8CGC7	Eprs	245	-0.166099	0.269442	-0.331508	0.148874	4	2&4
Q8CGC7	Eprs	300	-0.206758	0.336012	-0.370713	0.134688	4	2&4
Q8CGC7	Eprs	586	-0.194162	0.260298	-0.28465	0.146984	4	2&4
Q8CGC7	Eprs	733	-0.174733	0.34718	-0.320522	0.0582709	4	2&4
Q8CGC7	Eprs	987	-0.289773	0.418686	-0.469454	0.167386	4	2&4
Q8CGC7	Eprs	1009	-0.163264	0.300559	-0.221108	0.0249863	4	2&4
Q8CGC7	Eprs	1395	-0.160459	0.334124	-0.291581	0.0393371	4	2&4
Q8CGC7	Eprs	1400	-0.113986	0.252396	-0.240509	0.0542773	4	2&4
Q8R050	Gspt1	275	-0.0521259	0.15866	-0.321991	0.16256	4	2&4
Q8VDJ3	Hdlbp	274	-0.262846	0.288853	-0.236194	0.132126	4	2&4
Q91YE6	Ipo9	903	-0.330748	0.27045	-0.199037	0.173204	4	2&4
Q920B9	Supt16h	504	-0.154702	0.20891	-0.171842	0.0815567	4	2&4
Q922U1	Prpf3	109	-0.168072	0.282535	-0.267259	0.087792	4	2&4
Q922U1	Prpf3	509	-0.179532	0.301881	-0.23693	0.0506211	4	2&4
Q99MN1	Kars	35	-9.56787e-05	0.195341	-0.349767	0.0980965	4	2&4
Q99MN1	Kars	477	-0.0832429	0.196782	-0.351311	0.171279	4	2&4
Q99PL5	Rrbp1	390	-0.383487	0.131105	-0.580296	0.555285	4	2&4
Q9CX34	Sugt1	238	0.0796243	0.372563	-0.563189	-0.0412656	4	2&4
Q9CX34	Sugt1	270	-0.118011	0.298309	-0.284399	0.0395002	4	2&4
Q9CX34	Sugt1	273	0.0696742	0.361227	-0.495951	-0.0635479	4	2&4
Q9EQK5	Mvp	793	0.263341	0.0760625	-0.766491	0.211339	4	2&4
Q9JIK5	Ddx21	92	-0.0934943	0.371104	-0.453759	0.05557	4	2&4
Q9JIK5	Ddx21	350	-0.292742	0.229057	-0.0927626	0.102802	4	2&4
Q9QZE5	Copg1	238	-0.381063	0.254845	-0.113889	0.156819	4	2&4
Q9WUA2	Farsb	487	-0.129898	0.225586	-0.314673	0.154219	4	2&4
F6ZDS4	Tpr	1489	0.0455496	-0.0577154	-0.0808276	0.0862733	2	2$5
O08709	Prdx6	182	-0.295836	0.0822685	-0.0328901	0.200703	2	2$5
P07901	Hsp90aa1	74	0.216639	0.084391	-0.0800934	-0.265796	2	2$5
P07901	Hsp90aa1	112	0.156029	0.0767238	-0.0820896	-0.173848	2	2$5
P07901	Hsp90aa1	284	0.164142	0.0602672	-0.0639123	-0.184137	2	2$5
P07901	Hsp90aa1	490	0.107491	0.132994	-0.0521467	-0.214944	2	2$5
P07901	Hsp90aa1	500	0.030204	0.100132	-0.042552	-0.0953637	2	2$5
P08113	Hsp90b1	75	0.030664	0.108219	-0.0491425	-0.0983353	2	2$5
P11499	Hsp90ab1	347	-0.0344615	0.17035	-0.150346	-0.00399025	2	2$5
P14211	Calr	64	-0.0779216	-0.0355078	-0.213964	0.28063	2	2$5
P14869	Rplp0	10	0.0293009	0.0913329	-0.117055	-0.0115002	2	2$5
P16546	Sptan1	229	0.125152	-0.0250044	-0.0824995	-0.0259994	2	2$5
P16546	Sptan1	864	-0.0891228	-0.0310691	0.0248639	0.089264	2	2$5
P16858	Gapdh	137	-0.0969463	0.0607674	0.0116433	0.0198676	2	2$5
P23116	Eif3a	23	0.0814886	0.0270499	-0.0513533	-0.0620023	2	2$5
P26041	Msn	344	-0.072211	0.278682	-0.164142	-0.0842484	2	2$5
P26041	Msn	359	-0.122976	0.286555	-0.142677	-0.0646954	2	2$5
P26041	Msn	400	-0.0258292	0.386283	-0.251287	-0.199958	2	2$5
P26041	Msn	501	-0.159608	0.315194	-0.117189	-0.091463	2	2$5
P27659	Rpl3	229	-0.0563483	0.0842442	-0.014009	-0.0176568	2	2$5
P27773	Pdia3	335	-0.00907584	-0.0102273	-0.0417988	0.0592059	2	2$5
P38647	Hspa9	135	0.104932	0.0490161	-0.0885321	-0.0747328	2	2$5
P38647	Hspa9	175	0.0712736	0.0659332	-0.102629	-0.0420706	2	2$5
P38647	Hspa9	234	-0.173486	0.167807	-0.0391656	0.0239439	2	2$5
P38647	Hspa9	467	0.0804583	0.102172	-0.168762	-0.0296585	2	2$5
P38647	Hspa9	555	0.0628662	0.13731	-0.186829	-0.0334608	2	2$5
P50580	Pa2g4	355	0.054997	-0.0753276	-0.0830969	0.0948947	2	2$5
P56480	Atp5b	198	0.0609689	0.084873	-0.0389389	-0.115802	2	2$5
P56480	Atp5b	522	0.195986	0.149175	-0.249441	-0.145069	2	2$5
P58252	Eef2	275	-0.0937267	-0.0371574	0.0300793	0.093911	2	2$5
P61222	Abce1	343	0.0867321	0.260894	-0.0568372	-0.361328	2	2$5
P62082	Rps7	74	-0.0437071	0.163327	-0.0724634	-0.0604554	2	2$5
P62267	Rps23	108	-0.0459265	0.107366	-0.177463	0.0973625	2	2$5
P62983	Rps27a	99	0.193152	0.0235662	-0.127429	-0.112769	2	2$5
P62983	Rps27a	107	0.191966	0.0529423	-0.133332	-0.138316	2	2$5
P62983	Rps27a	113	0.0723372	0.0615792	-0.0666841	-0.0737821	2	2$5
P70388	Rad50	71	0.0509339	0.0984031	-0.186867	0.0214306	2	2$5
P70388	Rad50	511	0.147335	0.146473	-0.123972	-0.204298	2	2$5
P70388	Rad50	926	-0.0663545	0.160332	-0.0608659	-0.0458497	2	2$5
P70388	Rad50	943	0.0341476	0.14219	-0.0580545	-0.133036	2	2$5
P80314	Cct2	13	-0.0611707	0.169405	-0.0405848	-0.0821347	2	2$5
P80318	Cct3	381	0.0195723	0.157003	-0.0300735	-0.164881	2	2$5
P97311	Mcm6	332	0.19052	0.0378399	-0.0574079	-0.198825	2	2$5
P97311	Mcm6	336	0.0527568	0.214471	-0.133365	-0.166868	2	2$5
P97311	Mcm6	599	0.0799064	-0.00193139	-0.111733	0.0270301	2	2$5
P97311	Mcm6	744	-0.135756	0.0930878	-0.0607864	0.0900607	2	2$5
Q01320	Top2a	424	-0.204454	0.0593484	0.00235979	0.122343	2	2$5
Q04750	Top1	193	-0.0968486	0.0962427	-0.329718	0.263334	2	2$5
Q04750	Top1	560	0.06122	0.0243127	-0.357756	0.213229	2	2$5
Q08943	Ssrp1	421	-0.167329	0.17502	-0.0360052	0.00745126	2	2$5
Q08943	Ssrp1	612	0.119029	-0.0496374	-0.0759637	-0.00128638	2	2$5
Q569Z5	Ddx46	155	-0.0644504	0.0468818	-0.132125	0.135107	2	2$5
Q569Z5	Ddx46	186	-0.0791359	0.0800548	-0.254041	0.211352	2	2$5
Q61081	Cdc37	45	-0.0147683	-0.00100982	-0.308961	0.267429	2	2$5
Q61081	Cdc37	136	0.0335475	-0.00679203	-0.130338	0.0943088	2	2$5
Q61081	Cdc37	324	-0.113742	0.0602428	-0.159982	0.186671	2	2$5
Q61699	Hsph1	126	-0.013075	0.231797	-0.0703912	-0.180584	2	2$5
Q62167	Ddx3x	66	-0.141068	-0.0107213	-0.081568	0.20855	2	2$5
Q62383	Supt6h	452	-0.099983	0.0854394	0.00296588	0.0055972	2	2$5
Q62383	Supt6h	837	-0.164512	0.213356	-0.0179288	-0.057785	2	2$5
Q64152	Btf3	52	0.00844215	0.220579	-0.182714	-0.0772143	2	2$5
Q64152	Btf3	91	0.0912224	0.225914	-0.276616	-0.0897521	2	2$5
Q64152	Btf3	169	0.0702701	0.0948977	-0.0788406	-0.0965315	2	2$5
Q6NZB0	Dnajc8	164	0.154864	0.1558	-0.126338	-0.223492	2	2$5
Q6P542	Abcf1	62	-0.206279	0.134723	-0.0291766	0.0777471	2	2$5
Q6P542	Abcf1	83	-0.0292972	0.161192	-0.101573	-0.0441285	2	2$5
Q6P542	Abcf1	84	-0.021618	0.129705	-0.121617	0.00237253	2	2$5
Q6P542	Abcf1	214	0.0201194	0.143935	-0.0717339	-0.105398	2	2$5
Q6P542	Abcf1	232	0.127249	0.144887	-0.0914284	-0.211642	2	2$5
Q6P542	Abcf1	403	0.0559615	0.0928445	-0.144616	-0.0154365	2	2$5
Q6P542	Abcf1	565	-0.0217282	0.187956	-0.0412153	-0.145664	2	2$5
Q8BI84	Mia3	1335	-0.14818	0.0268434	-0.096456	0.193461	2	2$5
Q8C1B7	2019-09-11	170	-0.0938649	0.150524	-0.0245491	-0.0441062	2	2$5
Q8C1B7	2019-09-11	190	-0.0860461	0.250438	-0.172694	-0.0274603	2	2$5
Q8CG48	Smc2	433	0.155235	0.106918	-0.102941	-0.18715	2	2$5
Q8CG48	Smc2	682	0.134691	0.0731044	-0.0535545	-0.173637	2	2$5
Q8CGP1	Hist1h2bk	6	0.150906	0.0534953	-0.0648783	-0.15854	2	2$5
Q8CGP1	Hist1h2bk	35	0.171929	0.0348017	-0.0945532	-0.13217	2	2$5
Q8R3N1	Nop14	278	0.024636	0.09328	-0.190733	0.0563391	2	2$5
Q8R3N1	Nop14	298	0.0396063	0.126118	-0.114991	-0.0627676	2	2$5
Q8R3N1	Nop14	787	-0.0286575	0.286178	-0.111227	-0.193533	2	2$5
Q99LE6	Abcf2	71	-0.0265256	0.256315	-0.125012	-0.141147	2	2$5
Q99LE6	Abcf2	208	-0.0612135	0.0960004	-0.0747088	0.0330915	2	2$5
Q99PL5	Rrbp1	801	-0.10142	0.147834	-0.0424596	-0.0159839	2	2$5
Q9CQM9	Glrx3	69	-0.098774	-0.0165751	-0.0178707	0.124206	2	2$5
Q9CZD3	Gars	350	-0.0819561	0.161565	-0.117551	0.0214418	2	2$5
Q9DBJ1	Pgam1	113	-0.0874573	0.105042	-0.0584694	0.0328223	2	2$5
Q9ERU9	Ranbp2	1280	-0.00808853	0.10657	-0.0705692	-0.0340669	2	2$5
Q9ERU9	Ranbp2	2261	-0.119882	0.26506	-0.0927918	-0.0887381	2	2$5
Q9JHU4	Dync1h1	1299	-0.0513043	0.122976	-0.142287	0.056411	2	2$5
Q9JMA1	Usp14	336	-0.0933475	0.124121	-0.0575977	0.0171361	2	2$5
Q9R1C7	Prpf40a	446	-0.155626	0.0843257	-0.114159	0.161107	2	2$5
Q9WTQ5	Akap12	1666	0.163899	-0.0824412	-0.236202	0.119361	2	2$5
Q9Z204	Hnrnpc	240	0.0884879	0.0145244	-0.078927	-0.0293453	2	2$5
P17156	Hspa2	103	-0.189291	0.180888	-0.0421504	0.0259866	2	2$5
P17156	Hspa2	503	-0.110038	0.135895	-0.0917355	0.0513982	2	2$5
F6ZDS4	Tpr	191	0.00358589	-0.0345441	0.129938	-0.109477	5	2$5
F6ZDS4	Tpr	438	-0.0372535	-0.0564438	0.137179	-0.0527343	5	2$5
F6ZDS4	Tpr	1281	-0.0818471	-0.223434	0.301661	-0.049807	5	2$5
O08709	Prdx6	141	-0.251152	0.0308957	0.0936473	0.0990452	5	2$5
O08709	Prdx6	209	-0.244387	0.0153168	0.0907847	0.111302	5	2$5
P07901	Hsp90aa1	408	0.113429	0.0406948	0.0141106	-0.184809	5	2$5
P08113	Hsp90b1	479	-0.0326697	0.00989081	0.169244	-0.166435	5	2$5
P11499	Hsp90ab1	531	-0.125212	0.122881	0.0678258	-0.0799542	5	2$5
P11499	Hsp90ab1	568	-0.0363694	0.0762173	0.0524543	-0.099098	5	2$5
P14211	Calr	164	-0.23305	-0.0410712	-0.100771	0.315796	5	2$5
P14869	Rplp0	92	-0.0768534	0.115463	0.00570536	-0.0520094	5	2$5
P16546	Sptan1	310	-0.00655087	-0.0716537	0.165547	-0.102538	5	2$5
P16858	Gapdh	111	-0.186806	-0.0128555	0.14719	0.0326823	5	2$5
P16858	Gapdh	252	-0.135911	-0.0119519	0.0584922	0.0796729	5	2$5
P23116	Eif3a	679	0.0813485	-0.0828008	0.0617159	-0.0678415	5	2$5
P26041	Msn	388	-0.232044	0.163479	0.0903291	-0.0529324	5	2$5
P27659	Rpl3	272	-0.178041	0.068463	0.117825	-0.0256155	5	2$5
P27773	Pdia3	288	-0.118699	0.0252177	0.0546126	0.0324801	5	2$5
P27773	Pdia3	366	-0.0907151	-0.0947648	0.0291777	0.142855	5	2$5
P38647	Hspa9	314	-0.102674	0.0981482	0.0374698	-0.0409957	5	2$5
P50580	Pa2g4	22	0.0366867	0.0403997	0.0730992	-0.16186	5	2$5
P50580	Pa2g4	101	-0.0393144	0.0734125	0.107915	-0.156804	5	2$5
P50580	Pa2g4	287	0.0896732	0.0329666	0.0206758	-0.154695	5	2$5
P56480	Atp5b	426	0.00300385	0.0153074	0.0755729	-0.0993251	5	2$5
P58252	Eef2	252	-0.172044	-0.130763	0.110014	0.163278	5	2$5
P58252	Eef2	258	-0.135787	-0.0603367	0.0146482	0.164247	5	2$5
P58252	Eef2	283	-0.254178	-0.0459297	0.0601003	0.20205	5	2$5
P58252	Eef2	314	-0.178347	-0.0672622	0.122698	0.101743	5	2$5
P58252	Eef2	318	-0.169763	-0.0333436	0.0161576	0.166838	5	2$5
P58252	Eef2	322	-0.198006	-0.0751829	0.146822	0.100164	5	2$5
P58252	Eef2	330	-0.162964	-0.0100188	0.0622889	0.0970862	5	2$5
P58252	Eef2	438	-0.188647	-0.0390267	0.0406589	0.16437	5	2$5
P61222	Abce1	332	-0.150687	0.279933	-0.0169529	-0.157267	5	2$5
P62082	Rps7	183	0.102238	0.0736611	-0.00935567	-0.183371	5	2$5
P62267	Rps23	48	-0.127652	0.0312826	0.00742632	0.0807924	5	2$5
P62267	Rps23	54	-0.112693	0.0424261	0.00411448	0.0599636	5	2$5
P62983	Rps27a	27	0.043371	-0.124303	0.16074	-0.098237	5	2$5
P62983	Rps27a	33	0.0769626	-0.0829766	0.109696	-0.11701	5	2$5
P62983	Rps27a	48	-0.00446899	-0.0281461	0.173532	-0.160691	5	2$5
P70388	Rad50	608	-0.0686849	0.105528	0.0175567	-0.0613585	5	2$5
P80314	Cct2	119	-0.0102939	0.037989	0.0553021	-0.0871947	5	2$5
P80314	Cct2	176	-0.0261152	0.0717027	0.122352	-0.186928	5	2$5
P80314	Cct2	272	0.0151241	0.0974898	0.0741249	-0.206181	5	2$5
P80318	Cct3	138	-0.0312742	0.0657463	0.044968	-0.0844289	5	2$5
P97311	Mcm6	769	-0.197324	0.0572584	0.0407833	0.082259	5	2$5
Q01320	Top2a	226	-0.0728601	0.167006	0.0820545	-0.204236	5	2$5
Q01320	Top2a	250	-0.0733644	0.04637	0.0432152	-0.0195944	5	2$5
Q01320	Top2a	439	-0.0864609	0.163863	-0.00548601	-0.0866883	5	2$5
Q01320	Top2a	528	-0.121542	0.0556842	0.102936	-0.0476862	5	2$5
Q01320	Top2a	613	-0.0765586	0.100208	0.0562757	-0.0893031	5	2$5
Q01320	Top2a	1069	-0.0348682	0.183209	0.0652857	-0.247799	5	2$5
Q04750	Top1	323	-0.138816	0.0164283	0.039856	0.0735077	5	2$5
Q08943	Ssrp1	609	0.0626236	-0.0629396	0.0709307	-0.0771458	5	2$5
Q569Z5	Ddx46	123	-0.24532	-0.0275976	0.182546	0.0571853	5	2$5
Q61081	Cdc37	261	-0.09373	0.0992381	0.0161877	-0.02854	5	2$5
Q61699	Hsph1	134	-0.184497	0.294582	-0.00874419	-0.152713	5	2$5
Q62167	Ddx3x	50	-0.288541	-0.0773785	0.0409275	0.268695	5	2$5
Q62167	Ddx3x	64	-0.259981	-0.0345907	-0.0989506	0.32755	5	2$5
Q62383	Supt6h	777	-0.265995	0.17991	0.0318192	0.0190059	5	2$5
Q64152	Btf3	84	-0.109241	0.166938	0.0223647	-0.0975351	5	2$5
Q6NZB0	Dnajc8	105	0.064735	0.0188422	0.0737617	-0.17055	5	2$5
Q6NZB0	Dnajc8	183	0.0142552	0.104284	0.0754539	-0.215216	5	2$5
Q6P542	Abcf1	218	0.000239187	0.161263	0.0314809	-0.218417	5	2$5
Q6P542	Abcf1	219	0.000239187	0.161263	0.0314809	-0.218417	5	2$5
Q8BI84	Mia3	166	-0.352459	-0.0771183	-0.132338	0.439837	5	2$5
Q8BI84	Mia3	1279	-0.201299	0.0657453	0.0624923	0.0556661	5	2$5
Q8C1B7	2019-09-11	352	-0.056559	0.200706	0.0374485	-0.212755	5	2$5
Q8C1B7	2019-09-11	378	-0.0714943	0.236248	0.0327879	-0.238824	5	2$5
Q8CG48	Smc2	246	-0.0425072	-0.0324942	0.169584	-0.110027	5	2$5
Q8CG48	Smc2	290	-0.346361	-0.0330775	0.246037	0.0706035	5	2$5
Q8CG48	Smc2	865	0.0087976	0.0659818	0.120735	-0.217931	5	2$5
Q8CG48	Smc2	1012	0.0720744	0.00269599	0.0836964	-0.172713	5	2$5
Q8CGP1	Hist1h2bk	109	-0.0241553	-0.0287728	0.116042	-0.0700686	5	2$5
Q8R3N1	Nop14	304	-0.207367	0.158684	0.111906	-0.0939409	5	2$5
Q99LE6	Abcf2	364	-0.240103	0.291343	-0.0502631	-0.0532299	5	2$5
Q99PL5	Rrbp1	910	-0.126566	0.139515	0.0993753	-0.134245	5	2$5
Q99PL5	Rrbp1	923	-0.163864	0.166493	0.0494831	-0.0737755	5	2$5
Q99PL5	Rrbp1	931	-0.0870616	0.0767411	0.190084	-0.212403	5	2$5
Q99PL5	Rrbp1	1044	-0.077772	0.0391963	0.0529808	-0.0180995	5	2$5
Q99PL5	Rrbp1	1077	-0.0921159	0.0513627	0.0870374	-0.0537569	5	2$5
Q99PL5	Rrbp1	1292	-0.281911	0.063194	0.171262	0.00960515	5	2$5
Q99PL5	Rrbp1	1358	-0.133383	-0.0796361	0.189842	0.00198067	5	2$5
Q99PL5	Rrbp1	1545	-0.19285	0.0004483	0.164318	0.00601449	5	2$5
Q99PL5	Rrbp1	1578	-0.15791	0.0882364	0.182031	-0.142214	5	2$5
Q9CQM9	Glrx3	258	-0.17448	-0.174848	0.172894	0.138467	5	2$5
Q9CZD3	Gars	98	-0.0136298	0.00791838	0.127679	-0.133899	5	2$5
Q9CZD3	Gars	105	0.0917365	0.0753892	-0.00603577	-0.17645	5	2$5
Q9DBJ1	Pgam1	106	-0.126926	0.0769285	0.143914	-0.113176	5	2$5
Q9DBJ1	Pgam1	251	-0.0458059	-0.00451905	0.170916	-0.138273	5	2$5
Q9ERU9	Ranbp2	1364	-0.105868	0.0079858	-0.00360584	0.0945058	5	2$5
Q9ERU9	Ranbp2	1964	-0.0439768	0.0927295	0.0293225	-0.0845114	5	2$5
Q9JHU4	Dync1h1	4290	0.108409	0.0222583	-0.00747599	-0.133556	5	2$5
Q9JMA1	Usp14	214	-0.00257319	0.0860999	0.0651356	-0.161489	5	2$5
Q9R1C7	Prpf40a	586	-0.208457	0.109761	0.0314266	0.0474915	5	2$5
Q9WTQ5	Akap12	1618	-0.0824456	-0.127046	0.157565	0.034832	5	2$5
Q9Z204	Hnrnpc	295	0.102646	-1.58119	0.823448	-0.282049	5	2$5
P17156	Hspa2	500	-0.258277	0.0743393	0.0450761	0.110093	5	2$5
F6ZDS4	Tpr	1400	0.106442	-0.147418	0.0347416	-0.00550503	3	3$5
F6ZDS4	Tpr	1421	0.213279	-0.0437922	-0.0609831	-0.132946	3	3$5
O08795	Prkcsh	180	0.162138	-0.206478	0.174251	-0.174577	3	3$5
O08795	Prkcsh	188	0.210212	-0.217484	0.111622	-0.147785	3	3$5
O08795	Prkcsh	369	0.248756	-0.264788	0.123448	-0.167861	3	3$5
O35691	Pnn	136	0.396428	-0.0930662	0.0626966	-0.510846	3	3$5
O35691	Pnn	156	0.319296	-0.0448105	-0.0483465	-0.293682	3	3$5
O70435	Psma3	174	0.0864731	-0.134569	0.176388	-0.156441	3	3$5
O70435	Psma3	192	0.013397	-0.0819782	0.240059	-0.209447	3	3$5
O70591	Pfdn2	113	0.0849269	-0.0477256	0.112704	-0.167064	3	3$5
O70591	Pfdn2	136	0.138231	-0.0624629	0.167073	-0.287996	3	3$5
O88487	Dync1i2	8	0.11194	-0.137587	-0.0196707	0.0339663	3	3$5
P07742	Rrm1	765	0.267201	-0.052716	-0.14093	-0.111733	3	3$5
P07742	Rrm1	770	0.241064	0.00391176	-0.23726	-0.0483135	3	3$5
P07901	Hsp90aa1	58	0.295179	-0.00592748	-0.0843351	-0.262151	3	3$5
P07901	Hsp90aa1	540	0.313026	0.0247714	-0.0536475	-0.364248	3	3$5
P07901	Hsp90aa1	559	0.150254	-0.032264	-0.0424212	-0.0872331	3	3$5
P07901	Hsp90aa1	586	0.304311	0.027894	-0.0913185	-0.309387	3	3$5
P07901	Hsp90aa1	632	0.306821	0.0728375	-0.158375	-0.294766	3	3$5
P07901	Hsp90aa1	650	0.15183	0.0310646	0.051138	-0.266776	3	3$5
P07901	Hsp90aa1	658	0.49854	-0.0705203	-0.180156	-0.410591	3	3$5
P10852	Slc3a2	162	0.185978	-0.170746	0.0689717	-0.11238	3	3$5
P11031	Sub1	38	0.129177	-0.0254633	0.0200396	-0.136318	3	3$5
P11499	Hsp90ab1	263	0.0539292	-0.372136	0.401036	-0.202874	3	3$5
P11499	Hsp90ab1	265	0.1089	-0.401024	0.456264	-0.335902	3	3$5
P11499	Hsp90ab1	550	0.150254	-0.032264	-0.0424212	-0.0872331	3	3$5
P14152	Mdh1	318	0.170117	-0.121143	0.0906415	-0.167236	3	3$5
P14211	Calr	206	0.18252	-0.059806	-0.164528	0.0193775	3	3$5
P14211	Calr	355	0.0514197	-0.129085	-0.135163	0.187435	3	3$5
P14211	Calr	368	-0.0292566	-0.121573	-0.0403397	0.17436	3	3$5
P14211	Calr	374	0.0304682	-0.172988	0.0122366	0.115213	3	3$5
P19096	Fasn	1071	0.130481	-0.111893	0.0706766	-0.105072	3	3$5
P21619	Lmnb2	59	0.0952285	-0.121029	0.220374	-0.239228	3	3$5
P21619	Lmnb2	164	0.0481399	-0.0815201	0.212578	-0.213821	3	3$5
P21619	Lmnb2	334	0.0915586	-0.111078	0.0849562	-0.0771508	3	3$5
P21619	Lmnb2	470	0.290734	-0.0757797	-0.120513	-0.13916	3	3$5
P23116	Eif3a	100	0.140541	-0.0506354	0.0116881	-0.113978	3	3$5
P23116	Eif3a	775	0.151672	-0.112394	0.0715309	-0.130902	3	3$5
P23116	Eif3a	916	0.199608	-0.179018	0.0276886	-0.0756232	3	3$5
P24547	Impdh2	124	0.196786	0.02988	0.0148462	-0.28176	3	3$5
P26043	Rdx	327	0.104906	-0.29736	0.169222	-0.0197801	3	3$5
P26043	Rdx	344	0.155143	-0.32295	0.265	-0.175601	3	3$5
P26043	Rdx	363	0.111623	-0.251908	0.1745	-0.0721811	3	3$5
P26043	Rdx	400	0.14694	-0.291942	0.247019	-0.169376	3	3$5
P26043	Rdx	458	0.177902	-0.249845	0.177783	-0.157413	3	3$5
P27773	Pdia3	422	0.0414945	-0.135183	-0.0669592	0.144853	3	3$5
P29341	Pabpc1	246	0.0939877	-0.0511476	-0.00765763	-0.039771	3	3$5
P29341	Pabpc1	620	0.130277	0.0585059	0.0772081	-0.305547	3	3$5
P30416	Fkbp4	35	0.192038	-0.185272	0.14297	-0.194354	3	3$5
P30416	Fkbp4	232	0.112936	-0.071969	0.0243916	-0.0737211	3	3$5
P30416	Fkbp4	256	0.164947	-0.120953	0.154531	-0.240869	3	3$5
P30416	Fkbp4	274	0.1412	0.0259944	0.107815	-0.319403	3	3$5
P30416	Fkbp4	354	0.202648	-0.0584937	0.0505577	-0.228942	3	3$5
P30416	Fkbp4	424	0.217087	-0.113534	0.175632	-0.351376	3	3$5
P32020	Scp2	453	0.174583	-0.0254808	0.216668	-0.460327	3	3$5
P32020	Scp2	464	0.18544	-0.0567311	0.145585	-0.330579	3	3$5
P32020	Scp2	491	0.195626	0.0506305	0.10501	-0.42748	3	3$5
P32067	Ssb	311	0.0820861	-0.135222	0.182996	-0.158939	3	3$5
P35564	Canx	58	0.177019	-0.241043	-0.0415786	0.072764	3	3$5
P35564	Canx	91	0.0839643	-0.233544	0.0761524	0.0500874	3	3$5
P35564	Canx	119	0.0337628	-0.139476	0.0272375	0.069583	3	3$5
P35564	Canx	459	0.117138	-0.26741	0.144349	-0.0300635	3	3$5
P35564	Canx	526	0.18471	-0.300705	0.118412	-0.0498803	3	3$5
P37913	Lig1	31	0.267634	-0.116675	-0.143251	-0.0463534	3	3$5
P37913	Lig1	153	0.419052	-0.288681	-0.0382176	-0.200177	3	3$5
P37913	Lig1	374	0.170126	-0.087414	-0.116145	0.0157616	3	3$5
P48193	Epb41	392	0.166233	-0.136266	0.370639	-0.566872	3	3$5
P48428	Tbca	36	0.175395	-0.0931781	-0.0354399	-0.0625998	3	3$5
P49312	Hnrnpa1	8	0.128525	-0.106747	0.110475	-0.154312	3	3$5
P49312	Hnrnpa1	105	0.118717	-0.0756497	0.111653	-0.176494	3	3$5
P54227	Stmn1	41	0.130394	-0.306922	0.276725	-0.175271	3	3$5
P54227	Stmn1	52	0.131627	-0.317156	0.278788	-0.170319	3	3$5
P54227	Stmn1	109	0.0730095	-0.411344	0.399836	-0.189662	3	3$5
P56480	Atp5b	124	0.223422	-0.120392	-0.0311786	-0.0985945	3	3$5
P56480	Atp5b	485	0.136558	-0.0776642	0.028106	-0.0993439	3	3$5
P61255	Rpl26	51	0.0342192	-0.100999	-0.126877	0.173509	3	3$5
P61255	Rpl26	136	0.0633124	-0.164945	-0.150758	0.217104	3	3$5
P61982	Ywhag	10	0.321121	-0.225284	0.0214712	-0.183968	3	3$5
P62204	Calm1	78	0.131306	-0.0296988	0.106474	-0.237019	3	3$5
P63101	Ywhaz	9	-0.00509812	-0.0956155	0.0423979	0.0535709	3	3$5
P63101	Ywhaz	138	0.0762645	-0.127947	0.0647383	-0.0222628	3	3$5
P70288	Hdac2	462	0.186652	-0.122052	0.225137	-0.369386	3	3$5
P70288	Hdac2	474	0.280615	-0.319829	0.300532	-0.410191	3	3$5
P97496	Smarcc1	795	0.189177	-0.266168	0.0257717	0.0148372	3	3$5
Q0VGB7	Ppp4r2	252	0.126927	-0.135392	-0.0588087	0.0531888	3	3$5
Q3THK7	Gmps	336	0.207471	-0.171	0.000398358	-0.0636586	3	3$5
Q569Z6	Thrap3	375	0.156981	-0.158199	0.015489	-0.0319294	3	3$5
Q587J6	L1td1	18	0.0762548	0.229201	0.0594538	-0.451138	3	3$5
Q587J6	L1td1	65	0.0448641	0.0370269	0.276198	-0.451234	3	3$5
Q60668	Hnrnpd	153	0.0618539	-0.0665842	0.166158	-0.185686	3	3$5
Q60668	Hnrnpd	158	0.0656253	-0.101201	0.161255	-0.14729	3	3$5
Q60668	Hnrnpd	237	0.0739795	-0.12908	0.1611	-0.128424	3	3$5
Q61881	Mcm7	10	0.225944	-0.0883409	0.0357145	-0.20958	3	3$5
Q62189	Snrpa	102	0.0992909	-0.0760777	0.142695	-0.190743	3	3$5
Q62189	Snrpa	128	0.195878	-0.156671	0.0696724	-0.139223	3	3$5
Q6P5F9	Xpo1	680	0.125305	-0.0403377	0.0744128	-0.178042	3	3$5
Q6PAM1	Txlna	412	0.144356	-0.055972	-0.0303581	-0.0684838	3	3$5
Q6PDQ2	Chd4	1646	0.104173	-0.161909	0.0667541	-0.0233827	3	3$5
Q7TNV0	Dek	147	0.172479	-0.132706	0.0572613	-0.119668	3	3$5
Q8C854	Myef2	52	0.210386	-0.271057	0.237696	-0.259837	3	3$5
Q8CAY6	Acat2	180	0.197699	-0.360437	0.376621	-0.366046	3	3$5
Q8CG47	Smc4	385	0.0993235	-0.243801	0.15216	-0.0395187	3	3$5
Q8CG47	Smc4	434	0.112836	-0.0980973	0.11235	-0.14657	3	3$5
Q8CG47	Smc4	947	0.0943062	-0.0471317	0.0891502	-0.150647	3	3$5
Q8CG47	Smc4	957	0.134175	-0.100687	0.0739046	-0.124402	3	3$5
Q8CG48	Smc2	259	0.0814253	-0.0522977	0.109608	-0.154244	3	3$5
Q8CG48	Smc2	320	0.100976	-0.0269239	0.0249072	-0.106908	3	3$5
Q8CG48	Smc2	909	0.136076	-0.0330145	0.0256465	-0.142774	3	3$5
Q8CG48	Smc2	930	0.170194	-0.125874	0.097956	-0.171229	3	3$5
Q8CG48	Smc2	963	0.127523	0.0395518	0.0922474	-0.297326	3	3$5
Q8CGP1	Hist1h2bk	47	0.0969668	-0.104473	0.0972593	-0.103777	3	3$5
Q8CGP1	Hist1h2bk	117	0.0782527	-0.121175	0.186543	-0.173336	3	3$5
Q8K2Z4	Ncapd2	1191	0.0648692	-0.182412	0.0543864	0.0487438	3	3$5
Q91W50	Csde1	302	0.128319	0.0398033	0.0559629	-0.252477	3	3$5
Q99JF8	Psip1	143	0.0377865	-0.0953532	0.209599	-0.1827	3	3$5
Q99JF8	Psip1	224	0.137456	-0.138253	0.0874664	-0.106382	3	3$5
Q99KG3	Rbm10	337	0.137922	-0.206051	0.0402142	0.00648819	3	3$5
Q99MD9	Nasp	44	0.0915795	-0.0151147	0.160271	-0.273363	3	3$5
Q99MD9	Nasp	154	0.192934	0.00558987	0.235915	-0.566232	3	3$5
Q99MD9	Nasp	193	0.1371	-0.0459934	0.184152	-0.330001	3	3$5
Q99MD9	Nasp	203	0.322438	-0.0944388	0.0195142	-0.323185	3	3$5
Q99MD9	Nasp	213	0.0795813	0.0762877	0.197548	-0.430044	3	3$5
Q99MD9	Nasp	268	0.123083	0.0508067	0.264591	-0.569607	3	3$5
Q99MD9	Nasp	271	0.120452	0.128985	0.175983	-0.536029	3	3$5
Q99MD9	Nasp	284	0.0955528	0.0419701	0.161297	-0.3516	3	3$5
Q99MD9	Nasp	313	0.164123	-0.0565369	0.242033	-0.443619	3	3$5
Q99MD9	Nasp	392	0.189989	-0.00335389	0.335556	-0.737679	3	3$5
Q99MD9	Nasp	602	0.0810239	-0.0488944	0.19651	-0.269457	3	3$5
Q99MD9	Nasp	722	0.157175	0.0192677	0.0128995	-0.21345	3	3$5
Q99MR6	Srrt	256	0.230584	-0.0911938	-0.136105	-0.0321355	3	3$5
Q99MR6	Srrt	334	0.264255	-0.00563807	-0.103201	-0.197733	3	3$5
Q99MR6	Srrt	343	0.1426	-0.0830344	0.131184	-0.222894	3	3$5
Q9CPU0	Glo1	83	0.175228	-0.26052	0.286254	-0.292298	3	3$5
Q9CQF0	Mrpl11	99	0.183506	-0.150307	0.051852	-0.109815	3	3$5
Q9CQM9	Glrx3	112	-0.0371752	-0.135775	-0.0663094	0.214349	3	3$5
Q9CQM9	Glrx3	324	0.108129	-0.232762	-0.0191228	0.116809	3	3$5
Q9CQU1	Mfap1	26	0.126989	-0.13477	0.130047	-0.147452	3	3$5
Q9CQU1	Mfap1	223	0.212793	-0.18107	0.173803	-0.267091	3	3$5
Q9CQU1	Mfap1	249	0.0898423	-0.131021	0.1576	-0.140617	3	3$5
Q9CR16	Ppid	331	-0.0052365	0.259169	0.0289965	-0.346422	3	3$5
Q9CU62	Smc1a	213	0.111759	0.0906476	0.0261774	-0.257914	3	3$5
Q9CU62	Smc1a	287	0.178001	-0.0407464	0.0695153	-0.239279	3	3$5
Q9CU62	Smc1a	373	0.0565743	-0.0264993	0.138137	-0.188161	3	3$5
Q9CU62	Smc1a	420	0.066262	-0.0398099	0.122511	-0.16555	3	3$5
Q9CW03	Smc3	180	0.106329	0.0563755	0.0931427	-0.29164	3	3$5
Q9CW03	Smc3	266	0.185747	0.0197802	0.0598962	-0.310435	3	3$5
Q9CW03	Smc3	288	0.111915	-0.00502174	0.0884862	-0.218332	3	3$5
Q9CW03	Smc3	310	0.22161	-0.00457357	0.0146815	-0.274211	3	3$5
Q9CW03	Smc3	342	0.0680931	-0.0257824	0.202395	-0.28846	3	3$5
Q9CW03	Smc3	388	0.155328	0.0016611	0.150028	-0.366649	3	3$5
Q9CW03	Smc3	409	0.186409	0.029508	0.220428	-0.564202	3	3$5
Q9CW03	Smc3	427	0.120085	-0.0489361	0.326511	-0.529958	3	3$5
Q9CW03	Smc3	492	0.141842	0.0667675	0.0993518	-0.362107	3	3$5
Q9CZD3	Gars	75	0.164988	-0.0341456	-0.0122482	-0.134972	3	3$5
Q9JHU4	Dync1h1	611	0.101309	-0.120907	-0.10203	0.105575	3	3$5
Q9JKR6	Hyou1	402	0.148461	-0.267115	0.296082	-0.263909	3	3$5
Q9JKR6	Hyou1	894	0.273366	-0.29036	0.249712	-0.349772	3	3$5
Q9WTQ5	Akap12	219	0.0842421	-0.179559	0.0460795	0.034837	3	3$5
Q9WTQ5	Akap12	304	0.149716	-0.204959	0.0102707	0.0228166	3	3$5
Q9WTQ5	Akap12	501	-0.0101826	-0.104219	0.0299818	0.078235	3	3$5
Q9WTQ5	Akap12	588	0.390592	-0.259537	-0.0608225	-0.160048	3	3$5
Q9WTQ5	Akap12	705	0.103263	-0.177632	0.0956734	-0.0393658	3	3$5
Q9WTQ5	Akap12	839	0.131488	-0.101986	-0.0475739	0.00757662	3	3$5
Q9WTQ5	Akap12	1030	0.245596	-0.303037	-0.0363289	0.0408792	3	3$5
Q9WTQ5	Akap12	1066	0.170424	-0.182143	-0.0382787	0.0277233	3	3$5
Q9WTQ5	Akap12	1242	0.244705	-0.212675	-0.116019	0.0419199	3	3$5
Q9WTQ5	Akap12	1484	0.160414	-0.239382	0.0222743	0.0281801	3	3$5
Q9WTQ5	Akap12	1505	0.0936771	-0.142497	0.0279308	0.0106579	3	3$5
Q9WTQ5	Akap12	1661	0.266487	-0.188893	-0.133089	0.0114522	3	3$5
Q9Z1M8	Ik	474	0.0813414	0.135972	0.0658392	-0.328304	3	3$5
Q9Z1M8	Ik	525	0.134561	0.0192103	-0.0406113	-0.125646	3	3$5
Q9Z1N5	Ddx39b	162	0.0890882	-0.0124675	0.162263	-0.276021	3	3$5
Q9Z1X4	Ilf3	573	0.0963537	-0.108631	0.119576	-0.12493	3	3$5
Q9Z204	Hnrnpc	252	0.0557332	-0.0315063	0.00720273	-0.0332602	3	3$5
Q9Z2U0	Psma7	218	0.131411	-0.0519251	0.0570079	-0.152513	3	3$5
O88974	Setdb1	1055	0.125675	0.0835569	0.0134184	-0.251522	3	3$5
P17156	Hspa2	529	0.129884	-0.384	0.346205	-0.20378	3	3$5
F6ZDS4	Tpr	191	0.00358589	-0.0345441	0.129938	-0.109477	5	3$5
F6ZDS4	Tpr	438	-0.0372535	-0.0564438	0.137179	-0.0527343	5	3$5
F6ZDS4	Tpr	1281	-0.0818471	-0.223434	0.301661	-0.049807	5	3$5
O08795	Prkcsh	191	0.0713315	-0.20113	0.225345	-0.135446	5	3$5
O35691	Pnn	292	-0.142704	-0.0734489	0.184025	0.0111642	5	3$5
O70435	Psma3	230	-0.0508929	0.0118745	0.146876	-0.121506	5	3$5
O70591	Pfdn2	94	0.00177591	-0.0331042	0.213117	-0.2138	5	3$5
O88487	Dync1i2	169	-0.0521327	-0.150476	0.202578	-0.0235853	5	3$5
P07742	Rrm1	376	-0.124665	-0.0682758	0.0774282	0.10282	5	3$5
P07901	Hsp90aa1	408	0.113429	0.0406948	0.0141106	-0.184809	5	3$5
P10852	Slc3a2	191	0.0185782	-0.0331919	0.17052	-0.17736	5	3$5
P11031	Sub1	68	-0.0741635	0.131683	0.122792	-0.208067	5	3$5
P11031	Sub1	80	-0.0804217	0.12555	0.0686754	-0.128878	5	3$5
P11499	Hsp90ab1	531	-0.125212	0.122881	0.0678258	-0.0799542	5	3$5
P11499	Hsp90ab1	568	-0.0363694	0.0762173	0.0524543	-0.099098	5	3$5
P14152	Mdh1	220	0.0243471	-0.0397265	0.207534	-0.225281	5	3$5
P14211	Calr	164	-0.23305	-0.0410712	-0.100771	0.315796	5	3$5
P19096	Fasn	235	-0.0405584	-0.0813722	0.183653	-0.0788574	5	3$5
P21619	Lmnb2	173	-0.0889222	0.0303421	0.231447	-0.210047	5	3$5
P23116	Eif3a	679	0.0813485	-0.0828008	0.0617159	-0.0678415	5	3$5
P24547	Impdh2	167	0.0148659	0.0953401	0.0358483	-0.158162	5	3$5
P24547	Impdh2	238	0.0203976	0.0873393	0.097008	-0.228032	5	3$5
P26043	Rdx	71	0.037399	-0.190952	0.217147	-0.096533	5	3$5
P26043	Rdx	383	-0.0338545	-0.237223	0.280121	-0.0581127	5	3$5
P27773	Pdia3	288	-0.118699	0.0252177	0.0546126	0.0324801	5	3$5
P27773	Pdia3	366	-0.0907151	-0.0947648	0.0291777	0.142855	5	3$5
P29341	Pabpc1	188	-0.118724	0.0869978	0.0935159	-0.0741934	5	3$5
P30416	Fkbp4	179	0.0333247	-0.0213415	0.168163	-0.204749	5	3$5
P32020	Scp2	438	0.0497758	0.0569446	0.0406874	-0.158378	5	3$5
P32067	Ssb	78	0.0235931	0.00443918	0.138261	-0.184666	5	3$5
P32067	Ssb	275	-0.0716868	0.0270011	0.170138	-0.14494	5	3$5
P35564	Canx	100	0.0136271	-0.251403	0.204173	-0.00230277	5	3$5
P35564	Canx	218	-0.0181901	-0.129166	0.109434	0.0276706	5	3$5
P37913	Lig1	420	-0.0677313	0.0168093	0.0399566	0.00871688	5	3$5
P48193	Epb41	836	-0.0730853	0.0471598	0.254224	-0.280204	5	3$5
P48428	Tbca	28	0.0489988	-0.256444	0.199812	-0.0295052	5	3$5
P48428	Tbca	31	-0.138779	-0.264841	0.319712	0.0162693	5	3$5
P48428	Tbca	51	-0.00974449	-0.196209	0.162017	0.0215364	5	3$5
P49312	Hnrnpa1	78	0.0811272	-0.155009	0.24424	-0.21833	5	3$5
P54227	Stmn1	9	0.0872177	-0.275508	0.229425	-0.0905672	5	3$5
P54227	Stmn1	42	0.0513004	-0.250644	0.347447	-0.232815	5	3$5
P54227	Stmn1	43	0.0295504	-0.267481	0.385149	-0.247179	5	3$5
P54227	Stmn1	53	0.0869169	-0.16085	0.258929	-0.239883	5	3$5
P54227	Stmn1	80	-0.0979042	-0.339314	0.546741	-0.29617	5	3$5
P54227	Stmn1	104	-0.123011	-0.189553	0.392274	-0.164249	5	3$5
P54227	Stmn1	126	-0.0993249	-0.345605	0.450952	-0.131929	5	3$5
P54227	Stmn1	128	-0.000840469	-0.231418	0.348007	-0.191023	5	3$5
P54227	Stmn1	137	0.0726585	-0.209119	0.281901	-0.205088	5	3$5
P56480	Atp5b	426	0.00300385	0.0153074	0.0755729	-0.0993251	5	3$5
P61255	Rpl26	63	-0.178279	-0.102783	0.0695913	0.183441	5	3$5
P61982	Ywhag	77	0.0553352	-0.162469	0.216502	-0.143225	5	3$5
P62204	Calm1	22	0.00827361	-0.0164387	0.188692	-0.207813	5	3$5
P62204	Calm1	31	0.0817419	-0.0880143	0.107074	-0.114275	5	3$5
P62204	Calm1	95	-0.283318	0.544113	0.0339119	-0.522027	5	3$5
P63101	Ywhaz	74	-0.0660176	-0.212473	0.229757	0.012975	5	3$5
P63101	Ywhaz	85	-0.0220931	-0.255459	0.20232	0.0383369	5	3$5
P70288	Hdac2	439	-0.000370619	-0.285803	0.536468	-0.454911	5	3$5
P97496	Smarcc1	607	-0.0839612	-0.147385	0.164694	0.0464532	5	3$5
P97496	Smarcc1	805	0.000340701	-0.131018	0.107562	0.0131708	5	3$5
P97496	Smarcc1	813	-0.142856	-0.124131	0.284205	-0.0604282	5	3$5
P97496	Smarcc1	924	-0.0676704	-0.150649	0.109447	0.0924279	5	3$5
Q0VGB7	Ppp4r2	285	-0.0610929	-0.113122	0.023007	0.138555	5	3$5
Q3THK7	Gmps	233	-0.133078	-0.196925	0.199659	0.0939405	5	3$5
Q3THK7	Gmps	288	-0.124025	-0.190761	0.231113	0.0461309	5	3$5
Q3THK7	Gmps	406	-0.180173	-0.0859066	0.212753	0.0233447	5	3$5
Q569Z6	Thrap3	358	-0.0439735	-0.0598107	0.181371	-0.0943881	5	3$5
Q569Z6	Thrap3	753	0.00522416	-0.293565	0.332879	-0.118782	5	3$5
Q587J6	L1td1	422	-0.273355	0.068353	0.389006	-0.295842	5	3$5
Q587J6	L1td1	536	-0.266929	0.00849157	0.424092	-0.284049	5	3$5
Q587J6	L1td1	698	-0.148158	0.110039	0.33509	-0.401855	5	3$5
Q587J6	L1td1	752	-0.060646	-0.000422428	0.385313	-0.443565	5	3$5
Q60668	Hnrnpd	110	0.0297322	-0.0630273	0.096914	-0.0702989	5	3$5
Q61881	Mcm7	351	0.0376217	0.0371128	0.0416438	-0.123064	5	3$5
Q62189	Snrpa	104	-0.0223221	-0.0520803	0.216376	-0.169749	5	3$5
Q6P5F9	Xpo1	1049	-0.0428286	-0.0261752	0.242211	-0.210186	5	3$5
Q6PAM1	Txlna	463	0.0871717	0.101271	-0.025737	-0.180042	5	3$5
Q6PDQ2	Chd4	1726	-0.0414418	-0.181518	0.151505	0.0507647	5	3$5
Q7TNV0	Dek	296	0.0729091	-0.257643	0.245325	-0.110368	5	3$5
Q8C854	Myef2	78	0.0106641	-0.204165	0.310054	-0.1766	5	3$5
Q8C854	Myef2	85	-0.0420246	-0.178803	0.347592	-0.196213	5	3$5
Q8C854	Myef2	114	-0.17137	-0.0782536	0.376563	-0.206642	5	3$5
Q8C854	Myef2	130	0.00345881	-0.173879	0.184362	-0.0367793	5	3$5
Q8C854	Myef2	146	-0.0401929	-0.213749	0.395697	-0.235138	5	3$5
Q8CAY6	Acat2	194	0.20195	-0.475733	0.578512	-0.649869	5	3$5
Q8CG47	Smc4	293	0.0116752	-0.128556	0.141659	-0.0380738	5	3$5
Q8CG47	Smc4	341	-0.00942834	-0.172433	0.229432	-0.0788755	5	3$5
Q8CG48	Smc2	246	-0.0425072	-0.0324942	0.169584	-0.110027	5	3$5
Q8CG48	Smc2	290	-0.346361	-0.0330775	0.246037	0.0706035	5	3$5
Q8CG48	Smc2	865	0.0087976	0.0659818	0.120735	-0.217931	5	3$5
Q8CG48	Smc2	1012	0.0720744	0.00269599	0.0836964	-0.172713	5	3$5
Q8CGP1	Hist1h2bk	109	-0.0241553	-0.0287728	0.116042	-0.0700686	5	3$5
Q8K2Z4	Ncapd2	78	-0.0124736	-0.0227155	0.191847	-0.181141	5	3$5
Q8K2Z4	Ncapd2	86	0.0442368	-0.0383455	0.1315	-0.15255	5	3$5
Q8K2Z4	Ncapd2	901	0.0645251	0.0796329	0.0159747	-0.17401	5	3$5
Q91W50	Csde1	180	-0.00849395	0.148445	0.0777436	-0.247886	5	3$5
Q99JF8	Psip1	65	0.074783	-0.260178	0.354406	-0.263	5	3$5
Q99JF8	Psip1	119	-0.14331	-0.251195	0.510703	-0.269485	5	3$5
Q99JF8	Psip1	127	-0.109493	-0.120187	0.320286	-0.144904	5	3$5
Q99JF8	Psip1	135	-0.114589	-0.138259	0.357362	-0.173551	5	3$5
Q99JF8	Psip1	238	0.0748461	-0.181622	0.164394	-0.0826147	5	3$5
Q99JF8	Psip1	307	-0.294553	-0.00614005	0.345953	-0.123541	5	3$5
Q99JF8	Psip1	327	-0.0310826	0.0843184	0.0599937	-0.122387	5	3$5
Q99JF8	Psip1	399	-0.0996233	0.0456641	0.168585	-0.135096	5	3$5
Q99KG3	Rbm10	165	-0.186649	-0.0619944	0.263713	-0.0546133	5	3$5
Q99MD9	Nasp	33	0.00800491	-0.0417276	0.123756	-0.0994683	5	3$5
Q99MD9	Nasp	521	-0.00482155	-0.00240956	0.0894271	-0.087645	5	3$5
Q99MD9	Nasp	623	-0.0646041	-1.5057e-05	0.272607	-0.258746	5	3$5
Q99MD9	Nasp	638	-0.0643707	0.029715	0.246591	-0.257689	5	3$5
Q99MR6	Srrt	279	0.071227	0.0349255	-0.00420374	-0.108121	5	3$5
Q9CPU0	Glo1	151	0.0325126	-0.165613	0.307016	-0.236993	5	3$5
Q9CQF0	Mrpl11	157	-0.120163	-0.0452896	0.131045	0.0225226	5	3$5
Q9CQF0	Mrpl11	169	-0.0205391	-0.0195823	0.164264	-0.140789	5	3$5
Q9CQM9	Glrx3	258	-0.17448	-0.174848	0.172894	0.138467	5	3$5
Q9CQU1	Mfap1	299	0.0480187	-0.182187	0.234508	-0.138783	5	3$5
Q9CR16	Ppid	218	-0.231806	0.329414	0.194829	-0.420163	5	3$5
Q9CU62	Smc1a	302	-0.0531177	-0.0441621	0.211778	-0.138948	5	3$5
Q9CU62	Smc1a	308	-0.0161549	-0.062307	0.219192	-0.169222	5	3$5
Q9CU62	Smc1a	401	-0.0323756	-0.140211	0.233265	-0.0903234	5	3$5
Q9CU62	Smc1a	805	-0.0131259	-0.178233	0.31878	-0.187712	5	3$5
Q9CU62	Smc1a	880	0.0109196	-0.0294607	0.188082	-0.195339	5	3$5
Q9CW03	Smc3	252	-0.098344	0.0950621	0.267043	-0.331981	5	3$5
Q9CZD3	Gars	98	-0.0136298	0.00791838	0.127679	-0.133899	5	3$5
Q9CZD3	Gars	105	0.0917365	0.0753892	-0.00603577	-0.17645	5	3$5
Q9JHU4	Dync1h1	4290	0.108409	0.0222583	-0.00747599	-0.133556	5	3$5
Q9JKR6	Hyou1	738	-0.0877385	-0.0538545	0.236188	-0.123798	5	3$5
Q9WTQ5	Akap12	1618	-0.0824456	-0.127046	0.157565	0.034832	5	3$5
Q9Z1M8	Ik	198	0.0957008	0.0432846	0.0429462	-0.199681	5	3$5
Q9Z1N5	Ddx39b	183	-0.00237394	0.0790919	0.197859	-0.325004	5	3$5
Q9Z1X4	Ilf3	182	0.030698	0.0265949	0.0254945	-0.0861089	5	3$5
Q9Z204	Hnrnpc	295	0.102646	-1.58119	0.823448	-0.282049	5	3$5
Q9Z2U0	Psma7	174	-0.0772374	0.09004	0.118951	-0.149146	5	3$5
O88974	Setdb1	1022	0.0817898	0.0983042	-0.00805888	-0.189802	5	3$5
P17156	Hspa2	500	-0.258277	0.0743393	0.0450761	0.110093	5	3$5

## Sheet: Table S3C
Table S3C Differentially crotonylated sites after normalized by protein abundance in the four cell states
Uniprot ID	Gene name	Modified site (amino acid)	Log2 normalized intensity 2i	Log2 normalized intensity S/L	Log2 normalized intensity Epi	Log2 normalized intensity Diff	Cluster group
A2AJI0	Map7d1	667	-0.25209	-0.00396078	-0.12793	0.284433	1
A2AJI0	Map7d1	682	-0.310104	0.0899513	-0.0625971	0.205935	1
A2AN08	Ubr4	4776	-0.0946291	0.156016	-0.105732	0.0372267	1
A2BE28	Las1l	146	-0.277835	0.204104	0.0924352	-0.0578694	1
O08808	Diaph1	193	-0.194246	0.00217299	-0.0270085	0.295124	1
O35685	Nudc	213	-0.110668	0.0547932	-0.0575561	0.11569	1
O54946	Dnajb6	60	-0.108382	0.113401	-0.10422	0.114151	1
O70435	Psma3	230	-0.141323	0.277228	-0.154468	0.0854963	1
O89017	Lgmn	127	-0.211136	0.176773	-0.0370378	0.372293	1
P07901	Hsp90aa1	191	-0.307008	0.0468865	0.0861691	0.26666	1
P07901	Hsp90aa1	284	-0.160704	0.0259183	-0.00940717	0.211494	1
P07901	Hsp90aa1	408	-0.207365	0.00843247	0.068615	0.210843	1
P07901	Hsp90aa1	500	-0.291294	0.0683939	0.0119511	0.300189	1
P07901	Hsp90aa1	559	-0.170816	-0.0647388	0.0120307	0.308162	1
P08003	Pdia4	138	-0.160758	0.0563137	-0.0138843	0.13041	1
P08003	Pdia4	575	-0.0483456	0.123302	-0.0643917	-0.00806029	1
P09405	Ncl	9	-0.50174	-0.0373467	0.0273165	0.378564	1
P09405	Ncl	15	-0.593585	0.141209	-0.132131	0.354014	1
P09405	Ncl	62	-0.38366	0.161301	-0.231535	0.274472	1
P09405	Ncl	70	-0.26923	0.128092	-0.252872	0.254549	1
P09405	Ncl	79	-0.128363	0.00421314	-0.208463	0.259921	1
P09405	Ncl	87	-0.311165	0.149251	-0.365087	0.325316	1
P09405	Ncl	95	-0.341625	0.145439	-0.332751	0.324486	1
P09405	Ncl	446	-0.107009	0.0715224	-0.111583	0.102024	1
P11103	Parp1	652	-0.125698	0.143004	-0.169728	0.0517656	1
P11499	Hsp90ab1	72	-0.31015	0.176564	0.0430313	0.0990824	1
P11499	Hsp90ab1	347	-0.228143	0.192169	-0.145186	0.189148	1
P11499	Hsp90ab1	491	-0.204222	0.127668	-0.0887138	0.181682	1
P11499	Hsp90ab1	531	-0.318495	0.144995	0.0725363	0.112783	1
P11499	Hsp90ab1	538	-0.239336	0.132314	-0.0190071	0.145511	1
P11499	Hsp90ab1	568	-0.230031	0.0982052	0.0576375	0.0942912	1
P11499	Hsp90ab1	577	-0.279984	0.173296	0.0459953	0.0682193	1
P12970	Rpl7a	125	-0.0865058	-0.133566	-0.0854457	0.234291	1
P14211	Calr	164	-0.163552	-0.0200562	0.00921985	0.137178	1
P16460	Ass1	408	-0.257708	-0.0319036	0.147252	0.278578	1
P16546	Sptan1	864	-0.113224	0.0013018	0.00762471	0.099761	1
P17809	Slc2a1	245	-0.617034	-0.293117	0.0979675	0.312765	1
P18760	Cfl1	121	-0.0829006	-0.0401278	-0.029629	0.13147	1
P19324	Serpinh1	333	-0.312276	0.222623	0.0726129	-0.141061	1
P20152	Vim	313	-0.60503	0.144896	0.0414699	-0.211768	1
P21107	Tpm3	71	-1.5996	-0.0966226	-0.448753	1.05454	1
P26039	Tln1	1170	-0.108344	-0.0372155	-0.0960337	0.166192	1
P26040	Ezr	237	-0.221012	0.302365	-0.120516	0.0815456	1
P26040	Ezr	253	-0.150369	0.324188	-0.100982	-0.037951	1
P26231	Ctnna1	414	-0.104738	-0.028768	-0.0240133	0.105073	1
P26231	Ctnna1	874	-0.110114	0.0380003	-0.406532	0.263967	1
P26443	Glud1	84	-0.120257	0.0310151	-0.0861337	0.0976452	1
P26638	Sars	257	-0.243348	0.247393	-0.242003	0.0150306	1
P30416	Fkbp4	232	-0.0978105	0.0564765	-0.0870363	0.170133	1
P37913	Lig1	420	-0.203918	0.160737	0.0553597	0.00214476	1
P38647	Hspa9	234	-0.201935	0.0898497	0.0132725	0.083179	1
P43247	Msh2	104	-0.167339	0.0604003	-0.0505859	0.19393	1
P51150	Rab7a	48	-0.120925	0.0790875	-0.105465	0.106529	1
P52293	Kpna2	291	-0.131001	0.039751	0.0026068	0.0784516	1
P57780	Actn4	854	-0.239748	0.0771903	-0.12081	0.127765	1
P58771	Tpm1	136	-0.584583	-0.214469	-0.644515	0.499872	1
P62245	Rps15a	19	-0.114069	0.104313	-0.29553	0.267092	1
P62962	Pfn1	54	-0.0734875	0.057858	-0.0687635	0.0834419	1
P63017	Hspa8	550	-0.0137447	-0.0360757	-0.145532	0.175732	1
P63017	Hspa8	557	-0.266917	0.2908	-0.299378	0.167823	1
P70336	Rock2	1007	-0.116029	-0.0294957	-0.0714256	0.125921	1
P97310	Mcm2	691	-0.209774	0.24283	-0.15376	0.0960846	1
P97311	Mcm6	744	-0.209673	0.0710979	-0.0091182	0.138193	1
Q01320	Top2a	424	-0.153107	-0.0219473	-0.0508499	0.212024	1
Q01853	Vcp	502	-0.118762	0.0233179	-0.0261061	0.126175	1
Q03265	Atp5a1	161	-0.0472993	0.0751498	-0.0630978	0.0403212	1
Q08093	Cnn2	149	-0.430744	0.0010916	-0.105966	0.236727	1
Q3V1V3	Esf1	739	-0.160473	0.0315973	0.0192662	0.105286	1
Q3V1V3	Esf1	740	-0.160473	0.0315973	0.0192662	0.105286	1
Q5SWD9	Tsr1	516	-0.0269863	0.102103	-0.0556982	-0.0202336	1
Q61686	Cbx5	74	-0.184864	0.143703	-0.158695	0.219833	1
Q61879	Myh10	235	-0.310123	0.297137	-0.449447	0.353318	1
Q61937	Npm1	221	-0.0595022	0.0454594	-0.0861802	0.0980875	1
Q65Z40	Wapal	346	-0.0717275	-0.0226774	-0.106171	0.186495	1
Q689Z5	Sbno1	196	-0.140153	0.172119	-0.0867993	0.0367666	1
Q6DFW4	Nop58	450	-0.057045	0.0900592	-0.0926718	0.0357553	1
Q6P542	Abcf1	62	-0.200283	0.0247834	-0.0288292	0.188399	1
Q80UM3	Naa15	646	-0.0538432	-0.00929907	-0.0945145	0.155571	1
Q80X90	Flnb	349	-0.332829	-0.15296	-0.272455	0.268238	1
Q80X90	Flnb	2514	-0.221973	0.0175783	-0.245399	0.161676	1
Q80ZV0	Rnaseh2b	247	-0.0665746	0.108535	-0.0666167	0.0421267	1
Q8BI84	Mia3	166	-0.230565	-0.0989226	-0.0674496	0.290505	1
Q8BTM8	Flna	987	-0.212523	0.000273853	-0.16217	0.191913	1
Q8BU14	Sec62	160	-0.316959	-0.188376	-0.246273	0.507826	1
Q8BVF2	Pdcl3	214	-0.121857	0.290185	-0.275531	0.0146763	1
Q8CG48	Smc2	290	-0.43323	0.00500719	0.161097	0.21787	1
Q8CGC7	Eprs	300	-0.0709293	0.0751403	-0.166797	0.103909	1
Q8CGC7	Eprs	987	-0.154967	0.157966	-0.266893	0.133611	1
Q8K224	Nat10	912	-0.153196	0.0423561	0.0128957	0.0917019	1
Q8R1Q8	Dync1li1	365	-0.22286	0.131374	0.0297069	0.0554857	1
Q8R1T1	Chmp7	159	-0.262912	0.1697	0.0453512	0.0858955	1
Q8VDD5	Myh9	651	-0.072096	0.120758	-0.0799362	0.00989859	1
Q8VDD5	Myh9	1669	-0.159481	-0.119823	0.0702368	0.106225	1
Q8VEK3	Hnrnpu	9	-0.0475182	-0.034169	-0.278058	0.287567	1
Q91V92	Acly	177	-0.181792	0.131829	-0.0206193	0.145297	1
Q91WS0	Cisd1	104	-0.0764544	-0.0646088	-0.198328	0.398645	1
Q922U1	Prpf3	109	-0.163743	0.0555336	0.00965288	0.0774871	1
Q93092	Taldo1	215	-0.0548081	0.0479634	-0.0569183	0.0858103	1
Q99JX7	Nxf1	177	-0.162008	-0.00549224	0.0798101	0.086384	1
Q99LE6	Abcf2	364	-0.274789	0.0941608	0.0488102	0.110528	1
Q99MD9	Nasp	33	-0.123466	-0.021426	-0.0625874	0.265929	1
Q99MD9	Nasp	521	-0.135969	0.0180453	-0.0965379	0.278259	1
Q99P72	Rtn4	1153	-0.294206	0.191659	-0.149571	0.277317	1
Q99PL5	Rrbp1	56	-0.380976	-0.0616658	-0.0212287	0.332108	1
Q99PL5	Rrbp1	219	-0.32475	-0.0018305	-0.332548	0.473697	1
Q99PL5	Rrbp1	229	-0.447773	-0.162599	-0.517998	0.724031	1
Q99PL5	Rrbp1	390	-0.197388	0.0715447	-0.662645	0.526971	1
Q99PT1	Arhgdia	43	-0.48688	0.192625	0.0583154	0.214057	1
Q9CPR4	Rpl17	167	-0.274092	0.161314	0.0435384	0.094783	1
Q9CPY7	Lap3	118	-0.0926215	0.113059	0.0149891	-0.00347929	1
Q9CQ65	Mtap	157	-0.0345766	-0.0402107	-0.0511091	0.146329	1
Q9CR02	Tma16	33	-0.49063	0.20809	0.0546948	0.0786999	1
Q9CR57	Rpl14	79	-0.0819764	-0.396029	-0.138279	0.401638	1
Q9CW03	Smc3	1207	-0.13094	0.0200221	-0.229447	0.362068	1
Q9CWJ9	Atic	137	-0.260394	0.0575229	-0.0996781	0.180973	1
Q9CZD3	Gars	350	-0.0966112	0.109083	-0.154021	0.133642	1
Q9CZU6	Cs	43	-0.102702	0.144634	-0.000727278	-0.0408305	1
Q9D0R2	Tars	212	-0.0595738	-0.000189872	-0.0836259	0.138728	1
Q9D0R4	Ddx56	337	-0.0839802	-0.0208223	-0.0175232	0.115827	1
Q9DCL9	Paics	235	-0.0416397	0.085917	-0.124254	0.103374	1
Q9EQU5	Set	188	-0.547964	0.29879	-0.360951	0.526943	1
Q9JKF1	Iqgap1	1464	-0.0720837	0.0368367	-0.0139843	0.0797625	1
Q9JMA1	Usp14	336	-0.108661	0.0778753	-0.160367	0.199346	1
Q9QXZ0	Macf1	1424	-0.209944	0.182744	0.0347563	0.0240064	1
P27048	Snrpb	57	-0.234356	-0.0667451	0.0490756	0.255169	1
P99029	Prdx5	142	-0.39922	0.231103	0.0839097	-0.136671	1
Q8C8R3	Ank2	95	-0.100562	0.00552439	-0.140081	0.123283	1
Q9WUM3	Coro1b	216	-0.538656	0.0374359	0.116828	0.372674	1
A2AR02	Ppig	383	0.286655	-0.232825	0.0690844	-0.210872	2
F6ZDS4	Tpr	1400	0.123585	-0.128267	0.0257595	-0.0288022	2
F6ZDS4	Tpr	1421	0.231503	-0.0250356	-0.0687433	-0.156128	2
O08795	Prkcsh	188	0.11509	-0.103572	-0.0255995	-0.00930859	2
O08795	Prkcsh	369	0.153386	-0.150751	-0.0129298	-0.0283768	2
O08808	Diaph1	477	0.121683	-0.0921931	0.0165417	-0.12401	2
O09106	Hdac1	464	0.338919	-0.0280498	-0.168546	-0.158713	2
O35691	Pnn	136	0.294866	-0.0567873	-0.0142298	-0.35546	2
O70252	Hmox2	258	0.201782	0.0319757	0.0333211	-0.2509	2
O70591	Pfdn2	113	0.0888718	-0.121154	0.0230374	0.00870764	2
O70591	Pfdn2	136	0.142391	-0.135753	0.0773867	-0.112593	2
P07742	Rrm1	765	0.317615	-0.000857007	-0.204397	-0.14282	2
P07742	Rrm1	770	0.29123	0.0578211	-0.300654	-0.0785385	2
P10711	Tcea1	90	0.161112	-0.0490696	0.0235204	-0.146549	2
P10711	Tcea1	91	0.161112	-0.0490696	0.0235204	-0.146549	2
P14152	Mdh1	318	0.135785	-0.0480442	-0.0471302	-0.0536706	2
P14211	Calr	206	0.252248	-0.0388354	-0.0544393	-0.158487	2
P14211	Calr	374	0.0996855	-0.151965	0.122056	-0.0635006	2
P21619	Lmnb2	164	0.0511545	-0.0834375	0.112971	-0.106274	2
P21619	Lmnb2	470	0.293733	-0.0780504	-0.21908	-0.0318684	2
P23198	Cbx3	103	0.101305	-0.265159	0.15909	-0.135158	2
P24547	Impdh2	124	0.164174	-0.022748	-0.0882326	-0.0728875	2
P25206	Mcm3	728	0.162145	-0.0228843	-0.0252429	-0.139396	2
P26041	Msn	237	0.201828	-0.258211	0.101446	0.014189	2
P26043	Rdx	344	0.112481	-0.10031	-0.0153008	-0.0201052	2
P26350	Ptma	21	0.151558	-0.189427	0.0389181	0.0104949	2
P26369	U2af2	70	0.337355	-0.177479	-0.0271307	-0.169861	2
P32921	Wars	462	0.218319	-0.0976112	-0.160675	0.0425352	2
P35564	Canx	459	0.0797103	-0.0387576	-0.0613881	0.0195935	2
P37913	Lig1	153	0.283081	-0.144554	-0.0224923	-0.207246	2
P38647	Hspa9	135	0.0762683	-0.029224	-0.0361697	-0.0157203	2
P47911	Rpl6	10	0.20732	-0.294189	-0.227718	0.181457	2
P47962	Rpl5	270	0.11411	0.0875873	-0.0537518	-0.167483	2
P48678	Lmna	155	0.294289	-0.191432	0.241599	-0.0162992	2
P48678	Lmna	316	0.38598	-0.240541	0.269584	-0.0128981	2
P54729	Nub1	183	0.195924	-0.0969816	0.219189	-0.267025	2
P57780	Actn4	347	0.215828	-0.0755249	0.180181	-0.211149	2
P59328	Wdhd1	390	0.0322678	-0.0695369	0.0956669	-0.0285818	2
P62806	Hist1h4a	32	0.257711	0.0806823	-0.0857487	-0.190756	2
P62849	Rps24	129	0.285013	-0.145513	0.0255575	-0.207813	2
P62869	Tceb2	46	0.129504	-0.0860228	0.081787	-0.162943	2
P63028	Tpt1	19	0.21128	-0.157302	0.210474	-0.0965682	2
P63028	Tpt1	93	0.144397	-0.104221	0.156608	-0.0664589	2
P63038	Hspd1	133	0.183815	-0.141906	0.0338898	-0.0475388	2
P70279	Surf6	45	0.218862	-0.149207	-0.161123	0.0272782	2
P70336	Rock2	782	0.271386	-0.088593	0.119976	-0.20116	2
P97329	Kif20a	107	0.0808928	0.0355206	-0.173771	0.0501065	2
P97384	Anxa11	253	0.210633	-0.0983321	0.133735	-0.25348	2
P97496	Smarcc1	795	0.174124	-0.103629	-0.0408484	-0.0530903	2
Q00612	G6pdx	497	0.155508	-0.130035	0.00445353	-0.0329961	2
Q03173	Enah	693	0.215894	-0.249672	0.212942	-0.0271837	2
Q04750	Top1	193	0.221593	-0.0477054	-0.273737	0.0917895	2
Q04750	Top1	560	0.380461	-0.120214	-0.301847	0.0423182	2
Q05D44	Eif5b	780	0.125013	-0.086398	0.180984	-0.143772	2
Q08288	Lyar	308	0.136934	-0.132442	0.08832	-0.0512977	2
Q08943	Ssrp1	609	0.130739	-0.156148	0.135045	-0.105978	2
Q08943	Ssrp1	612	0.187067	-0.142844	-0.0118381	-0.030598	2
Q0P678	Zc3h18	495	0.155109	-0.171283	0.103904	-0.0750735	2
Q0VGB7	Ppp4r2	252	0.211265	-0.139766	0.0229007	-0.0919059	2
Q3THK3	Gtf2f1	194	0.101214	-0.259789	0.182377	-0.00792488	2
Q3THK7	Gmps	336	0.27841	-0.0591695	-0.185617	-0.0378984	2
Q3TLH4	Prrc2c	544	0.192733	0.0119277	0.112267	-0.321043	2
Q3UA37	Qrich1	359	0.180278	-0.188772	-0.0359727	0.0390468	2
Q569Z6	Thrap3	375	0.16827	-0.137394	0.0442504	-0.0912633	2
Q5SUF2	Luc7l3	408	0.17429	-0.15181	0.0784204	-0.110046	2
Q60520	Sin3a	938	0.148291	-0.00614848	-0.122602	-0.0356881	2
Q60715	P4ha1	229	0.189793	-0.293659	0.0589917	0.223965	2
Q61263	Soat1	110	0.341416	0.710613	-0.42594	-0.103916	2
Q61316	Hspa4	570	0.101403	0.00546877	-0.0522986	-0.0664644	2
Q61335	Bcap31	220	0.173237	-0.0383604	-0.0886874	-0.0547664	2
Q61595	Ktn1	730	0.286496	0.279599	-0.213283	-0.249809	2
Q61595	Ktn1	786	0.0911787	-0.0427525	0.0772529	-0.110349	2
Q61687	Atrx	303	0.11493	0.00623038	-0.0570942	-0.061862	2
Q61879	Myh10	426	0.304926	0.288008	-0.332063	-0.138295	2
Q62426	Cstb	30	0.369378	-0.382606	-0.0204849	-0.208942	2
Q62446	Fkbp3	22	0.219688	-0.0485206	-0.12489	-0.208343	2
Q62446	Fkbp3	96	0.1381	-0.218827	0.0860937	-0.165563	2
Q64727	Vcl	956	0.165066	0.0493482	-0.0149351	-0.139586	2
Q6NZJ6	Eif4g1	859	0.200332	-0.0970398	-0.0598248	-0.048088	2
Q6P5E4	Uggt1	258	0.166802	-0.0933815	-0.145124	0.0260216	2
Q6ZQ08	Cnot1	1513	0.1755	0.0182294	-0.138588	-0.0884672	2
Q6ZQ38	Cand1	1163	0.130062	-0.123697	-0.0717636	0.0582862	2
Q78PY7	Snd1	71	0.166521	-0.0351147	-0.0882401	-0.035871	2
Q7TMY7	Ipo8	503	0.134808	-0.10484	0.0615881	-0.0713908	2
Q7TNV0	Dek	147	0.124615	-0.0928599	0.00464617	-0.056374	2
Q7TT50	Cdc42bpb	601	0.183304	-0.0507398	-0.0132571	-0.108789	2
Q80X90	Flnb	551	0.451753	0.186838	0.149054	-0.428435	2
Q80X90	Flnb	1416	0.335855	0.109722	-0.0053982	-0.221376	2
Q80X90	Flnb	2088	0.507652	0.100231	0.0718985	-0.363136	2
Q80X90	Flnb	2470	0.207106	0.072427	0.198938	-0.231747	2
Q8BGY7	Fam210a	252	0.2312	-0.143589	-0.0423418	-0.0247948	2
Q8BHS3	Rbm22	109	0.235877	-0.0151937	-0.0943294	-0.133969	2
Q8BHS3	Rbm22	315	0.188253	-0.174516	-0.104078	0.0621885	2
Q8BMK4	Ckap4	202	0.387615	-0.306001	0.176233	-0.056199	2
Q8BMK4	Ckap4	267	0.291237	-0.277508	0.183609	-0.00700961	2
Q8BMK4	Ckap4	463	0.218116	-0.21544	0.210919	-0.0503316	2
Q8BVU5	Nudt9	64	0.454585	-0.0776828	-0.218949	-0.282534	2
Q8BVY0	Rsl1d1	380	0.366675	-0.149007	-0.102774	-0.151653	2
Q8BVY0	Rsl1d1	387	0.260144	-0.106486	-0.145827	-0.0301973	2
Q8CEC0	Nup88	644	0.272435	-0.079371	0.052026	-0.304229	2
Q8CGC7	Eprs	528	0.28744	-0.220951	0.15147	-0.187505	2
Q8CH25	Sltm	313	0.110797	-0.0868555	0.0559291	-0.084461	2
Q8K4Z5	Sf3a1	684	0.246217	0.00224647	-0.2626	-0.0258479	2
Q8R3D1	Tbc1d13	394	0.218293	-0.060789	-0.00494563	-0.306905	2
Q8VD75	Hip1	449	0.0501962	-0.481355	0.11739	0.103577	2
Q8VDD5	Myh9	972	0.19275	0.0508648	-0.0460401	-0.118402	2
Q8VDD5	Myh9	1024	0.273951	0.0238558	-0.0749616	-0.128577	2
Q8VDD5	Myh9	1181	0.380631	0.0737623	-0.0700292	-0.261196	2
Q8VDD5	Myh9	1332	0.0923465	-0.155708	0.0804169	-0.0106467	2
Q8VDD5	Myh9	1454	0.179929	0.0855479	-0.0138567	-0.16792	2
Q8VDD5	Myh9	1724	0.240578	-0.0377478	-0.0919838	-0.0437504	2
Q8VE37	Rcc1	120	0.26717	-0.135034	-0.059374	-0.0851292	2
Q8VEE4	Rpa1	452	0.178978	-0.141772	-0.0743919	0.0278419	2
Q8VEK3	Hnrnpu	590	0.250325	-0.0395549	-0.103205	-0.124591	2
Q8VEK3	Hnrnpu	611	0.187031	-0.107556	0.0248566	-0.100952	2
Q8VEK3	Hnrnpu	646	0.193969	-0.0360234	-0.110416	-0.0590807	2
Q8VEK3	Hnrnpu	657	0.329319	-0.0078578	-0.296082	-0.0822153	2
Q8VHX6	Flnc	872	0.457455	0.0600522	0.0969954	-0.237393	2
Q91XV3	Basp1	76	0.32798	0.0718613	-0.0986183	-0.114895	2
Q91YD3	Dcp1a	597	0.252453	-0.116817	0.216188	-0.255227	2
Q91ZU6	Dst	5213	0.116888	0.127576	-0.00198898	-0.214405	2
Q91ZW3	Smarca5	690	0.112517	-0.0164398	-0.135873	0.0148666	2
Q922D8	Mthfd1	262	0.0820912	0.0143064	-0.0674655	-0.0281243	2
Q922Q4	Pycr2	318	0.173734	0.00300676	-0.127282	0.0518357	2
Q99020	Hnrnpab	76	-0.0127193	-0.141901	0.112215	0.0229354	2
Q99JF8	Psip1	155	0.211326	-0.121317	-0.213147	0.130521	2
Q99M31	Hspa14	453	0.0859626	-0.131793	0.0491402	-0.00678809	2
Q99MR6	Srrt	256	0.222948	-0.143815	-0.149426	0.0439762	2
Q99MR6	Srrt	334	0.256857	-0.0575303	-0.116003	-0.121652	2
Q99MR6	Srrt	343	0.135386	-0.134975	0.118017	-0.146775	2
Q99PL5	Rrbp1	1044	0.108326	-0.0205408	-0.029372	-0.0464385	2
Q9CQF0	Mrpl11	99	0.238046	-0.0866609	-0.109708	-0.0481984	2
Q9CQM9	Glrx3	324	0.10533	-0.10059	-0.0423621	0.0207157	2
Q9CQU1	Mfap1	299	0.00464983	-0.119721	0.116692	-0.0290788	2
Q9CW03	Smc3	310	0.155684	-0.0499681	-0.108457	-0.00962726	2
Q9CW03	Smc3	427	0.0542196	-0.0943088	0.202884	-0.264542	2
Q9CXW3	Cacybp	43	0.159774	-0.0193988	-0.0876943	-0.0829769	2
Q9CYZ2	Tpd52l2	179	0.161555	-0.162633	0.00802867	-0.0311268	2
Q9CZD3	Gars	75	0.148091	-0.0866241	-0.0504772	-0.0227289	2
Q9D4J7	Phf6	173	0.46691	0.044718	-0.35378	-0.0275058	2
Q9D8E6	Rpl4	372	0.341899	-0.199031	-0.264684	0.0285504	2
Q9D8E6	Rpl4	403	0.260828	-0.0906748	-0.173159	-0.0398523	2
Q9EP71	Rai14	879	0.169967	-0.0753867	-0.0382974	-0.0521647	2
Q9ERG0	Lima1	524	0.138292	-0.116799	-0.0459675	-0.12141	2
Q9JII6	Akr1a1	240	0.119562	0.0754754	0.0495003	-0.2175	2
Q9JIK5	Ddx21	128	0.284669	-0.0560458	-0.16569	-0.0833626	2
Q9JIK5	Ddx21	217	0.200428	-0.0491781	-0.0134744	-0.123988	2
Q9JKF1	Iqgap1	269	0.153855	-0.216093	-0.0119944	-0.0221805	2
Q9QXS1	Plec	2419	0.244427	-0.151009	0.17011	-0.081228	2
Q9WTM5	Ruvbl2	184	0.172699	-0.108498	-0.120457	0.0756601	2
Q9Z1Z2	Strap	122	0.159497	0.015191	-0.116727	-0.0605614	2
Q9Z204	Hnrnpc	220	0.187601	-0.0464042	-0.15383	0.0182536	2
P15864	Hist1h1c	52	0.0281665	-0.408601	0.118377	0.100109	2
P15864	Hist1h1c	75	0.0856187	-0.521079	0.16226	0.0569762	2
P43406	Itgav	645	0.175627	-0.0792296	0.00321705	-0.110619	2
Q62011	Pdpn	132	0.556902	0.516287	-0.0436811	-0.447296	2
Q8BFY6	Pef1	251	0.147303	-0.0222277	-0.102206	-0.00620555	2
Q9D379	Ephx1	61	0.283676	-0.524775	0.205695	0.540338	2
B1AXP6	Tomm5	10	-0.0439494	0.0460515	0.12701	-0.132283	3
F6ZDS4	Tpr	98	0.0624924	0.0217769	0.0176861	-0.105322	3
O09044	Snap23	194	-0.209778	-0.0101164	0.118378	0.089949	3
O35691	Pnn	292	-0.244103	-0.0371915	0.107517	0.166747	3
O70133	Dhx9	237	-0.372623	0.0128317	0.109116	0.185865	3
O88685	Psmc3	303	-0.0216288	0.0838245	0.0652221	-0.139852	3
P12367	Prkar2a	119	0.0024073	-0.0631044	0.155803	-0.144564	3
P14576	Srp54	311	0.00292633	0.0720251	0.0336419	-0.108954	3
P14873	Map1b	984	-0.227312	-0.131317	0.285261	-0.0521122	3
P20029	Hspa5	522	-0.291779	0.108805	0.0880619	0.0364368	3
P26041	Msn	388	-0.0551639	-0.176367	0.252541	0.0128433	3
P26231	Ctnna1	199	0.0579524	0.147386	0.0208087	-0.165295	3
P27659	Rpl3	272	-0.231816	0.09774	0.149734	-0.0308171	3
P30999	Ctnnd1	142	-0.16322	-0.115633	0.292525	-0.0209366	3
P46664	Adss	419	-0.144423	0.0434705	0.0528754	0.0400439	3
P54103	Dnajc2	426	-0.0524565	-0.0306048	0.158591	-0.073047	3
P54227	Stmn1	104	-0.14096	0.00478779	0.139348	-0.0469915	3
P59235	Nup43	161	-0.332157	0.0239731	0.256037	0.0229944	3
P59325	Eif5	248	0.04146	-0.0271517	0.0796095	-0.142534	3
P59325	Eif5	249	0.0415332	-0.00866013	0.0612528	-0.139165	3
P61982	Ywhag	77	-0.222935	-0.0134801	0.285131	-0.0391332	3
P62259	Ywhae	125	-0.0703242	-0.068207	0.136418	-0.0190658	3
P70388	Rad50	608	-0.110346	-0.0295787	0.12911	0.0186492	3
P80314	Cct2	176	-0.025799	0.0196574	0.0537212	-0.0578755	3
P83741	Wnk1	1961	0.0837125	0.00605555	0.0676136	-0.131716	3
P97311	Mcm6	332	0.11598	0.0162568	-0.00571968	-0.150635	3
P97311	Mcm6	336	-0.0210352	0.192767	-0.080886	-0.118701	3
P97311	Mcm6	769	-0.270995	0.0352516	0.0927111	0.130419	3
P97496	Smarcc1	607	-0.0990228	0.0151335	0.0977407	-0.0214738	3
P97496	Smarcc1	813	-0.158467	0.0385126	0.217681	-0.128266	3
Q3TWW8	Srsf6	143	0.0462484	0.0545248	0.0445806	-0.14662	3
Q3U0V1	Khsrp	258	0.0542136	0.147956	-0.017624	-0.173718	3
Q3UM45	Ppp1r7	33	0.102478	0.0129952	0.269062	-0.426678	3
Q569Z5	Ddx46	123	-0.16209	-0.0805513	0.227157	-0.00890435	3
Q569Z6	Thrap3	358	-0.0318166	-0.0376119	0.209942	-0.153147	3
Q587J6	L1td1	536	-0.213844	-0.0391416	0.151126	0.0484269	3
Q5U458	Dnajc11	434	-0.133183	0.0326029	0.202834	-0.107004	3
Q61316	Hspa4	718	-0.0243298	0.0440765	0.0402902	-0.0689421	3
Q61464	Znf638	1316	-0.0573543	-0.0756244	0.192499	-0.0785355	3
Q61768	Kif5b	548	-0.0636407	-0.0359406	0.0996059	-0.0111188	3
Q61879	Myh10	1411	-0.197088	-0.197921	0.272116	-0.0804154	3
Q61879	Myh10	1782	-0.174859	-0.222762	0.124525	0.114237	3
Q62261	Sptbn1	1354	-0.134206	0.0844884	0.131592	-0.100002	3
Q62446	Fkbp3	73	-0.0346271	0.050649	0.047614	-0.0690429	3
Q64152	Btf3	84	-0.204728	0.0352211	0.165694	0.00894401	3
Q64378	Fkbp5	399	0.0768039	0.182405	-0.0320878	-0.448802	3
Q7TMS5	Abcg2	156	-0.126335	0.00536964	0.13928	-0.0473205	3
Q7TT37	Ikbkap	454	-0.11214	-0.170163	0.199501	0.0647527	3
Q80U49	Cep170b	1442	0.166433	0.230741	0.140511	-0.330799	3
Q810V0	Mphosph10	485	-0.0293349	-0.146941	0.175467	-0.00983129	3
Q8BG05	Hnrnpa3	148	0.0906971	0.0267486	0.0624151	-0.184152	3
Q8BG05	Hnrnpa3	151	-0.0799884	0.0687214	0.11302	-0.0989517	3
Q8BHK9	Ercc6l	301	0.0369907	0.0906681	0.0211278	-0.18313	3
Q8BHN1	Txlng	321	-0.00320263	0.170854	0.329216	-0.757064	3
Q8BKT7	Thoc5	120	-0.251842	-0.0267727	0.139786	0.101836	3
Q8BL66	Eea1	521	0.0432116	0.0968686	0.0967423	-0.3385	3
Q8C1B7	2020-09-11	378	0.0549407	-0.00505955	0.0962356	-0.156079	3
Q8C854	Myef2	114	-0.227791	0.0802905	0.150694	-0.0386295	3
Q8CG48	Smc2	246	-0.129691	0.00557878	0.0855159	0.0368978	3
Q8CGF7	Tcerg1	726	-0.00856942	0.122566	0.0288615	-0.159512	3
Q8VBW6	Nae1	437	-0.0690548	-0.0318905	0.0971999	-0.00137059	3
Q8VDD5	Myh9	1246	-0.264859	-0.135235	0.242373	0.0117447	3
Q8VDD5	Myh9	1513	-0.174908	-0.12671	0.122143	0.0744589	3
Q8VDD5	Myh9	1583	-0.235861	-0.118782	0.141869	0.0798073	3
Q8VDD5	Myh9	1775	-0.392546	-0.116337	0.139402	0.144825	3
Q8VDP3	Mical1	954	0.0494024	0.098863	0.175765	-0.599051	3
Q91V41	Rab14	170	-0.0944882	0.0481327	0.0559237	-0.0152263	3
Q91VK1	Bzw2	389	-0.196448	-0.0254369	0.276216	-0.187973	3
Q922D4	Ppp6r3	787	0.0686088	0.0540572	-0.00435946	-0.166206	3
Q922R8	Pdia6	159	-0.336718	0.0280001	0.119357	0.143816	3
Q99JF8	Psip1	307	-0.215374	0.000551066	0.146163	0.0115866	3
Q99KG3	Rbm10	165	-0.331347	0.0830472	0.175204	0.0635961	3
Q99LE6	Abcf2	208	-0.0963089	-0.100739	0.0234746	0.197096	3
Q99LG2	Tnpo2	807	-0.0304393	-0.0538035	0.217971	-0.130656	3
Q99LS3	Psph	206	-0.0664866	0.0708675	0.129453	-0.213079	3
Q99LX0	Park7	130	-0.0128911	0.109158	-0.013903	-0.105803	3
Q99MI1	Erc1	748	-0.0418048	0.124184	0.197438	-0.285335	3
Q99PL5	Rrbp1	923	0.0218034	0.106688	-0.0328978	-0.101969	3
Q99PL5	Rrbp1	931	0.0991495	0.0169278	0.107656	-0.240485	3
Q99PL5	Rrbp1	1292	-0.0960694	0.00336753	0.0889017	-0.0187062	3
Q9CQM9	Glrx3	258	-0.177265	-0.0420997	0.150575	0.0430976	3
Q9CR98	Fam136a	91	-0.00741398	0.101753	-0.00575125	-0.0892284	3
Q9CU62	Smc1a	401	-0.0921424	-0.0949205	0.0955229	0.0799721	3
Q9CU62	Smc1a	805	-0.0728052	-0.132663	0.181031	-0.017255	3
Q9CW03	Smc3	252	-0.163964	0.0499333	0.143683	-0.0666385	3
Q9CW03	Smc3	388	0.0894871	-0.043461	0.0267251	-0.10151	3
Q9CW03	Smc3	409	0.120392	-0.0159006	0.0972075	-0.298458	3
Q9CZ04	Cops7a	217	-0.0241903	-0.0398781	0.119611	-0.0838863	3
Q9D2V8	Mfsd10	454	-0.0680237	0.282264	0.0869483	-0.249772	3
Q9DB15	Mrpl12	181	-0.0369484	0.0188681	0.122982	-0.180453	3
Q9DB20	Atp5o	54	0.0819874	-0.0166118	0.0298559	-0.116578	3
Q9EQU5	Set	131	-0.238022	0.00391931	0.141099	0.121851	3
Q9EQU5	Set	176	-0.0866158	-0.099442	0.163225	0.0355444	3
Q9ERU9	Ranbp2	1964	-0.0142192	0.0530109	0.0952169	-0.136779	3
Q9ERU9	Ranbp2	2261	-0.0900949	0.225294	-0.0269003	-0.140857	3
Q9ES00	Ube4b	1076	0.143009	-0.0246155	0.0705569	-0.162587	3
Q9ESV0	Ddx24	231	0.0197512	0.0483614	0.119886	-0.180459	3
Q9JIK5	Ddx21	208	0.14769	0.0130053	0.0403887	-0.191179	3
Q9JIK5	Ddx21	357	-0.133147	-0.00731275	0.1001	0.0311353	3
Q9JMH6	Txnrd1	264	0.00443545	0.142476	-0.0162677	-0.136847	3
Q9QXS6	Dbn1	270	-0.293682	-0.0699615	0.160141	-0.000509614	3
Q9QXZ0	Macf1	1248	-0.155606	-0.000241834	0.116276	0.0444094	3
Q9QXZ0	Macf1	5923	-0.0920588	0.00459272	0.0940752	-0.0181557	3
Q9QYE6	Golga5	473	-0.0572284	-0.129782	0.0767129	0.126027	3
Q9R0X4	Acot9	58	0.0455187	-0.0421	0.241212	-0.179744	3
Q9WTQ5	Akap12	1618	-0.197069	0.00583695	0.198979	-0.00963631	3
Q9Z110	Aldh18a1	408	-0.0730179	0.0445407	0.102438	-0.11581	3
P13597	Icam1	166	-0.225514	0.0763706	0.120983	0.16414	3
Q3TC46	Patl1	511	-0.169479	0.0181348	0.270681	-0.0758928	3
Q62388	Atm	765	0.0987561	-0.0183197	0.13048	-0.227815	3
Q8BZR9		196	-0.017454	-0.189198	0.219969	-0.0260007	3
Q9JM96	Cdc42ep4	128	-0.0532582	0.203264	0.109325	-0.319303	3
O09106	Hdac1	466	0.220128	0.0899745	-0.222947	-0.0956875	4
O35047	Psmc3ip	159	0.0396461	-0.0567732	-0.106144	0.158934	4
P08003	Pdia4	630	0.0419698	-0.107091	-0.125698	0.175882	4
P08113	Hsp90b1	75	0.131462	0.0655613	-0.238311	0.063517	4
P08113	Hsp90b1	142	0.0346643	0.0579696	-0.25103	0.181756	4
P11103	Parp1	209	0.174578	0.0142697	-0.403173	0.0914602	4
P11103	Parp1	221	0.112114	0.11991	-0.430818	0.0282472	4
P12970	Rpl7a	20	0.0663919	0.00751381	-0.183988	0.0792119	4
P14602	Hspb1	118	0.0314112	-0.0635365	-0.192241	0.079028	4
P23116	Eif3a	23	0.0179856	0.0611334	-0.0847867	0.00496186	4
P26043	Rdx	327	0.0625509	-0.0747888	-0.111238	0.135708	4
P26231	Ctnna1	881	-0.037042	0.108009	-0.520604	0.224433	4
P26638	Sars	123	0.0701895	-0.193208	-0.0688724	0.264288	4
P35564	Canx	58	0.138618	-0.0117516	-0.247042	0.122513	4
P35564	Canx	119	-0.00359005	0.089536	-0.17897	0.119224	4
P38647	Hspa9	555	0.0336289	0.0591577	-0.134498	0.0256404	4
P50580	Pa2g4	355	-0.00746594	-0.11608	-0.140863	0.269908	4
P52293	Kpna2	486	0.0447412	-0.0678262	-0.0722432	0.117488	4
P61971	Nutf2	55	0.0369288	-0.165451	-0.0288663	0.173328	4
P62830	Rpl23	113	0.00133136	0.0321442	-0.10009	0.0570074	4
P97311	Mcm6	599	0.00599168	-0.0237721	-0.0599008	0.0752211	4
P97376	Frg1	170	0.0660857	0.113877	-0.131942	-0.0870163	4
Q569Z5	Ddx46	155	0.0170648	-0.00611344	-0.0873653	0.0683178	4
Q587J6	L1td1	18	0.129343	0.180733	-0.213354	-0.116906	4
Q61081	Cdc37	324	-0.00309348	0.0517755	-0.220377	0.155216	4
Q61188	Ezh2	241	0.0916808	-0.121666	-0.0897577	0.103295	4
Q61595	Ktn1	137	0.0426412	0.260242	-0.274622	0.0148372	4
Q61595	Ktn1	1049	0.122064	0.182218	-0.0894004	-0.135672	4
Q61879	Myh10	1031	0.135914	0.141556	-0.133605	-0.0621541	4
Q64152	Btf3	91	-0.00443659	0.0940623	-0.133102	0.0161206	4
Q6P2K6	Smek1	642	0.10357	0.149428	-0.109548	-0.143694	4
Q6PAM1	Txlna	412	0.130759	-0.164344	-0.0641555	0.106058	4
Q80UM3	Naa15	612	-0.0110163	-0.0200375	-0.0950056	0.126196	4
Q8BHS3	Rbm22	104	0.118587	0.106617	-0.205022	-0.000545994	4
Q8BWY3	Etf1	16	0.117318	0.121648	-0.136041	-0.12733	4
Q8C4Y3	Nelfb	85	-0.0539009	0.154151	-0.221311	0.169203	4
Q8CG48	Smc2	433	0.0679748	0.145043	-0.187347	-0.0404322	4
Q8CG48	Smc2	682	0.0471054	0.111164	-0.137386	-0.0271415	4
Q8K2Z4	Ncapd2	1191	0.0191427	-0.165771	-0.0392331	0.181947	4
Q8VDD5	Myh9	29	0.134295	0.156664	-0.162058	-0.0750527	4
Q8VIJ6	Sfpq	695	0.117249	-0.0269449	-0.307351	0.213602	4
Q8VIJ6	Sfpq	696	0.0328395	-0.0375371	-0.22043	0.239097	4
Q91W90	Txndc5	264	0.0737688	-0.108414	-0.0730643	0.128588	4
Q91WQ3	Yars	391	0.0495886	-0.0148093	-0.241362	0.232054	4
Q99020	Hnrnpab	195	-0.0699065	0.0838468	-0.190387	0.193812	4
Q99MN1	Kars	405	0.0549705	-0.0693266	-0.210431	0.179449	4
Q99MN1	Kars	477	-0.0535585	0.0863311	-0.21882	0.134133	4
Q99PL5	Rrbp1	801	0.0847992	0.0884313	-0.124781	-0.0442941	4
Q9CQK7	Rwdd1	138	0.0896053	-0.00529752	-0.184197	0.128515	4
Q9CR95	Necap1	148	0.14669	0.111769	-0.313654	0.0148517	4
Q9CVB6	Arpc2	286	-0.00610084	0.120433	-0.345271	0.120113	4
Q9D125	Mrps25	120	0.0439688	0.091278	-0.214557	0.0802698	4
Q9D8N0	Eef1g	227	0.0439145	0.0390962	-0.222072	0.119202	4
Q9DBJ1	Pgam1	113	0.0227903	0.0631077	-0.202895	0.124214	4
Q9EPU0	Upf1	599	0.0158988	-0.0239342	-0.140502	0.148846	4
Q9ET54	Palld	1257	0.112039	0.192689	-0.225337	-0.00114098	4
Q9JHU4	Dync1h1	611	0.0626305	-0.0761205	-0.0883851	0.0881065	4
Q9JKF1	Iqgap1	1458	0.0193472	0.193266	-0.24768	0.0789147	4
Q9JLJ2	Aldh9a1	30	0.0324553	0.0503014	-0.22351	0.163115	4
Q9Z1Z0	Uso1	756	0.0790112	-0.0682409	-0.101349	0.0870777	4
Q9Z2I8	Suclg2	424	0.0948106	0.165346	-0.207378	0.0208768	4
Q5XG73	Acbd5	211	0.0179501	0.115546	-0.097436	-0.0620977	4
Q8BU03	Pwp2	260	0.0193068	0.100205	-0.0981421	-0.0381733	4
Q8C1D8	Iws1	622	-0.0395749	0.233737	-0.289864	0.208135	4
O70456	Sfn	124	0.974727	0.716195	0.667219	-0.853451	5
P11499	Hsp90ab1	263	-0.139266	-0.349995	0.406835	-0.0088507	5
P11499	Hsp90ab1	265	-0.0862468	-0.379504	0.460749	-0.142108	5
P55821	Stmn2	76	0.145606	-0.596767	0.732739	-0.264326	5
P59242	Cgn	493	0.991804	0.589608	0.524508	-0.681856	5
P59242	Cgn	1088	0.768175	0.623749	0.635769	-0.649095	5
P61759	Vbp1	94	-0.182512	-0.231218	0.356172	-0.135836	5
Q01514	Gbp1	485	1.24586	1.26366	0.0181038	-0.674648	5
Q3TYA6	Mphosph8	160	0.189408	-0.569608	0.340952	0.00634789	5
Q61595	Ktn1	1173	0.231758	-0.218547	0.418117	-0.562134	5
Q6IRU2	Tpm4	169	-0.418486	-0.448314	0.691855	-0.323792	5
Q6IRU2	Tpm4	215	-0.310524	-0.469532	0.68256	-0.437299	5
Q6ZWV7	Rpl35	25	-0.266557	-0.359947	0.550694	-0.114256	5
Q8BLH7	Hirip3	178	-0.0412838	-0.325151	0.447173	-0.156121	5
Q8CGC4	Lsm14b	269	0.0900219	-0.222683	0.281985	-0.321928	5
Q8K3D3	Swi5	23	-0.21245	0.0204708	0.632159	-0.422979	5
Q91VJ5	Pqbp1	137	-0.934129	-0.516662	1.12377	-0.478656	5
Q91VW5	Golga4	986	-0.0774206	-0.140403	0.380111	-0.280505	5
Q99MI1	Erc1	791	-0.159698	-0.182461	0.376625	-0.14743	5
Q9DB15	Mrpl12	186	-0.11254	-0.281642	0.3621	-0.209029	5
Q9Z204	Hnrnpc	295	0.250665	-1.66321	0.784438	-0.281724	5
P17156	Hspa2	529	0.181064	-0.287181	0.367419	-0.344498	5
Q6VN19	Ranbp10	78	-0.0966447	-0.0971591	0.582082	-0.309119	5

## Sheet: Table S3D
Table S3D Quantitative information of histone Kcr sites in the four cell states
Type	Position	Log2 normalized intensity 2i	Log2 normalized intensity S/L	Log2 normalized intensity Epi	Log2 normalized intensity Diff
H1.1	76	0.00393493	-0.369366	-0.0500834	0.33029
H1.1	115	0.0931177	-0.401497	-0.191932	0.379423
H1.1	143	-0.123015	-0.641244	-0.256121	0.680988
H1.2	51	0.0546601	-0.769067	0.240372	0.254946
H1.2	74	0.111548	-0.883636	0.285358	0.212757
H1.4	147	-0.326043	-0.902569	-0.0899276	0.788915
H2A	95	0.162681	-0.140166	0.0134803	-0.0558759
H2A	125	0.130344	-0.25298	0.0943713	-0.0113155
H2B	5	0.150906	0.0534953	-0.0648783	-0.15854
H2B	11	0.375786	-0.0311695	-0.345302	-0.0943665
H2B	34	0.171929	0.0348017	-0.0945532	-0.13217
H2B	46	0.0969668	-0.104473	0.0972593	-0.103777
H2B	85	0.101429	-0.101925	0.157168	-0.183967
H2B	108	-0.0241553	-0.0287728	0.116042	-0.0700686
H2B	116	0.0782527	-0.121175	0.186543	-0.173336
H3	36	-0.157103	-0.297644	0.493921	-0.182248
H3	79	-0.144872	-0.387441	0.0605816	0.365323
H3	122	-0.0375162	-0.384526	-0.0578643	0.37735
H4	31	0.141906	-0.317148	-0.105215	0.219484
H4	77	-0.330262	-0.456096	0.00831343	0.555692
H4	91	-0.0198116	-0.214745	-0.107981	0.291668
