# Supplementary material for: Global Profiling of the Lysine Crotonylome in Different Pluripotent States
Source: Genomics Proteomics Bioinformatics. 2021 Mar 19;19(1):80–93. doi: 10.1016/j.gpb.2021.01.004 (PMC8498919; doi:10.1016/j.gpb.2021.01.004)
Supplement: Supplementary Table S4 [file mmc10.xlsx]

## Sheet: Table S4A
Table S4 List of crotonylated proteasome subunits
Table S4A GO cellular component analysis of 466 overlapping proteins between our crotonylome and proteins encoded by the ‘ESC-specific gene set’
GO ID	Description	Gene ratio	Background ratio	P value	P adjusted value	Q value	Gene name	Count
GO:0044445	cytosolic part	49/459	302/23416	1.67007e-30	8.98495e-28	5.74854e-28	Psmd14/Rrm1/Pfkl/Rpl27a/Rps16/Rpl7/Rpsa/Rplp0/Eno1/Eno1b/Rpl3/Marcksl1/Rpl28/Cct8/Rpl6/Rpl13/Psmc4/Rps7/Psmc5/Rps8/Rps15a/Rps23/Rps18/Psmc6/Rpl23a/Rps24/Rps25/Rps28/Rps3/Rpl8/Rps27a/Hspa8/Rpl22/Surf6/Cct4/Cct5/Cct6a/Cct3/Rpl36a/Ddx3x/Rpl19/Eif2a/Rpl24/Eif4a3/Hnrnpab/Rsl24d1/Rps19/Rpl4/Pin1	49
GO:0022626	cytosolic ribosome	31/459	149/23416	4.97698e-23	1.33881e-20	8.56565e-21	Rpl27a/Rps16/Rpl7/Rpsa/Rplp0/Rpl3/Rpl28/Rpl6/Rpl13/Rps7/Rps8/Rps15a/Rps23/Rps18/Rpl23a/Rps24/Rps25/Rps28/Rps3/Rpl8/Rps27a/Rpl22/Surf6/Rpl36a/Ddx3x/Rpl19/Eif2a/Rpl24/Rsl24d1/Rps19/Rpl4	31
GO:0005840	ribosome	38/459	267/23416	9.07214e-22	1.62694e-19	1.04091e-19	Dhx9/Rpl27a/Rps16/Rpl7/Rpsa/Rplp0/Rpl3/Rpl28/Rpl6/Rpl13/Eef2/Rps7/Rps8/Rps15a/Rps23/Rps18/Rpl23a/Rps24/Rps25/Rps28/Rps3/Rpl8/Rps27a/Rpl22/Surf6/Rpl36a/Ddx3x/Rpl19/Npm1/Eif2a/Rpl24/Rsl24d1/Hspa14/Mrpl11/Rps19/Mrps25/Rpl4/Mrpl12	38
GO:0044391	ribosomal subunit	35/459	228/23416	3.07093e-21	4.1304e-19	2.64261e-19	Rpl27a/Rps16/Rpl7/Rpsa/Rplp0/Rpl3/Rpl28/Rpl6/Rpl13/Rps7/Rps8/Rps15a/Rps23/Rps18/Rpl23a/Rps24/Rps25/Rps28/Rps3/Rpl8/Rps27a/Rpl22/Surf6/Rpl36a/Ddx3x/Rpl19/Npm1/Eif2a/Rpl24/Rsl24d1/Mrpl11/Rps19/Mrps25/Rpl4/Mrpl12	35
GO:0000502	proteasome complex	18/459	67/23416	5.07919e-16	5.46521e-14	3.49662e-14	Psmd14/Psma3/Psmd7/Psma2/Rad23b/Psmc4/Psmc1/Psmc5/Psmc6/Psmb7/Psmd6/Psmd12/Usp14/Psma6/Psma4/Psmb2/Psma1/Psma7	18
GO:1905369	endopeptidase complex	18/459	68/23416	6.78443e-16	6.08337e-14	3.89212e-14	Psmd14/Psma3/Psmd7/Psma2/Rad23b/Psmc4/Psmc1/Psmc5/Psmc6/Psmb7/Psmd6/Psmd12/Usp14/Psma6/Psma4/Psmb2/Psma1/Psma7	18
GO:0005844	polysome	18/459	75/23416	4.49016e-15	3.45101e-13	2.20794e-13	Dhx9/Rpl7/Drg1/Rpl6/Eef2/Vbp1/Rps23/Rps25/Rps28/Rps3/Rpl8/Rpl19/Fxr1/Eif4b/Rpl24/Lin28a/Hspa14/Psma6	18
GO:1905368	peptidase complex	19/459	92/23416	1.51646e-14	1.01982e-12	6.52477e-13	Psmd14/Psma3/Psmd7/Psma2/Rad23b/Psmc4/Psmc1/Psmc5/Psmc6/Psmb7/Psmd6/Spcs2/Psmd12/Usp14/Psma6/Psma4/Psmb2/Psma1/Psma7	19
GO:0005681	spliceosomal complex	24/459	183/23416	2.14237e-13	1.15259e-11	7.37426e-12	Pnn/Api5/Pabpc1/Hnrnpa1/Snrpa1/Snrpg/Snrpd2/Hspa8/Snrpa/Srsf1/Syncrip/Myef2/Sf3a1/Ppp1r8/Eif4a3/Prpf6/Ptbp2/Sf3b3/Prpf3/Snu13/Sf3a3/U2af1/Prpf40a/Ppie	24
GO:0000793	condensed chromosome	25/459	208/23416	5.01395e-13	2.38155e-11	1.52371e-11	Banf1/H2afx/Hmgb2/Top2a/Rad51/Spc25/Atrx/Ncapg2/Lrpprc/Rif1/Cenpe/Ncaph/Smc4/Smc2/Ncapd2/Rcc1/Rpa1/Smarca5/Smc3/Rrs1/Ndc80/Pes1/Brd4/Incenp/Birc5	25
GO:0015935	small ribosomal subunit	17/459	84/23416	5.312e-13	2.38155e-11	1.52371e-11	Rps16/Rpsa/Rps7/Rps8/Rps15a/Rps23/Rps18/Rps24/Rps25/Rps28/Rps3/Rps27a/Ddx3x/Npm1/Eif2a/Rps19/Mrps25	17
GO:0043209	myelin sheath	25/459	214/23416	9.57181e-13	3.96126e-11	2.5344e-11	Sod2/Atp1b1/Glul/Ldhb/Ass1/Eno1/Rdx/Pdia3/Pdha1/Prdx1/Hspa9/Tkt/Slc25a5/Rps27a/Hspa8/Hspd1/Phb/Cct5/Cct3/Ckb/Stip1/Sdha/Uqcrc1/Atp5o/Pgam1	25
GO:0044452	nucleolar part	23/459	180/23416	1.19087e-12	4.57633e-11	2.92792e-11	Tcof1/Ncl/Fbl/Eef1d/Ube2n/Timm13/Sumo1/Surf6/Terf1/Npm1/Polr1b/Mphosph10/Polr1a/Smarca5/Polr2h/Rrs1/Snu13/Nop56/Pes1/Txnrd1/Uso1/Chd1/Wdr12	23
GO:0034399	nuclear periphery	19/459	118/23416	1.71254e-12	6.14231e-11	3.92983e-11	Ppig/Phb2/Lmnb1/Pcna/Ruvbl1/Kpnb1/Lbr/Npm1/Nup107/Nup93/Uhrf1/Sfpq/Psip1/Nono/Smc3/Ebna1bp2/Psma6/Prpf40a/Yy1	19
GO:0098687	chromosomal region	28/459	293/23416	5.82068e-12	1.9572e-10	1.25221e-10	Cfdp1/Dnmt1/Xrcc6/Xrcc5/H2afx/Rangap1/Wdhd1/Terf1/Cbx1/Rad51/Spc25/Cbx5/Atrx/Xpo1/Rif1/Cenpe/Spag5/Nup107/Ercc6l/Rcc2/Ncapd2/Rpa1/Smc3/Ndc80/Sec13/Incenp/Birc5/Atm	28
GO:0022625	cytosolic large ribosomal subunit	16/459	88/23416	1.45617e-11	4.60835e-10	2.9484e-10	Rpl27a/Rpl7/Rplp0/Rpl3/Rpl28/Rpl6/Rpl13/Rpl23a/Rpl8/Rpl22/Surf6/Rpl36a/Rpl19/Rpl24/Rsl24d1/Rpl4	16
GO:0035770	ribonucleoprotein granule	23/459	206/23416	2.01143e-11	6.01193e-10	3.84641e-10	Dhx9/Igf2bp1/Ncl/Rplp0/Pabpc1/Rpl28/Rpl6/Psma2/Kpna2/Snrpg/Sumo1/Kpnb1/Elavl1/Ddx3x/Nsun2/Caprin1/Fxr1/Eif2s1/Lin28a/Psma6/Psma4/Rbpms/Tubb5	23
GO:0101031	chaperone complex	9/459	19/23416	3.06837e-11	8.68834e-10	5.55877e-10	Hsp90ab1/Cct8/Hspa8/Cct4/Cct5/Cct6a/Cct3/Stip1/Ptges3	9
GO:0036464	cytoplasmic ribonucleoprotein granule	22/459	193/23416	3.67072e-11	9.87423e-10	6.3175e-10	Dhx9/Igf2bp1/Ncl/Rplp0/Pabpc1/Rpl28/Rpl6/Psma2/Kpna2/Snrpg/Kpnb1/Elavl1/Ddx3x/Nsun2/Caprin1/Fxr1/Eif2s1/Lin28a/Psma6/Psma4/Rbpms/Tubb5	22
GO:0015934	large ribosomal subunit	19/459	149/23416	1.1499e-10	2.94595e-09	1.88481e-09	Rpl27a/Rpl7/Rplp0/Rpl3/Rpl28/Rpl6/Rpl13/Rpl23a/Rpl8/Rpl22/Surf6/Rpl36a/Rpl19/Npm1/Rpl24/Rsl24d1/Mrpl11/Rpl4/Mrpl12	19
GO:0000775	chromosome, centromeric region	20/459	188/23416	9.86604e-10	2.41269e-08	1.54363e-08	Cfdp1/Dnmt1/Rangap1/Wdhd1/Cbx1/Spc25/Cbx5/Atrx/Xpo1/Cenpe/Spag5/Nup107/Ercc6l/Rcc2/Ncapd2/Smc3/Ndc80/Sec13/Incenp/Birc5	20
GO:0030496	midbody	17/459	136/23416	1.50748e-09	3.5262e-08	2.25605e-08	Birc6/Slc2a1/Rdx/Kif4/Cit/Ran/Erh/Kif20a/Anxa11/Nup62/Cenpe/Rcc2/Anln/Lap3/Incenp/Birc5/Pin1	17
GO:0030684	preribosome	13/459	76/23416	2.64931e-09	5.93888e-08	3.79967e-08	Fbl/Rps7/Tsr1/Mphosph10/Krr1/Rsl1d1/Nip7/Rrs1/Snu13/Nop56/Ebna1bp2/Pes1/Wdr12	13
GO:0005839	proteasome core complex	8/459	21/23416	3.33735e-09	7.18199e-08	4.59501e-08	Psma3/Psma2/Psmb7/Psma6/Psma4/Psmb2/Psma1/Psma7	8
GO:0000790	nuclear chromatin	28/459	398/23416	6.65728e-09	1.37754e-07	8.81348e-08	Dhx9/H2afx/Hmgb2/Prdx1/Msh6/Ruvbl1/Hmgb1/Hdac2/Rad51/Ezh2/Cbx5/Atrx/Trim28/Rif1/Suz12/Uhrf1/Rcc1/Ash2l/Smarca5/Sirt1/Mta3/Psip1/Nasp/Brd4/Ruvbl2/Actl6a/Yy1/Chaf1a	28
GO:0071013	catalytic step 2 spliceosome	13/459	82/23416	6.95542e-09	1.38593e-07	8.86714e-08	Pnn/Pabpc1/Snrpa1/Snrpg/Snrpd2/Srsf1/Syncrip/Sf3a1/Eif4a3/Prpf6/Sf3b3/Sf3a3/Ppie	13
GO:0005819	spindle	22/459	262/23416	1.23382e-08	2.37071e-07	1.51677e-07	Birc6/Rangap1/Slc25a5/Rps3/Terf1/Cbx1/Kif20a/Anxa11/Cttn/Npm1/Nup62/Kif11/Rif1/Cenpe/Spag5/Rcc2/Dlgap5/Smc3/Cul3/Incenp/Birc5/Atm	22
GO:0022624	proteasome accessory complex	8/459	25/23416	1.65572e-08	3.07165e-07	1.96523e-07	Psmd14/Psmd7/Psmc4/Psmc1/Psmc5/Psmc6/Psmd6/Psmd12	8
GO:0005635	nuclear envelope	27/459	402/23416	3.27258e-08	5.86882e-07	3.75485e-07	Rrm1/Lmnb1/Ranbp1/Rangap1/Nutf2/Ran/Sumo1/Kpnb1/Anxa11/Bax/Lbr/Tmpo/Nup62/Xpo1/Rif1/Nup107/Nup93/Rcc1/Sirt1/Nxf1/Gtpbp4/Cacybp/Sec13/Cse1l/Pcm1/Clic1/Tubb5	27
GO:0005643	nuclear pore	11/459	67/23416	6.97232e-08	1.21003e-06	7.74176e-07	Ranbp1/Rangap1/Nutf2/Ran/Kpnb1/Lbr/Nup62/Nup107/Nup93/Nxf1/Sec13	11
GO:0042788	polysomal ribosome	8/459	31/23416	1.08915e-07	1.83114e-06	1.17156e-06	Dhx9/Rpl6/Eef2/Rps23/Rps28/Rpl8/Rpl19/Rpl24	8
GO:0016363	nuclear matrix	12/459	87/23416	1.30901e-07	2.13408e-06	1.36538e-06	Ppig/Phb2/Lmnb1/Ruvbl1/Npm1/Uhrf1/Sfpq/Nono/Smc3/Psma6/Prpf40a/Yy1	12
GO:0005838	proteasome regulatory particle	7/459	22/23416	1.40458e-07	2.22254e-06	1.42197e-06	Psmd14/Psmd7/Psmc1/Psmc5/Psmc6/Psmd6/Psmd12	7
GO:0016607	nuclear speck	22/459	305/23416	1.83483e-07	2.82039e-06	1.80448e-06	Ppig/Pnn/Api5/H2afx/Apex1/Tkt/Acadm/Snrpa1/Npm1/Ncapg2/Srsf1/Smc4/Sf3a1/Ppp1r8/Prpf6/Prpf3/Wbp11/Nxf1/Rbm10/U2af1/Prpf40a/Ppie	22
GO:0010494	cytoplasmic stress granule	10/459	59/23416	2.02196e-07	3.0217e-06	1.93327e-06	Igf2bp1/Pabpc1/Kpna2/Kpnb1/Elavl1/Ddx3x/Caprin1/Eif2s1/Lin28a/Rbpms	10
GO:0001650	fibrillar center	14/459	128/23416	2.30714e-07	3.3547e-06	2.14633e-06	Tcof1/Ncl/Fbl/Eef1d/Ube2n/Timm13/Sumo1/Terf1/Smarca5/Rrs1/Nop56/Txnrd1/Uso1/Chd1	14
GO:0000792	heterochromatin	12/459	92/23416	2.4512e-07	3.47039e-06	2.22034e-06	Dnmt1/Sumo1/Hdac2/Cbx1/Cbx5/Atrx/Trim28/Suz12/Uhrf1/Sirt1/Psip1/Incenp	12
GO:0034708	methyltransferase complex	13/459	118/23416	5.72342e-07	7.89539e-06	5.05144e-06	Ruvbl1/Snrpd2/Hdac2/Erh/Mtf2/Ezh2/Cbx5/Suz12/Ash2l/Sirt1/Prmt1/Taf7/Ruvbl2	13
GO:0005832	chaperonin-containing T-complex	5/459	10/23416	6.58029e-07	8.8505e-06	5.66252e-06	Cct8/Cct4/Cct5/Cct6a/Cct3	5
GO:0005657	replication fork	10/459	69/23416	9.18807e-07	1.20565e-05	7.71374e-06	Dnmt1/Pcna/H2afx/Wdhd1/Hdac2/Uhrf1/Rpa1/Smarca5/Rfc4/Rfc1	10
GO:0005759	mitochondrial matrix	19/459	259/23416	9.78194e-07	1.25302e-05	8.01678e-06	Timm44/Sod2/Prdx1/Hspa9/Tfam/Acadm/Slc25a5/Rps3/Hspd1/Dtymk/Hspe1/Lrpprc/Fdps/Lrrc59/Mrpl11/Cs/Mrps25/Mrpl12/Suclg2	19
GO:0042555	MCM complex	5/459	11/23416	1.18693e-06	1.48505e-05	9.50128e-06	Mcm3/Mcm4/Mcm2/Mcm6/Mcm7	5
GO:0000776	kinetochore	13/459	130/23416	1.73985e-06	2.10047e-05	1.34388e-05	Cfdp1/Rangap1/Spc25/Cbx5/Xpo1/Cenpe/Spag5/Nup107/Ercc6l/Ndc80/Sec13/Incenp/Birc5	13
GO:0120114	Sm-like protein family complex	10/459	74/23416	1.77892e-06	2.10047e-05	1.34388e-05	Snrpa1/Snrpg/Snrpd2/Snrpa/Sf3a1/Prpf6/Prpf3/Snu13/Prpf40a/Strap	10
GO:0097525	spliceosomal snRNP complex	9/459	58/23416	1.79594e-06	2.10047e-05	1.34388e-05	Snrpa1/Snrpg/Snrpd2/Snrpa/Sf3a1/Prpf6/Prpf3/Snu13/Prpf40a	9
GO:0005684	U2-type spliceosomal complex	10/459	76/23416	2.28252e-06	2.60807e-05	1.66864e-05	Snrpa1/Snrpg/Snrpd2/Sf3a1/Prpf6/Sf3b3/Prpf3/Snu13/Prpf40a/Ppie	10
GO:1904949	ATPase complex	11/459	94/23416	2.33024e-06	2.60807e-05	1.66864e-05	Atp1b1/Ruvbl1/Hdac2/Suz12/Smarca5/Mta3/Rfc4/Ruvbl2/Actl6a/Rfc1/Yy1	11
GO:0000794	condensed nuclear chromosome	14/459	155/23416	2.37538e-06	2.60807e-05	1.66864e-05	H2afx/Rad51/Atrx/Lrpprc/Cenpe/Ncaph/Ncapd2/Rcc1/Rpa1/Smc3/Rrs1/Ndc80/Brd4/Incenp	14
GO:0002199	zona pellucida receptor complex	5/459	13/23416	3.20075e-06	3.44401e-05	2.20347e-05	Cct8/Cct4/Cct5/Cct6a/Cct3	5
GO:0030532	small nuclear ribonucleoprotein complex	9/459	63/23416	3.6605e-06	3.86147e-05	2.47056e-05	Snrpa1/Snrpg/Snrpd2/Snrpa/Sf3a1/Prpf6/Prpf3/Snu13/Prpf40a	9
GO:0000781	chromosome, telomeric region	11/459	107/23416	8.32519e-06	8.61337e-05	5.5108e-05	Xrcc6/Xrcc5/H2afx/Terf1/Cbx1/Rad51/Cbx5/Atrx/Rif1/Rpa1/Atm	11
GO:0035098	ESC/E(Z) complex	5/459	16/23416	1.0347e-05	0.000105032	6.71989e-05	Hdac2/Mtf2/Ezh2/Suz12/Sirt1	5
GO:0035097	histone methyltransferase complex	10/459	93/23416	1.43656e-05	0.000143124	9.157e-05	Ruvbl1/Hdac2/Mtf2/Ezh2/Cbx5/Suz12/Ash2l/Sirt1/Taf7/Ruvbl2	10
GO:0031965	nuclear membrane	16/459	237/23416	1.97453e-05	0.000193144	0.000123573	Lmnb1/Rangap1/Nutf2/Sumo1/Kpnb1/Lbr/Tmpo/Nup62/Xpo1/Rif1/Nup107/Nup93/Rcc1/Sirt1/Gtpbp4/Pcm1	16
GO:0005720	nuclear heterochromatin	7/459	44/23416	2.17455e-05	0.000208912	0.000133661	Cbx5/Atrx/Trim28/Suz12/Uhrf1/Sirt1/Psip1	7
GO:0098589	membrane region	20/459	367/23416	4.29438e-05	0.000405329	0.000259328	Atp1b1/Ldhb/Eno1/Eno1b/Slc2a1/Serpinh1/Ctnna1/Slc2a3/Slc25a5/Eef2/Hspa8/Hspd1/Casp3/Nup62/Xpo1/Ppp2r1b/Stoml2/Icam1/Tubb5/Pdpn	20
GO:0019866	organelle inner membrane	23/459	467/23416	5.63824e-05	0.000516155	0.000330234	Phb2/Timm44/Sod2/Lmnb1/Slc25a5/Atp5e/Timm13/Rps3/Hspd1/Phb/Lbr/Tmpo/Hadh/Bdh1/Sdha/Ndufv1/Srgap2/Sirt1/Stoml2/Uqcrc1/Atp5o/Slc25a13/Ak2	23
GO:0005721	pericentric heterochromatin	5/459	22/23416	5.66043e-05	0.000516155	0.000330234	Dnmt1/Cbx1/Cbx5/Atrx/Incenp	5
GO:0045120	pronucleus	5/459	23/23416	7.11678e-05	0.000638138	0.000408278	Slc2a1/Cbx1/Ezh2/Rif1/Ncapd2	5
GO:0032040	small-subunit processome	6/459	37/23416	7.62331e-05	0.000672351	0.000430168	Fbl/Rps7/Mphosph10/Krr1/Snu13/Nop56	6
GO:0030687	preribosome, large subunit precursor	5/459	24/23416	8.8455e-05	0.000767561	0.000491083	Nip7/Rrs1/Ebna1bp2/Pes1/Wdr12	5
GO:0000784	nuclear chromosome, telomeric region	8/459	74/23416	9.9641e-05	0.000850902	0.000544404	Xrcc6/Xrcc5/Terf1/Cbx1/Rad51/Cbx5/Atrx/Rpa1	8
GO:1990391	DNA repair complex	6/459	40/23416	0.000119771	0.000967696	0.000619129	Xrcc6/Xrcc5/Msh2/Msh6/Rad23b/Atm	6
GO:0016234	inclusion body	8/459	76/23416	0.000120484	0.000967696	0.000619129	Hsp90ab1/Rangap1/Psmc4/Eef2/Psmc5/Psmc6/Pabpn1/Nxf1	8
GO:0070603	SWI/SNF superfamily-type complex	8/459	76/23416	0.000120484	0.000967696	0.000619129	Ruvbl1/Hdac2/Suz12/Smarca5/Mta3/Ruvbl2/Actl6a/Yy1	8
GO:0090734	site of DNA damage	7/459	57/23416	0.000120512	0.000967696	0.000619129	Xrcc5/H2afx/Cbx1/Rad51/Cbx5/Rif1/Rpa1	7
GO:0000791	euchromatin	6/459	41/23416	0.000138002	0.00109184	0.000698557	Prdx1/Trim28/Uhrf1/Ash2l/Sirt1/Ruvbl2	6
GO:0015629	actin cytoskeleton	22/459	466/23416	0.000149332	0.00116436	0.000744953	Dhx9/Slc2a1/Cfl1/Pou6f1/Rdx/Ctnna1/Marcks/Ddr2/Cit/Tpm1/Enah/Cttn/Tpm4/Anln/Hip1/Stoml2/Pls3/Tars/Cnn3/Lima1/Ptges3/Gbp2	22
GO:0072686	mitotic spindle	9/459	100/23416	0.000155387	0.00119426	0.000764082	Rangap1/Rps3/Cttn/Nup62/Kif11/Cenpe/Spag5/Rcc2/Smc3	9
GO:0031011	Ino80 complex	4/459	15/23416	0.000167545	0.00126957	0.000812265	Ruvbl1/Ruvbl2/Actl6a/Yy1	4
GO:0071005	U2-type precatalytic spliceosome	5/459	28/23416	0.000191742	0.00141311	0.000904105	Snrpa1/Prpf6/Sf3b3/Prpf3/Snu13	5
GO:0071011	precatalytic spliceosome	5/459	28/23416	0.000191742	0.00141311	0.000904105	Snrpa1/Prpf6/Sf3b3/Prpf3/Snu13	5
GO:0033202	DNA helicase complex	4/459	16/23416	0.000219945	0.00159906	0.00102307	Ruvbl1/Ruvbl2/Actl6a/Yy1	4
GO:0005874	microtubule	20/459	416/23416	0.000233181	0.00167269	0.00107018	Kif4/Cct8/Tbca/Hspa8/Cct4/Cct5/Cct6a/Cct3/Kif20a/Ckap2/Kif11/Lrpprc/Cenpe/Spag5/Rcc2/Dnm1l/Cul3/Incenp/Birc5/Tubb5	20
GO:0045121	membrane raft	18/459	354/23416	0.000241738	0.00171125	0.00109485	Atp1b1/Ldhb/Eno1/Eno1b/Slc2a1/Serpinh1/Ctnna1/Slc2a3/Slc25a5/Eef2/Hspa8/Hspd1/Casp3/Ppp2r1b/Stoml2/Icam1/Tubb5/Pdpn	18
GO:0098857	membrane microdomain	18/459	355/23416	0.00025015	0.0017478	0.00111823	Atp1b1/Ldhb/Eno1/Eno1b/Slc2a1/Serpinh1/Ctnna1/Slc2a3/Slc25a5/Eef2/Hspa8/Hspd1/Casp3/Ppp2r1b/Stoml2/Icam1/Tubb5/Pdpn	18
GO:0031970	organelle envelope lumen	8/459	85/23416	0.000263833	0.00181977	0.00116428	Pdia3/Timm13/Dtymk/Thop1/Stoml2/Cacybp/Ak2/Tubb5	8
GO:0000800	lateral element	4/459	17/23416	0.000283182	0.00192851	0.00123385	Rad51/Rpa1/Smc3/Incenp	4
GO:0009295	nucleoid	6/459	47/23416	0.00029847	0.00198243	0.00126835	Sod2/Hspa9/Tfam/Slc25a5/Lrpprc/Lrrc59	6
GO:0042645	mitochondrial nucleoid	6/459	47/23416	0.00029847	0.00198243	0.00126835	Sod2/Hspa9/Tfam/Slc25a5/Lrpprc/Lrrc59	6
GO:0005719	nuclear euchromatin	5/459	31/23416	0.000315848	0.00207227	0.00132583	Prdx1/Trim28/Ash2l/Sirt1/Ruvbl2	5
GO:0000779	condensed chromosome, centromeric region	6/459	49/23416	0.000376096	0.0024088	0.00154114	Spc25/Atrx/Cenpe/Ncapd2/Ndc80/Birc5	6
GO:0031519	PcG protein complex	6/459	49/23416	0.000376096	0.0024088	0.00154114	Hdac2/Mtf2/Ezh2/Suz12/Sirt1/Yy1	6
GO:0016605	PML body	7/459	72/23416	0.000522021	0.00330408	0.00211394	Sumo1/Rad51/Cbx5/Atrx/Rpa1/Sirt1/Casp8ap2	7
GO:0005685	U1 snRNP	4/459	20/23416	0.000550238	0.00344219	0.0022023	Snrpg/Snrpd2/Snrpa/Prpf40a	4
GO:0005686	U2 snRNP	4/459	21/23416	0.000669246	0.00413856	0.00264783	Snrpa1/Snrpg/Snrpd2/Sf3a1	4
GO:0005743	mitochondrial inner membrane	19/459	425/23416	0.000800503	0.00489398	0.00313115	Phb2/Timm44/Sod2/Slc25a5/Atp5e/Timm13/Rps3/Hspd1/Phb/Hadh/Bdh1/Sdha/Ndufv1/Srgap2/Stoml2/Uqcrc1/Atp5o/Slc25a13/Ak2	19
GO:0034709	methylosome	3/459	10/23416	0.000810379	0.0048987	0.00313417	Snrpd2/Erh/Prmt1	3
GO:0097346	INO80-type complex	4/459	23/23416	0.000959962	0.00567864	0.00363318	Ruvbl1/Ruvbl2/Actl6a/Yy1	4
GO:0043230	extracellular organelle	8/459	103/23416	0.000960514	0.00567864	0.00363318	Alpl/Cd9/Hspa8/Hspd1/Gars/Gbp2/Clic1/Icam1	8
GO:0099522	region of cytosol	5/459	40/23416	0.00105849	0.00618987	0.00396026	Marcksl1/Hspa8/Eif4a3/Hnrnpab/Pin1	5
GO:0008540	proteasome regulatory particle, base subcomplex	3/459	11/23416	0.00109811	0.00635248	0.00406429	Psmc1/Psmc5/Psmc6	3
GO:0043292	contractile fiber	12/459	220/23416	0.00141215	0.0080823	0.00517103	Dnajb6/Krt8/Rpl7/Slc2a1/Dbi/Rpl6/Tpm1/Fxr1/Dek/Lman1/Rpl4/Psma6	12

## Sheet: Table S4B
Table S4B List of crotonylated proteasome subunits
Uniprot ID	Modified site (amino acid)	Gene name	Quantified in at least 2 replicates
Q9R1P4	256	Psma1	*
Q9R1P4	61	Psma1	*
Q9R1P4	50	Psma1
P49722	53	Psma2	*
P49722	50	Psma2
O70435	174	Psma3	*
O70435	230	Psma3	*
O70435	192	Psma3	*
O70435	179	Psma3
O70435	65	Psma3
O70435	238	Psma3
Q9R1P0	246	Psma4	*
Q9R1P0	205	Psma4	*
Q9R1P0	199	Psma4	*
Q9R1P0	231	Psma4	*
Q9R1P0	210	Psma4	*
Q9R1P0	180	Psma4
Q9R1P0	239	Psma4
Q9Z2U1	239	Psma5
Q9QUM9	181	Psma6	*
Q9QUM9	102	Psma6
Q9Z2U0	47	Psma7	*
Q9Z2U0	236	Psma7	*
Q9Z2U0	52	Psma7	*
Q9Z2U0	218	Psma7	*
Q9Z2U0	174	Psma7	*
Q9Z2U0	234	Psma7
O09061	103	Psmb1
Q9R1P3	37	Psmb2	*
Q9R1P3	34	Psmb2	*
Q9R1P3	29	Psmb2	*
P99026	201	Psmb4	*
P70195	195	Psmb7	*
P62192	91	Psmc1	*
P62192	98	Psmc1	*
P62192	429	Psmc1	*
P62192	420	Psmc1	*
P62192	413	Psmc1	*
P62192	423	Psmc1
P62192	293	Psmc1
P62192	41	Psmc1
P62192	359	Psmc1
P62192	178	Psmc1
P62192	430	Psmc1
P46471	407	Psmc2
P46471	415	Psmc2
P46471	13	Psmc2
P46471	17	Psmc2
P46471	57	Psmc2
P46471	356	Psmc2
O88685	73	Psmc3	*
O88685	281	Psmc3	*
O88685	303	Psmc3	*
O88685	279	Psmc3	*
O88685	176	Psmc3	*
O88685	433	Psmc3	*
O88685	297	Psmc3
O88685	82	Psmc3
O88685	236	Psmc3
O88685	354	Psmc3
O35047	159	Psmc3ip	*
P54775	401	Psmc4	*
P54775	273	Psmc4
P54775	70	Psmc4
P54775	80	Psmc4
P54775	409	Psmc4
P62196	393	Psmc5	*
P62196	397	Psmc5	*
P62196	55	Psmc5	*
P62196	162	Psmc5
P62196	94	Psmc5
P62196	196	Psmc5
P62334	42	Psmc6	*
P62334	369	Psmc6	*
P62334	20	Psmc6	*
P62334	7	Psmc6	*
P62334	34	Psmc6
P62334	68	Psmc6
Q3TXS7	319	Psmd1	*
Q3TXS7	720	Psmd1	*
Q3TXS7	861	Psmd1	*
Q3TXS7	574	Psmd1	*
Q3TXS7	853	Psmd1	*
Q3TXS7	862	Psmd1
Q3TXS7	543	Psmd1
Q3TXS7	849	Psmd1
Q3TXS7	292	Psmd1
Q8BG32	358	Psmd11
Q8BG32	304	Psmd11
Q8BG32	372	Psmd11
Q9D8W5	448	Psmd12	*
Q9WVJ2	329	Psmd13
O35593	222	Psmd14	*
O35593	277	Psmd14	*
O35593	246	Psmd14
O35593	154	Psmd14
O35593	257	Psmd14
O35593	264	Psmd14
Q8VDM4	41	Psmd2	*
Q8VDM4	350	Psmd2	*
Q8VDM4	551	Psmd2	*
Q8VDM4	343	Psmd2	*
Q8VDM4	39	Psmd2
Q8VDM4	178	Psmd2
Q8VDM4	8	Psmd2
Q8VDM4	27	Psmd2
Q8VDM4	625	Psmd2
P14685	499	Psmd3	*
P14685	52	Psmd3	*
P14685	436	Psmd3	*
P14685	85	Psmd3
P14685	72	Psmd3
O35226	135	Psmd4	*
O35226	370	Psmd4
O35226	371	Psmd4
Q8BJY1	450	Psmd5
Q99JI4	165	Psmd6	*
Q99JI4	75	Psmd6
P26516	293	Psmd7	*
P26516	308	Psmd7	*
P26516	180	Psmd7	*
P26516	113	Psmd7
P26516	214	Psmd7
Q9CX56	284	Psmd8
Q9CX56	307	Psmd8
Q9CX56	300	Psmd8
P97371	83	Psme1	*
P97371	13	Psme1	*
P97371	58	Psme1	*
P97372	145	Psme2	*
P97372	177	Psme2
P97372	231	Psme2
P97372	74	Psme2
P61290	36	Psme3
Q5SSW2	1135	Psme4
Q9JK23	275	Psmg1	*
Q9EST4	154	Psmg2	*
